# Supplementary material for: CDK1 and HSP90AA1 Appear as the Novel Regulatory Genes in Non-Small Cell Lung Cancer: A Bioinformatics Approach
Source: J Pers Med. 2022 Mar 4;12(3):393. doi: 10.3390/jpm12030393 (PMC8955443; doi:10.3390/jpm12030393)
Supplement: Supplementary file 1 [file jpm-12-00393-s001.zip]

Archive with 6 entries (6 files):
- Supplemantry_File_S1.xlsx
- Supplemantry_File_S2.xlsx
- Supplemantry_File_S3.xlsx
- Supplemantry_File_S4.xlsx
- Supplemantry_File_S5.xlsx
- Supplemantry_File_S6.xlsx
