# Supplementary material for: CDK1 and HSP90AA1 Appear as the Novel Regulatory Genes in Non-Small Cell Lung Cancer: A Bioinformatics Approach
Source: J Pers Med. 2022 Mar 4;12(3):393. doi: 10.3390/jpm12030393 (PMC8955443; doi:10.3390/jpm12030393)
Supplement: Supplementary file 1 [file jpm-12-00393-s001.zip › Supplemantry_File_S1.xlsx]

## Sheet: LUNG CANCER META ANALYSIS WITH 
ID	FoldChange	fdr_pval	Gene_Name
SGCB	-0.0565211	0.0498676	sarcoglycan beta
PIP5K1A	-0.177937	0.0498453	phosphatidylinositol-4-phosphate 5-kinase type 1 alpha
PTPLA	0.0232059	0.0498121	NA
GLRX5	0.180802	0.0498042	glutaredoxin 5
RALB	0.0294131	0.049802	RAS like proto-oncogene B
ZSCAN32	-0.0589754	0.0497832	zinc finger and SCAN domain containing 32
SH3D21	0.0437582	0.0497762	SH3 domain containing 21
SLC22A17	-0.17722	0.0497397	solute carrier family 22 member 17
REXO4	0.137997	0.0496779	REX4 homolog, 3'-5' exonuclease
TGS1	0.130401	0.0496464	trimethylguanosine synthase 1
OPHN1	0.0963561	0.0496336	oligophrenin 1
OR2A20P /// OR2A9P	-0.00456105	0.0496155	NA
C17orf53	0.0427336	0.0495657	chromosome 17 open reading frame 53
ISCU	0.133934	0.0493893	iron-sulfur cluster assembly enzyme
CEP41	-0.110053	0.0491917	centrosomal protein 41
C1orf174	0.21295	0.0490987	chromosome 1 open reading frame 174
HLA-DQA1 /// LOC100509457	0.0284675	0.0490188	NA
POLDIP3	-0.15231	0.0489328	DNA polymerase delta interacting protein 3
PGF	0.0981514	0.0489186	placental growth factor
ATG2B	-0.00239277	0.0486888	autophagy related 2B
FAM216A	0.0742265	0.048687	family with sequence similarity 216 member A
ITIH4	-0.123092	0.0486404	inter-alpha-trypsin inhibitor heavy chain family member 4
EFNA1	0.194876	0.0485535	ephrin A1
C12orf5	0.163768	0.0484602	NA
LY6G5C	0.000388869	0.0484492	lymphocyte antigen 6 family member G5C
MRPL4	0.0183495	0.0477954	mitochondrial ribosomal protein L4
LINC00667	0.0244056	0.0476916	long intergenic non-protein coding RNA 667
SLC12A2	0.123173	0.0475561	solute carrier family 12 member 2
ITGB8	-0.120182	0.0475199	integrin subunit beta 8
FAM90A1	0.00207958	0.04745	family with sequence similarity 90 member A1
MFSD12	0.0814281	0.0474435	major facilitator superfamily domain containing 12
GJB3	0.0279603	0.0474435	gap junction protein beta 3
SLC24A2	-0.138747	0.0474435	solute carrier family 24 member 2
MT1X	-0.0109574	0.047439	metallothionein 1X
TFIP11	0.0226002	0.0474347	tuftelin interacting protein 11
CEP57	0.202326	0.047391	centrosomal protein 57
FOXE1	0.0830021	0.0473552	forkhead box E1
GCLM	0.257508	0.0473263	glutamate-cysteine ligase modifier subunit
TREM2	0.0114454	0.0472155	triggering receptor expressed on myeloid cells 2
POLD3	0.109865	0.0471342	DNA polymerase delta 3, accessory subunit
ORC2	0.161867	0.0467997	origin recognition complex subunit 2
LOC101927673 /// OTUB1	0.0117429	0.0467521	NA
PQLC1	0.0507332	0.0467415	PQ loop repeat containing 1
YIPF3	0.153611	0.0467223	Yip1 domain family member 3
FAM204A	0.0109364	0.0467223	family with sequence similarity 204 member A
TGFBRAP1	0.0848328	0.0466776	transforming growth factor beta receptor associated protein 1
AP1G2	-0.106117	0.0466464	adaptor related protein complex 1 gamma 2 subunit
DSCR3	0.04008	0.0464766	NA
MTERF4	0.0504964	0.046397	mitochondrial transcription termination factor 4
KLK8	-0.11701	0.0463027	kallikrein related peptidase 8
CGA	-0.192819	0.046296	glycoprotein hormones, alpha polypeptide
MT1E	-0.0132089	0.0462741	metallothionein 1E
SSBP2	-0.0446447	0.0462053	single stranded DNA binding protein 2
ING3	0.128769	0.0461711	inhibitor of growth family member 3
MYBBP1A	0.0774971	0.0461701	MYB binding protein 1a
CACTIN	0.000285631	0.0461701	cactin, spliceosome C complex subunit
C17orf62	0.153793	0.0461443	NA
ZMAT5	0.0210377	0.0461184	zinc finger matrin-type 5
C5orf30	0.148749	0.0460972	chromosome 5 open reading frame 30
AFF4	-0.206865	0.0460513	AF4/FMR2 family member 4
MKS1	-0.00466182	0.0460484	Meckel syndrome, type 1
SRPK3	0.0788355	0.0460089	SRSF protein kinase 3
GLOD4	0.158704	0.0459945	glyoxalase domain containing 4
CTDSP2	0.040414	0.0459081	CTD small phosphatase 2
HIP1	-0.297072	0.0459081	huntingtin interacting protein 1
CPEB1	0.0142377	0.0457777	cytoplasmic polyadenylation element binding protein 1
SAR1A	0.173643	0.0457464	secretion associated Ras related GTPase 1A
ATAD2B	-0.0571968	0.0455979	ATPase family, AAA domain containing 2B
TELO2	0.113249	0.045551	telomere maintenance 2
HSPA8 /// SNORD14C /// SNORD14D	0.154447	0.0455464	NA
SAMD4B	-0.1848	0.0455464	sterile alpha motif domain containing 4B
NAMPT	-0.0907788	0.0453483	nicotinamide phosphoribosyltransferase
PLK3	-0.0296015	0.0453468	polo like kinase 3
GUCA2A	-0.0595731	0.0453	guanylate cyclase activator 2A
EIF2D	0.149698	0.0452766	eukaryotic translation initiation factor 2D
PRKCE	-0.196517	0.0452649	protein kinase C epsilon
LOC100996724 /// LOC100996761 /// LOC101929792 /// LOC101930416 /// PDE4DIP	-0.11099	0.0450491	NA
ZMIZ2	-0.0965533	0.0450297	zinc finger MIZ-type containing 2
SCAF8	0.127232	0.0450078	SR-related CTD associated factor 8
HS3ST1	-0.126856	0.0449677	heparan sulfate-glucosamine 3-sulfotransferase 1
STARD7	0.144989	0.0449291	StAR related lipid transfer domain containing 7
TPP2	-0.184289	0.0448869	tripeptidyl peptidase 2
ANKRD36BP2	-0.0574889	0.0448846	ankyrin repeat domain 36B pseudogene 2
MSH5-SAPCD1 /// SAPCD1	-0.192721	0.0448272	NA
RPS17	0.15824	0.0447969	ribosomal protein S17
TCEAL4	0.183628	0.0447283	transcription elongation factor A like 4
LRRC31	0.239512	0.0446871	leucine rich repeat containing 31
NRBP1	0.0952438	0.0445698	nuclear receptor binding protein 1
KITLG	-0.0574535	0.0443864	KIT ligand
PAXBP1	0.0646571	0.0443158	PAX3 and PAX7 binding protein 1
SF1	-0.415157	0.0442375	splicing factor 1
SBNO2	-0.0162533	0.0440375	strawberry notch homolog 2
HCLS1	0.0871807	0.0439524	hematopoietic cell-specific Lyn substrate 1
KDM4A	0.0370815	0.0439002	lysine demethylase 4A
DERA	0.209182	0.0438827	deoxyribose-phosphate aldolase
COL5A3	-0.132661	0.0438649	collagen type V alpha 3 chain
SLC25A37	-0.129261	0.0436781	solute carrier family 25 member 37
FSBP /// RAD54B	0.0303064	0.0436672	NA
CEBPD	-0.126553	0.0436367	CCAAT enhancer binding protein delta
CTC-425F1.4	0.163324	0.0435769	NA
PARP3	0.0866761	0.043413	poly(ADP-ribose) polymerase family member 3
PCBP3	0.0456606	0.0434017	poly(rC) binding protein 3
TESK2	0.0650268	0.0433957	testis associated actin remodelling kinase 2
PPP5C	-0.0201373	0.0433957	protein phosphatase 5 catalytic subunit
2011-09-01	-0.120325	0.0432426	NA
ACKR1	-0.176454	0.0431085	atypical chemokine receptor 1 (Duffy blood group)
PTPRU	0.0218476	0.043077	protein tyrosine phosphatase, receptor type U
MAP3K11	-0.431537	0.043077	mitogen-activated protein kinase kinase kinase 11
USP19	0.0473432	0.0430111	ubiquitin specific peptidase 19
TMX1	0.114003	0.0430096	thioredoxin related transmembrane protein 1
CYTH4	-0.0693391	0.0429777	cytohesin 4
CH25H	0.0614384	0.0428407	cholesterol 25-hydroxylase
UBXN8	0.0695467	0.0428045	UBX domain protein 8
HSPB3	-0.203571	0.0426104	heat shock protein family B (small) member 3
GPX1	0.178065	0.042598	glutathione peroxidase 1
IGLC1	-0.0649688	0.0424302	immunoglobulin lambda constant 1
LANCL2	-0.126599	0.0423785	LanC like 2
KIAA1551	0.111166	0.042316	KIAA1551
DDX5 /// MIR3064 /// MIR5047	0.169196	0.0422619	NA
CCL22	0.144921	0.0421839	C-C motif chemokine ligand 22
NDUFB7	-0.0662828	0.0421475	NADH:ubiquinone oxidoreductase subunit B7
PCYT2	0.0641573	0.042114	phosphate cytidylyltransferase 2, ethanolamine
PAK2	-0.174301	0.042114	p21 (RAC1) activated kinase 2
ELAC2	-0.134149	0.0420402	elaC ribonuclease Z 2
TMEM120B	0.0810869	0.0419483	transmembrane protein 120B
HBP1	-0.0859104	0.0419291	HMG-box transcription factor 1
KIAA1731	-0.113319	0.0418658	NA
DCP2	0.199356	0.0417197	decapping mRNA 2
LOC100507472 /// PCSK6	-0.202248	0.0416394	NA
CEP131	0.135923	0.0415699	centrosomal protein 131
PPP1R26	0.120325	0.0415459	protein phosphatase 1 regulatory subunit 26
RPL4 /// SNORD16 /// SNORD18A /// SNORD18B /// SNORD18C	0.193473	0.0414775	NA
FPGS	0.0668629	0.0413062	folylpolyglutamate synthase
GPR87	0.279909	0.0412586	G protein-coupled receptor 87
LINC00599 /// MIR124-1	-0.1047	0.0412586	NA
SLC26A2	0.0460853	0.0412573	solute carrier family 26 member 2
PACS2	0.0641937	0.0411328	phosphofurin acidic cluster sorting protein 2
PTGS2	-0.0785602	0.0410339	prostaglandin-endoperoxide synthase 2
TUB	-0.169565	0.0410339	tubby bipartite transcription factor
TFG	0.0647692	0.0410025	TRK-fused gene
IP6K2	0.126308	0.0409497	inositol hexakisphosphate kinase 2
ANP32A	-0.220656	0.0408774	acidic nuclear phosphoprotein 32 family member A
MOB3B	-0.0466988	0.0407402	MOB kinase activator 3B
PALLD	-0.169403	0.0406449	palladin, cytoskeletal associated protein
POU3F2	-0.0645082	0.0406361	POU class 3 homeobox 2
CSPP1	-0.0504267	0.0406146	centrosome and spindle pole associated protein 1
PHB2	0.18611	0.0404955	prohibitin 2
BIRC3	0.166893	0.0404622	baculoviral IAP repeat containing 3
TNFRSF10B	0.0474366	0.0404622	TNF receptor superfamily member 10b
UBE2G2	0.00888551	0.0404396	ubiquitin conjugating enzyme E2 G2
GTF2E1	0.156146	0.0404324	general transcription factor IIE subunit 1
UBA3	0.217593	0.0403858	ubiquitin like modifier activating enzyme 3
CDH17	0.044224	0.0403414	cadherin 17
TNFRSF10D	-0.270361	0.0401827	TNF receptor superfamily member 10d
DERL1	0.00407574	0.0401727	derlin 1
PCYOX1	0.112201	0.04008	prenylcysteine oxidase 1
SPINK2	0.0860201	0.040065	serine peptidase inhibitor, Kazal type 2
ADAMTS12	-0.0443672	0.0400488	ADAM metallopeptidase with thrombospondin type 1 motif 12
SLC38A2	0.121274	0.0400387	solute carrier family 38 member 2
GMIP	-0.154083	0.040007	GEM interacting protein
CCPG1 /// DYX1C1-CCPG1	0.140924	0.0399949	NA
PAK7	-0.223389	0.0399427	NA
HSD17B8	0.125366	0.0398993	hydroxysteroid 17-beta dehydrogenase 8
DENND5A	0.0616837	0.0398816	DENN domain containing 5A
HLA-F-AS1	-0.277389	0.0398816	HLA-F antisense RNA 1
LOC100129518 /// SOD2	0.0636587	0.0398134	NA
DSG3	-0.0008171	0.0397714	desmoglein 3
MIR7109 /// PISD	0.0384562	0.0396953	NA
ARHGEF7	-0.0622308	0.0396953	Rho guanine nucleotide exchange factor 7
ANKRD17	0.173399	0.0396905	ankyrin repeat domain 17
THOC5	-0.118795	0.0396575	THO complex 5
SAMD14	-0.169468	0.0395447	sterile alpha motif domain containing 14
ASCL2	-0.279601	0.0395346	achaete-scute family bHLH transcription factor 2
RAB27B	-0.0347093	0.0395326	RAB27B, member RAS oncogene family
ALMS1	0.120541	0.0394866	ALMS1, centrosome and basal body associated protein
RNF10	0.101037	0.0394132	ring finger protein 10
RAB29	0.0452247	0.0393427	RAB29, member RAS oncogene family
C16orf59	0.0988406	0.0393155	NA
RPLP2	-0.114089	0.0393051	ribosomal protein lateral stalk subunit P2
GM2A	-0.182242	0.0392759	GM2 ganglioside activator
GPR19	0.0562548	0.0392272	G protein-coupled receptor 19
2002-09-01	0.131569	0.0392097	NA
PROCR	0.109933	0.0391857	protein C receptor
BEX4	0.0861118	0.039119	brain expressed X-linked 4
B4GALT3	0.176663	0.0389762	beta-1,4-galactosyltransferase 3
RBM15	0.00969979	0.0389762	RNA binding motif protein 15
LSS	-0.0918807	0.0389686	lanosterol synthase
EHHADH	0.15096	0.0387606	enoyl-CoA hydratase and 3-hydroxyacyl CoA dehydrogenase
TTC27	0.228505	0.0387175	tetratricopeptide repeat domain 27
LOC81691	0.0897632	0.0386623	NA
LYRM4	0.153005	0.0386532	LYR motif containing 4
HSD11B2	0.0724648	0.0385768	hydroxysteroid 11-beta dehydrogenase 2
BICD1	0.183082	0.0385538	BICD cargo adaptor 1
DPYSL3	0.00882858	0.0385482	dihydropyrimidinase like 3
RAB11FIP5	0.103739	0.0385471	RAB11 family interacting protein 5
SLMO2	0.19309	0.0384712	NA
RBX1	0.139939	0.0384313	ring-box 1
VPREB3	0.122356	0.0384168	V-set pre-B cell surrogate light chain 3
COPS3	0.158072	0.0383184	COP9 signalosome subunit 3
FTCD	-0.0289147	0.0382556	formimidoyltransferase cyclodeaminase
GNAI1	0.12163	0.0382506	G protein subunit alpha i1
MAMLD1	0.0861571	0.0382443	mastermind like domain containing 1
CEP85	0.02559	0.03817	centrosomal protein 85
PHLPP1	-0.323805	0.0380586	PH domain and leucine rich repeat protein phosphatase 1
MDH2	0.159793	0.0380537	malate dehydrogenase 2
RPL31	0.0451289	0.0377795	ribosomal protein L31
RSL1D1	0.0507745	0.0377418	ribosomal L1 domain containing 1
KDSR	-0.336071	0.0377117	3-ketodihydrosphingosine reductase
SNRNP40	-0.00159664	0.0376876	small nuclear ribonucleoprotein U5 subunit 40
POLR2K	0.213194	0.0376681	RNA polymerase II subunit K
EFNB3	0.118694	0.0376079	ephrin B3
IL32	-0.0996807	0.0375565	interleukin 32
LCP2	0.0866385	0.0375123	lymphocyte cytosolic protein 2
POLR1B	0.0509417	0.0374945	RNA polymerase I subunit B
BST1	-0.00678786	0.0374945	bone marrow stromal cell antigen 1
ZNF20 /// ZNF625-ZNF20	0.06902	0.0374647	NA
ANKFY1	-0.198651	0.0373185	ankyrin repeat and FYVE domain containing 1
GLS2	-0.251688	0.0373185	glutaminase 2
STC2	-0.0128196	0.0373119	stanniocalcin 2
SDAD1	-0.0410353	0.0373119	SDA1 domain containing 1
EMC9	0.162075	0.0372987	ER membrane protein complex subunit 9
TUG1	0.0966577	0.0372987	taurine up-regulated 1 (non-protein coding)
HTR2B	0.152399	0.0371148	5-hydroxytryptamine receptor 2B
SLC16A4	0.142706	0.037056	solute carrier family 16 member 4
HCK	0.000873242	0.0370113	HCK proto-oncogene, Src family tyrosine kinase
POLG	-0.263802	0.036972	DNA polymerase gamma, catalytic subunit
AP2B1	0.143684	0.0368422	adaptor related protein complex 2 beta 1 subunit
PLAC4	-0.0558021	0.0367251	placenta specific 4
CCDC6	0.179128	0.0367079	coiled-coil domain containing 6
CCDC28A	0.135182	0.0367079	coiled-coil domain containing 28A
OGFRL1	0.0885825	0.0367079	opioid growth factor receptor like 1
LRFN4	0.0330178	0.0366019	leucine rich repeat and fibronectin type III domain containing 4
DUSP2	0.0660901	0.0365887	dual specificity phosphatase 2
PTEN	0.117882	0.0365018	phosphatase and tensin homolog
SRSF8	0.104638	0.036497	serine and arginine rich splicing factor 8
C2	-0.175791	0.0364643	complement C2
PCDH9	-0.336529	0.0364634	protocadherin 9
NAA50	0.130494	0.0363171	N(alpha)-acetyltransferase 50, NatE catalytic subunit
HIST1H4H	0.113271	0.0363101	histone cluster 1 H4 family member h
CBY1	-0.356556	0.0363101	chibby family member 1, beta catenin antagonist
EHD3	0.0441667	0.0362662	EH domain containing 3
NCK1	0.118064	0.0362384	NCK adaptor protein 1
LIG4	0.047492	0.0362384	DNA ligase 4
SENP3 /// SENP3-EIF4A1	0.0170972	0.0362384	NA
YOD1	-0.00822845	0.0362384	YOD1 deubiquitinase
DDX28	-0.193003	0.0362133	DEAD-box helicase 28
FAM45A /// FAM45B	0.0191281	0.0362114	NA
SLC25A11	0.0553211	0.0361818	solute carrier family 25 member 11
HOXB5	-0.0192138	0.0361818	homeobox B5
FZD6	0.154635	0.0359444	frizzled class receptor 6
OTUD7B	-0.0458259	0.0359161	OTU deubiquitinase 7B
SNPH	-0.0642513	0.0358463	syntaphilin
SRF	-0.0798939	0.0358463	serum response factor
MPV17	0.113129	0.0358255	MPV17, mitochondrial inner membrane protein
SSNA1	0.0739419	0.0358138	SS nuclear autoantigen 1
DECR1	0.143121	0.0357455	2,4-dienoyl-CoA reductase 1
SARAF	0.180447	0.0357396	store-operated calcium entry associated regulatory factor
GSTCD	0.0587193	0.0355475	glutathione S-transferase C-terminal domain containing
ZDHHC3	0.0248099	0.0355165	zinc finger DHHC-type containing 3
CCL21	-0.0972336	0.0355165	C-C motif chemokine ligand 21
SCAND1	0.148679	0.035413	SCAN domain containing 1
ZNF444	-0.0198973	0.0353748	zinc finger protein 444
MYL6B	0.132893	0.0353349	myosin light chain 6B
WNT11	-0.0119317	0.0352255	Wnt family member 11
CDC16	0.106606	0.0351646	cell division cycle 16
ARHGAP25	-0.257446	0.0351296	Rho GTPase activating protein 25
APEX2	0.123674	0.0349646	apurinic/apyrimidinic endodeoxyribonuclease 2
DCAF15	-0.143773	0.0349588	DDB1 and CUL4 associated factor 15
SKIV2L2	-0.212744	0.0349078	NA
CHST7	0.0418741	0.0348625	carbohydrate sulfotransferase 7
FBXW2	-0.33179	0.034765	F-box and WD repeat domain containing 2
C1orf56	0.108018	0.0347265	chromosome 1 open reading frame 56
TMSB15A /// TMSB15B	-0.0311238	0.0347265	NA
TAF11	-0.0537207	0.0346161	TATA-box binding protein associated factor 11
UBR5	0.138744	0.0345806	ubiquitin protein ligase E3 component n-recognin 5
MTFR1	0.16324	0.0345179	mitochondrial fission regulator 1
TFRC	0.201981	0.0344566	transferrin receptor
MICA	0.12847	0.0343875	MHC class I polypeptide-related sequence A
CALML3	-0.046393	0.0343875	calmodulin like 3
SIK3	-0.203956	0.0343201	SIK family kinase 3
MON1B	0.0983131	0.0343132	MON1 homolog B, secretory trafficking associated
KLF13	-0.015221	0.0341276	Kruppel like factor 13
KCNF1	0.0101271	0.0339675	potassium voltage-gated channel modifier subfamily F member 1
USP6NL /// USP6NL-IT1	0.183078	0.033931	NA
MAPK8IP3	-0.148169	0.033931	mitogen-activated protein kinase 8 interacting protein 3
LPXN	0.0838926	0.0339235	leupaxin
PPP2R3A	0.168132	0.0338999	protein phosphatase 2 regulatory subunit B''alpha
CHP1	-0.0487421	0.0338546	calcineurin like EF-hand protein 1
IQCG	-0.243532	0.0337744	IQ motif containing G
CLCN3	0.117486	0.0336566	chloride voltage-gated channel 3
GCNT1	0.122076	0.0336396	glucosaminyl (N-acetyl) transferase 1, core 2
PCYT1B	-0.116206	0.0336057	phosphate cytidylyltransferase 1, choline, beta
E2F6	0.164362	0.0335362	E2F transcription factor 6
GID8	0.138507	0.0335362	GID complex subunit 8 homolog
WRAP53	-0.000361781	0.0335022	WD repeat containing antisense to TP53
TEFM	0.18376	0.0334148	transcription elongation factor, mitochondrial
PA2G4	0.0964167	0.0334148	proliferation-associated 2G4
CDK8	0.0249893	0.0334148	cyclin dependent kinase 8
VASH1	-0.125714	0.0334148	vasohibin 1
IL22RA1	0.0408312	0.0333104	interleukin 22 receptor subunit alpha 1
ARID4A	0.0717522	0.0332426	AT-rich interaction domain 4A
ST3GAL5	0.153125	0.0332067	ST3 beta-galactoside alpha-2,3-sialyltransferase 5
MAVS	0.0779886	0.0331555	mitochondrial antiviral signaling protein
ABO	-0.248221	0.033151	ABO, alpha 1-3-N-acetylgalactosaminyltransferase and alpha 1-3-galactosyltransferase
MAGI2	-0.0636677	0.0330571	membrane associated guanylate kinase, WW and PDZ domain containing 2
LMCD1	0.0930327	0.033037	LIM and cysteine rich domains 1
LOC100862671 /// SRCAP	-0.0721243	0.0330188	NA
ABLIM1	0.0292839	0.0329622	actin binding LIM protein 1
ANXA11	-0.0170462	0.032897	annexin A11
PADI2	-0.203568	0.0328605	peptidyl arginine deiminase 2
TSN	0.0845031	0.0327165	translin
SLC4A1AP	0.164413	0.0327091	solute carrier family 4 member 1 adaptor protein
GSTP1	0.123081	0.032499	glutathione S-transferase pi 1
DYNC2H1	-0.328158	0.0324808	dynein cytoplasmic 2 heavy chain 1
CLUH	0.124154	0.0323643	clustered mitochondria homolog
SFMBT1	0.12514	0.0321709	Scm like with four mbt domains 1
KCNJ5	-0.163479	0.0320546	potassium voltage-gated channel subfamily J member 5
C3AR1	0.107237	0.0320439	complement C3a receptor 1
FAM208B	-0.0747825	0.0320439	family with sequence similarity 208 member B
PRKCSH	0.0417871	0.0319715	protein kinase C substrate 80K-H
EMR2	0.0331142	0.0319715	NA
IRF8	0.101901	0.0319111	interferon regulatory factor 8
RPL35A	-0.100658	0.031783	ribosomal protein L35a
SLURP1	-0.0535553	0.0317254	secreted LY6/PLAUR domain containing 1
ALDH1A3	-0.1933	0.0316821	aldehyde dehydrogenase 1 family member A3
ZNF37BP	0.11324	0.0315418	zinc finger protein 37B, pseudogene
EIF2S1	0.171478	0.0314951	eukaryotic translation initiation factor 2 subunit alpha
MEPCE	0.102126	0.0314427	methylphosphate capping enzyme
WDR55	-0.081477	0.0314376	WD repeat domain 55
PLA2G5	-0.321641	0.0314024	phospholipase A2 group V
GNAI3	0.179317	0.0313706	G protein subunit alpha i3
CSAD	-0.000794381	0.0313391	cysteine sulfinic acid decarboxylase
MANSC1	0.1598	0.0313342	MANSC domain containing 1
FAAH	0.053192	0.0312887	fatty acid amide hydrolase
PRKCDBP	0.0280496	0.0312863	NA
ASAP2	0.1393	0.0311753	ArfGAP with SH3 domain, ankyrin repeat and PH domain 2
AGO2 /// CASC7 /// CASC7 /// DQ574852	0.136552	0.0311433	NA
RNPEP	0.172231	0.0310957	arginyl aminopeptidase
LOC101060747 /// PDPK1	0.188205	0.0310766	NA
TEAD4	-0.010537	0.0309783	TEA domain transcription factor 4
INTS7	-0.0121817	0.0309772	integrator complex subunit 7
TAOK1	0.0540607	0.03095	TAO kinase 1
TM6SF2	-0.0855849	0.0309265	transmembrane 6 superfamily member 2
MRM1	0.0900521	0.03088	mitochondrial rRNA methyltransferase 1
MS4A4A	-0.00779291	0.0307785	membrane spanning 4-domains A4A
ZNF124	0.137666	0.0307398	zinc finger protein 124
PEX6	0.0667674	0.0306122	peroxisomal biogenesis factor 6
TMEM176A	0.160338	0.0305872	transmembrane protein 176A
COPS7B	0.0975673	0.0305849	COP9 signalosome subunit 7B
XPO4	0.0927494	0.0305316	exportin 4
ADAMTSL2	-0.00952933	0.0305276	ADAMTS like 2
AMT	0.0461415	0.030294	aminomethyltransferase
HNRNPM	0.137344	0.0302187	heterogeneous nuclear ribonucleoprotein M
NEDD8	0.0941364	0.0301499	neural precursor cell expressed, developmentally down-regulated 8
EHMT2	-0.0107728	0.0301443	euchromatic histone lysine methyltransferase 2
EYA4	-0.264085	0.0301157	EYA transcriptional coactivator and phosphatase 4
PTPRJ	-0.285115	0.0300816	protein tyrosine phosphatase, receptor type J
IL6ST	-0.0474992	0.0300522	interleukin 6 signal transducer
C9orf91	0.143939	0.0299329	NA
ALPL	-0.375226	0.0299329	alkaline phosphatase, liver/bone/kidney
UBFD1	0.186712	0.0298936	ubiquitin family domain containing 1
L3MBTL1	-0.140377	0.029873	L3MBTL1, histone methyl-lysine binding protein
PJA1	0.172805	0.0298577	praja ring finger ubiquitin ligase 1
TXNDC15	0.150806	0.0298039	thioredoxin domain containing 15
TMEM183A /// TMEM183B	0.0643612	0.0297587	NA
TCF20	-0.074666	0.0297575	transcription factor 20
PLEKHM2	0.0513438	0.0297264	pleckstrin homology and RUN domain containing M2
COX15	0.0433498	0.0297264	COX15, cytochrome c oxidase assembly homolog
RBMS3	-0.293807	0.0297264	RNA binding motif single stranded interacting protein 3
UBE2E1	0.184425	0.0295705	ubiquitin conjugating enzyme E2 E1
NTRK3	-0.288285	0.0295415	neurotrophic receptor tyrosine kinase 3
SEMA3F	-0.153204	0.029524	semaphorin 3F
VWA9	-0.0425451	0.0295163	NA
ATRIP /// TREX1	0.0272749	0.0294833	NA
SOX11	0.0703722	0.0294478	SRY-box 11
API5	0.0652862	0.0292366	apoptosis inhibitor 5
RMDN1	0.21779	0.0291263	regulator of microtubule dynamics 1
RRP7A	0.0985039	0.0291111	ribosomal RNA processing 7 homolog A
BMP4	0.060026	0.0290649	bone morphogenetic protein 4
OVGP1	0.0832859	0.029041	oviductal glycoprotein 1
PRSS53	0.0594117	0.029041	serine protease 53
MICALL1	0.0565447	0.029041	MICAL like 1
CCNI	-0.0990388	0.0290237	cyclin I
ZNF710	0.0886721	0.0289694	zinc finger protein 710
CUL3	-0.0120072	0.0289656	cullin 3
RAB8A	0.0751709	0.0289345	RAB8A, member RAS oncogene family
NEFH	0.0111948	0.0289345	neurofilament heavy
OGFOD2	0.0943692	0.0288973	2-oxoglutarate and iron dependent oxygenase domain containing 2
TASP1	0.225223	0.0288478	taspase 1
TMED2	-0.0496501	0.0288478	transmembrane p24 trafficking protein 2
NCSTN	0.183886	0.0288108	nicastrin
SLC12A4	-0.324537	0.0287773	solute carrier family 12 member 4
TYRP1	0.0132484	0.0286525	tyrosinase related protein 1
NELL2	0.124916	0.0286466	neural EGFL like 2
OGT	-0.25745	0.028624	O-linked N-acetylglucosamine (GlcNAc) transferase
RFX7	0.160733	0.0286179	regulatory factor X7
HEYL	-0.243008	0.0285005	hes related family bHLH transcription factor with YRPW motif-like
SNRNP35	0.0955059	0.0283704	small nuclear ribonucleoprotein U11/U12 subunit 35
DICER1	-0.195586	0.0283697	dicer 1, ribonuclease III
MCF2L	-0.31451	0.0283272	MCF.2 cell line derived transforming sequence like
SSTR1	-0.301549	0.028308	somatostatin receptor 1
STXBP3	0.00820292	0.0282974	syntaxin binding protein 3
SLCO4A1	-0.148823	0.0282868	solute carrier organic anion transporter family member 4A1
ATG12	0.0498472	0.0282606	autophagy related 12
KCNJ6	0.00127563	0.028219	potassium voltage-gated channel subfamily J member 6
KCNJ15	-0.113173	0.028219	potassium voltage-gated channel subfamily J member 15
NAAA	0.005553	0.0280766	N-acylethanolamine acid amidase
RPL18	0.0177311	0.0278839	ribosomal protein L18
XAF1	0.206465	0.0278392	XIAP associated factor 1
NAIP	0.0921862	0.027812	NLR family apoptosis inhibitory protein
PMF1	0.159356	0.0277287	polyamine modulated factor 1
MAGEA4	-0.116482	0.0277172	MAGE family member A4
MAPK8	-0.129344	0.0276998	mitogen-activated protein kinase 8
NME7	0.201627	0.0276882	NME/NM23 family member 7
SERPINB7	-0.0705361	0.027667	serpin family B member 7
PRPH	-0.143113	0.0276594	peripherin
PLIN3	0.131485	0.0274634	perilipin 3
RRAD	-0.0225028	0.027437	RRAD, Ras related glycolysis inhibitor and calcium channel regulator
ASB13	0.143022	0.0273357	ankyrin repeat and SOCS box containing 13
LPAR2	0.135381	0.0273046	lysophosphatidic acid receptor 2
LMBRD1	0.176626	0.0271411	LMBR1 domain containing 1
MIR6716 /// PHLDB1	-0.148074	0.0270561	NA
USP21	0.118809	0.0269919	ubiquitin specific peptidase 21
ZC3H4	0.150649	0.0267178	zinc finger CCCH-type containing 4
TNFRSF11B	0.0557022	0.0267178	TNF receptor superfamily member 11b
ATP9B	-0.217141	0.0267178	ATPase phospholipid transporting 9B (putative)
PTMA	0.189318	0.0265656	prothymosin alpha
CPNE3	0.186838	0.0265534	copine 3
CHST1	0.0480818	0.0265534	carbohydrate sulfotransferase 1
C14orf159	-0.0757335	0.0265534	NA
FZD8 /// MIR4683	-0.294727	0.026548	NA
ABCB9	-0.0508818	0.0264898	ATP binding cassette subfamily B member 9
SGSM2	0.0549749	0.0264836	small G protein signaling modulator 2
GDI2	0.10309	0.0264803	GDP dissociation inhibitor 2
PSPH	0.196714	0.0264086	phosphoserine phosphatase
SMAD6	-0.339211	0.0264023	SMAD family member 6
PRDM10	-0.134082	0.0263548	PR/SET domain 10
TRIOBP	-0.163192	0.0263548	TRIO and F-actin binding protein
LOC101929036 /// PAH	-0.187896	0.0263548	NA
NDUFA2	-0.231301	0.0263358	NADH:ubiquinone oxidoreductase subunit A2
SNAPC5	0.0202098	0.0263346	small nuclear RNA activating complex polypeptide 5
EPHB4	0.182153	0.0263032	EPH receptor B4
EML2	-0.106319	0.02624	echinoderm microtubule associated protein like 2
CYB5R2	0.0430187	0.0262362	cytochrome b5 reductase 2
KLC2	0.0339652	0.0261922	kinesin light chain 2
PHF21A	-0.0721381	0.0261922	PHD finger protein 21A
AMD1	0.162831	0.0261843	adenosylmethionine decarboxylase 1
TRA2A	-0.152088	0.026135	transformer 2 alpha homolog
UBA6	-0.149746	0.026121	ubiquitin like modifier activating enzyme 6
KLHL29	-0.312991	0.0261183	kelch like family member 29
DDT /// DDTL	0.0644821	0.0260433	NA
SMPD2	0.0554563	0.02604	sphingomyelin phosphodiesterase 2
EGFR	-0.0871409	0.0260269	epidermal growth factor receptor
AURKA	-0.0725419	0.0259023	aurora kinase A
NRF1	-0.0385396	0.0258287	nuclear respiratory factor 1
TRADD	-0.237523	0.0258216	TNFRSF1A associated via death domain
TOPBP1	0.203695	0.0257889	DNA topoisomerase II binding protein 1
NR1D1 /// THRA	-0.1032	0.0257759	NA
GABBR1 /// UBD	0.254277	0.0257057	NA
LRRC61	0.0762294	0.0256255	leucine rich repeat containing 61
GTF3C1	0.0860187	0.0255799	general transcription factor IIIC subunit 1
PODXL2	0.184472	0.025394	podocalyxin like 2
SETD2	0.0888169	0.025343	SET domain containing 2
LSM6	0.096384	0.0250501	LSM6 homolog, U6 small nuclear RNA and mRNA degradation associated
FBXW4	0.0991152	0.0249706	F-box and WD repeat domain containing 4
PECR	-0.0733411	0.0249374	peroxisomal trans-2-enoyl-CoA reductase
USP7	0.0284165	0.0249324	ubiquitin specific peptidase 7
MRPS10	0.0767892	0.0248802	mitochondrial ribosomal protein S10
VCX2	-0.0329069	0.0248699	variable charge, X-linked 2
MRPL57	-0.0802006	0.0248684	mitochondrial ribosomal protein L57
TRIB1	0.248412	0.0248625	tribbles pseudokinase 1
CTH	0.0898847	0.0248625	cystathionine gamma-lyase
CRK	-0.0869854	0.0248625	CRK proto-oncogene, adaptor protein
PKP4	0.175078	0.0248255	plakophilin 4
SREK1	-0.291813	0.0247974	splicing regulatory glutamic acid and lysine rich protein 1
SNX7	0.184429	0.0247826	sorting nexin 7
PTPN1	-0.321512	0.0246906	protein tyrosine phosphatase, non-receptor type 1
PLAT	0.175845	0.0246361	plasminogen activator, tissue type
ELF3	0.123277	0.024607	E74 like ETS transcription factor 3
TMEM53	0.0655125	0.024607	transmembrane protein 53
BCR	0.100102	0.0245463	BCR, RhoGEF and GTPase activating protein
MTUS1	0.150617	0.0245106	microtubule associated scaffold protein 1
RER1	0.0722915	0.0244424	retention in endoplasmic reticulum sorting receptor 1
TUBB	0.175743	0.0243867	tubulin beta class I
GTSE1	0.192352	0.0243443	G2 and S-phase expressed 1
SPRED2	-0.373282	0.0243443	sprouty related EVH1 domain containing 2
AK1	-0.133975	0.0243436	adenylate kinase 1
CEP68	0.144476	0.024276	centrosomal protein 68
ACVR1	0.201261	0.0242576	activin A receptor type 1
CLEC7A	-0.278845	0.0241908	C-type lectin domain containing 7A
FYCO1	-0.162602	0.0241768	FYVE and coiled-coil domain containing 1
ARL6IP5	0.151739	0.0241298	ADP ribosylation factor like GTPase 6 interacting protein 5
JADE1	0.0313079	0.0241006	jade family PHD finger 1
CALR	-0.0145024	0.0240753	calreticulin
FAM83E	-0.0767434	0.0240482	family with sequence similarity 83 member E
MGAT2	-0.197993	0.0240482	mannosyl (alpha-1,6-)-glycoprotein beta-1,2-N-acetylglucosaminyltransferase
RBBP4	0.121307	0.0238472	RB binding protein 4, chromatin remodeling factor
LRP4	0.0247431	0.0237836	LDL receptor related protein 4
B3GNT2	-0.271286	0.0236748	UDP-GlcNAc:betaGal beta-1,3-N-acetylglucosaminyltransferase 2
HSPA14	0.141165	0.02367	heat shock protein family A (Hsp70) member 14
B2M	0.203575	0.0236348	beta-2-microglobulin
BNC2	0.00191691	0.0236281	basonuclin 2
APOBEC1	-0.005674	0.0235751	apolipoprotein B mRNA editing enzyme catalytic subunit 1
GLRX3	0.1938	0.0235603	glutaredoxin 3
TSPAN12	0.103688	0.0234633	tetraspanin 12
CDR2L	0.083622	0.0234633	cerebellar degeneration related protein 2 like
CENPO	0.153026	0.0234543	centromere protein O
YIF1B	-0.053618	0.0234362	Yip1 interacting factor homolog B, membrane trafficking protein
ATP6AP1	0.105726	0.0233527	ATPase H+ transporting accessory protein 1
RNH1	-0.213209	0.0233486	ribonuclease/angiogenin inhibitor 1
ZNF343	-0.26558	0.0233486	zinc finger protein 343
ERN2	0.148802	0.0233418	endoplasmic reticulum to nucleus signaling 2
KCTD3	0.137211	0.0233418	potassium channel tetramerization domain containing 3
IGFBP4	-0.0277567	0.0233188	insulin like growth factor binding protein 4
C2CD2L	-0.237931	0.0232542	C2CD2 like
DIP2C	0.122094	0.0232403	disco interacting protein 2 homolog C
OAS1	0.16876	0.0231894	2'-5'-oligoadenylate synthetase 1
BFSP1	0.0674891	0.0231781	beaded filament structural protein 1
AURKB	0.124486	0.0231054	aurora kinase B
PCDH7	0.0940673	0.0230967	protocadherin 7
MEOX2	-0.388542	0.02309	mesenchyme homeobox 2
DCLK1	0.096017	0.0230543	doublecortin like kinase 1
AQP6	-0.261697	0.0230543	aquaporin 6
RPL13 /// SNORD68	-0.112291	0.0229296	NA
TIAM1	-0.11028	0.0229201	T cell lymphoma invasion and metastasis 1
FKBP1A /// LOC101929368	-0.00871962	0.0229083	NA
MYO19	0.173214	0.0227856	myosin XIX
WDR96	-0.250363	0.0227856	NA
MED9	0.131038	0.0227686	mediator complex subunit 9
SMEK1	0.0658399	0.0227686	NA
UTP18	-0.0877396	0.0227462	UTP18, small subunit processome component
GNA15	0.157504	0.0227222	G protein subunit alpha 15
COTL1	-0.148413	0.0227215	coactosin like F-actin binding protein 1
EPS8L1	-0.0540537	0.0226959	EPS8 like 1
SDC4	0.126424	0.0225376	syndecan 4
NCAPD3	0.152372	0.0225272	non-SMC condensin II complex subunit D3
MTA1	-0.0292761	0.0225197	metastasis associated 1
TBC1D4	0.0103767	0.0225164	TBC1 domain family member 4
TNIP2	0.0808016	0.0224312	TNFAIP3 interacting protein 2
REV1	0.107064	0.02243	REV1, DNA directed polymerase
CYP2B6 /// CYP2B7P	-0.0541617	0.0224033	NA
TBXAS1	0.002073	0.0223939	thromboxane A synthase 1
STAM	0.184721	0.0223716	signal transducing adaptor molecule
MIR7114 /// NSMF	0.039966	0.0222554	NA
PDE8A	-0.0251883	0.022237	phosphodiesterase 8A
TAPBP	-0.136183	0.0222194	TAP binding protein
ARMCX6	-0.166011	0.0222161	armadillo repeat containing, X-linked 6
TPST1	0.172887	0.0221583	tyrosylprotein sulfotransferase 1
RHBDD3	0.0961019	0.022152	rhomboid domain containing 3
ZNF544	0.159602	0.0221225	zinc finger protein 544
AIDA	0.140109	0.0221225	axin interactor, dorsalization associated
ASXL2	-0.0538193	0.0221225	additional sex combs like 2, transcriptional regulator
KIF1A	-0.132451	0.0220445	kinesin family member 1A
ZNF862	0.0622254	0.0220119	zinc finger protein 862
MRC2	-0.129855	0.0220102	mannose receptor C type 2
ZSWIM1	0.0516095	0.0219461	zinc finger SWIM-type containing 1
NDUFB3	0.14972	0.0219403	NADH:ubiquinone oxidoreductase subunit B3
GPX4	0.166297	0.0219154	glutathione peroxidase 4
GRPR	-0.117237	0.0219084	gastrin releasing peptide receptor
PPEF1	0.0289721	0.0218695	protein phosphatase with EF-hand domain 1
NAV2	-0.353593	0.0218695	neuron navigator 2
DIRAS3	0.0114718	0.0218252	DIRAS family GTPase 3
MIR3917 /// STMN1	0.0704042	0.021781	NA
TROVE2	0.0350022	0.0217635	TROVE domain family member 2
PRKX	0.0688537	0.0216908	protein kinase, X-linked
DNM1	0.0457633	0.0216843	dynamin 1
NLRX1	-0.0787288	0.0216843	NLR family member X1
ZNF302	0.105511	0.0215899	zinc finger protein 302
IFITM1 /// IFITM2	0.142218	0.0215759	NA
PWP1	0.106868	0.0215262	PWP1 homolog, endonuclein
SELT	0.095767	0.0214068	NA
CYP26B1	-0.0019724	0.0214068	cytochrome P450 family 26 subfamily B member 1
LRCH1	-0.0520546	0.0214068	leucine rich repeats and calponin homology domain containing 1
VPS37B	0.0861809	0.0213929	VPS37B, ESCRT-I subunit
HK1	0.141188	0.021389	hexokinase 1
NMT2	0.0326179	0.0213558	N-myristoyltransferase 2
ITGAV	0.2654	0.0213535	integrin subunit alpha V
MFSD5	0.116785	0.0212317	major facilitator superfamily domain containing 5
KCNAB1	-0.298937	0.0211714	potassium voltage-gated channel subfamily A member regulatory beta subunit 1
CLEC5A	0.062184	0.0211651	C-type lectin domain containing 5A
RIN1	0.0462381	0.0211276	Ras and Rab interactor 1
ZNF195	0.14396	0.0211195	zinc finger protein 195
CUX1	0.0600544	0.0211195	cut like homeobox 1
CNDP2	0.0311447	0.0210023	carnosine dipeptidase 2
ATP5J2-PTCD1 /// PTCD1	-0.0248286	0.0209359	NA
DBI	0.1311	0.020848	diazepam binding inhibitor, acyl-CoA binding protein
KCNJ12 /// KCNJ18 /// LOC100996843	-0.200914	0.020812	NA
LEF1	-0.200732	0.0208072	lymphoid enhancer binding factor 1
PLEKHF1	0.0714546	0.0207607	pleckstrin homology and FYVE domain containing 1
NSUN6	0.0677485	0.0207528	NOP2/Sun RNA methyltransferase family member 6
FZD3	0.151002	0.0207119	frizzled class receptor 3
COX4I1	-0.356866	0.0207119	cytochrome c oxidase subunit 4I1
ACSL1	0.0642844	0.0206962	acyl-CoA synthetase long chain family member 1
TMC5	0.128021	0.0206272	transmembrane channel like 5
HBEGF	-0.528271	0.0205681	heparin binding EGF like growth factor
PTCD3	0.107929	0.0205648	pentatricopeptide repeat domain 3
TAOK2	-0.135876	0.0205648	TAO kinase 2
PSMD13	0.0932516	0.020508	proteasome 26S subunit, non-ATPase 13
NAP1L4	0.113137	0.0204365	nucleosome assembly protein 1 like 4
KPNB1	0.11539	0.0204265	karyopherin subunit beta 1
ATF3	-0.369053	0.0203563	activating transcription factor 3
CASP7	0.129204	0.0203216	caspase 7
CHORDC1	0.223898	0.020318	cysteine and histidine rich domain containing 1
BIN3	-0.052943	0.020297	bridging integrator 3
HOXB9	0.00808199	0.020238	homeobox B9
GSAP	0.0873296	0.0201927	gamma-secretase activating protein
IQCB1	0.143995	0.020171	IQ motif containing B1
UPF1	0.0790414	0.0201485	UPF1, RNA helicase and ATPase
HAMP	0.0870629	0.020094	hepcidin antimicrobial peptide
GLE1	-0.0227321	0.0200886	GLE1, RNA export mediator
TRIB2	0.131699	0.0200569	tribbles pseudokinase 2
ZNF562	0.124846	0.0200563	zinc finger protein 562
FAM76A	-0.200442	0.0199548	family with sequence similarity 76 member A
DNAJC9	0.162136	0.0199495	DnaJ heat shock protein family (Hsp40) member C9
IL21R	0.0772436	0.0199377	interleukin 21 receptor
C9orf16	-0.240285	0.0199377	chromosome 9 open reading frame 16
WIPI2	-0.120126	0.0198951	WD repeat domain, phosphoinositide interacting 2
COQ7	0.0976191	0.0198779	coenzyme Q7, hydroxylase
SMC4	0.0576373	0.0198779	structural maintenance of chromosomes 4
USO1	0.203952	0.0198478	USO1 vesicle transport factor
ASXL1	0.119331	0.0198478	additional sex combs like 1, transcriptional regulator
TIMM8B	0.0383076	0.0198478	translocase of inner mitochondrial membrane 8 homolog B
MAPK7	-0.0722564	0.0198478	mitogen-activated protein kinase 7
ORAI2	-0.108015	0.0197981	ORAI calcium release-activated calcium modulator 2
RND1	-0.0255511	0.0197892	Rho family GTPase 1
SMURF2	0.131955	0.0197503	SMAD specific E3 ubiquitin protein ligase 2
LZTFL1	0.048562	0.0197085	leucine zipper transcription factor like 1
TFF3	0.165872	0.0196992	trefoil factor 3
LEPREL2	0.0477706	0.0196992	NA
SLC22A4	-0.00836546	0.0196698	solute carrier family 22 member 4
PCSK2	-0.117999	0.0196698	proprotein convertase subtilisin/kexin type 2
UCKL1	0.165809	0.0196595	uridine-cytidine kinase 1 like 1
RGS2	0.0675124	0.0196595	regulator of G protein signaling 2
PDE3B	0.00939728	0.0196595	phosphodiesterase 3B
MAX	-0.105229	0.0196054	MYC associated factor X
TMEM80	0.0169209	0.0195829	transmembrane protein 80
KIF1B	-0.31339	0.0195667	kinesin family member 1B
MRPL9	0.184436	0.0195432	mitochondrial ribosomal protein L9
PTPRS	-0.234365	0.0194161	protein tyrosine phosphatase, receptor type S
SAA2-SAA4 /// SAA4	0.0616427	0.0193211	NA
FOXK2	-0.00845953	0.0193211	forkhead box K2
LARS2	0.102968	0.0192981	leucyl-tRNA synthetase 2, mitochondrial
MIR6132 /// ST7 /// ST7-OT3	0.101253	0.0192396	NA
AKTIP	0.0656808	0.0191521	AKT interacting protein
FOXA2	-0.107939	0.0191454	forkhead box A2
SAP130	0.149967	0.0190772	Sin3A associated protein 130
HS3ST3B1	-0.12407	0.0190772	heparan sulfate-glucosamine 3-sulfotransferase 3B1
IGLV1-44	0.195167	0.0190723	immunoglobulin lambda variable 1-44
PLD3	0.133986	0.0190365	phospholipase D family member 3
CDC42BPB	0.0316752	0.0190365	CDC42 binding protein kinase beta
GLTSCR1	0.083843	0.0190119	NA
ORC5	-0.0378673	0.0190096	origin recognition complex subunit 5
HARS2	0.158763	0.0189878	histidyl-tRNA synthetase 2, mitochondrial
CNNM3	0.0490577	0.0189674	cyclin and CBS domain divalent metal cation transport mediator 3
SYCP2	0.045749	0.0189674	synaptonemal complex protein 2
PLEKHG3	-0.136097	0.0189512	pleckstrin homology and RhoGEF domain containing G3
FGFR1	-0.110975	0.0188402	fibroblast growth factor receptor 1
ZMYM6 /// ZMYM6NB	0.109077	0.018833	NA
POGK	-0.148343	0.0186364	pogo transposable element derived with KRAB domain
CAMK2B	-0.0333228	0.0186068	calcium/calmodulin dependent protein kinase II beta
WDR78	-0.184046	0.0186068	WD repeat domain 78
SPCS3	0.170791	0.0185621	signal peptidase complex subunit 3
DLEU1	0.116818	0.0185595	deleted in lymphocytic leukemia 1 (non-protein coding)
EEF1D	-0.00354887	0.0185493	eukaryotic translation elongation factor 1 delta
TXNL1	0.16429	0.0185387	thioredoxin like 1
LIMK1	-0.0172478	0.0185375	LIM domain kinase 1
CAPN9	0.0134818	0.0185281	calpain 9
SLC25A21	-0.00502028	0.0185013	solute carrier family 25 member 21
SLC6A14	0.0455061	0.0184852	solute carrier family 6 member 14
MASP1	-0.201759	0.0184852	mannan binding lectin serine peptidase 1
ARMC7	0.102189	0.0183256	armadillo repeat containing 7
TBC1D9B	0.13448	0.0182104	TBC1 domain family member 9B
UPP1	0.137521	0.018108	uridine phosphorylase 1
ZBED5	0.199595	0.018105	zinc finger BED-type containing 5
STAG3	0.0451223	0.0180296	stromal antigen 3
AQP5	0.11817	0.0179796	aquaporin 5
IGSF3	-0.148415	0.017942	immunoglobulin superfamily member 3
PAK1IP1	0.173386	0.0179295	PAK1 interacting protein 1
ATP8B3	-0.106811	0.0179139	ATPase phospholipid transporting 8B3
PDZRN3	-0.33099	0.0179131	PDZ domain containing ring finger 3
RPL34	0.112707	0.0179114	ribosomal protein L34
MAP2K4	0.0642484	0.0179083	mitogen-activated protein kinase kinase 4
SETD4	0.144618	0.0178482	SET domain containing 4
LOC101927705 /// P4HA2	-0.306532	0.0178194	NA
PBX3	0.140084	0.0177846	PBX homeobox 3
BAZ2B	0.155147	0.0177749	bromodomain adjacent to zinc finger domain 2B
GNA13	-0.0588377	0.017767	G protein subunit alpha 13
RUVBL2	-0.165598	0.017767	RuvB like AAA ATPase 2
CHST4	0.0488599	0.017513	carbohydrate sulfotransferase 4
SCAF11	-0.0647858	0.0174964	SR-related CTD associated factor 11
MCM3	0.117861	0.0174893	minichromosome maintenance complex component 3
PGM5	-0.410446	0.017477	phosphoglucomutase 5
ZNF266	0.0955877	0.0173852	zinc finger protein 266
EXT1	0.00198773	0.0173602	exostosin glycosyltransferase 1
LRP1	-0.437107	0.0173075	LDL receptor related protein 1
UBE2J1	0.155503	0.0172344	ubiquitin conjugating enzyme E2 J1
KIAA0247	0.125534	0.0172045	NA
BPIFA1	0.0651772	0.017196	BPI fold containing family A member 1
BUB3	0.196541	0.0171591	BUB3, mitotic checkpoint protein
PJA2	0.137683	0.0171404	praja ring finger ubiquitin ligase 2
TNC	0.09956	0.0170892	tenascin C
AGAP1	0.0636962	0.0170766	ArfGAP with GTPase domain, ankyrin repeat and PH domain 1
CASR	0.00130299	0.0170569	calcium sensing receptor
SLC12A9	-0.190099	0.0170189	solute carrier family 12 member 9
FCRL2	-0.000799286	0.0170002	Fc receptor like 2
PPDPF	-0.00843067	0.0169849	pancreatic progenitor cell differentiation and proliferation factor
WNK1	-0.125406	0.016977	WNK lysine deficient protein kinase 1
TNF	-0.0314237	0.0169753	tumor necrosis factor
EIF2B4	0.135152	0.0169391	eukaryotic translation initiation factor 2B subunit delta
SMG9	0.036162	0.0169224	SMG9, nonsense mediated mRNA decay factor
DGKZ	0.0146307	0.0169111	diacylglycerol kinase zeta
PRKAG1	0.0942983	0.0168241	protein kinase AMP-activated non-catalytic subunit gamma 1
RNF40	-0.20454	0.0167931	ring finger protein 40
ARHGEF11	-0.0551708	0.0167901	Rho guanine nucleotide exchange factor 11
NOL3	0.152901	0.0166992	nucleolar protein 3
FASN	-0.243765	0.0166805	fatty acid synthase
CDK5RAP2	0.0521293	0.016581	CDK5 regulatory subunit associated protein 2
SAMD4A	-0.143119	0.0165137	sterile alpha motif domain containing 4A
TIMM8A	-0.0127511	0.0164738	translocase of inner mitochondrial membrane 8A
PAMR1	0.0475134	0.0164409	peptidase domain containing associated with muscle regeneration 1
BRINP1	0.020623	0.0164409	BMP/retinoic acid inducible neural specific 1
CEPT1	-0.00488644	0.016367	choline/ethanolamine phosphotransferase 1
ADAMTS2	0.137724	0.0163651	ADAM metallopeptidase with thrombospondin type 1 motif 2
ZC3HAV1	0.00792431	0.0163182	zinc finger CCCH-type containing, antiviral 1
BCAS4	-0.0399389	0.0163096	breast carcinoma amplified sequence 4
CCDC15	0.0553129	0.0162768	coiled-coil domain containing 15
CYP4F11	-0.153232	0.0162436	cytochrome P450 family 4 subfamily F member 11
PRKAR1A	0.0847616	0.0162362	protein kinase cAMP-dependent type I regulatory subunit alpha
IBTK	-0.0401728	0.0162085	inhibitor of Bruton tyrosine kinase
PRUNE	-0.0380356	0.0162073	NA
PIK3IP1	-0.0246501	0.0161518	phosphoinositide-3-kinase interacting protein 1
GSTM4	-0.0990566	0.0161121	glutathione S-transferase mu 4
CKLF	0.205794	0.0160731	chemokine like factor
BRMS1	0.104528	0.0160731	breast cancer metastasis suppressor 1
IFITM1	0.188921	0.0159395	interferon induced transmembrane protein 1
ITGA6	0.0173781	0.0159358	integrin subunit alpha 6
NSMCE4A	-0.188718	0.0159259	NSE4 homolog A, SMC5-SMC6 complex component
LILRB4	-0.164815	0.0159027	leukocyte immunoglobulin like receptor B4
EDN1	-0.185463	0.015836	endothelin 1
CDC42EP3	-0.00640188	0.015767	CDC42 effector protein 3
TMEM248	0.164479	0.0156264	transmembrane protein 248
BTG2	-0.146885	0.0156264	BTG anti-proliferation factor 2
RNF19B	-0.0190496	0.0156201	ring finger protein 19B
EPHA7	-0.129311	0.0156201	EPH receptor A7
GPS2	0.0430593	0.015601	G protein pathway suppressor 2
BRD4	0.0077815	0.0155685	bromodomain containing 4
GATC /// SRSF9	0.174859	0.0155019	NA
CDKN1B	0.187899	0.0154902	cyclin dependent kinase inhibitor 1B
WAS	-0.14865	0.0154902	Wiskott-Aldrich syndrome
KLHL23 /// PHOSPHO2-KLHL23	-0.195149	0.0154577	NA
AKIP1 /// NUAK2	0.121572	0.0154301	NA
MED8	0.20265	0.01543	mediator complex subunit 8
TLE2	-0.00538795	0.0153927	transducin like enhancer of split 2
GFER	-0.0574326	0.0153859	growth factor, augmenter of liver regeneration
ACTR6	0.189658	0.0153397	ARP6 actin related protein 6 homolog
KIF18A	0.158887	0.0152294	kinesin family member 18A
R3HCC1L	-0.130773	0.0151705	R3H domain and coiled-coil containing 1 like
CSF2	-0.174013	0.0151458	colony stimulating factor 2
CASKIN2	-0.198884	0.0151421	CASK interacting protein 2
ATP5G1	0.183563	0.0150997	NA
MRPS15	0.117925	0.0150917	mitochondrial ribosomal protein S15
ARSA	0.0305212	0.0150917	arylsulfatase A
RBM25	0.169066	0.0150662	RNA binding motif protein 25
PROX1	0.0560151	0.0150589	prospero homeobox 1
LRFN3	0.0750898	0.0150404	leucine rich repeat and fibronectin type III domain containing 3
SYT11	0.0729735	0.0149872	synaptotagmin 11
CDK20	0.0493544	0.014986	cyclin dependent kinase 20
HMHA1	-0.163727	0.014986	NA
RABGAP1L	-0.238818	0.014986	RAB GTPase activating protein 1 like
PSMC5	0.205952	0.0149813	proteasome 26S subunit, ATPase 5
PATZ1	-0.0937535	0.0149475	POZ/BTB and AT hook containing zinc finger 1
EXPH5	-0.348402	0.0149475	exophilin 5
TIAM2	-0.168309	0.0148469	T cell lymphoma invasion and metastasis 2
FGFR1OP	-0.294303	0.0148448	FGFR1 oncogene partner
ACOX3	0.0421202	0.0147889	acyl-CoA oxidase 3, pristanoyl
BGN	-0.0852909	0.0147683	biglycan
PERP	-0.211266	0.0147665	PERP, TP53 apoptosis effector
NIPAL3	-0.198032	0.0147232	NIPA like domain containing 3
MFF	0.139722	0.0146654	mitochondrial fission factor
ZNF135	-0.158882	0.0146541	zinc finger protein 135
FAM86C1	0.0374687	0.0146167	family with sequence similarity 86 member C1
MRPS18C	-0.128621	0.0146017	mitochondrial ribosomal protein S18C
PON3	0.191263	0.0145368	paraoxonase 3
EDN2	0.0235624	0.0144927	endothelin 2
IFT22	0.0289643	0.0144375	intraflagellar transport 22
SF3B3	0.185306	0.0144363	splicing factor 3b subunit 3
EIF4A3	0.196479	0.0143901	eukaryotic translation initiation factor 4A3
RNF111	0.170669	0.0143786	ring finger protein 111
RCBTB2	-0.448328	0.0143128	RCC1 and BTB domain containing protein 2
ALKBH4	0.0671424	0.0142635	alkB homolog 4, lysine demethylase
NCF4	0.0222242	0.0142635	neutrophil cytosolic factor 4
CCNK	-0.261873	0.0142635	cyclin K
SIGLEC5	-0.11248	0.0142515	sialic acid binding Ig like lectin 5
ZNF267	0.213738	0.0142263	zinc finger protein 267
SNF8	0.140255	0.0142263	SNF8, ESCRT-II complex subunit
SS18	0.00522642	0.0142015	SS18, nBAF chromatin remodeling complex subunit
FRAS1	-0.3694	0.0141833	Fraser extracellular matrix complex subunit 1
KIAA0195 /// MIR6785	-0.0709996	0.0141048	NA
FAM53C	0.107355	0.0140984	family with sequence similarity 53 member C
KRIT1	0.00626479	0.014053	KRIT1, ankyrin repeat containing
DNAI1	-0.197468	0.0140224	dynein axonemal intermediate chain 1
URGCP	0.171851	0.0139929	upregulator of cell proliferation
CDK9	0.102784	0.0139319	cyclin dependent kinase 9
RAB6A /// WTH3DI	-0.13167	0.0139045	NA
RAB20	0.105814	0.0138937	RAB20, member RAS oncogene family
EIF4E2	0.224614	0.0138599	eukaryotic translation initiation factor 4E family member 2
IGFBP7	-0.0658758	0.013818	insulin like growth factor binding protein 7
AADAC	-0.0520699	0.013815	arylacetamide deacetylase
AFG3L2	0.145047	0.0138066	AFG3 like matrix AAA peptidase subunit 2
DNAJB1	0.00471506	0.0137029	DnaJ heat shock protein family (Hsp40) member B1
FAM65B	0.0496718	0.013644	NA
RAB3B	-0.109901	0.0136193	RAB3B, member RAS oncogene family
AHDC1	-0.0183833	0.0135802	AT-hook DNA binding motif containing 1
LOC101929889 /// SPN	-0.204263	0.0134555	NA
IPP	-0.08397	0.0134114	intracisternal A particle-promoted polypeptide
C6orf47	0.112981	0.0134041	chromosome 6 open reading frame 47
ATG4A	0.0947578	0.0134041	autophagy related 4A cysteine peptidase
TMEM208	0.177255	0.0133318	transmembrane protein 208
ATP2B1	0.123373	0.0133318	ATPase plasma membrane Ca2+ transporting 1
VRTN	-0.0712235	0.0133159	vertebrae development associated
JRKL	-0.112701	0.0133159	JRK like
CLEC2B	-0.0593725	0.0132574	C-type lectin domain family 2 member B
GOLGA2	0.0886254	0.0132522	golgin A2
FGGY	0.119703	0.0132193	FGGY carbohydrate kinase domain containing
TIMM17B	-0.293063	0.0131706	translocase of inner mitochondrial membrane 17B
LIME1	0.0164807	0.0131662	Lck interacting transmembrane adaptor 1
SLC18A2	0.010753	0.0131558	solute carrier family 18 member A2
NYNRIN	0.00784439	0.0130352	NYN domain and retroviral integrase containing
SNX5	0.0333971	0.0129558	sorting nexin 5
GAA	0.071863	0.0129453	glucosidase alpha, acid
UBIAD1	0.0590656	0.0129453	UbiA prenyltransferase domain containing 1
TMEM231	0.0423404	0.0128369	transmembrane protein 231
AGPAT3	-0.059767	0.0128277	1-acylglycerol-3-phosphate O-acyltransferase 3
NRCAM	0.0793691	0.0128216	neuronal cell adhesion molecule
CYP2R1	0.0199377	0.0127993	cytochrome P450 family 2 subfamily R member 1
PVRL2	0.113791	0.0127806	NA
SCNN1B	-0.105801	0.0127576	sodium channel epithelial 1 beta subunit
TPM1	-0.306295	0.0127368	tropomyosin 1
RPL38	0.154078	0.0127269	ribosomal protein L38
GBF1	-0.0118332	0.0127201	golgi brefeldin A resistant guanine nucleotide exchange factor 1
IMPDH1	0.0968822	0.0127116	inosine monophosphate dehydrogenase 1
WIPF2	0.142334	0.0126679	WAS/WASL interacting protein family member 2
MIR6125 /// USP15	0.112333	0.0126675	NA
LPCAT4	-0.0766749	0.0126675	lysophosphatidylcholine acyltransferase 4
RANBP2	0.124541	0.0126016	RAN binding protein 2
IFI30 /// PIK3R2	0.0823708	0.0126016	NA
DPEP1	0.061153	0.0126016	dipeptidase 1
TMX4	-0.30448	0.012582	thioredoxin related transmembrane protein 4
STK16	-0.0339841	0.012547	serine/threonine kinase 16
CC2D1A	-0.228264	0.0124034	coiled-coil and C2 domain containing 1A
TDG	0.255854	0.012389	thymine DNA glycosylase
SIK1	0.06531	0.0122878	salt inducible kinase 1
SNX1	-0.452996	0.0122773	sorting nexin 1
SRRT	-0.202098	0.0122362	serrate, RNA effector molecule
RAB1B	0.138201	0.0121542	RAB1B, member RAS oncogene family
CCL5	-0.101275	0.0121542	C-C motif chemokine ligand 5
PARP2	0.150342	0.0121145	poly(ADP-ribose) polymerase 2
NCOA3	0.0189418	0.0119702	nuclear receptor coactivator 3
RPL6	0.212351	0.0119694	ribosomal protein L6
POLR2L	0.0164716	0.0119636	RNA polymerase II subunit L
ZAK	-0.0821824	0.011889	NA
CDH2	0.0433029	0.0118855	cadherin 2
CNOT8	0.118332	0.0118774	CCR4-NOT transcription complex subunit 8
TEX264	0.10022	0.011876	testis expressed 264
ATP1B3	-0.266991	0.011876	ATPase Na+/K+ transporting subunit beta 3
PSMD9	-0.0270652	0.0118576	proteasome 26S subunit, non-ATPase 9
ISOC2	0.0739783	0.0118525	isochorismatase domain containing 2
ABCA3	-0.166073	0.0118512	ATP binding cassette subfamily A member 3
ROCK2	-0.0897868	0.0118093	Rho associated coiled-coil containing protein kinase 2
NR2C2	0.0535709	0.0117923	nuclear receptor subfamily 2 group C member 2
PHACTR2	0.0690603	0.0117839	phosphatase and actin regulator 2
NLE1	0.0718596	0.011768	notchless homolog 1
LOC101929240 /// SNRNP200	-0.0921139	0.0117599	NA
AP2S1	0.0828034	0.0117597	adaptor related protein complex 2 sigma 1 subunit
MYNN	-0.296536	0.0117597	myoneurin
TARBP2	0.112828	0.011719	TARBP2, RISC loading complex RNA binding subunit
LINC00963	-0.0284882	0.011681	long intergenic non-protein coding RNA 963
WEE1	0.0324475	0.0116688	WEE1 G2 checkpoint kinase
SLC9A1	-0.224514	0.0116688	solute carrier family 9 member A1
CHGB	0.104963	0.0116468	chromogranin B
TAF1D	0.18283	0.011623	TATA-box binding protein associated factor, RNA polymerase I subunit D
TFB2M	-0.377277	0.0116158	transcription factor B2, mitochondrial
U2SURP	0.222929	0.0116059	U2 snRNP associated SURP domain containing
NBEAL2	-0.281722	0.0115894	neurobeachin like 2
CLEC10A	0.010373	0.0115773	C-type lectin domain containing 10A
C14orf166	0.242558	0.0115693	NA
FRZB	0.143462	0.0115331	frizzled related protein
SLC13A3	-0.0899206	0.0114789	solute carrier family 13 member 3
HBS1L	0.0393286	0.0114776	HBS1 like translational GTPase
MTG1	0.137263	0.0114437	mitochondrial ribosome associated GTPase 1
ATF5	-0.0780183	0.0114437	activating transcription factor 5
SRGN	-0.143227	0.0114437	serglycin
KNOP1	0.210956	0.0113952	lysine rich nucleolar protein 1
RNF130	-0.324842	0.0113852	ring finger protein 130
FBLN1	-0.388685	0.0113852	fibulin 1
SRR	-0.0132714	0.0113706	serine racemase
SLC4A3	-0.137565	0.0113309	solute carrier family 4 member 3
EIF3D	0.19979	0.0113044	eukaryotic translation initiation factor 3 subunit D
GAB1	-0.293056	0.0112777	GRB2 associated binding protein 1
PGLYRP4	0.0037892	0.0112752	peptidoglycan recognition protein 4
TEX10	-0.0706333	0.0112737	testis expressed 10
PIK3CD	0.111551	0.0112158	phosphatidylinositol-4,5-bisphosphate 3-kinase catalytic subunit delta
TXN	0.0870959	0.0112158	thioredoxin
FAM149A	0.0748545	0.0111897	family with sequence similarity 149 member A
RAC3	-0.137049	0.0111781	Rac family small GTPase 3
FASTKD1	0.200893	0.0111622	FAST kinase domains 1
NRXN3	-0.148624	0.0111239	neurexin 3
CENPI	-0.077158	0.0111197	centromere protein I
TMEM209	-0.0131705	0.0110962	transmembrane protein 209
OXSM	0.147726	0.0110211	3-oxoacyl-ACP synthase, mitochondrial
PLA2G12A	0.174199	0.011015	phospholipase A2 group XIIA
CHCHD3	0.214079	0.0109987	coiled-coil-helix-coiled-coil-helix domain containing 3
MT2A	0.0313625	0.010988	metallothionein 2A
SNX6	0.164698	0.0109854	sorting nexin 6
ATAD5	0.134608	0.0109854	ATPase family, AAA domain containing 5
ARL14	0.0726259	0.0109674	ADP ribosylation factor like GTPase 14
MRPS18A	0.12294	0.0109545	mitochondrial ribosomal protein S18A
MYL4	0.0127703	0.0109232	myosin light chain 4
ERBB3	0.209663	0.0109075	erb-b2 receptor tyrosine kinase 3
PRRC2C	0.142486	0.010884	proline rich coiled-coil 2C
SERINC3	0.0914159	0.0108782	serine incorporator 3
WIF1	-0.263159	0.0107781	WNT inhibitory factor 1
H2AFX	-0.143301	0.0107134	H2A histone family member X
DNAJC13	-0.103933	0.0106933	DnaJ heat shock protein family (Hsp40) member C13
GPR27	0.070936	0.010691	G protein-coupled receptor 27
EPB41L4B	-0.224352	0.0106741	erythrocyte membrane protein band 4.1 like 4B
CTSD	0.108395	0.0106482	cathepsin D
FLT1	-0.107275	0.0106436	fms related tyrosine kinase 1
AK6 /// TAF9	0.14205	0.0106227	NA
FTO	0.107933	0.0106078	FTO, alpha-ketoglutarate dependent dioxygenase
FAM160B2	-0.27205	0.0106004	family with sequence similarity 160 member B2
CDH15	-0.0160247	0.0105816	cadherin 15
LPAR1	-0.0110603	0.0105562	lysophosphatidic acid receptor 1
MST1	0.183463	0.0105039	macrophage stimulating 1
ZNF43	0.0694373	0.010472	zinc finger protein 43
TYW1	0.165775	0.0104455	tRNA-yW synthesizing protein 1 homolog
SLC35C2	0.0630693	0.0104417	solute carrier family 35 member C2
MEGF9	0.040278	0.0104414	multiple EGF like domains 9
GLRB	0.151571	0.0103484	glycine receptor beta
PTER	0.167274	0.0103475	phosphotriesterase related
SPTBN4	-0.0891395	0.0103328	spectrin beta, non-erythrocytic 4
MRPS12	-0.0920889	0.0103213	mitochondrial ribosomal protein S12
PHF14	0.0844306	0.0103162	PHD finger protein 14
ANKMY2	0.206075	0.0102497	ankyrin repeat and MYND domain containing 2
PSG11 /// PSG3	0.0119547	0.0102497	NA
AHCYL2	-0.0458415	0.0102161	adenosylhomocysteinase like 2
ATP5J	0.202029	0.0102136	NA
DHRS1	0.128817	0.0102136	dehydrogenase/reductase 1
SLC31A1	0.263068	0.0102104	solute carrier family 31 member 1
RERGL	-0.143561	0.0101886	RERG like
CEP162	0.0412893	0.0101819	centrosomal protein 162
DTNB	-0.0223171	0.010181	dystrobrevin beta
ITGB1	-0.333487	0.0101369	integrin subunit beta 1
MBNL2	-0.117975	0.00993034	muscleblind like splicing regulator 2
NEU3	-0.155266	0.00991093	neuraminidase 3
NRD1	0.16906	0.00989514	NA
CMC2	0.182734	0.00989259	C-X9-C motif containing 2
ECM1	0.104668	0.00989233	extracellular matrix protein 1
MAGEA1	-0.0666057	0.00988028	MAGE family member A1
SERPINB8	0.0139219	0.00986231	serpin family B member 8
NTRK2	-0.212007	0.00986231	neurotrophic receptor tyrosine kinase 2
IL17RA	-0.0349043	0.00985748	interleukin 17 receptor A
PRPF8	0.119583	0.00985729	pre-mRNA processing factor 8
TTC4	0.119898	0.0098446	tetratricopeptide repeat domain 4
PRKCD	0.00621946	0.0098446	protein kinase C delta
GABRE /// MIR224 /// MIR452	0.0386459	0.00981107	NA
TSPAN32	0.018223	0.00978844	tetraspanin 32
CCNJ	-0.325282	0.00978515	cyclin J
CKB	0.0294292	0.00969557	creatine kinase B
CLN8	0.00804785	0.00969272	CLN8, transmembrane ER and ERGIC protein
RELN	0.0146519	0.0096826	reelin
GATA3	-0.00785975	0.00957427	GATA binding protein 3
LRP2	-0.0966831	0.00957427	LDL receptor related protein 2
FBL	0.214417	0.00956011	fibrillarin
SEC61A2	0.0819776	0.00955308	Sec61 translocon alpha 2 subunit
LRRC23	-0.0626283	0.00954083	leucine rich repeat containing 23
KLF3	0.00014414	0.00952352	Kruppel like factor 3
ZNF215	-0.162144	0.00947033	zinc finger protein 215
FLJ22184	-0.0271461	0.00946737	NA
FAF1	-0.304511	0.00946737	Fas associated factor 1
POLE3	0.17899	0.00946588	DNA polymerase epsilon 3, accessory subunit
PNN	0.0481119	0.00946588	pinin, desmosome associated protein
NAP1L3	0.105301	0.00945402	nucleosome assembly protein 1 like 3
DNAJC1	0.0965177	0.00944258	DnaJ heat shock protein family (Hsp40) member C1
ACSM3	0.0439158	0.00941687	acyl-CoA synthetase medium chain family member 3
CCR10	0.0361375	0.00941687	C-C motif chemokine receptor 10
LTB	0.185121	0.00940526	lymphotoxin beta
ZBTB7B	-0.253146	0.00938362	zinc finger and BTB domain containing 7B
COX8A	0.144081	0.00932602	cytochrome c oxidase subunit 8A
L2HGDH	-0.0529812	0.00932257	L-2-hydroxyglutarate dehydrogenase
DAPK1	-0.217322	0.00932257	death associated protein kinase 1
KLF12	-0.109734	0.00930645	Kruppel like factor 12
TUBB1	-0.23767	0.0092746	tubulin beta 1 class VI
DSCC1	-0.191283	0.0092703	DNA replication and sister chromatid cohesion 1
RNF24	0.138684	0.00926459	ring finger protein 24
INPP4B	0.0818587	0.00924445	inositol polyphosphate-4-phosphatase type II B
WBP4	0.0200026	0.00917299	WW domain binding protein 4
MAGEF1	0.173651	0.00916947	MAGE family member F1
ABHD4	0.120291	0.0091657	abhydrolase domain containing 4
COPS2	0.0994656	0.00915789	COP9 signalosome subunit 2
PPP1R14D	0.136405	0.00915627	protein phosphatase 1 regulatory inhibitor subunit 14D
GATAD1	0.100424	0.00914382	GATA zinc finger domain containing 1
FOSL1	-0.104574	0.00914204	FOS like 1, AP-1 transcription factor subunit
EPB41L4A-AS2	-0.0308914	0.00910886	NA
MSL1	0.080442	0.00907408	male specific lethal 1 homolog
EPB41L1	0.0896438	0.00905219	erythrocyte membrane protein band 4.1 like 1
MRPL2	0.0585048	0.00905219	mitochondrial ribosomal protein L2
DDX58	0.106368	0.00904736	DExD/H-box helicase 58
SLC25A36	-0.00527998	0.00904736	solute carrier family 25 member 36
PCBP2	0.0789101	0.00903885	poly(rC) binding protein 2
GABRP	0.0723571	0.00901327	gamma-aminobutyric acid type A receptor pi subunit
NDUFS5 /// RPL10	0.205968	0.00901289	NA
ATG13	0.0458518	0.00897506	autophagy related 13
CNN1	-0.0880172	0.00897506	calponin 1
GTPBP8	0.162862	0.00897238	GTP binding protein 8 (putative)
CXorf57	-0.357392	0.00897022	chromosome X open reading frame 57
CEP112	-0.220153	0.0089609	centrosomal protein 112
PRIM2	0.0817653	0.00892859	DNA primase subunit 2
DHX9	0.0965665	0.00878822	DExH-box helicase 9
CD74	-0.276255	0.00878822	CD74 molecule
SPATA20	0.15341	0.00876039	spermatogenesis associated 20
ARID5A	-0.0333304	0.00874763	AT-rich interaction domain 5A
RPL21 /// RPL21P28 /// SNORA27 /// SNORD102	-0.0843586	0.00870458	NA
EPS8	0.218239	0.00861686	epidermal growth factor receptor pathway substrate 8
PTPRZ1	0.162446	0.00861686	protein tyrosine phosphatase, receptor type Z1
ACLY	0.114286	0.00861686	ATP citrate lyase
CACNA2D2	-0.164313	0.00861686	calcium voltage-gated channel auxiliary subunit alpha2delta 2
OSBPL10	-0.163025	0.00861262	oxysterol binding protein like 10
DCAF4	0.225976	0.00860926	DDB1 and CUL4 associated factor 4
CD48	0.0991089	0.0086067	CD48 molecule
NACA	0.118989	0.00860348	nascent polypeptide-associated complex alpha subunit
SLK	0.10549	0.008603	STE20 like kinase
AHCTF1	0.167686	0.00860233	AT-hook containing transcription factor 1
RP11-548H18.2	0.0151124	0.00859849	NA
DNMBP	0.108595	0.00858856	dynamin binding protein
IPO5	0.0680166	0.00858856	importin 5
GUSB	0.237328	0.00853279	glucuronidase beta
NPTX2	0.181515	0.00852621	neuronal pentraxin 2
DHDDS	0.0272772	0.00852149	dehydrodolichyl diphosphate synthase subunit
M6PR /// PHC1	0.153267	0.00851216	NA
FAM49B	0.0558858	0.00841865	family with sequence similarity 49 member B
PRR3	0.0354636	0.00841156	proline rich 3
HMGCS1	-0.0937952	0.00841156	3-hydroxy-3-methylglutaryl-CoA synthase 1
C1orf61	-0.232747	0.00841156	chromosome 1 open reading frame 61
SLC39A6	0.0688697	0.00841099	solute carrier family 39 member 6
TMEM87A	-0.118737	0.00841099	transmembrane protein 87A
SRSF6	0.0566553	0.00840103	serine and arginine rich splicing factor 6
ESF1	0.120821	0.00838867	ESF1 nucleolar pre-rRNA processing protein homolog
PI4KA	0.107001	0.00835492	phosphatidylinositol 4-kinase alpha
SPRYD7	-0.0160925	0.0083241	SPRY domain containing 7
SDHC	0.0357237	0.00830856	succinate dehydrogenase complex subunit C
EPN2 /// EPN2-IT1	-0.0324682	0.00828322	NA
DAB2 /// LOC101926921	-0.359196	0.00828155	NA
COL17A1	0.0418143	0.00827655	collagen type XVII alpha 1 chain
ZNF264	-0.0930959	0.00827655	zinc finger protein 264
NOC3L	0.215009	0.00818162	NOC3 like DNA replication regulator
IK	0.165934	0.00816849	IK cytokine
KIF2A	0.247098	0.00815814	kinesin family member 2A
SMEK2	0.102235	0.00815814	NA
TCEAL1	0.132701	0.00808183	transcription elongation factor A like 1
KIAA1033	0.119483	0.00808183	NA
CHERP	-0.186253	0.00808183	calcium homeostasis endoplasmic reticulum protein
COX17 /// POPDC2	0.105935	0.00808023	NA
OSTF1	0.111601	0.00805699	osteoclast stimulating factor 1
ARG2	0.134488	0.00804798	arginase 2
ARHGAP6	-0.545387	0.00804798	Rho GTPase activating protein 6
MLF1	0.0813315	0.00803989	myeloid leukemia factor 1
IQCC	0.0103384	0.00803188	IQ motif containing C
BBIP1	0.118816	0.00801284	BBSome interacting protein 1
OMD	-0.00900353	0.00800394	osteomodulin
MGEA5	0.0211034	0.00794361	meningioma expressed antigen 5 (hyaluronidase)
CELF1	-0.00116542	0.00794349	CUGBP Elav-like family member 1
KIAA0391 /// PSMA6	0.171088	0.00791806	NA
PINK1	0.132655	0.00791282	PTEN induced putative kinase 1
CDIP1	0.000803913	0.00785539	cell death inducing p53 target 1
PFKFB3	0.150969	0.00784028	6-phosphofructo-2-kinase/fructose-2,6-biphosphatase 3
RPL30	0.196013	0.00780418	ribosomal protein L30
ZNF219	0.0175488	0.00780214	zinc finger protein 219
PPP1R8	0.162028	0.00779905	protein phosphatase 1 regulatory subunit 8
MAP7D3	0.0719809	0.00774722	MAP7 domain containing 3
RPS6KA2	-0.194039	0.00774722	ribosomal protein S6 kinase A2
ZFAND3	0.0445776	0.00774695	zinc finger AN1-type containing 3
PLEKHO1	0.00159171	0.00767613	pleckstrin homology domain containing O1
TMEM62	-0.241641	0.0076338	transmembrane protein 62
ID2 /// ID2B	0.0626736	0.00762551	NA
SIRPG	0.0795762	0.00759953	signal regulatory protein gamma
SYNE2	0.0232892	0.00757004	spectrin repeat containing nuclear envelope protein 2
TMPO	0.130179	0.00756517	thymopoietin
TRAK2	0.143515	0.00756133	trafficking kinesin protein 2
PPP4R1	0.198834	0.00755862	protein phosphatase 4 regulatory subunit 1
POSTN	0.184623	0.00755186	periostin
EXD3	-0.272583	0.00754261	exonuclease 3'-5' domain containing 3
ZCCHC6	0.17718	0.00753801	zinc finger CCHC-type containing 6
MST1R	0.138625	0.00746704	macrophage stimulating 1 receptor
SERTAD2	0.148982	0.00744042	SERTA domain containing 2
TSPAN31	0.0329093	0.00740704	tetraspanin 31
ERMAP	0.0828669	0.00740109	erythroblast membrane associated protein (Scianna blood group)
PRDM4	0.11611	0.00739587	PR/SET domain 4
ABCA12	0.079556	0.00738823	ATP binding cassette subfamily A member 12
UROS	0.084213	0.00737953	uroporphyrinogen III synthase
TUBA4A	0.231297	0.00736123	tubulin alpha 4a
ADTRP	-0.19715	0.00733432	androgen dependent TFPI regulating protein
SNRK	-0.3659	0.00732592	SNF related kinase
LAMP2	0.196057	0.00732142	lysosomal associated membrane protein 2
ADAM15	-0.0459012	0.00731246	ADAM metallopeptidase domain 15
KDM3A	0.268595	0.00729049	lysine demethylase 3A
TMPRSS3	0.0215815	0.00729049	transmembrane serine protease 3
SCEL	-0.486191	0.00729049	sciellin
SGK2	0.0874434	0.00727671	SGK2, serine/threonine kinase 2
PPP1R2	-0.269037	0.00726628	protein phosphatase 1 regulatory inhibitor subunit 2
DNAH7	0.0211112	0.00725163	dynein axonemal heavy chain 7
PTTG1IP	0.197529	0.00722385	PTTG1 interacting protein
OGFOD3	0.116772	0.00719418	2-oxoglutarate and iron dependent oxygenase domain containing 3
PRH1-PRR4 /// PRR4	-0.00691908	0.00717863	NA
GGCX	0.165176	0.00717754	gamma-glutamyl carboxylase
RSAD2	0.0266183	0.00716314	radical S-adenosyl methionine domain containing 2
AUNIP	-0.0385187	0.00716314	aurora kinase A and ninein interacting protein
NCAM1	-0.203109	0.00716008	neural cell adhesion molecule 1
PDLIM2	-0.0457691	0.00711491	PDZ and LIM domain 2
GSTO1	0.0761941	0.0071016	glutathione S-transferase omega 1
UNC13B	0.0143175	0.0071016	unc-13 homolog B
ACAP2	-0.0126723	0.00708307	ArfGAP with coiled-coil, ankyrin repeat and PH domains 2
EPB41L5	0.0812579	0.00708177	erythrocyte membrane protein band 4.1 like 5
SAMSN1	-0.0315656	0.00702563	SAM domain, SH3 domain and nuclear localization signals 1
SRGAP2 /// SRGAP2B /// SRGAP2C	0.104058	0.00702426	NA
GEM	0.15496	0.00701942	GTP binding protein overexpressed in skeletal muscle
CLEC11A	0.185943	0.00701877	C-type lectin domain containing 11A
RNF121	0.0493198	0.0070112	ring finger protein 121
CBLL1	0.0621692	0.00697747	Cbl proto-oncogene like 1
INPPL1	0.105395	0.00696277	inositol polyphosphate phosphatase like 1
TSHZ2	-0.0578222	0.00696197	teashirt zinc finger homeobox 2
ATP5C1	0.139278	0.00695709	NA
SNRNP27	0.125983	0.00694913	small nuclear ribonucleoprotein U4/U6.U5 subunit 27
HEY1	0.0238291	0.00693445	hes related family bHLH transcription factor with YRPW motif 1
TDRD12	-0.13296	0.00693445	tudor domain containing 12
LAMA4	-0.297954	0.00690655	laminin subunit alpha 4
YIPF5	0.0286629	0.00687766	Yip1 domain family member 5
SORT1	-0.163008	0.0068587	sortilin 1
SHROOM2	0.0634148	0.00684578	shroom family member 2
TTK	0.274905	0.00682656	TTK protein kinase
GPRC5A	0.0443567	0.00682656	G protein-coupled receptor class C group 5 member A
FAM134C	0.145785	0.00679873	NA
HNRNPC	0.123897	0.00678179	heterogeneous nuclear ribonucleoprotein C (C1/C2)
NAA35	0.15506	0.00676255	N(alpha)-acetyltransferase 35, NatC auxiliary subunit
FAM102A	-0.231989	0.00676255	family with sequence similarity 102 member A
IFNGR1	0.0949713	0.00673346	interferon gamma receptor 1
CACNA1I	-0.087168	0.00673214	calcium voltage-gated channel subunit alpha1 I
MREG	0.21146	0.0067105	melanoregulin
PCF11	0.127595	0.00669008	PCF11 cleavage and polyadenylation factor subunit
MAPK8IP2	-0.154683	0.00668411	mitogen-activated protein kinase 8 interacting protein 2
ITGBL1	-0.0099818	0.00665863	integrin subunit beta like 1
ZFP36L2	-0.244421	0.00663731	ZFP36 ring finger protein like 2
FEN1	0.178016	0.00663688	flap structure-specific endonuclease 1
CNNM2	-0.0601199	0.00653198	cyclin and CBS domain divalent metal cation transport mediator 2
CTAGE5	0.10433	0.00651051	NA
SPINK4	-0.0864095	0.00648713	serine peptidase inhibitor, Kazal type 4
ZNF365	-0.348521	0.00645822	zinc finger protein 365
CCL4	0.0128798	0.00643703	C-C motif chemokine ligand 4
THBS1	-0.241617	0.0064261	thrombospondin 1
GGNBP2	-0.152212	0.00642027	gametogenetin binding protein 2
FXYD3	0.104682	0.0063867	FXYD domain containing ion transport regulator 3
TRIM66	0.0544849	0.00638158	tripartite motif containing 66
NPY1R	-0.112229	0.00637069	neuropeptide Y receptor Y1
LRP3	0.00279987	0.00636646	LDL receptor related protein 3
CEACAM21	-0.249998	0.0063641	carcinoembryonic antigen related cell adhesion molecule 21
ATP6V1F /// LOC101927180	0.126899	0.00634465	NA
RALGPS2	0.183151	0.0063278	Ral GEF with PH domain and SH3 binding motif 2
FAM192A	0.137618	0.00632295	family with sequence similarity 192 member A
GOLGA4	0.0570922	0.00629659	golgin A4
CDHR1	-0.173239	0.00629133	cadherin related family member 1
MMP14	0.0342624	0.00628469	matrix metallopeptidase 14
CKAP4	-0.195111	0.00627108	cytoskeleton associated protein 4
TP53	-0.0326349	0.00622599	tumor protein p53
FAM3A	0.0851304	0.00622264	family with sequence similarity 3 member A
FOXO4	-0.0208185	0.00621714	forkhead box O4
VTCN1	0.167485	0.00621253	V-set domain containing T cell activation inhibitor 1
RRS1	0.156264	0.00621253	ribosome biogenesis regulator homolog
PSMD3	0.0936663	0.00621253	proteasome 26S subunit, non-ATPase 3
MCC	0.0743411	0.00621253	mutated in colorectal cancers
USP12	-0.0286609	0.0062045	ubiquitin specific peptidase 12
CTLA4	0.00242738	0.00619225	cytotoxic T-lymphocyte associated protein 4
ITPKC	0.00736697	0.00619179	inositol-trisphosphate 3-kinase C
TGM5	0.0096818	0.0061906	transglutaminase 5
BCL2L14	-0.215628	0.00618698	BCL2 like 14
SERBP1	0.125899	0.00617653	SERPINE1 mRNA binding protein 1
DDAH1	-0.324873	0.00617653	dimethylarginine dimethylaminohydrolase 1
ADH1C	0.0878578	0.00617384	alcohol dehydrogenase 1C (class I), gamma polypeptide
CLPTM1	-0.0325454	0.00617384	CLPTM1, transmembrane protein
BACE1	0.0165112	0.00607324	beta-secretase 1
RPLP1	0.189243	0.00605727	ribosomal protein lateral stalk subunit P1
IGFBP6	-0.0356538	0.00604532	insulin like growth factor binding protein 6
FBXL4	0.155638	0.00601751	F-box and leucine rich repeat protein 4
PAGR1	0.0321377	0.00601507	PAXIP1 associated glutamate rich protein 1
MCAT	0.0915136	0.00599208	malonyl-CoA-acyl carrier protein transacylase
CHST5	-0.081468	0.0059744	carbohydrate sulfotransferase 5
KIF14	0.202089	0.0059601	kinesin family member 14
SLC1A5	0.109287	0.0059601	solute carrier family 1 member 5
JUP /// KRT17	0.211583	0.00595645	NA
IGF2BP3	0.0932569	0.00595645	insulin like growth factor 2 mRNA binding protein 3
BRIX1	0.193391	0.00594547	BRX1, biogenesis of ribosomes
EMC1	-0.0896024	0.00593769	ER membrane protein complex subunit 1
SPOP	0.154505	0.00587502	speckle type BTB/POZ protein
ARHGAP26	-0.173338	0.00587385	Rho GTPase activating protein 26
FUCA1	0.200417	0.00587175	alpha-L-fucosidase 1
MAN2A1	0.202368	0.0058468	mannosidase alpha class 2A member 1
RGS16	-0.0190941	0.00584232	regulator of G protein signaling 16
FHL3	0.0896532	0.00583313	four and a half LIM domains 3
ANKRD46	0.164957	0.00582062	ankyrin repeat domain 46
IGHG1 /// IGHM	0.0543411	0.00580822	NA
SLC35D1	-0.0234988	0.00580422	solute carrier family 35 member D1
STAG1	0.150822	0.00576811	stromal antigen 1
HKDC1	-0.0874533	0.00576442	hexokinase domain containing 1
PRPF19	0.16973	0.00574891	pre-mRNA processing factor 19
TAF12	0.147735	0.00574891	TATA-box binding protein associated factor 12
RPL36	0.175446	0.00573083	ribosomal protein L36
FHOD1	0.0102701	0.0057258	formin homology 2 domain containing 1
AIP	0.0122548	0.005714	aryl hydrocarbon receptor interacting protein
LLGL1	-0.120263	0.005714	LLGL1, scribble cell polarity complex component
CPZ /// GPR78	0.104919	0.00571392	NA
BTAF1	0.163546	0.00570541	B-TFIID TATA-box binding protein associated factor 1
PRPF31	-0.204936	0.00568536	pre-mRNA processing factor 31
OSR2	0.0612467	0.00567263	odd-skipped related transciption factor 2
KCNN3	-0.150827	0.00563958	potassium calcium-activated channel subfamily N member 3
TAF15	0.164031	0.00561492	TATA-box binding protein associated factor 15
CCL19	0.151771	0.00561492	C-C motif chemokine ligand 19
PRKAR2B	0.0685027	0.00561492	protein kinase cAMP-dependent type II regulatory subunit beta
USP53	-0.161883	0.00560036	ubiquitin specific peptidase 53
SMG5	0.0377426	0.00558951	SMG5, nonsense mediated mRNA decay factor
DLAT	0.132941	0.00558769	dihydrolipoamide S-acetyltransferase
PSMC1	0.213022	0.00558153	proteasome 26S subunit, ATPase 1
GPR162	-0.14396	0.00556642	G protein-coupled receptor 162
MSX2	-0.0243991	0.00555434	msh homeobox 2
CCS	0.0964026	0.00551862	copper chaperone for superoxide dismutase
SLC20A1	0.179567	0.0054988	solute carrier family 20 member 1
PTTG3P	0.0710423	0.00549396	pituitary tumor-transforming 3, pseudogene
IGFLR1	0.13677	0.00548919	IGF like family receptor 1
CLDN15	-0.0749256	0.00545067	claudin 15
PIP	0.0185453	0.0054404	prolactin induced protein
PTGIS	-0.283591	0.00544014	prostaglandin I2 synthase
FAM189B	-0.422436	0.00540671	family with sequence similarity 189 member B
MRPS27	-0.240341	0.005393	mitochondrial ribosomal protein S27
PRKCZ	0.0365058	0.00536768	protein kinase C zeta
RXRA	-0.016323	0.00536339	retinoid X receptor alpha
ETV7	0.0583827	0.00533377	ETS variant 7
CDC25A	-0.0292997	0.00533377	cell division cycle 25A
SEH1L	0.0424075	0.00530038	SEH1 like nucleoporin
KDM6B	-0.0676698	0.00529545	lysine demethylase 6B
HABP2	0.221543	0.00529404	hyaluronan binding protein 2
MYLIP	-0.259272	0.00528046	myosin regulatory light chain interacting protein
LSM14A	0.178925	0.00527259	LSM14A, mRNA processing body assembly factor
KCTD17	-0.107247	0.00527259	potassium channel tetramerization domain containing 17
DOCK9	-0.261487	0.00527141	dedicator of cytokinesis 9
HELLS	0.274252	0.00527009	helicase, lymphoid specific
HDHD1	0.157573	0.00526829	NA
RSF1	0.0391615	0.00526829	remodeling and spacing factor 1
CRYBB1	-0.157365	0.00522828	crystallin beta B1
MIR636 /// SRSF2	0.0766307	0.00522714	NA
MRPS30	0.213269	0.00522379	mitochondrial ribosomal protein S30
BMP8A	0.0440909	0.00522072	bone morphogenetic protein 8a
ATP6V1A	-0.036694	0.005208	ATPase H+ transporting V1 subunit A
ZNF282	0.0685239	0.00518818	zinc finger protein 282
ALDH1B1	0.00236779	0.00518818	aldehyde dehydrogenase 1 family member B1
DUSP26	0.0135636	0.00509577	dual specificity phosphatase 26
FAM98A	0.295531	0.00509402	family with sequence similarity 98 member A
LOX	-0.201637	0.00508622	lysyl oxidase
ZNF280B	0.0227016	0.00508313	zinc finger protein 280B
UBE2L3	0.125563	0.00502677	ubiquitin conjugating enzyme E2 L3
SOX18	-0.0720558	0.00500931	SRY-box 18
DMD	0.107231	0.00500567	dystrophin
IL13	0.0340443	0.00492871	interleukin 13
GRN	0.118632	0.00492124	granulin precursor
SREBF2	0.0429707	0.00491789	sterol regulatory element binding transcription factor 2
CYP27B1	0.159829	0.00490246	cytochrome P450 family 27 subfamily B member 1
P2RX4	0.071351	0.00490246	purinergic receptor P2X 4
MPHOSPH8	0.0801785	0.00488805	M-phase phosphoprotein 8
SPECC1L	0.116846	0.00488516	sperm antigen with calponin homology and coiled-coil domains 1 like
PCBD1	0.103935	0.00488083	pterin-4 alpha-carbinolamine dehydratase 1
MEST	0.231678	0.00487492	mesoderm specific transcript
SCYL3	0.157477	0.00487256	SCY1 like pseudokinase 3
COL9A3	0.0761765	0.00486017	collagen type IX alpha 3 chain
ARF5	0.0767464	0.00485805	ADP ribosylation factor 5
OAZ3	-0.144495	0.0048557	ornithine decarboxylase antizyme 3
FBXO9	-0.301217	0.00481992	F-box protein 9
STX17	-0.181453	0.00479727	syntaxin 17
KIF16B	0.201326	0.00478545	kinesin family member 16B
AKR7A2	0.147788	0.00477444	aldo-keto reductase family 7 member A2
KNTC1	0.191023	0.00475943	kinetochore associated 1
FAM13B	0.099252	0.0047285	family with sequence similarity 13 member B
PSRC1	0.0926238	0.00470746	proline and serine rich coiled-coil 1
ATP13A2	0.0616585	0.00470746	ATPase cation transporting 13A2
MPC2	0.0627619	0.00470241	mitochondrial pyruvate carrier 2
RBM6	-0.00454462	0.00470241	RNA binding motif protein 6
SPON1	-0.316314	0.00467056	spondin 1
DOCK6	-0.309751	0.00465343	dedicator of cytokinesis 6
MARK4	-0.0317395	0.00464989	microtubule affinity regulating kinase 4
IL12RB1	-0.0951386	0.00461353	interleukin 12 receptor subunit beta 1
ARHGAP4	-0.0284495	0.00460289	Rho GTPase activating protein 4
RNF4	0.189515	0.00457738	ring finger protein 4
PLK2	0.149205	0.0045532	polo like kinase 2
ALDH3B1	-0.0313885	0.00455208	aldehyde dehydrogenase 3 family member B1
TANC2	0.146633	0.00453565	tetratricopeptide repeat, ankyrin repeat and coiled-coil containing 2
TMEM59L	-0.115672	0.00452125	transmembrane protein 59 like
CDS2	0.0584449	0.00452013	CDP-diacylglycerol synthase 2
ABHD14A /// ACY1	0.0897725	0.00447609	NA
GPKOW	0.154184	0.00446824	G-patch domain and KOW motifs
GNA11	-0.0283982	0.00446824	G protein subunit alpha 11
KANSL1L	0.00293462	0.00445826	KAT8 regulatory NSL complex subunit 1 like
ERBB2	-0.240164	0.00443325	erb-b2 receptor tyrosine kinase 2
GLI3	-0.251526	0.00443092	GLI family zinc finger 3
PARP8	0.0766488	0.00440541	poly(ADP-ribose) polymerase family member 8
WDR4	-0.106255	0.00439622	WD repeat domain 4
PPP1CB	0.123541	0.00438654	protein phosphatase 1 catalytic subunit beta
RPN1	0.167721	0.00437768	ribophorin I
ATP5SL	-0.187139	0.00437394	NA
NDUFB2	0.211964	0.00436558	NADH:ubiquinone oxidoreductase subunit B2
ZNF507	-0.127446	0.00434565	zinc finger protein 507
PRR11	0.178054	0.00432227	proline rich 11
ZNF574	0.0711858	0.00431973	zinc finger protein 574
T	0.0924326	0.00430669	NA
SPRY1	0.116037	0.00430223	sprouty RTK signaling antagonist 1
GRAMD4	-0.0376468	0.00428372	GRAM domain containing 4
DDX42	-0.179605	0.004277	DEAD-box helicase 42
APLNR	0.0135787	0.00427378	apelin receptor
XRCC2	0.0888331	0.00426991	X-ray repair cross complementing 2
CEP350	0.197227	0.0042684	centrosomal protein 350
ENO2	0.112159	0.0042684	enolase 2
RHOBTB3	0.0508278	0.00422786	Rho related BTB domain containing 3
H2AFY	0.0369464	0.0041935	H2A histone family member Y
ABCF3	0.0439696	0.00417001	ATP binding cassette subfamily F member 3
TCL1A	-0.00594699	0.00415214	T cell leukemia/lymphoma 1A
SNED1	-0.163565	0.00414048	sushi, nidogen and EGF like domains 1
S100A8	-0.289001	0.00414048	S100 calcium binding protein A8
RGN	-0.0122094	0.00413584	regucalcin
CD33	-0.059486	0.0041292	CD33 molecule
SLC44A4	-0.138113	0.00412869	solute carrier family 44 member 4
AGRN	-0.170231	0.00412869	agrin
FRMD4A	-0.263768	0.00412805	FERM domain containing 4A
MTMR12	0.0271513	0.00411686	myotubularin related protein 12
DVL2	-0.0352444	0.00410879	dishevelled segment polarity protein 2
TSPAN9	-0.0553854	0.00410187	tetraspanin 9
ATXN2	0.0813367	0.0040619	ataxin 2
EGF	0.153483	0.00404929	epidermal growth factor
GABPA	0.107255	0.00404801	GA binding protein transcription factor alpha subunit
CIAO1	0.140775	0.00404706	cytosolic iron-sulfur assembly component 1
UBXN4	-0.119576	0.00403216	UBX domain protein 4
ERBB4	-0.0600151	0.00398295	erb-b2 receptor tyrosine kinase 4
PI4K2A	0.0117199	0.00398268	phosphatidylinositol 4-kinase type 2 alpha
RPL39L	0.200294	0.00397353	ribosomal protein L39 like
NIPBL	0.151043	0.00396421	NIPBL, cohesin loading factor
PPP6R2	-0.021806	0.00391327	protein phosphatase 6 regulatory subunit 2
LAP3	0.170006	0.00390987	leucine aminopeptidase 3
PSD4	-0.0490823	0.00390527	pleckstrin and Sec7 domain containing 4
CASC3 /// MIR6866	0.105629	0.00389359	NA
DDN	-0.15068	0.00388059	dendrin
KLF8	-0.0226699	0.00386805	Kruppel like factor 8
RAB35	-0.0311063	0.00385415	RAB35, member RAS oncogene family
TRMT2B	-0.0950204	0.00384761	tRNA methyltransferase 2 homolog B
TPRKB	0.168837	0.00382775	TP53RK binding protein
PPIF	0.0306641	0.00382775	peptidylprolyl isomerase F
SLCO2B1	-0.10126	0.00382551	solute carrier organic anion transporter family member 2B1
CD96	0.0350471	0.00382274	CD96 molecule
MMP19	-0.239412	0.00381234	matrix metallopeptidase 19
TOMM40	0.103833	0.00380426	translocase of outer mitochondrial membrane 40
LOC101928676 /// MAEA	0.170438	0.0037996	NA
PPM1B	0.149047	0.00378523	protein phosphatase, Mg2+/Mn2+ dependent 1B
TMEM50A	0.180364	0.00375421	transmembrane protein 50A
N4BP2L2	-0.0250069	0.00374661	NEDD4 binding protein 2 like 2
ABL1	0.120372	0.00374341	ABL proto-oncogene 1, non-receptor tyrosine kinase
PUS3	0.131271	0.00372657	pseudouridylate synthase 3
SUOX	0.0280934	0.00372184	sulfite oxidase
RPP38	0.109581	0.00372129	ribonuclease P/MRP subunit p38
JARID2	0.104381	0.00371836	jumonji and AT-rich interaction domain containing 2
GANAB	0.0770054	0.00370753	glucosidase II alpha subunit
TLR2	0.13657	0.00367576	toll like receptor 2
SCMH1	0.0532827	0.00360361	Scm polycomb group protein homolog 1
HCN2	-0.0861984	0.00360193	hyperpolarization activated cyclic nucleotide gated potassium and sodium channel 2
TRIB3	-0.130424	0.00359396	tribbles pseudokinase 3
TACC2	-0.202445	0.00357599	transforming acidic coiled-coil containing protein 2
PCSK1	-0.0445411	0.00357552	proprotein convertase subtilisin/kexin type 1
CLCF1	0.0417007	0.00357186	cardiotrophin like cytokine factor 1
CASD1	0.168127	0.00357085	CAS1 domain containing 1
RNF39	0.0759988	0.00356575	ring finger protein 39
RNF114	0.102754	0.00355652	ring finger protein 114
RPH3AL	0.0300585	0.00355652	rabphilin 3A like (without C2 domains)
AASS	0.0310998	0.00353193	aminoadipate-semialdehyde synthase
TP53I11	-0.194865	0.00352701	tumor protein p53 inducible protein 11
SNRPB	0.205906	0.00352093	small nuclear ribonucleoprotein polypeptides B and B1
CSE1L	0.0861379	0.00351717	chromosome segregation 1 like
CD38	0.145661	0.00350899	CD38 molecule
DARS	0.200764	0.00350338	aspartyl-tRNA synthetase
CREB3	0.142754	0.00350338	cAMP responsive element binding protein 3
BCL7A	0.053182	0.00349907	BCL tumor suppressor 7A
ZNF669	0.123347	0.00347656	zinc finger protein 669
RRM1	0.0905574	0.00347022	ribonucleotide reductase catalytic subunit M1
CREM	-0.325529	0.00346826	cAMP responsive element modulator
FPR1	-0.345904	0.00346635	formyl peptide receptor 1
TCEB2	0.108945	0.00346575	NA
ACTA2	-0.398558	0.0034559	actin, alpha 2, smooth muscle, aorta
TET3	-0.12	0.0034403	tet methylcytosine dioxygenase 3
YKT6	0.0325141	0.00343805	YKT6 v-SNARE homolog
GTF2H5	-0.136799	0.00343434	general transcription factor IIH subunit 5
PIH1D1	0.155557	0.00343323	PIH1 domain containing 1
POLR3C	0.0727334	0.00341711	RNA polymerase III subunit C
POLA2	0.129714	0.00337639	DNA polymerase alpha 2, accessory subunit
CHMP2B	0.142377	0.00336928	charged multivesicular body protein 2B
TNKS	-0.303833	0.00332253	tankyrase
IFNGR2	0.16101	0.00330547	interferon gamma receptor 2
REPIN1	-0.257759	0.00328795	replication initiator 1
CCNG1	0.164309	0.00328593	cyclin G1
CCP110	0.0565868	0.00327246	centriolar coiled-coil protein 110
PTGIR	-0.175963	0.00321256	prostaglandin I2 receptor
PNRC2	-0.0572419	0.00320687	proline rich nuclear receptor coactivator 2
KLHL9	0.114035	0.00320468	kelch like family member 9
ATHL1	0.0874408	0.00318405	NA
ISG15	0.165763	0.00316477	ISG15 ubiquitin-like modifier
CCDC86	0.11855	0.00314814	coiled-coil domain containing 86
NCL	0.204442	0.00314127	nucleolin
TIPIN	0.179367	0.00313983	TIMELESS interacting protein
ALG6	0.184177	0.00313715	ALG6, alpha-1,3-glucosyltransferase
FBXO46	0.10347	0.00311011	F-box protein 46
MRTO4	0.210093	0.00309414	MRT4 homolog, ribosome maturation factor
EDNRA	-0.0790241	0.00308589	endothelin receptor type A
IGFBP5	-0.0548588	0.00308177	insulin like growth factor binding protein 5
CANX	0.146953	0.00308162	calnexin
CEBPB	0.118264	0.00308146	CCAAT enhancer binding protein beta
PRPS1	0.0639089	0.0030745	phosphoribosyl pyrophosphate synthetase 1
ARPC2	0.138312	0.00306297	actin related protein 2/3 complex subunit 2
PITX1	-0.0125944	0.0030482	paired like homeodomain 1
MIA	0.107459	0.00303877	melanoma inhibitory activity
SLC9A3R1	0.187505	0.0030374	SLC9A3 regulator 1
POLQ	0.0932131	0.00302873	DNA polymerase theta
IRS1	0.297571	0.00302257	insulin receptor substrate 1
VAC14	-0.070416	0.00301951	Vac14, PIKFYVE complex component
PART1	-0.144397	0.00301482	prostate androgen-regulated transcript 1 (non-protein coding)
ARPC1A	0.176884	0.00301053	actin related protein 2/3 complex subunit 1A
NUPR1	0.000392802	0.00301053	nuclear protein 1, transcriptional regulator
WNT10B	-0.0952788	0.00300575	Wnt family member 10B
ZNF668	-0.142751	0.00299829	zinc finger protein 668
PLOD2	0.187542	0.00295574	procollagen-lysine,2-oxoglutarate 5-dioxygenase 2
CPPED1	-0.0162249	0.002952	calcineurin like phosphoesterase domain containing 1
ZNF184	0.210468	0.00294365	zinc finger protein 184
ARNT	-0.0221508	0.00292356	aryl hydrocarbon receptor nuclear translocator
GALNS	0.118672	0.00292315	galactosamine (N-acetyl)-6-sulfatase
PYGL	0.174911	0.00290375	glycogen phosphorylase L
CAPG	0.117067	0.00290257	capping actin protein, gelsolin like
ITGA7	-0.0831991	0.00290257	integrin subunit alpha 7
OSBPL1A	-0.191227	0.00289665	oxysterol binding protein like 1A
CHAC1	0.0720056	0.00288561	ChaC glutathione specific gamma-glutamylcyclotransferase 1
TBCA	0.214108	0.00287552	tubulin folding cofactor A
COX6CP1 /// COX6CP1	0.04236	0.0028691	NA
PRG2	0.0542224	0.00286343	proteoglycan 2, pro eosinophil major basic protein
PSMD7	0.191304	0.00286188	proteasome 26S subunit, non-ATPase 7
RNF44	0.158107	0.00285529	ring finger protein 44
HAUS5	0.144995	0.0028551	HAUS augmin like complex subunit 5
ZZEF1	-0.0618452	0.00285097	zinc finger ZZ-type and EF-hand domain containing 1
RAB3A	-0.045924	0.00285093	RAB3A, member RAS oncogene family
DHCR24	0.0824096	0.00282561	24-dehydrocholesterol reductase
SCUBE3	0.198009	0.00282156	signal peptide, CUB domain and EGF like domain containing 3
CD14	0.0936213	0.00280441	CD14 molecule
PSMB2	0.105005	0.0028026	proteasome subunit beta 2
RSAD1	0.0850161	0.00279776	radical S-adenosyl methionine domain containing 1
IFIT5	0.049092	0.00279221	interferon induced protein with tetratricopeptide repeats 5
C1QTNF9B-AS1	0.0261291	0.00278044	NA
SQSTM1	0.166088	0.00277147	sequestosome 1
SEC24C	0.149413	0.00275929	SEC24 homolog C, COPII coat complex component
IDH3G	0.0261621	0.00275842	isocitrate dehydrogenase 3 (NAD(+)) gamma
CD164	0.124756	0.00275842	CD164 molecule
TLE4	-0.148668	0.00274289	transducin like enhancer of split 4
PDGFA	0.0975947	0.00273772	platelet derived growth factor subunit A
SHARPIN	0.127756	0.00273758	SHANK associated RH domain interactor
RHOQ	-0.0619171	0.00273139	ras homolog family member Q
POMP	0.082771	0.002721	proteasome maturation protein
HJURP	0.223038	0.00271615	Holliday junction recognition protein
BGLAP /// PMF1 /// PMF1-BGLAP	0.0551307	0.00270944	NA
TLK2	0.00548326	0.00270447	tousled like kinase 2
SS18L2	0.187016	0.00269448	SS18 like 2
C1orf27	0.00629294	0.00269073	NA
DRAM1	0.0212733	0.00266018	DNA damage regulated autophagy modulator 1
DDA1	-0.122078	0.00265275	DET1 and DDB1 associated 1
UTP20	0.143674	0.00264834	UTP20, small subunit processome component
ZNF706	0.0545384	0.00263661	zinc finger protein 706
PLXDC2	0.0976434	0.00262399	plexin domain containing 2
ARFGEF1	0.0596467	0.00258285	ADP ribosylation factor guanine nucleotide exchange factor 1
SLC22A18AS	0.0926703	0.00258237	solute carrier family 22 member 18 antisense
KRT19	-0.251811	0.00256044	keratin 19
CSTA	0.151194	0.00255412	cystatin A
ZNF324	-0.0313184	0.00251691	zinc finger protein 324
VCPIP1	0.111944	0.00250876	valosin containing protein interacting protein 1
PLOD3	0.151777	0.00250416	procollagen-lysine,2-oxoglutarate 5-dioxygenase 3
RPGRIP1L	0.158355	0.00249643	RPGRIP1 like
ZBED4	0.0199419	0.00248976	zinc finger BED-type containing 4
SNX17	0.130732	0.00248728	sorting nexin 17
CLN5	0.0898465	0.00246542	CLN5, intracellular trafficking protein
CRLF1	0.222097	0.00245925	cytokine receptor like factor 1
C1orf35	0.113499	0.00245328	chromosome 1 open reading frame 35
MAGEA10	-0.20015	0.0024371	MAGE family member A10
HEXIM1	0.0544143	0.0024156	hexamethylene bisacetamide inducible 1
FGL2	0.138424	0.00239707	fibrinogen like 2
RANBP10	-0.36132	0.00236009	RAN binding protein 10
KCNK12	0.00587705	0.00234816	potassium two pore domain channel subfamily K member 12
CNP	-0.0215367	0.00234803	2',3'-cyclic nucleotide 3' phosphodiesterase
RHBDF2	0.131971	0.00234462	rhomboid 5 homolog 2
LECT1	-0.00654784	0.00234212	NA
CPSF4	0.163305	0.00232939	cleavage and polyadenylation specific factor 4
LRRC8D	0.193701	0.00232575	leucine rich repeat containing 8 VRAC subunit D
MORC4	0.144527	0.00232515	MORC family CW-type zinc finger 4
PLA2G4A	0.233846	0.00232225	phospholipase A2 group IVA
FICD	0.121834	0.00231941	FIC domain containing
NCDN	-0.184785	0.00231581	neurochondrin
RNF126	0.0343756	0.00230729	ring finger protein 126
SCIN	0.189742	0.00227962	scinderin
HSP90AA1	0.240093	0.00226905	heat shock protein 90 alpha family class A member 1
NKTR	-0.0391281	0.00226365	natural killer cell triggering receptor
WDR46	0.172822	0.00225551	WD repeat domain 46
BACH2	0.0277181	0.00225551	BTB domain and CNC homolog 2
CD44	-0.223577	0.00225551	CD44 molecule (Indian blood group)
SLC25A20	0.0349929	0.00224149	solute carrier family 25 member 20
NOVA2	-0.252311	0.00222038	NOVA alternative splicing regulator 2
RAB40C	-0.0747276	0.00220495	RAB40C, member RAS oncogene family
MRPL13	0.20673	0.00218061	mitochondrial ribosomal protein L13
MPHOSPH10	0.178169	0.00217409	M-phase phosphoprotein 10
TUSC3	0.138611	0.00217409	tumor suppressor candidate 3
JAK1	0.0526061	0.00214966	Janus kinase 1
TTC17	0.158891	0.0021424	tetratricopeptide repeat domain 17
MPG	0.0924273	0.00213914	N-methylpurine DNA glycosylase
HSPBAP1	0.112464	0.00212341	HSPB1 associated protein 1
UBE2Q1	0.0568878	0.00211961	ubiquitin conjugating enzyme E2 Q1
RGS20	0.0560054	0.00211698	regulator of G protein signaling 20
RANBP17	0.0820218	0.00211547	RAN binding protein 17
C8orf4	0.157953	0.00210082	NA
MAOB	-0.576471	0.00209448	monoamine oxidase B
GALT	0.118795	0.00208976	galactose-1-phosphate uridylyltransferase
FRS3	0.0318931	0.00208878	fibroblast growth factor receptor substrate 3
RAP1GDS1	0.11754	0.00208513	Rap1 GTPase-GDP dissociation stimulator 1
FN3KRP	0.153848	0.00208444	fructosamine 3 kinase related protein
LHPP	0.022414	0.00207633	phospholysine phosphohistidine inorganic pyrophosphate phosphatase
RSL24D1	0.208804	0.00207612	ribosomal L24 domain containing 1
CBX8	-0.00650507	0.0020745	chromobox 8
DCAF16	0.14285	0.00206264	DDB1 and CUL4 associated factor 16
EIF4E	0.22985	0.00205868	eukaryotic translation initiation factor 4E
ATXN7L3B	0.0867866	0.00205649	ataxin 7 like 3B
GRWD1	0.0893353	0.00205458	glutamate rich WD repeat containing 1
MRPL22	0.138716	0.00205313	mitochondrial ribosomal protein L22
MRPL19	0.233847	0.00204801	mitochondrial ribosomal protein L19
MLLT11	0.204996	0.00204801	MLLT11, transcription factor 7 cofactor
ZZZ3	0.202853	0.00204755	zinc finger ZZ-type containing 3
MAPK9	0.102639	0.00204397	mitogen-activated protein kinase 9
SH3GLB1	0.120803	0.00203964	SH3 domain containing GRB2 like, endophilin B1
CAMK1D	0.0241971	0.00203759	calcium/calmodulin dependent protein kinase ID
SPX	-0.140169	0.00202237	spexin hormone
RDH11	-0.0504095	0.00200615	retinol dehydrogenase 11
ERGIC2	0.0206952	0.00200196	ERGIC and golgi 2
SKAP1	0.0370517	0.00199954	src kinase associated phosphoprotein 1
UBE2A	0.141838	0.00199702	ubiquitin conjugating enzyme E2 A
SLC31A2	0.0195086	0.00199702	solute carrier family 31 member 2
OVOL1	-0.230279	0.00199602	ovo like transcriptional repressor 1
KLF11	-0.182946	0.00199139	Kruppel like factor 11
PCGF2	-0.070887	0.00199054	polycomb group ring finger 2
STOML2	0.16169	0.00198176	stomatin like 2
MUT	0.124347	0.00197139	methylmalonyl-CoA mutase
POP5	0.0979484	0.00195188	POP5 homolog, ribonuclease P/MRP subunit
AARS	0.192724	0.00195147	alanyl-tRNA synthetase
TFAP2A	0.00256573	0.00195147	transcription factor AP-2 alpha
LOC101928143 /// LOC101930388 /// NUMB	0.114714	0.00193077	NA
PDIA2	-0.058576	0.00192662	protein disulfide isomerase family A member 2
MOK	0.0703319	0.00192101	MOK protein kinase
FKBP1B /// MFSD2B	-0.0306527	0.00192101	NA
COL4A3	-0.378795	0.00185849	collagen type IV alpha 3 chain
SERINC2	0.00379678	0.00185166	serine incorporator 2
BAG6	0.115841	0.00185118	BCL2 associated athanogene 6
FOXO1	-0.29231	0.00183241	forkhead box O1
PMEPA1	0.157347	0.00182475	prostate transmembrane protein, androgen induced 1
HMGB1	0.0610567	0.0018231	high mobility group box 1
CRISPLD2	-0.457625	0.00182213	cysteine rich secretory protein LCCL domain containing 2
PLP2	0.197361	0.00181992	proteolipid protein 2
ADAMTSL4	-0.170227	0.0018181	ADAMTS like 4
ADAR	0.210197	0.0018116	adenosine deaminase, RNA specific
CAPRIN1	-0.0151807	0.00179115	cell cycle associated protein 1
CHODL	0.108225	0.00177946	chondrolectin
B3GNT4	0.051568	0.00177845	UDP-GlcNAc:betaGal beta-1,3-N-acetylglucosaminyltransferase 4
KANK2	-0.382352	0.00177646	KN motif and ankyrin repeat domains 2
HNRNPL	0.0512401	0.00176691	heterogeneous nuclear ribonucleoprotein L
HSF1	-0.106278	0.00174034	heat shock transcription factor 1
CDK7	0.208898	0.00172182	cyclin dependent kinase 7
APPL2	0.0483707	0.00171583	adaptor protein, phosphotyrosine interacting with PH domain and leucine zipper 2
TPPP	-0.258817	0.00171583	tubulin polymerization promoting protein
WNT2	0.0303118	0.00171297	Wnt family member 2
MGRN1	0.0604777	0.00169873	mahogunin ring finger 1
CLC	-0.098938	0.00168201	Charcot-Leyden crystal galectin
KRT8P12	0.0844588	0.00167918	keratin 8 pseudogene 12
PHB	0.181802	0.0016784	prohibitin
MEF2C	-0.0720671	0.0016784	myocyte enhancer factor 2C
TMEM254	0.0786839	0.00167533	transmembrane protein 254
MCM6	0.257828	0.00167161	minichromosome maintenance complex component 6
VPS26A	0.251472	0.0016621	VPS26, retromer complex component A
ARF1 /// MIR3620	0.114286	0.00166205	NA
HHLA3	0.0281332	0.00164085	HERV-H LTR-associating 3
PITPNC1	-0.293794	0.00163995	phosphatidylinositol transfer protein cytoplasmic 1
RAD23B	0.0205646	0.00163987	RAD23 homolog B, nucleotide excision repair protein
XYLT2	-0.151642	0.00163575	xylosyltransferase 2
KRCC1	0.0730619	0.00163559	lysine rich coiled-coil 1
FGF9	0.0478201	0.0016314	fibroblast growth factor 9
ZNF783	0.119445	0.0016283	zinc finger family member 783
TBCEL	-0.0156143	0.00162146	tubulin folding cofactor E like
TRAPPC6A	0.0686699	0.00161403	trafficking protein particle complex 6A
LRRC15	-0.0908563	0.00160157	leucine rich repeat containing 15
USP3	0.106343	0.00160121	ubiquitin specific peptidase 3
DNAH9	-0.218553	0.00158852	dynein axonemal heavy chain 9
KLK10	-0.24246	0.00158746	kallikrein related peptidase 10
CHD4	0.131652	0.00157846	chromodomain helicase DNA binding protein 4
HTATSF1	0.0468222	0.00157556	HIV-1 Tat specific factor 1
PFN2	0.239474	0.00157479	profilin 2
TCP11L1	0.0455309	0.00157479	t-complex 11 like 1
CAT	-0.247633	0.00157479	catalase
DLK1	-0.057535	0.00157473	delta like non-canonical Notch ligand 1
ZNF250	0.144275	0.00156809	zinc finger protein 250
ZNF292	-0.271183	0.00156725	zinc finger protein 292
USP10	0.110182	0.00156207	ubiquitin specific peptidase 10
LACTB2	0.205523	0.00155137	lactamase beta 2
LOC100506639 /// ZNF131	0.147805	0.00155042	NA
NOX5	-0.101697	0.00153882	NADPH oxidase 5
ADCY3	0.017544	0.00153763	adenylate cyclase 3
APBB1	-0.0398373	0.0015357	amyloid beta precursor protein binding family B member 1
E2F5	0.147946	0.00153496	E2F transcription factor 5
LOC100507577 /// LONP2	0.0503579	0.00152518	NA
IPO7	0.218341	0.00152482	importin 7
PPP1CA	0.161296	0.00152482	protein phosphatase 1 catalytic subunit alpha
RRBP1	-0.0630445	0.00152482	ribosome binding protein 1
ZNF589	-0.0735294	0.00151784	zinc finger protein 589
MED13	0.086072	0.00151395	mediator complex subunit 13
PRAF2	0.0815176	0.00151035	PRA1 domain family member 2
ARHGAP10	0.0869608	0.00150476	Rho GTPase activating protein 10
TMEM158	0.169922	0.001494	transmembrane protein 158 (gene/pseudogene)
PORCN	0.0733382	0.00148798	porcupine O-acyltransferase
MRPL23	-0.207272	0.00148676	mitochondrial ribosomal protein L23
THNSL1	0.139035	0.00148463	threonine synthase like 1
CYBB	0.0895951	0.00148357	cytochrome b-245 beta chain
DCAF17	0.114613	0.00147932	DDB1 and CUL4 associated factor 17
PER3	-0.293312	0.00147575	period circadian regulator 3
UBE2V2	0.0867245	0.00147471	ubiquitin conjugating enzyme E2 V2
LOXL2	-0.102002	0.00147364	lysyl oxidase like 2
SEC23IP	0.0410614	0.00143828	SEC23 interacting protein
HPCAL1	-0.203059	0.00143233	hippocalcin like 1
CTSS	0.0867895	0.00142889	cathepsin S
DPM1	0.231822	0.00142315	dolichyl-phosphate mannosyltransferase subunit 1, catalytic
RPL17 /// RPL17-C18orf32 /// SNORD58A /// SNORD58B /// SNORD58C	0.101417	0.00141932	NA
SNAP23	-0.0697074	0.00141487	synaptosome associated protein 23
ABCF2	-0.0119822	0.00141251	ATP binding cassette subfamily F member 2
CD244	-0.0450721	0.00139423	CD244 molecule
PLA2G1B	-0.20043	0.00139423	phospholipase A2 group IB
ASCC2	0.102975	0.00137875	activating signal cointegrator 1 complex subunit 2
DGAT1	0.160025	0.00137461	diacylglycerol O-acyltransferase 1
ITGAL	0.0220404	0.00137086	integrin subunit alpha L
KIAA0753	0.127008	0.00136677	KIAA0753
FAHD2A	0.148954	0.00135795	fumarylacetoacetate hydrolase domain containing 2A
PPP1R13B	0.0803951	0.00135594	protein phosphatase 1 regulatory subunit 13B
RBM4B	0.0971657	0.0013549	RNA binding motif protein 4B
TCOF1	0.0489079	0.0013549	treacle ribosome biogenesis factor 1
CREB5 /// LOC401317	-0.0720381	0.0013549	NA
SKIV2L	0.114681	0.00135438	Ski2 like RNA helicase
HLA-DMA	0.090823	0.00134692	major histocompatibility complex, class II, DM alpha
XIAP	0.111776	0.00134207	X-linked inhibitor of apoptosis
MAP7	0.107339	0.00132993	microtubule associated protein 7
FOLR3	-0.107896	0.00132993	folate receptor 3
RRP1B	-0.0257898	0.00132976	ribosomal RNA processing 1B
IFT122 /// LOC101927266	0.0642682	0.00132485	NA
ADCK2	-0.192907	0.0013157	aarF domain containing kinase 2
PRKAR2A	-0.0525514	0.00131455	protein kinase cAMP-dependent type II regulatory subunit alpha
MYH9	0.105352	0.00131407	myosin heavy chain 9
PBLD	-0.109614	0.00131311	phenazine biosynthesis like protein domain containing
CLK2	0.167106	0.00131239	CDC like kinase 2
FANCL	0.223895	0.00130908	Fanconi anemia complementation group L
DCTD	0.112159	0.00130908	dCMP deaminase
ZNF93	0.00708343	0.00130481	zinc finger protein 93
PCNX	0.136593	0.00129545	NA
PRDM14	-0.0430406	0.00129149	PR/SET domain 14
ROR1	-0.0717787	0.00129123	receptor tyrosine kinase like orphan receptor 1
PARN	0.180167	0.00129102	poly(A)-specific ribonuclease
GK	0.00741908	0.00128548	glycerol kinase
DCAF8	-0.0289446	0.00128548	DDB1 and CUL4 associated factor 8
SMG7	0.216026	0.00128351	SMG7, nonsense mediated mRNA decay factor
BMPR2	0.0570607	0.00127993	bone morphogenetic protein receptor type 2
RCE1	-0.119315	0.00127993	Ras converting CAAX endopeptidase 1
IGKC	-0.0529911	0.00127201	immunoglobulin kappa constant
MIR1292 /// NOP56 /// SNORD110 /// SNORD57 /// SNORD86	0.207359	0.0012683	NA
FAM129A	0.182098	0.0012683	family with sequence similarity 129 member A
SLC39A2	-0.0165375	0.00126193	solute carrier family 39 member 2
HEBP1	0.140892	0.00124132	heme binding protein 1
C7orf43	0.00985563	0.00124083	chromosome 7 open reading frame 43
ATP6V1E1	0.138357	0.00123929	ATPase H+ transporting V1 subunit E1
POLR2F	0.103304	0.00123594	RNA polymerase II subunit F
ZMYND10	-0.0488015	0.00123176	zinc finger MYND-type containing 10
FOXJ3	0.00205725	0.0012232	forkhead box J3
ABHD11	-0.100893	0.00121907	abhydrolase domain containing 11
HAX1	0.195663	0.00121121	HCLS1 associated protein X-1
LAMB1	0.0585387	0.00120973	laminin subunit beta 1
GOLGA3	-0.066551	0.00119876	golgin A3
HOXA10-HOXA9 /// HOXA9 /// MIR196B	-0.0587904	0.001195	NA
CYP4F12	0.00884792	0.00119435	cytochrome P450 family 4 subfamily F member 12
NUP214	-0.00299347	0.00118784	nucleoporin 214
ESD	-0.0152965	0.00117662	esterase D
NDUFAF4	0.070102	0.00117422	NADH:ubiquinone oxidoreductase complex assembly factor 4
ZNF747 /// ZNF768	0.0579004	0.00117318	NA
WRNIP1	-0.121445	0.00116934	Werner helicase interacting protein 1
OXA1L	0.149252	0.00116205	OXA1L, mitochondrial inner membrane protein
AGA	0.148464	0.00116146	aspartylglucosaminidase
SGCD	-0.121007	0.00116113	sarcoglycan delta
MYRIP	0.00302518	0.00114568	myosin VIIA and Rab interacting protein
THRA	-0.137189	0.00114568	thyroid hormone receptor alpha
PLCL2	-0.147951	0.00113965	phospholipase C like 2
RBM47	0.169913	0.00113903	RNA binding motif protein 47
LRRC75B	-0.154499	0.00113889	leucine rich repeat containing 75B
MSLN	-0.0441723	0.00113229	mesothelin
LAMA3	-0.378759	0.00113229	laminin subunit alpha 3
ATP5G3	0.0496034	0.00113078	NA
PYROXD1	0.157162	0.00113018	pyridine nucleotide-disulphide oxidoreductase domain 1
HNRNPR	0.181214	0.00112914	heterogeneous nuclear ribonucleoprotein R
FGF7	-0.282201	0.00112914	fibroblast growth factor 7
ADORA3	0.0501376	0.00112861	adenosine A3 receptor
ATP5L	0.157469	0.00111632	NA
SLC25A16	0.104516	0.00111168	solute carrier family 25 member 16
GJA1	0.148645	0.00110754	gap junction protein alpha 1
SLC22A14	0.0349291	0.00110629	solute carrier family 22 member 14
RRP9	0.0528612	0.00110499	ribosomal RNA processing 9, U3 small nucleolar RNA binding protein
LAMC1	0.12011	0.0011041	laminin subunit gamma 1
KLF9	-0.375115	0.00110368	Kruppel like factor 9
ELOVL2	-0.103947	0.00109433	ELOVL fatty acid elongase 2
PIN4	0.0762081	0.00109273	peptidylprolyl cis/trans isomerase, NIMA-interacting 4
PRKD2	0.0630411	0.0010725	protein kinase D2
VARS	-0.139099	0.0010725	valyl-tRNA synthetase
ELOVL6	0.0589169	0.00105934	ELOVL fatty acid elongase 6
TRMT61B	0.174752	0.00105932	tRNA methyltransferase 61B
ATP8A1	-0.210293	0.00105418	ATPase phospholipid transporting 8A1
MIF	0.252454	0.00105418	macrophage migration inhibitory factor
ALOX12P2	-0.0308409	0.00104517	arachidonate 12-lipoxygenase pseudogene 2
CRYBG3	0.114171	0.0010448	crystallin beta-gamma domain containing 3
DHFR	0.138964	0.00104401	dihydrofolate reductase
BTN3A2	0.100345	0.00101153	butyrophilin subfamily 3 member A2
CNNM4	0.112703	0.00100585	cyclin and CBS domain divalent metal cation transport mediator 4
CCDC47	0.21437	0.00100308	coiled-coil domain containing 47
KHDC1L	-0.195557	0.00100152	KH domain containing 1 like
TXLNG	-0.0296778	0.000999631	taxilin gamma
NDUFA10	-0.114657	0.000999313	NADH:ubiquinone oxidoreductase subunit A10
PEF1	0.100988	0.00099874	penta-EF-hand domain containing 1
NXPE3	0.0859084	0.000998135	neurexophilin and PC-esterase domain family member 3
DLEC1	-0.19907	0.000995606	deleted in lung and esophageal cancer 1
C2orf44	0.0814137	0.000994165	NA
PDXK	-0.283286	0.000994165	pyridoxal kinase
PABPN1	0.0688559	0.000989324	poly(A) binding protein nuclear 1
SYT2	0.0437929	0.000988094	synaptotagmin 2
WDHD1	0.186393	0.000987099	WD repeat and HMG-box DNA binding protein 1
PRPF38B	0.116121	0.000984012	pre-mRNA processing factor 38B
KDM1A	0.160922	0.000982085	lysine demethylase 1A
MLF2	0.126086	0.000979102	myeloid leukemia factor 2
APBB2	-0.174834	0.000976414	amyloid beta precursor protein binding family B member 2
CHRNA2	0.0182255	0.000974997	cholinergic receptor nicotinic alpha 2 subunit
PLEKHG6	0.0376017	0.0009733	pleckstrin homology and RhoGEF domain containing G6
RFC5	0.0824854	0.000973014	replication factor C subunit 5
RAB23	-0.0534387	0.000972191	RAB23, member RAS oncogene family
CLEC4E	-0.0746364	0.000968055	C-type lectin domain family 4 member E
GSS	0.202725	0.000964765	glutathione synthetase
ATP8B1	0.195713	0.000958101	ATPase phospholipid transporting 8B1
IRF6	-0.210903	0.000953878	interferon regulatory factor 6
TMEM5	0.210552	0.000952381	NA
VNN3	-0.155401	0.000951245	vanin 3
PPARGC1A	-0.307406	0.000947815	PPARG coactivator 1 alpha
UBE2B	-0.0859079	0.000946339	ubiquitin conjugating enzyme E2 B
WNT6	-0.0975921	0.00094455	Wnt family member 6
FGFBP1	0.049668	0.000939032	fibroblast growth factor binding protein 1
BEAN1	0.128379	0.000921292	brain expressed associated with NEDD4 1
ZNF7	-0.0863196	0.000918324	zinc finger protein 7
CTIF	-0.0642705	0.000917431	cap binding complex dependent translation initiation factor
LOC100996696 /// PABPC4	0.180122	0.000916177	NA
TNIP1	0.207622	0.000915905	TNFAIP3 interacting protein 1
TRIM68	0.191859	0.000915061	tripartite motif containing 68
ELL2	-0.108885	0.000910445	elongation factor for RNA polymerase II 2
ECEL1	-0.15063	0.000910445	endothelin converting enzyme like 1
OAZ2	0.0503834	0.000904323	ornithine decarboxylase antizyme 2
LOC145783 /// ZNF280D	-0.130907	0.000902403	NA
PLK1	0.109897	0.000901917	polo like kinase 1
CLK1	0.130317	0.000897644	CDC like kinase 1
ADORA1	0.0601967	0.000897644	adenosine A1 receptor
ATOX1	0.104978	0.000893354	antioxidant 1 copper chaperone
TRDMT1	0.0179311	0.000890934	tRNA aspartic acid methyltransferase 1
HLA-G	-0.0223068	0.000890864	major histocompatibility complex, class I, G
ATP2C2	0.104034	0.00088535	ATPase secretory pathway Ca2+ transporting 2
NDRG2	-0.247944	0.000875591	NDRG family member 2
AGK	-0.159609	0.000872809	acylglycerol kinase
PLD1	-0.105534	0.000871283	phospholipase D1
STK3	-0.0570648	0.000871098	serine/threonine kinase 3
BSCL2 /// HNRNPUL2-BSCL2	0.136677	0.000867741	NA
CBR3	0.164864	0.000860476	carbonyl reductase 3
DDB1	0.116258	0.000857565	damage specific DNA binding protein 1
SQRDL	0.143454	0.000856753	NA
YIPF2	0.00541354	0.000855607	Yip1 domain family member 2
KANSL3	-0.333276	0.000854377	KAT8 regulatory NSL complex subunit 3
WDR43	0.145715	0.000853677	WD repeat domain 43
HSPBP1	0.0922832	0.0008508	HSPA (Hsp70) binding protein 1
MTMR4	0.203471	0.000850568	myotubularin related protein 4
MFAP2	0.209739	0.000848944	microfibril associated protein 2
TTF2	-0.114352	0.000847975	transcription termination factor 2
CHRNB1	0.0352032	0.000845364	cholinergic receptor nicotinic beta 1 subunit
RTCB	0.179755	0.000838401	RNA 2',3'-cyclic phosphate and 5'-OH ligase
ACSM5	-0.0882155	0.000833844	acyl-CoA synthetase medium chain family member 5
BMS1	0.170547	0.000831032	BMS1, ribosome biogenesis factor
FAM178A	0.0204401	0.000821097	NA
NCAPG2	0.180634	0.000812796	non-SMC condensin II complex subunit G2
LIAS	0.109883	0.000812796	lipoic acid synthetase
BDH2	0.120762	0.000811886	3-hydroxybutyrate dehydrogenase 2
BOLA1	0.149258	0.000811871	bolA family member 1
HTT	0.0368574	0.000811177	huntingtin
RHOT2	0.0663997	0.000810747	ras homolog family member T2
AHNAK2	0.0797892	0.0008107	AHNAK nucleoprotein 2
TFPI	-0.197469	0.000810476	tissue factor pathway inhibitor
HYPK /// MIR1282 /// SERF2	0.0225783	0.000809742	NA
TCF25	-0.256004	0.000809586	transcription factor 25
SLC1A7	0.0607053	0.000809536	solute carrier family 1 member 7
CCDC71	-0.00733767	0.000800762	coiled-coil domain containing 71
KLHL3	-0.353457	0.000799904	kelch like family member 3
S100A10	0.0893932	0.000798684	S100 calcium binding protein A10
PPP3CA	0.163939	0.00079822	protein phosphatase 3 catalytic subunit alpha
TRPC1	-0.0909031	0.000794149	transient receptor potential cation channel subfamily C member 1
GLS	-0.198252	0.000791825	glutaminase
HCAR3	-0.025866	0.000784812	hydroxycarboxylic acid receptor 3
SIRT7	0.149609	0.000783382	sirtuin 7
ZNF576	0.102752	0.000780554	zinc finger protein 576
EIF4A1 /// LOC101928634 /// SENP3-EIF4A1 /// SNORA48 /// SNORA67 /// SNORD10	0.179298	0.000779961	NA
ATP2B4	-0.19127	0.000779493	ATPase plasma membrane Ca2+ transporting 4
MIR6878 /// TARS2	0.159034	0.000769027	NA
WDR19	-0.253619	0.000769027	WD repeat domain 19
MAP4	0.0368818	0.000767454	microtubule associated protein 4
AFTPH	0.143659	0.000764545	aftiphilin
PHF1	-0.110243	0.000757021	PHD finger protein 1
APMAP	0.219007	0.000754835	adipocyte plasma membrane associated protein
RFC3	0.0535822	0.000754835	replication factor C subunit 3
CASZ1	0.00862566	0.000754323	castor zinc finger 1
LAMA2	-0.29425	0.000754323	laminin subunit alpha 2
C10orf2	0.167485	0.000750735	NA
WDR77	0.112071	0.000748157	WD repeat domain 77
HLA-DQB1 /// HLA-DRB1 /// HLA-DRB4 /// HLA-DRB5 /// LOC100996809 /// LOC101060835	0.0959687	0.00074604	NA
MRE11A	-0.0922459	0.000738039	NA
CEMIP	0.275762	0.000736259	cell migration inducing hyaluronidase 1
TIMM13	0.15381	0.000728328	translocase of inner mitochondrial membrane 13
LYL1	0.0385195	0.000725254	LYL1, basic helix-loop-helix family member
RNF38	-0.0359699	0.000724803	ring finger protein 38
GPR125	-0.00524956	0.000724438	NA
RPE	-0.0158351	0.000719987	ribulose-5-phosphate-3-epimerase
SENP2	0.0462017	0.000719765	SUMO specific peptidase 2
CCL7	-0.0391033	0.000712495	C-C motif chemokine ligand 7
NCS1	-0.0954084	0.000710134	neuronal calcium sensor 1
GUCY1A3	0.0946646	0.000707218	NA
ZCCHC10	0.000308797	0.000707048	zinc finger CCHC-type containing 10
LST1	-0.110384	0.000704615	leukocyte specific transcript 1
RPIA	0.188765	0.000703585	ribose 5-phosphate isomerase A
FLNB	0.166711	0.000703585	filamin B
CTSG	0.0085717	0.000693803	cathepsin G
NR4A1	-0.102145	0.000690595	nuclear receptor subfamily 4 group A member 1
ESRRA	0.028146	0.00068609	estrogen related receptor alpha
ADM	0.135622	0.000685964	adrenomedullin
ACOX1	-0.230571	0.00068465	acyl-CoA oxidase 1
NOP14	0.149843	0.000683445	NOP14 nucleolar protein
CD99	0.0288516	0.000682421	CD99 molecule (Xg blood group)
HNRNPH3	0.0874872	0.000678409	heterogeneous nuclear ribonucleoprotein H3
DBF4B	-0.0441823	0.000678409	DBF4 zinc finger B
CST7	0.00212021	0.000674979	cystatin F
ATF7	0.131009	0.000668418	activating transcription factor 7
C2orf47	0.205057	0.000663488	NA
NPDC1	-0.0362794	0.000663488	neural proliferation, differentiation and control 1
ZNHIT1	0.159813	0.000662002	zinc finger HIT-type containing 1
IP6K1	0.0632647	0.000659598	inositol hexakisphosphate kinase 1
RUNX3	-0.000474809	0.000658023	runt related transcription factor 3
STX16	-0.0354535	0.000658023	syntaxin 16
MAFK	-0.135115	0.000657033	MAF bZIP transcription factor K
DENND6B	-0.0682966	0.000653344	DENN domain containing 6B
CR2	0.220026	0.00065315	complement C3d receptor 2
NRG1	-0.115037	0.000653068	neuregulin 1
NASP	0.0803122	0.000652712	nuclear autoantigenic sperm protein
RHOA	-0.0581469	0.000647152	ras homolog family member A
EIF2S3	0.136473	0.000644705	eukaryotic translation initiation factor 2 subunit gamma
C1orf112	0.148441	0.000637901	chromosome 1 open reading frame 112
FDXR	0.0865724	0.000630869	ferredoxin reductase
AARSD1 /// PTGES3L /// PTGES3L-AARSD1	0.104867	0.000630164	NA
GPR35	0.0879817	0.000624569	G protein-coupled receptor 35
SET /// SETSIP	0.162211	0.000622318	NA
NFIB	-0.0394197	0.000622041	nuclear factor I B
SLC33A1	0.0783312	0.000619033	solute carrier family 33 member 1
RPS10	-0.00808645	0.000618989	ribosomal protein S10
PDE1C	-0.227583	0.000618989	phosphodiesterase 1C
CHD1L	-0.0152036	0.000618442	chromodomain helicase DNA binding protein 1 like
SARS2	0.130825	0.000617283	seryl-tRNA synthetase 2, mitochondrial
PALB2	0.2073	0.000614947	partner and localizer of BRCA2
TMEM33	0.221905	0.000608233	transmembrane protein 33
DPY19L4	0.0945662	0.000606964	dpy-19 like 4
DMXL1	0.148476	0.000605016	Dmx like 1
KRT86 /// LOC100509764	0.140716	0.000600558	NA
LRRC14	0.13401	0.000598107	leucine rich repeat containing 14
NREP	0.10357	0.000594385	neuronal regeneration related protein
PRRC2A	0.0765718	0.000591286	proline rich coiled-coil 2A
KRT16	0.0574391	0.000582802	keratin 16
THOC2	0.189539	0.000581745	THO complex 2
ACOXL	-0.209842	0.00058145	acyl-CoA oxidase like
PFDN5	0.107137	0.000576196	prefoldin subunit 5
WTAP	-0.0685136	0.000572271	WT1 associated protein
TIPRL	0.185491	0.000571689	TOR signaling pathway regulator
PRB3	-0.0127029	0.000568664	proline rich protein BstNI subfamily 3
RNF208	-0.0909264	0.000567568	ring finger protein 208
CYP2B7P	-0.0340861	0.000566843	cytochrome P450 family 2 subfamily B member 7, pseudogene
NCAPH	0.18718	0.000558143	non-SMC condensin I complex subunit H
2002-03-01	0.0170665	0.000557074	membrane associated ring-CH-type finger 2
GOT1	0.16426	0.00055173	glutamic-oxaloacetic transaminase 1
MAP7D1	0.05614	0.000551208	MAP7 domain containing 1
SPDL1	0.232011	0.000550617	spindle apparatus coiled-coil protein 1
PDGFRL	0.223639	0.000549136	platelet derived growth factor receptor like
DZIP3	0.0743706	0.000545394	DAZ interacting zinc finger protein 3
PRKACB	0.14327	0.000542017	protein kinase cAMP-activated catalytic subunit beta
SSX2IP	0.0912823	0.000542017	SSX family member 2 interacting protein
HSPB1	0.209457	0.000536467	heat shock protein family B (small) member 1
REV3L	0.129343	0.000535461	REV3 like, DNA directed polymerase zeta catalytic subunit
SLC16A7	0.139909	0.000534342	solute carrier family 16 member 7
ATP6V1D	-0.0711778	0.000532333	ATPase H+ transporting V1 subunit D
KRT6B	0.166431	0.000531738	keratin 6B
METTL22	0.16496	0.000527995	methyltransferase like 22
HSPA4L	0.154108	0.000525933	heat shock protein family A (Hsp70) member 4 like
POLE2	0.192921	0.000522288	DNA polymerase epsilon 2, accessory subunit
E4F1	0.129089	0.000521803	E4F transcription factor 1
MVB12B	-0.228744	0.0005141	multivesicular body subunit 12B
BLVRA	-0.170351	0.000506302	biliverdin reductase A
PACRG	-0.0761475	0.00050503	parkin coregulated
PIP5K1C	0.0407558	0.000500353	phosphatidylinositol-4-phosphate 5-kinase type 1 gamma
SLC25A10	0.179481	0.000494304	solute carrier family 25 member 10
CLCN5	0.0257091	0.000488415	chloride voltage-gated channel 5
C19orf40	0.0623964	0.000485958	NA
STAM2	-0.0453162	0.000485958	signal transducing adaptor molecule 2
CDC7	0.178524	0.000484525	cell division cycle 7
TMEM186	0.157884	0.000483605	transmembrane protein 186
FARSA	0.096776	0.000483018	phenylalanyl-tRNA synthetase alpha subunit
SNRPF	0.108877	0.000478329	small nuclear ribonucleoprotein polypeptide F
TOR1AIP2	-0.0812093	0.000476179	torsin 1A interacting protein 2
BAHD1	-0.0148838	0.000464539	bromo adjacent homology domain containing 1
CCNL1	-0.0460323	0.000463809	cyclin L1
MYLK	-0.341907	0.00046224	myosin light chain kinase
CDV3	-0.0786916	0.00045834	CDV3 homolog
SYNJ2	-0.128211	0.000457803	synaptojanin 2
EFTUD1	0.131553	0.00045766	NA
WDR48	0.131398	0.000453912	WD repeat domain 48
SNX24	0.100334	0.000448655	sorting nexin 24
GPC1	-0.0140918	0.000447718	glypican 1
BUB1	0.00541873	0.000447365	BUB1 mitotic checkpoint serine/threonine kinase
BET1L	-0.104553	0.000444479	Bet1 golgi vesicular membrane trafficking protein like
SEMA4F	0.14309	0.000443965	ssemaphorin 4F
C1orf116	-0.108897	0.000442475	chromosome 1 open reading frame 116
RSRC2	0.15416	0.000440724	arginine and serine rich coiled-coil 2
RHOB	-0.441661	0.000433456	ras homolog family member B
CYP26A1	0.0293002	0.000432486	cytochrome P450 family 26 subfamily A member 1
GORASP1	0.0726486	0.000429237	golgi reassembly stacking protein 1
VDR	-0.0259831	0.000428945	vitamin D receptor
ACTL6A	0.243771	0.000428169	actin like 6A
PAFAH1B1	0.0880157	0.000427108	platelet activating factor acetylhydrolase 1b regulatory subunit 1
SOCS3	-0.369761	0.000424776	suppressor of cytokine signaling 3
PEG10	0.0904856	0.000424089	paternally expressed 10
POLDIP2	0.105019	0.000423768	DNA polymerase delta interacting protein 2
SH2D2A	0.0219354	0.000420675	SH2 domain containing 2A
PRRG1	0.0576979	0.000420179	proline rich and Gla domain 1
FER1L4	-0.0217913	0.000419839	fer-1 like family member 4, pseudogene
MRPL52	-0.0310246	0.000418402	mitochondrial ribosomal protein L52
CD9	0.195016	0.000416662	CD9 molecule
DMTF1	0.111286	0.000415478	cyclin D binding myb like transcription factor 1
MYO9A	0.0717972	0.000414699	myosin IXA
SNCA	-0.113351	0.00041359	synuclein alpha
DDX49	0.0324554	0.000410537	DEAD-box helicase 49
CNTNAP2	0.0378762	0.00040747	contactin associated protein like 2
FTL	0.142732	0.000406073	ferritin light chain
CLDN7	0.104788	0.000405902	claudin 7
MCOLN1	-0.0259475	0.000405014	mucolipin 1
BAALC	-0.0726831	0.000399026	BAALC, MAP3K1 and KLF4 binding
FTSJ3	0.154427	0.000397564	FtsJ RNA methyltransferase homolog 3
KIAA0895	0.154099	0.000397564	KIAA0895
F10	-0.0679858	0.000397241	coagulation factor X
TMC6	0.0410425	0.000397069	transmembrane channel like 6
TCF7L1	0.0194933	0.000397069	transcription factor 7 like 1
CNOT7	0.0201987	0.000392334	CCR4-NOT transcription complex subunit 7
MSH2	0.177034	0.000391808	mutS homolog 2
DMPK	-0.182742	0.000391443	DM1 protein kinase
C8orf44-SGK3 /// SGK3	0.020171	0.000390921	NA
ULK2	-0.0465237	0.000388096	unc-51 like autophagy activating kinase 2
KIAA1324	0.208087	0.000382989	KIAA1324
CCR1	0.0702024	0.000382873	C-C motif chemokine receptor 1
TMEM223	-0.202381	0.000382561	transmembrane protein 223
SPRR1B	0.0911614	0.00038083	small proline rich protein 1B
SEMA6D	-0.00131254	0.000380485	semaphorin 6D
BCAT1	0.0394676	0.000379978	branched chain amino acid transaminase 1
TBC1D15	0.155716	0.000379956	TBC1 domain family member 15
APEX1	0.230042	0.000377001	apurinic/apyrimidinic endodeoxyribonuclease 1
SFPQ	0.171554	0.000374082	splicing factor proline and glutamine rich
HNRNPDL	-0.170904	0.000374082	heterogeneous nuclear ribonucleoprotein D like
ETNPPL	-0.0994647	0.000373728	ethanolamine-phosphate phospho-lyase
ABI2	0.106614	0.000373658	abl interactor 2
SPATS2L	-0.0980909	0.000373489	spermatogenesis associated serine rich 2 like
BORA	0.162148	0.000372623	bora, aurora kinase A activator
[truncated: 2,537 more rows]

## Sheet: Sheet1
AGER	-0.665303
CLDN18	-0.621592
ABCA8	-0.605606
MAOB	-0.576471
SLC6A4	-0.560949
SPTBN1	-0.552273
ASPA	-0.54923
TEK	-0.54545
ARHGAP6	-0.545387
CAMK2N1	-0.539266
EFEMP1	-0.536612
CA4	-0.532478
HBEGF	-0.528271
MYH11	-0.526896
SOSTDC1	-0.521715
TNNC1	-0.519968
TACC1	-0.50924
FGFR4	-0.502918
TIE1	-0.492489
SCEL	-0.486191
COX6A1	-0.48356
TBX2	-0.482784
ADARB1	-0.482483
SFTPC	-0.480716
SORBS1	-0.472065
GRK5	-0.470972
FABP4	-0.467952
LOC101927458 /// LPHN2	-0.465239
CRISPLD2	-0.457625
