# Supplementary material for: CDK1 and HSP90AA1 Appear as the Novel Regulatory Genes in Non-Small Cell Lung Cancer: A Bioinformatics Approach
Source: J Pers Med. 2022 Mar 4;12(3):393. doi: 10.3390/jpm12030393 (PMC8955443; doi:10.3390/jpm12030393)
Supplement: Supplementary file 1 [file jpm-12-00393-s001.zip › Supplemantry_File_S2.xlsx]

## Sheet: Supplementary File2
Supplementary File S2: Gene enrichment analysis of UP regulated DEGs in lung datasets

## Sheet: Biological Function
term_name	term_id	adjusted_p_value	negative_log10_of_adjusted_p_value	term_size	query_size	intersection_size	effective_domain_size	intersections
cellular metabolic process	GO:0044237	3.2103e-29	28.4935	10941	1699	1250	18123	AACS,AARSD1,AATF,ABCA4,ABCC10,ABCE1,ABHD14A-ACY1,ABHD4,ABI2,ABL1,ACE2,ACLY,ACOT13,ACP2,ACP6,ACTL6A,ACTR3,ACVR1,ACY1,ADAR,ADAT1,ADIPOR1,ADK,ADM,ADNP,ADORA2B,AFG3L2,AGA,AGO2,AGT,AHCY,AIDA,AIFM1,AIM2,AIMP2,AK4,AK6,AKR1A1,AKR1B10,AKR7A2,AKR7A3,ALDH18A1,ALDOA,ALG3,ALG6,ALG8,AMACR,AMD1,AMPD3,ANKRD17,ANKZF1,ANXA1,ANXA2,AOC1,AP2B1,AP3D1,APEX1,APEX2,APOBEC3B,APRT,ARF1,ARF4,ARG2,ARL6IP1,ARL6IP5,ARMCX3,ARNT…
nitrogen compound metabolic process	GO:0006807	9.49104e-29	28.0227	10148	1699	1178	18123	AARSD1,AATF,ABCE1,ABHD14A-ACY1,ABHD4,ABI2,ABL1,ACE2,ACLY,ACOT13,ACTL6A,ACTR3,ACVR1,ACY1,ADAM28,ADAMDEC1,ADAMTS2,ADAR,ADAT1,ADK,ADNP,ADORA2B,AFG3L2,AGA,AGO2,AGT,AHCY,AIDA,AIFM1,AIM2,AIMP2,AK4,AK6,AKR1A1,AKR1B10,AKR7A2,ALDH18A1,ALDOA,ALG3,ALG6,ALG8,AMD1,AMPD3,AMZ2,ANKZF1,ANXA1,ANXA2,AOC1,AP2B1,AP3D1,APEX1,APEX2,APOBEC3B,APOL6,APRT,ARF4,ARG2,ARL6IP1,ARL6IP5,ARMCX3,ARNTL2,ASB13,ASCC2,ASCC3,ASNS,ASS1,…
mitotic cell cycle	GO:0000278	4.54381e-28	27.3426	1098	1699	226	18123	AATF,ABL1,ACVR1,AHCTF1,ALMS1,ANKRD17,ANXA1,APEX1,ARF1,ASNS,AURKB,BACH1,BANF1,BIRC5,BORA,BUB3,CCNA2,CCNB1,CCNG1,CCNO,CDC16,CDC20,CDC34,CDC45,CDC6,CDC7,CDCA8,CDK1,CDK4,CDK5,CDK5RAP3,CDK7,CDKN1B,CDKN2A,CDKN3,CENPA,CENPE,CENPM,CENPO,CENPU,CEP131,CEP55,CEP57,CHEK1,CHEK2,CHMP2B,CIB1,CIT,CKAP5,CKS1B,CNOT8,CSNK2B,CUL7,DBF4,DDB1,DHFR,DLGAP5,DNA2,DNMT3A,DSN1,DYNC1LI1,DYNLT1,E2F3,E2F6,E4F1,ECD,ECT2,EGF,EIF4…
cellular component organization or biogenesis	GO:0071840	1.14828e-27	26.94	6880	1699	868	18123	AATF,ABCA4,ABCE1,ABI2,ABL1,ACE2,ACOT13,ACP2,ACTL6A,ACTR3,ACTR6,ADAMTS2,ADAR,ADD3,ADIPOR1,ADM,ADNP,AFG3L2,AGO2,AGT,AHCTF1,AIDA,AIFM1,AIM2,AIMP2,ALDOA,ALMS1,ANP32E,ANXA1,ANXA2,AP2B1,AP3D1,APEX1,APOO,AQP5,ARF1,ARF4,ARFGAP1,ARFGAP3,ARL6IP1,ARMCX3,ARPC1A,ARPC2,ARPC5L,ASCC3,ASF1B,ASPM,ASXL1,ATAD2,ATMIN,ATP10B,ATP10D,ATP1B1,ATP5G1,ATP5J,ATP6V0E2,ATP6V1E1,ATP6V1F,ATP8B1,AUP1,AURKB,B2M,BAG6,BANF1,BAZ2B,BB…
primary metabolic process	GO:0044238	1.1746e-27	26.9301	10642	1699	1216	18123	AACS,AARSD1,AATF,ABCA4,ABCE1,ABHD14A-ACY1,ABHD4,ABI2,ABL1,ACBD3,ACE2,ACLY,ACOT13,ACP6,ACTL6A,ACTR3,ACVR1,ACY1,ADAM28,ADAMDEC1,ADAMTS2,ADAR,ADAT1,ADIPOR1,ADK,ADM,ADNP,ADORA2B,AFG3L2,AGA,AGO2,AGT,AHCY,AIDA,AIFM1,AIM2,AIMP2,AK4,AK6,AKR1A1,AKR1B10,AKR7A2,ALDH18A1,ALDOA,ALG3,ALG6,ALG8,AMACR,AMD1,AMPD3,AMZ2,ANKZF1,ANXA1,ANXA2,AP2B1,AP3D1,APEX1,APEX2,APOBEC3B,APOL6,APRT,ARF1,ARF4,ARG2,ARL6IP1,ARL6IP5,AR…
metabolic process	GO:0008152	1.16879e-26	25.9323	11915	1699	1321	18123	AACS,AARSD1,AATF,ABCA4,ABCC10,ABCE1,ABHD14A-ACY1,ABHD4,ABI2,ABL1,ACBD3,ACE2,ACLY,ACOT13,ACP2,ACP6,ACTL6A,ACTR3,ACVR1,ACY1,ADAM28,ADAMDEC1,ADAMTS2,ADAR,ADAT1,ADIPOR1,ADK,ADM,ADNP,ADORA2B,AFG3L2,AGA,AGO2,AGR2,AGT,AHCY,AIDA,AIFM1,AIM2,AIMP2,AK4,AK6,AKR1A1,AKR1B10,AKR7A2,AKR7A3,ALDH18A1,ALDOA,ALG3,ALG6,ALG8,ALMS1,AMACR,AMD1,AMPD3,AMZ2,ANKRD17,ANKZF1,ANXA1,ANXA2,AOC1,AP2B1,AP3D1,APEX1,APEX2,APMAP,APOB…
organonitrogen compound metabolic process	GO:1901564	1.48148e-24	23.8293	6904	1699	857	18123	AARSD1,AATF,ABCE1,ABHD14A-ACY1,ABHD4,ABI2,ABL1,ACE2,ACLY,ACOT13,ACTL6A,ACVR1,ACY1,ADAM28,ADAMDEC1,ADAMTS2,ADAR,ADK,ADNP,ADORA2B,AFG3L2,AGA,AGO2,AGT,AHCY,AIDA,AIFM1,AIM2,AIMP2,AK4,AKR1A1,ALDH18A1,ALDOA,ALG3,ALG6,ALG8,AMD1,AMPD3,AMZ2,ANKZF1,ANXA1,ANXA2,AOC1,AP2B1,APOBEC3B,APOL6,APRT,ARF4,ARG2,ARL6IP1,ARL6IP5,ASB13,ASNS,ASS1,ASXL1,ATIC,ATP5G1,ATP5J,AUP1,AURKB,B2M,B3GNT3,B4GALT3,BAG2,BAG6,BARD1,BCAP3…
mitotic cell cycle process	GO:1903047	1.82684e-24	23.7383	956	1699	197	18123	ACVR1,AHCTF1,ALMS1,ANKRD17,ANXA1,APEX1,ARF1,AURKB,BACH1,BANF1,BIRC5,BORA,BUB3,CCNA2,CCNB1,CCNG1,CCNO,CDC16,CDC20,CDC34,CDC45,CDC6,CDC7,CDCA8,CDK1,CDK4,CDK5,CDK5RAP3,CDK7,CDKN1B,CDKN2A,CDKN3,CENPA,CENPE,CENPM,CENPO,CENPU,CEP131,CEP55,CEP57,CHEK1,CHEK2,CHMP2B,CIT,CKAP5,CNOT8,CSNK2B,CUL7,DBF4,DDB1,DHFR,DLGAP5,DNA2,DSN1,DYNC1LI1,DYNLT1,E2F3,E2F6,ECD,ECT2,EGF,EIF4E,EIF4EBP1,EIF4G1,EPS8,ERCC6L,ESPL1,EZ…
organic substance metabolic process	GO:0071704	8.16878e-24	23.0878	11397	1699	1266	18123	AACS,AARSD1,AATF,ABCA4,ABCC10,ABCE1,ABHD14A-ACY1,ABHD4,ABI2,ABL1,ACBD3,ACE2,ACLY,ACOT13,ACP6,ACTL6A,ACTR3,ACVR1,ACY1,ADAM28,ADAMDEC1,ADAMTS2,ADAR,ADAT1,ADIPOR1,ADK,ADM,ADNP,ADORA2B,AFG3L2,AGA,AGO2,AGR2,AGT,AHCY,AIDA,AIFM1,AIM2,AIMP2,AK4,AK6,AKR1A1,AKR1B10,AKR7A2,AKR7A3,ALDH18A1,ALDOA,ALG3,ALG6,ALG8,AMACR,AMD1,AMPD3,AMZ2,ANKRD17,ANKZF1,ANXA1,ANXA2,AOC1,AP2B1,AP3D1,APEX1,APEX2,APOBEC3B,APOL6,APRT,A…
cell cycle	GO:0007049	2.05326e-23	22.6876	1867	1699	312	18123	AATF,ABL1,ACTR3,ACVR1,AHCTF1,ALMS1,ANKRD17,ANXA1,APEX1,APEX2,ARF1,ASNS,ASPM,ATAD5,AURKB,BACH1,BAG6,BANF1,BIRC3,BIRC5,BOP1,BORA,BUB3,C11ORF80,CASP3,CBX3,CCNA2,CCNB1,CCNG1,CCNO,CCPG1,CD2AP,CDC16,CDC20,CDC34,CDC45,CDC6,CDC7,CDCA8,CDK1,CDK2AP1,CDK4,CDK5,CDK5RAP1,CDK5RAP3,CDK7,CDKN1B,CDKN2A,CDKN3,CENPA,CENPE,CENPM,CENPO,CENPU,CEP131,CEP55,CEP57,CEP68,CHAF1B,CHEK1,CHEK2,CHMP2B,CHORDC1,CIB1,CIT,CKAP5,CK…
cellular component organization	GO:0016043	7.28022e-22	21.1379	6661	1699	821	18123	ABCA4,ABCE1,ABI2,ABL1,ACE2,ACOT13,ACP2,ACTL6A,ACTR3,ACTR6,ADAMTS2,ADAR,ADD3,ADIPOR1,ADM,ADNP,AFG3L2,AGO2,AGT,AHCTF1,AIDA,AIFM1,AIM2,AIMP2,ALDOA,ALMS1,ANP32E,ANXA1,ANXA2,AP2B1,AP3D1,APEX1,APOO,AQP5,ARF1,ARF4,ARFGAP1,ARFGAP3,ARL6IP1,ARMCX3,ARPC1A,ARPC2,ARPC5L,ASCC3,ASF1B,ASPM,ASXL1,ATAD2,ATMIN,ATP10B,ATP10D,ATP1B1,ATP5G1,ATP5J,ATP6V0E2,ATP6V1E1,ATP6V1F,ATP8B1,AUP1,AURKB,B2M,BAG6,BANF1,BAZ2B,BBIP1,B…
protein-containing complex subunit organization	GO:0043933	8.05591e-22	21.0939	2017	1699	325	18123	ABCE1,ABI2,ABL1,ACOT13,ACTR3,ACTR6,ADAR,ADD3,AFG3L2,AGO2,AGT,AHCTF1,AIDA,AIFM1,AIM2,AIMP2,ALDOA,ANP32E,AP2B1,AQP5,ARF1,ARPC1A,ARPC2,ARPC5L,ASF1B,B2M,BCL11A,BCL9,BET1,BIK,BOP1,BRIX1,CAPG,CCNB1,CCT2,CCT3,CD2AP,CDC45,CDC6,CDK1,CDK7,CDKN1B,CENPA,CENPE,CENPM,CENPO,CENPU,CEP57,CHAF1B,CHMP2B,CIB1,CKAP5,CLINT1,CLNS1A,CNIH1,CNIH3,COA4,COL1A2,COX17,CRBN,CRTC3,CSNK2B,CXCL13,CYFIP1,DDB1,DDIT4,DENR,DGAT1,DLGA…
cell cycle process	GO:0022402	2.33459e-21	20.6318	1388	1699	246	18123	ACTR3,ACVR1,AHCTF1,ALMS1,ANKRD17,ANXA1,APEX1,ARF1,ASPM,ATAD5,AURKB,BACH1,BAG6,BANF1,BIRC5,BORA,BUB3,C11ORF80,CBX3,CCNA2,CCNB1,CCNG1,CCNO,CDC16,CDC20,CDC34,CDC45,CDC6,CDC7,CDCA8,CDK1,CDK4,CDK5,CDK5RAP3,CDK7,CDKN1B,CDKN2A,CDKN3,CENPA,CENPE,CENPM,CENPO,CENPU,CEP131,CEP55,CEP57,CEP68,CHEK1,CHEK2,CHMP2B,CHORDC1,CIT,CKAP5,CNOT8,CSNK2B,CUL7,CYP27B1,DBF4,DDB1,DHFR,DLGAP5,DNA2,DSN1,DYNC1LI1,DYNLT1,E2F3,E2…
chromosome organization	GO:0051276	4.45201e-21	20.3514	1270	1699	230	18123	ABL1,ACTL6A,ACTR6,AIFM1,ANP32E,ANXA1,APEX1,ASCC3,ASF1B,ASXL1,ATAD2,AURKB,BAG6,BANF1,BAZ2B,BRD9,BRMS1,BUB3,CBX3,CCNA2,CCNB1,CCT2,CCT3,CCT6A,CCT7,CDC16,CDC20,CDC45,CDC6,CDCA8,CDK1,CDK5,CDK9,CDKN2A,CENPA,CENPE,CENPM,CENPO,CENPU,CHAF1B,CHD4,CHEK1,CHMP2B,COPS3,COPS6,CSNK2B,DCP2,DDB1,DKC1,DLGAP5,DNA2,DNMT1,DNMT3A,DPY30,DSN1,DYNC1LI1,ERCC6L,ERN2,ESPL1,EZH2,FAM50A,FBL,FBXO5,FEN1,FOXA1,GAR1,GATAD1,GEM,GNL…
cellular nitrogen compound metabolic process	GO:0034641	6.10939e-21	20.214	6576	1699	808	18123	AARSD1,AATF,ABCE1,ABHD4,ABL1,ACE2,ACLY,ACOT13,ACTL6A,ACTR3,ACVR1,ADAR,ADAT1,ADK,ADNP,AGO2,AGT,AHCY,AIFM1,AIM2,AIMP2,AK4,AK6,ALDOA,AMD1,AMPD3,AOC1,AP3D1,APEX1,APEX2,APOBEC3B,APRT,ARF4,ARG2,ARL6IP5,ARMCX3,ARNTL2,ASCC2,ASCC3,ASNS,ASS1,ASXL1,ATAD2,ATF7,ATIC,ATMIN,ATP5G1,ATP5J,ATP8B1,AURKB,B4GALT3,BACH1,BARD1,BAZ2B,BCKDK,BCL11A,BCL9,BDH2,BICD1,BIRC5,BMS1,BOP1,BRD9,BRIX1,BRMS1,BTAF1,C11ORF48,C11ORF80,C…
cellular response to stress	GO:0033554	9.34831e-21	20.0293	2142	1699	336	18123	AATF,ABL1,ACTL6A,ADM,ADORA2B,AGR2,AGT,AIDA,AIFM1,AK4,ANKZF1,ANXA1,AOC1,APEX1,APEX2,AQP5,ARFGAP1,ARG2,ARL6IP5,ASCC2,ASCC3,ASNS,ASS1,ATAD5,ATMIN,ATP6V0E2,ATP6V1E1,ATP6V1F,AUP1,B2M,BACH1,BAG2,BAG6,BARD1,BCAP31,CA9,CANX,CASP3,CBX1,CBX3,CCDC47,CCL19,CCNA2,CCNB1,CD27,CDC45,CDC7,CDK1,CDK5RAP3,CDK7,CDK9,CDKN1B,CDKN2A,CEBPB,CHAF1B,CHCHD2,CHEK1,CHEK2,CHORDC1,CIB1,CNOT8,COPS3,COPS6,CREB3,CUL7,CYCS,DAP,DCTPP…
macromolecule catabolic process	GO:0009057	1.39848e-18	17.8543	1479	1699	249	18123	AGO2,AIFM1,ANKZF1,ANXA2,AP2B1,APEX1,AUP1,AURKB,BAG2,BAG6,BARD1,BCAP31,BUB3,CAPN1,CASC3,CASP3,CCDC47,CCNB1,CD2AP,CDC16,CDC20,CDC34,CDK1,CDK5,CDK5RAP3,CDKN1B,CDKN2A,CEACAM1,CEMIP,CHEK2,CNOT8,COPS3,CRBN,CSDE1,CTSD,CTSO,CUL7,DCN,DCP2,DCPS,DDB1,DDX5,DIEXF,DKC1,DNA2,DNAJC3,DROSHA,DVL1,EFNA1,EGF,EIF3E,EIF3H,EIF4A3,EIF4G1,ENC1,EPHA4,ERI2,ERN2,ETF1,EXOSC4,EXOSC5,EXOSC7,F8A1,F8A2,F8A3,FAF2,FAP,FASTK,FASTKD…
ribonucleoprotein complex biogenesis	GO:0022613	1.5958e-18	17.797	473	1699	113	18123	AATF,ABCE1,ADAR,AGO2,BMS1,BOP1,BRIX1,CDKN2A,CLNS1A,DDX18,DENR,DIEXF,DKC1,DROSHA,EBNA1BP2,EIF2D,EIF2S3,EIF3B,EIF3D,EIF3E,EIF3H,EIF4A3,EIF6,EMG1,ERI2,ESF1,EXOSC4,EXOSC5,EXOSC7,FBL,FTSJ3,GAR1,GEMIN6,GTF3A,HSP90AA1,HSP90AB1,IMP4,KRI1,LAS1L,LUC7L3,MPHOSPH10,MRPL22,MRPS7,MRTO4,MTERF3,NAT10,NHP2,NHP2L1,NOL11,NOL3,NOLC1,NOP14,NOP2,NOP56,NPM1,NSUN5,NVL,PAK1IP1,PIH1D1,POLR2D,POP7,PRPF19,PRPF8,PTEN,PUF60,PW…
cellular component biogenesis	GO:0044085	2.79517e-18	17.5536	3377	1699	466	18123	AATF,ABCE1,ABI2,ABL1,ACE2,ACOT13,ACTR3,ADAR,ADD3,ADNP,AFG3L2,AGO2,AGT,AHCTF1,AIDA,AIFM1,AIM2,AIMP2,ALDOA,ALMS1,ANXA2,AP2B1,AQP5,ARF1,ARF4,ARL6IP1,ARPC1A,ARPC2,ARPC5L,ASF1B,ASPM,ATMIN,ATP8B1,AUP1,AURKB,B2M,BAG6,BANF1,BBIP1,BCL11A,BCL9,BCR,BET1,BICD1,BIK,BMS1,BOLA2,BOLA2B,BOP1,BRIX1,BSCL2,CAPG,CCL19,CCNB1,CCNO,CCT2,CCT3,CD2AP,CD9,CDC20,CDC34,CDC45,CDC6,CDK1,CDK5,CDK7,CDKN1B,CDKN2A,CENPA,CENPE,CENPM…
macromolecule metabolic process	GO:0043170	1.12284e-17	16.9497	9867	1699	1103	18123	AARSD1,AATF,ABCE1,ABI2,ABL1,ACE2,ACTL6A,ACTR3,ACVR1,ADAM28,ADAMDEC1,ADAMTS2,ADAR,ADAT1,ADM,ADNP,ADORA2B,AFG3L2,AGA,AGO2,AGR2,AGT,AIDA,AIFM1,AIM2,AIMP2,ALG3,ALG6,ALG8,AMZ2,ANKRD17,ANKZF1,ANXA1,ANXA2,AP2B1,AP3D1,APEX1,APEX2,APOBEC3B,APOL6,ARF1,ARF4,ARG2,ARL6IP1,ARL6IP5,ARMCX3,ARNTL2,ASB13,ASCC2,ASCC3,ASXL1,ATAD2,ATAD5,ATF7,ATMIN,ATP1B1,ATP2B1,ATP8B1,AUP1,AURKB,B2M,B3GNT3,B4GALT3,BACH1,BAG2,BAG6,BAR…
cellular protein metabolic process	GO:0044267	1.71234e-17	16.7664	5280	1699	662	18123	AARSD1,ABCE1,ABI2,ABL1,ACTL6A,ACVR1,ADAR,ADNP,ADORA2B,AFG3L2,AGA,AGO2,AGT,AIDA,AIFM1,AIM2,AIMP2,ALG3,ALG6,ALG8,ANKZF1,ANXA1,ANXA2,AP2B1,ARF4,ARL6IP1,ARL6IP5,ASB13,ASXL1,AUP1,AURKB,B3GNT3,B4GALT3,BAG2,BAG6,BARD1,BCAP31,BCKDK,BCL11A,BCR,BIRC3,BIRC5,BORA,BRMS1,BSPRY,BTBD1,BUB3,C14ORF166,C1GALT1,CALU,CASC3,CASK,CASP3,CCDC47,CCL19,CCNA2,CCNB1,CCNG1,CCNO,CD27,CD2AP,CDC16,CDC20,CDC34,CDC6,CDC7,CDK1,CDK2…
DNA metabolic process	GO:0006259	2.43932e-17	16.6127	976	1699	181	18123	ABL1,ACTL6A,AIFM1,APEX1,APEX2,APOBEC3B,ASCC2,ASCC3,AURKB,BACH1,BARD1,C11ORF80,CASP3,CCT2,CCT3,CCT6A,CCT7,CDC34,CDC45,CDC6,CDC7,CDK1,CDK7,CDK9,CDKN2A,CHAF1B,CHEK1,CHEK2,CIB1,COPS3,COPS6,DBF4,DCP2,DCTPP1,DDB1,DKC1,DNA2,DNMT1,DNMT3A,ERI2,EXOSC4,EXOSC5,EZH2,FANCE,FANCF,FANCI,FANCL,FEN1,FOXM1,FTO,GAR1,GINS1,GINS2,GJA1,GMNN,GNL3,GPS1,GREM1,GRHL2,HELLS,HERC2,HIST1H4J,HMGB3,HMGN1,HNRNPC,HSP90AA1,HSP90AB1…
cellular macromolecule catabolic process	GO:0044265	3.46681e-17	16.4601	1244	1699	215	18123	AGO2,AIFM1,ANKZF1,ANXA2,AP2B1,APEX1,AUP1,AURKB,BAG2,BAG6,BCAP31,BUB3,CASC3,CASP3,CCDC47,CCNB1,CD2AP,CDC16,CDC20,CDC34,CDK1,CDK5RAP3,CDKN2A,CHEK2,CNOT8,COPS3,CRBN,CSDE1,CTSO,CUL7,DCP2,DCPS,DDB1,DDX5,DKC1,DNA2,DNAJC3,DROSHA,DVL1,EFNA1,EGF,EIF3E,EIF3H,EIF4A3,EIF4G1,ENC1,EPHA4,ERI2,ERN2,ETF1,EXOSC4,EXOSC5,EXOSC7,F8A1,F8A2,F8A3,FAF2,FAP,FASTK,FASTKD1,FASTKD3,FBXL4,FBXO2,FBXO5,FEN1,FTO,GABARAPL2,GID8,G…
protein metabolic process	GO:0019538	3.46681e-17	16.4601	5912	1699	724	18123	AARSD1,AATF,ABCE1,ABI2,ABL1,ACE2,ACTL6A,ACVR1,ADAM28,ADAMDEC1,ADAMTS2,ADAR,ADNP,ADORA2B,AFG3L2,AGA,AGO2,AGT,AIDA,AIFM1,AIM2,AIMP2,ALG3,ALG6,ALG8,AMZ2,ANKZF1,ANXA1,ANXA2,AP2B1,APOL6,ARF4,ARL6IP1,ARL6IP5,ASB13,ASXL1,AUP1,AURKB,B2M,B3GNT3,B4GALT3,BAG2,BAG6,BARD1,BCAP31,BCKDK,BCL11A,BCR,BIRC3,BIRC5,BOLA2,BOLA2B,BORA,BRMS1,BSPRY,BTBD1,BUB3,C14ORF166,C1GALT1,CALU,CAPN1,CASC3,CASK,CASP3,CASP6,CASP7,CCDC…
organic substance catabolic process	GO:1901575	1.17374e-16	15.9304	2289	1699	338	18123	ABHD4,AGO2,AHCY,AIFM1,AKR1A1,AKR1B10,AKR7A3,ALDOA,AMACR,AMPD3,ANKZF1,ANXA2,AP2B1,APEX1,APOBEC3B,ARG2,AUP1,AURKB,BAG2,BAG6,BARD1,BCAP31,BCKDK,BDH2,BSCL2,BUB3,CAPN1,CASC3,CASP3,CBR3,CCDC47,CCNB1,CD2AP,CDC16,CDC20,CDC34,CDK1,CDK4,CDK5,CDK5RAP3,CDKN1B,CDKN2A,CEACAM1,CEMIP,CHEK2,CNOT8,COPS3,CRBN,CRTC3,CSDE1,CTSD,CTSO,CUL7,CYP24A1,CYP27B1,DCN,DCP2,DCPS,DCTPP1,DDB1,DDIT4,DDX5,DECR1,DECR2,DERA,DHTKD1,DIE…
protein-containing complex assembly	GO:0065003	1.18583e-16	15.926	1724	1699	272	18123	ABI2,ABL1,ACOT13,ACTR3,ADAR,ADD3,AFG3L2,AGO2,AHCTF1,AIDA,AIFM1,AIM2,AIMP2,ALDOA,AP2B1,AQP5,ARF1,ARPC1A,ARPC2,ARPC5L,ASF1B,B2M,BCL11A,BCL9,BET1,BIK,BOP1,BRIX1,CAPG,CCNB1,CCT2,CCT3,CD2AP,CDC45,CDC6,CDK1,CDK7,CDKN1B,CENPA,CENPE,CENPM,CENPO,CENPU,CEP57,CHAF1B,CKAP5,CLINT1,CLNS1A,CNIH1,CNIH3,COA4,COL1A2,COX17,CRBN,CRTC3,CSNK2B,CXCL13,CYFIP1,DDB1,DENR,DGAT1,DLGAP5,DMD,DNAAF2,ECT2,EGF,EIF2D,EIF2S3,EIF3B…
cellular macromolecule metabolic process	GO:0044260	3.99393e-16	15.3986	8430	1699	962	18123	AARSD1,AATF,ABCE1,ABI2,ABL1,ACTL6A,ACTR3,ACVR1,ADAR,ADM,ADNP,ADORA2B,AFG3L2,AGA,AGO2,AGT,AIDA,AIFM1,AIM2,AIMP2,ALG3,ALG6,ALG8,ANKRD17,ANKZF1,ANXA1,ANXA2,AP2B1,AP3D1,APEX1,APEX2,APOBEC3B,ARF1,ARF4,ARL6IP1,ARL6IP5,ARMCX3,ARNTL2,ASB13,ASCC2,ASCC3,ASXL1,ATAD2,ATAD5,ATF7,ATMIN,ATP8B1,AUP1,AURKB,B3GNT3,B4GALT3,BACH1,BAG2,BAG6,BARD1,BAZ2B,BCAP31,BCKDK,BCL11A,BCL9,BCR,BIRC3,BIRC5,BORA,BRD9,BRMS1,BSPRY,BT…
heterocycle metabolic process	GO:0046483	4.18974e-16	15.3778	5929	1699	720	18123	AARSD1,AATF,ABCE1,ABL1,ACLY,ACOT13,ACTL6A,ACTR3,ACVR1,ACY1,ADAR,ADAT1,ADK,ADNP,AGO2,AGT,AHCY,AIFM1,AIM2,AIMP2,AK4,AK6,AKR7A2,AKR7A3,ALDH18A1,ALDOA,AMD1,AMPD3,AP3D1,APEX1,APEX2,APOBEC3B,APRT,ARF4,ARMCX3,ARNTL2,ASCC2,ASCC3,ASXL1,ATAD2,ATF7,ATIC,ATMIN,ATP5G1,ATP5J,ATP8B1,AURKB,BACH1,BARD1,BAZ2B,BCL11A,BCL9,BDH2,BICD1,BIRC5,BMS1,BOP1,BRD9,BRIX1,BRMS1,BTAF1,C11ORF48,C11ORF80,C14ORF166,C2ORF49,CA9,CASC…
catabolic process	GO:0009056	6.39255e-16	15.1943	2779	1699	390	18123	ABHD4,ABL1,ADAMTS2,AGO2,AHCY,AIFM1,AKR1A1,AKR1B10,AKR7A3,ALDOA,AMACR,AMPD3,ANKZF1,ANXA2,AP2B1,APEX1,APOBEC3B,ARG2,ATP6V0E2,ATP6V1E1,AUP1,AURKB,BAG2,BAG6,BARD1,BCAP31,BCKDK,BDH2,BNIP2,BSCL2,BUB3,CAPN1,CASC3,CASP3,CBR3,CCDC47,CCNB1,CD2AP,CDC16,CDC20,CDC34,CDK1,CDK4,CDK5,CDK5RAP3,CDKN1B,CDKN2A,CEACAM1,CEMIP,CHEK2,CHMP2B,CNOT8,COPS3,CRBN,CRTC3,CSDE1,CSNK2B,CTSD,CTSO,CUL7,CYP24A1,CYP27B1,CYP2J2,DAP,DC…
mitotic cell cycle phase transition	GO:0044772	6.74725e-16	15.1709	588	1699	124	18123	ACVR1,ALMS1,ANKRD17,ANXA1,APEX1,AURKB,BACH1,BORA,BUB3,CCNA2,CCNB1,CCNG1,CCNO,CDC16,CDC20,CDC34,CDC45,CDC6,CDC7,CDK1,CDK4,CDK5,CDK5RAP3,CDK7,CDKN1B,CDKN2A,CDKN3,CENPE,CEP131,CEP57,CHEK1,CHEK2,CKAP5,CNOT8,DBF4,DDB1,DHFR,DLGAP5,DYNC1LI1,E2F3,E2F6,ECD,EIF4E,EIF4EBP1,EIF4G1,EPS8,ESPL1,EZH2,FBXO5,FOXM1,GTSE1,HAUS5,HMMR,HSP90AA1,IK,KIF14,KNTC1,LCMT1,MAD2L1,MAD2L1BP,MELK,MEPCE,MNAT1,NDC80,NEK2,OPTN,PCNA,…
RNA processing	GO:0006396	7.12313e-16	15.1473	1010	1699	181	18123	ADAR,ADAT1,AGO2,BARD1,BICD1,BMS1,BOP1,BRIX1,C14ORF166,C2ORF49,CASC3,CCNB1,CDK5RAP1,CDK7,CDK9,CDKN2A,CLK1,CLK2,CLNS1A,CPSF4,CSTF1,CSTF2,DCPS,DDX18,DDX41,DDX5,DIEXF,DKC1,DROSHA,DUS1L,DUS4L,EBNA1BP2,ECD,EIF4A3,EIF6,EMG1,ERI2,ERN2,ESF1,ESRP1,EXOSC4,EXOSC5,EXOSC7,FASTK,FBL,FTSJ3,GAR1,GEMIN6,GPKOW,HNRNPA3,HNRNPC,HNRNPK,HNRNPM,HNRNPR,HSD17B10,HSPA8,IK,IMP4,INTS8,KDM1A,KRI1,LAGE3,LAS1L,LSM5,LUC7L3,METTL1…
regulation of cell cycle	GO:0051726	7.43502e-16	15.1287	1120	1699	195	18123	AATF,ABL1,AHCTF1,ALMS1,ANKRD17,ANXA1,APEX1,ASNS,ASPM,ATAD5,AURKB,BIRC3,BIRC5,BOP1,BORA,BUB3,CASP3,CBX3,CCNA2,CCNB1,CCNG1,CCNO,CCPG1,CDC16,CDC20,CDC45,CDC6,CDC7,CDK1,CDK4,CDK5,CDK5RAP1,CDK5RAP3,CDK7,CDKN1B,CDKN2A,CDKN3,CENPE,CEP131,CEP57,CHEK1,CHEK2,CHMP2B,CHORDC1,CIT,CKAP5,CKS1B,CNOT8,CREB3,CUL7,DBF4,DDB1,DLGAP5,DMD,DNA2,DYNC1LI1,E2F5,E2F6,E4F1,ECD,ECT2,EGF,EIF4E,EIF4EBP1,EIF4G1,ESPL1,EZH2,FBXO5,…
viral process	GO:0016032	7.43502e-16	15.1287	1011	1699	181	18123	ABCE1,ABI2,ACBD3,ACE2,ADAR,AHSA1,ANKRD17,ANXA2,AP1M2,AP2B1,APOBEC3B,ARF1,ATF7,AUP1,B2M,BANF1,BCAP31,BICD1,C14ORF166,CANX,CBX1,CCDC86,CCNA2,CDK1,CDK5RAP3,CDK9,CENPA,CENPU,CHMP2B,COPB1,COPS6,CPSF4,CR2,CREB3,CRTC3,CSDE1,CUL7,DDB1,DDOST,DDX5,DDX58,DENR,DYNC1LI1,DYNLT1,E4F1,EFNB3,EIF2D,EIF3B,EIF3D,EIF4A1,EIF4E,EIF4G1,EPS15,EZH2,FADD,FUT8,GALNT1,GTF2E1,HDAC1,HIST1H4J,HNRNPK,HSP90AA1,HSP90AB1,HSPA8,HSPB…
DNA-dependent DNA replication	GO:0006261	1.34471e-15	14.8714	216	1699	65	18123	CDC34,CDC45,CDC6,CDC7,CDK2AP1,CDK9,DBF4,DNA2,DNAJA3,FBXO5,FEN1,GINS1,GINS2,GMNN,MCM10,MCM2,MCM3,MCM4,MCM6,MCM7,NOC3L,ORC2,ORC6,PCNA,POLA2,POLD2,POLD3,POLE2,POLE3,PSMA1,PSMA2,PSMA4,PSMA5,PSMA6,PSMB2,PSMB3,PSMB4,PSMB5,PSMC1,PSMC2,PSMC4,PSMC5,PSMC6,PSMD1,PSMD12,PSMD14,PSMD2,PSMD7,PSME3,PSME4,RECQL4,REV3L,RFC1,RFC2,RFC4,RFWD3,RPA3,SHFM1,SIRT7,STOML2,TIPIN,TOPBP1,UBB,WDHD1,ZMPSTE24
DNA replication	GO:0006260	2.77912e-15	14.5561	338	1699	85	18123	ANKRD17,ATAD5,BARD1,CCNA2,CDC34,CDC45,CDC6,CDC7,CDK1,CDK2AP1,CDK9,CHAF1B,CHEK1,DBF4,DNA2,DNAJA3,E4F1,EGF,FBXO5,FEN1,GINS1,GINS2,GMNN,MCM10,MCM2,MCM3,MCM4,MCM6,MCM7,NOC3L,ORC2,ORC6,PCNA,POLA2,POLD2,POLD3,POLE2,POLE3,PSMA1,PSMA2,PSMA4,PSMA5,PSMA6,PSMB2,PSMB3,PSMB4,PSMB5,PSMC1,PSMC2,PSMC4,PSMC5,PSMC6,PSMD1,PSMD12,PSMD14,PSMD2,PSMD7,PSME3,PSME4,RBBP4,RBBP7,RBBP8,RECQL4,REV1,REV3L,RFC1,RFC2,RFC4,RFWD3…
cellular aromatic compound metabolic process	GO:0006725	5.94613e-15	14.2258	5973	1699	718	18123	AARSD1,AATF,ABCE1,ABL1,ACLY,ACOT13,ACTL6A,ACTR3,ACVR1,ADAR,ADAT1,ADK,ADNP,AGO2,AGT,AHCY,AIFM1,AIM2,AIMP2,AK4,AK6,AKR1A1,AKR1B10,AKR7A2,ALDOA,AMD1,AMPD3,AP3D1,APEX1,APEX2,APOBEC3B,APRT,ARF4,ARMCX3,ARNTL2,ASCC2,ASCC3,ASXL1,ATAD2,ATF7,ATIC,ATMIN,ATP5G1,ATP5J,ATP8B1,AURKB,BACH1,BARD1,BAZ2B,BCL11A,BCL9,BDH2,BICD1,BIRC5,BMS1,BOP1,BRD9,BRIX1,BRMS1,BTAF1,C11ORF48,C11ORF80,C14ORF166,C2ORF49,CA9,CASC3,CASK…
nucleobase-containing compound metabolic process	GO:0006139	1.40918e-14	13.851	5752	1699	694	18123	AARSD1,AATF,ABCE1,ABL1,ACLY,ACOT13,ACTL6A,ACTR3,ACVR1,ADAR,ADAT1,ADK,ADNP,AGO2,AGT,AHCY,AIFM1,AIM2,AIMP2,AK4,AK6,ALDOA,AMD1,AMPD3,AP3D1,APEX1,APEX2,APOBEC3B,APRT,ARF4,ARMCX3,ARNTL2,ASCC2,ASCC3,ASXL1,ATAD2,ATF7,ATIC,ATMIN,ATP5G1,ATP5J,ATP8B1,AURKB,BACH1,BARD1,BAZ2B,BCL11A,BCL9,BICD1,BIRC5,BMS1,BOP1,BRD9,BRIX1,BRMS1,BTAF1,C11ORF48,C11ORF80,C14ORF166,C2ORF49,CA9,CASC3,CASK,CASP3,CBX1,CBX3,CCNA2,CCNB…
organic cyclic compound metabolic process	GO:1901360	1.45273e-14	13.8378	6227	1699	741	18123	AARSD1,AATF,ABCE1,ABL1,ACBD3,ACLY,ACOT13,ACTL6A,ACTR3,ACVR1,ACY1,ADAR,ADAT1,ADK,ADM,ADNP,AGO2,AGT,AHCY,AIFM1,AIM2,AIMP2,AK4,AK6,AKR1A1,AKR1B10,AKR7A2,AKR7A3,ALDH18A1,ALDOA,AMACR,AMD1,AMPD3,AP3D1,APEX1,APEX2,APOBEC3B,APRT,ARF4,ARMCX3,ARNTL2,ASCC2,ASCC3,ASXL1,ATAD2,ATF7,ATIC,ATMIN,ATP5G1,ATP5J,ATP8B1,AURKB,BACH1,BARD1,BAZ2B,BCL11A,BCL9,BDH2,BICD1,BIRC5,BMS1,BOP1,BRD9,BRIX1,BRMS1,BTAF1,C11ORF48,C11O…
organic substance biosynthetic process	GO:1901576	2.09625e-14	13.6786	6297	1699	747	18123	AACS,AARSD1,AATF,ABCE1,ABHD4,ABL1,ACBD3,ACLY,ACP6,ACTL6A,ACTR3,ACVR1,ADIPOR1,ADK,ADM,ADNP,AGO2,AGT,AIM2,AIMP2,AK4,AK6,AKR1A1,ALDH18A1,ALDOA,ALG3,ALG6,ALG8,AMACR,AMD1,AMPD3,ANKRD17,ANXA1,AP3D1,APEX1,APRT,ARF1,ARF4,ARG2,ARMCX3,ARNTL2,ASCC2,ASNS,ASS1,ASXL1,ATAD2,ATAD5,ATF7,ATIC,ATMIN,ATP5G1,ATP5J,ATP8B1,AURKB,B3GNT3,B4GALT3,BACH1,BARD1,BAZ2B,BCL11A,BCL9,BDH2,BIRC5,BRD9,BRMS1,BTAF1,C11ORF48,C14ORF166…
cell cycle phase transition	GO:0044770	2.30515e-14	13.6373	681	1699	133	18123	ACVR1,ALMS1,ANKRD17,ANXA1,APEX1,ATAD5,AURKB,BACH1,BORA,BUB3,CCNA2,CCNB1,CCNG1,CCNO,CDC16,CDC20,CDC34,CDC45,CDC6,CDC7,CDK1,CDK4,CDK5,CDK5RAP3,CDK7,CDKN1B,CDKN2A,CDKN3,CENPE,CEP131,CEP57,CHEK1,CHEK2,CKAP5,CNOT8,DBF4,DDB1,DHFR,DLGAP5,DNA2,DYNC1LI1,E2F3,E2F6,ECD,EIF4E,EIF4EBP1,EIF4G1,EPS8,ESPL1,EZH2,FBXO5,FOXM1,GTSE1,HAUS5,HMMR,HSP90AA1,IK,KIF14,KNTC1,LCMT1,MAD2L1,MAD2L1BP,MELK,MEN1,MEPCE,MNAT1,MSH2,…
organonitrogen compound biosynthetic process	GO:1901566	3.28987e-14	13.4828	1889	1699	282	18123	AARSD1,AATF,ABCE1,ACLY,ADK,AGO2,AIMP2,AK4,AKR1A1,ALDH18A1,ALDOA,ALG3,ALG6,ALG8,AMD1,AMPD3,APRT,ARG2,ASNS,ASS1,ATIC,ATP5G1,ATP5J,B3GNT3,B4GALT3,BDH2,C1GALT1,CASC3,CCL19,CDK4,CDK5RAP1,CEBPB,CEMIP,CERS6,CHPF,CHPF2,CHST15,CNOT8,COASY,CPOX,CSDE1,CSNK2B,CTPS1,CYFIP1,DBI,DCN,DCP2,DCPS,DCTD,DDOST,DENR,DHFR,DLAT,DMD,DNAJC3,DPAGT1,DPM1,DPM2,DPM3,EGF,EIF1B,EIF2B4,EIF2D,EIF2S1,EIF2S3,EIF3B,EIF3D,EIF3E,EIF3H,…
organelle organization	GO:0006996	3.55411e-14	13.4493	4136	1699	527	18123	ABI2,ABL1,ACP2,ACTL6A,ACTR3,ACTR6,ADD3,AFG3L2,AHCTF1,AIFM1,ALDOA,ALMS1,ANP32E,ANXA1,ANXA2,AP3D1,APEX1,APOO,ARF1,ARF4,ARFGAP3,ARL6IP1,ARMCX3,ARPC1A,ARPC2,ARPC5L,ASCC3,ASF1B,ASPM,ASXL1,ATAD2,ATMIN,ATP10B,ATP5G1,ATP5J,ATP6V0E2,ATP6V1E1,ATP6V1F,ATP8B1,AUP1,AURKB,BAG6,BANF1,BAZ2B,BBIP1,BCAP31,BET1,BICD1,BIK,BIRC5,BOP1,BORA,BRD9,BRIX1,BRMS1,BSCL2,BUB3,C11ORF80,CAPG,CBX3,CCDC47,CCDC6,CCNA2,CCNB1,CCNO,CC…
microtubule cytoskeleton organization involved in mitosis	GO:1902850	4.78417e-14	13.3202	214	1699	62	18123	AHCTF1,AURKB,BIRC5,BORA,BUB3,CCNB1,CDC20,CDCA8,CENPA,CENPE,CENPM,CENPO,CENPU,CHEK2,CHMP2B,CKAP5,DLGAP5,DSN1,DYNC1LI1,DYNLT1,ERCC6L,ESPL1,GJA1,GNAI1,KIF18A,KIF2A,KIF2C,KIF4A,KNTC1,KPNB1,LSM14A,MAD2L1,NDC80,NEK2,NUP107,NUP133,NUP37,NUP85,PLK1,PLK2,PMF1,PRC1,RAB11A,RACGAP1,RAN,RANBP2,RMDN1,SEC13,SPAST,SPC25,SPDL1,SPRY1,STAG1,STIL,TACC3,TPX2,TTK,TUBG1,XPO1,ZNF207,ZWILCH,ZWINT
pre-replicative complex assembly	GO:0036388	5.82276e-14	13.2349	66	1699	32	18123	CDC6,GMNN,MCM2,MCM3,MCM4,MCM6,MCM7,ORC2,ORC6,PSMA1,PSMA2,PSMA4,PSMA5,PSMA6,PSMB2,PSMB3,PSMB4,PSMB5,PSMC1,PSMC2,PSMC4,PSMC5,PSMC6,PSMD1,PSMD12,PSMD14,PSMD2,PSMD7,PSME3,PSME4,SHFM1,UBB
mRNA metabolic process	GO:0016071	7.1736e-14	13.1443	880	1699	158	18123	ADAR,AGO2,APEX1,BARD1,CASC3,CCNB1,CDK7,CDK9,CLNS1A,CNOT8,CPSF4,CSDE1,CSTF1,CSTF2,DCP2,DCPS,DDX41,DDX5,DKC1,ECD,EIF3E,EIF4A3,EIF4G1,ERN2,ESRP1,ETF1,EXOSC4,EXOSC5,EXOSC7,FASTK,FASTKD1,FASTKD3,FTO,GEMIN6,GPKOW,HNRNPA3,HNRNPC,HNRNPK,HNRNPM,HNRNPR,HRSP12,HSPA8,HSPB1,IK,KDM1A,LSM5,LUC7L3,MED1,MNAT1,MRTO4,MYD88,NCL,NELFE,NHP2L1,NOL3,NONO,NPM1,PABPC1,PABPC3,PABPC4,PAIP1,PARN,PCF11,POLR2D,POLR2F,POLR2G,PO…
biosynthetic process	GO:0009058	7.1736e-14	13.1443	6391	1699	753	18123	AACS,AARSD1,AATF,ABCE1,ABHD4,ABL1,ACBD3,ACLY,ACP6,ACTL6A,ACTR3,ACVR1,ADIPOR1,ADK,ADM,ADNP,AGO2,AGT,AIM2,AIMP2,AK4,AK6,AKR1A1,ALDH18A1,ALDOA,ALG3,ALG6,ALG8,AMACR,AMD1,AMPD3,ANKRD17,ANXA1,AP3D1,APEX1,APMAP,APRT,ARF1,ARF4,ARG2,ARMCX3,ARNTL2,ASCC2,ASNS,ASS1,ASXL1,ATAD2,ATAD5,ATF7,ATIC,ATMIN,ATP5G1,ATP5J,ATP8B1,AURKB,B3GNT3,B4GALT3,BACH1,BARD1,BAZ2B,BCL11A,BCL9,BDH2,BIRC5,BRD9,BRMS1,BTAF1,C11ORF48,C14…
mitotic spindle organization	GO:0007052	8.45068e-14	13.0731	194	1699	58	18123	AHCTF1,AURKB,BIRC5,BORA,BUB3,CCNB1,CDC20,CDCA8,CENPA,CENPE,CENPM,CENPO,CENPU,CHEK2,CHMP2B,CKAP5,DLGAP5,DSN1,DYNC1LI1,ERCC6L,GNAI1,KIF18A,KIF2A,KIF2C,KIF4A,KNTC1,KPNB1,LSM14A,MAD2L1,NDC80,NEK2,NUP107,NUP133,NUP37,NUP85,PLK1,PLK2,PMF1,PRC1,RAB11A,RACGAP1,RAN,RANBP2,RMDN1,SEC13,SPAST,SPC25,SPDL1,STAG1,STIL,TACC3,TPX2,TTK,TUBG1,XPO1,ZNF207,ZWILCH,ZWINT
cellular protein-containing complex assembly	GO:0034622	1.72288e-13	12.7637	1150	1699	191	18123	ABI2,ABL1,ACTR3,ADAR,ADD3,AGO2,AHCTF1,AIFM1,AIM2,AP2B1,ARF1,ARPC1A,ARPC2,ARPC5L,ASF1B,BOP1,BRIX1,CAPG,CCT2,CDC45,CDC6,CDK7,CDKN1B,CENPA,CENPE,CENPM,CENPO,CENPU,CHAF1B,CKAP5,CLINT1,CLNS1A,COA4,COX17,CSNK2B,CYFIP1,DDB1,DENR,DLGAP5,DMD,DNAAF2,EGF,EIF2D,EIF2S3,EIF3B,EIF3D,EIF3E,EIF3H,EIF4G1,EIF6,EPS15,EPS8,FASTKD3,FBXO5,GEMIN6,GMNN,GPX4,GREM1,HAX1,HELLS,HIST1H2BC,HIST1H2BD,HIST1H2BK,HIST1H4J,HJURP,HS…
regulation of mitotic cell cycle	GO:0007346	1.90776e-13	12.7195	612	1699	121	18123	AATF,ABL1,ALMS1,ANKRD17,ANXA1,APEX1,ASNS,AURKB,BIRC5,BORA,BUB3,CCNB1,CDC16,CDC20,CDC6,CDC7,CDK1,CDK4,CDK5RAP3,CDKN1B,CDKN2A,CENPE,CEP131,CEP57,CHEK1,CHEK2,CKAP5,CKS1B,CNOT8,CUL7,DDB1,DLGAP5,DYNC1LI1,E4F1,ECD,EGF,EIF4E,EIF4EBP1,EIF4G1,ESPL1,EZH2,FBXO5,FOXA1,FZD3,GTSE1,HAUS5,HECA,HMMR,HSP90AA1,IK,KIF14,KNTC1,LCMT1,MAD2L1,MAD2L1BP,MAEA,MEPCE,MKI67,MSH2,NDC80,NEK2,NEK7,PCNA,PHB2,PLK1,PLK2,POLDIP2,PSM…
ribosome biogenesis	GO:0042254	4.23835e-13	12.3728	335	1699	80	18123	AATF,ABCE1,BMS1,BOP1,BRIX1,CDKN2A,DDX18,DIEXF,DKC1,DROSHA,EBNA1BP2,EIF4A3,EIF6,EMG1,ERI2,ESF1,EXOSC4,EXOSC5,EXOSC7,FBL,FTSJ3,GAR1,GTF3A,IMP4,KRI1,LAS1L,MPHOSPH10,MRPL22,MRPS7,MRTO4,MTERF3,NAT10,NHP2,NHP2L1,NOL11,NOLC1,NOP14,NOP2,NOP56,NPM1,NSUN5,NVL,PAK1IP1,PIH1D1,POP7,PTEN,PWP1,RAN,REXO4,RPL10,RPL12,RPL17,RPL26L1,RPL30,RPL34,RPL36,RPL38,RPL4,RPL6,RPL8,RPLP1,RPP38,RPP40,RPS17,RPS8,RRP1,RRS1,RSL24…
cellular catabolic process	GO:0044248	7.45436e-13	12.1276	2381	1699	332	18123	ABL1,AGO2,AHCY,AIFM1,AKR1A1,AKR1B10,AKR7A3,AMACR,AMPD3,ANKZF1,ANXA2,AP2B1,APEX1,APOBEC3B,ARG2,ATP6V0E2,ATP6V1E1,AUP1,AURKB,BAG2,BAG6,BCAP31,BCKDK,BDH2,BNIP2,BUB3,CAPN1,CASC3,CASP3,CBR3,CCDC47,CCNB1,CD2AP,CDC16,CDC20,CDC34,CDK1,CDK5,CDK5RAP3,CDKN2A,CHEK2,CHMP2B,CNOT8,COPS3,CRBN,CSDE1,CSNK2B,CTSO,CUL7,CYP24A1,CYP27B1,CYP2J2,DAP,DCN,DCP2,DCPS,DCTPP1,DDB1,DDX5,DECR1,DECR2,DERA,DKC1,DNA2,DNAJC3,DROSHA…
nucleobase-containing compound catabolic process	GO:0034655	7.9785e-13	12.0981	573	1699	114	18123	AGO2,AHCY,AIFM1,AMPD3,APEX1,APOBEC3B,CASC3,CASP3,CDKN2A,CNOT8,CSDE1,DCP2,DCPS,DCTPP1,DDX5,DERA,DKC1,DNA2,DROSHA,EIF3E,EIF4A3,EIF4G1,ENTPD6,ENTPD7,ERI2,ERN2,ETF1,EXOSC4,EXOSC5,EXOSC7,FASTK,FASTKD1,FASTKD3,FEN1,FTO,GALT,GPX1,HNRNPC,HNRNPM,HNRNPR,HRSP12,HSPA8,HSPB1,ITPA,KPNA1,KPNB1,LSM5,MRTO4,MYD88,NPM1,NT5E,NUDT1,PABPC1,PABPC4,PAIP1,PARN,POLR2D,POLR2G,PPP1R8,PSMA1,PSMA2,PSMA4,PSMA5,PSMA6,PSMB2,PSMB…
cellular biosynthetic process	GO:0044249	8.34597e-13	12.0785	6210	1699	729	18123	AACS,AARSD1,AATF,ABCE1,ABHD4,ABL1,ACLY,ACP6,ACTL6A,ACTR3,ACVR1,ADIPOR1,ADK,ADM,ADNP,AGO2,AGT,AIM2,AIMP2,AK4,AK6,AKR1A1,ALDH18A1,ALDOA,ALG3,ALG6,ALG8,AMACR,AMD1,AMPD3,ANKRD17,ANXA1,AP3D1,APEX1,APRT,ARF1,ARF4,ARG2,ARMCX3,ARNTL2,ASCC2,ASNS,ASS1,ASXL1,ATAD2,ATAD5,ATF7,ATIC,ATMIN,ATP5G1,ATP5J,ATP8B1,AURKB,B3GNT3,B4GALT3,BACH1,BARD1,BAZ2B,BCL11A,BCL9,BDH2,BIRC5,BRD9,BRMS1,BTAF1,C11ORF48,C14ORF166,C1GAL…
mitotic nuclear division	GO:0140014	8.66227e-13	12.0624	346	1699	81	18123	AHCTF1,AURKB,BANF1,BORA,BUB3,CCNB1,CDC16,CDC20,CDC6,CDCA8,CDK1,CDKN1B,CENPE,CHEK1,CHEK2,CHMP2B,CSNK2B,CUL7,DLGAP5,DSN1,DYNC1LI1,EGF,EPS8,ESPL1,FBXO5,HIST1H4J,IK,KIF14,KIF18A,KIF18B,KIF2A,KIF2C,KIF4A,KNTC1,KPNB1,LCMT1,LSM14A,MAD2L1,MAD2L1BP,MKI67,NAA50,NCAPD3,NCAPG,NCAPG2,NCAPH,NDC1,NDC80,NEK2,NIPBL,NUP107,NUP133,NUP155,NUP37,NUP85,PHB2,PLK1,PRC1,PTTG1,RAB11A,RACGAP1,RAN,RMDN1,RRS1,SEC13,SET,SIRT7…
spindle organization	GO:0007051	2.25609e-12	11.6466	256	1699	66	18123	AHCTF1,ASPM,AURKB,BIRC5,BORA,BUB3,CCNB1,CDC20,CDCA8,CENPA,CENPE,CENPM,CENPO,CENPU,CHEK2,CHMP2B,CKAP5,DLGAP5,DSN1,DYNC1LI1,ERCC6L,ESPL1,FBXO5,GNAI1,HAUS5,KIF18A,KIF2A,KIF2C,KIF4A,KNTC1,KPNB1,LSM14A,MAD2L1,MYH9,NDC80,NEK2,NEK7,NUP107,NUP133,NUP37,NUP85,PLK1,PLK2,PMF1,PRC1,RAB11A,RACGAP1,RAN,RANBP2,RMDN1,RNF4,SEC13,SPAST,SPC25,SPDL1,STAG1,STIL,TACC3,TPX2,TTK,TUBB,TUBG1,XPO1,ZNF207,ZWILCH,ZWINT
anaphase-promoting complex-dependent catabolic process	GO:0031145	2.38407e-12	11.6227	87	1699	35	18123	AURKB,BUB3,CCNB1,CDC16,CDC20,CDK1,FBXO5,MAD2L1,PLK1,PSMA1,PSMA2,PSMA4,PSMA5,PSMA6,PSMB2,PSMB3,PSMB4,PSMB5,PSMC1,PSMC2,PSMC4,PSMC5,PSMC6,PSMD1,PSMD12,PSMD14,PSMD2,PSMD7,PSME3,PSME4,PTTG1,SHFM1,UBB,UBE2C,UBE2E1
ncRNA metabolic process	GO:0034660	3.62896e-12	11.4402	535	1699	107	18123	AARSD1,ADAR,ADAT1,AGO2,AIMP2,BMS1,BOP1,BRIX1,C14ORF166,C2ORF49,CDK5RAP1,CDKN2A,CPSF4,CSTF2,DDX18,DIEXF,DKC1,DROSHA,DUS1L,DUS4L,EBNA1BP2,EIF4A3,EIF6,EMG1,ERI2,ERN2,ESF1,EXOSC4,EXOSC5,EXOSC7,FBL,FTSJ3,GAR1,GATC,HARS2,HSD17B10,IARS2,IMP4,INTS8,KRI1,LAGE3,LARS2,LAS1L,MEPCE,METTL1,MPHOSPH10,MRTO4,NAT10,NHP2,NHP2L1,NOL11,NOLC1,NOP14,NOP2,NOP56,NSUN5,NVL,PARN,PIH1D1,POP7,PTGES3L-AARSD1,PUS3,PUS7,PWP1,RA…
DNA repair	GO:0006281	3.66192e-12	11.4363	586	1699	114	18123	ABL1,ACTL6A,APEX1,APEX2,ASCC2,ASCC3,BACH1,BARD1,CDC45,CDC7,CDK1,CDK7,CDK9,CHAF1B,CHEK1,CHEK2,CIB1,COPS3,COPS6,DDB1,DNA2,FANCE,FANCF,FANCI,FANCL,FEN1,FOXM1,FTO,GINS2,GPS1,HERC2,HIST1H4J,HMGN1,ISG15,KDM1A,MAGEF1,MCM2,MCM3,MCM4,MCM6,MCM7,MEN1,MNAT1,MORF4L2,MSH2,NEIL3,NIPBL,NONO,NPLOC4,NPM1,NUDT1,PALB2,PARK7,PARP1,PARP2,PCNA,POLD2,POLD3,POLDIP2,POLE2,POLR2D,POLR2F,POLR2G,POLR2H,POLR2I,POLR2K,PPIE,PPP…
RNA catabolic process	GO:0006401	4.53174e-12	11.3437	431	1699	92	18123	AGO2,APEX1,CASC3,CNOT8,CSDE1,DCP2,DCPS,DDX5,DKC1,DNA2,DROSHA,EIF3E,EIF4A3,EIF4G1,ERN2,ETF1,EXOSC4,EXOSC5,EXOSC7,FASTK,FASTKD1,FASTKD3,FEN1,FTO,HNRNPC,HNRNPM,HNRNPR,HRSP12,HSPA8,HSPB1,LSM5,MRTO4,MYD88,NPM1,PABPC1,PABPC4,PAIP1,PARN,POLR2D,POLR2G,PPP1R8,PSMA1,PSMA2,PSMA4,PSMA5,PSMA6,PSMB2,PSMB3,PSMB4,PSMB5,PSMC1,PSMC2,PSMC4,PSMC5,PSMC6,PSMD1,PSMD12,PSMD14,PSMD2,PSMD7,PSME3,PSME4,PUM1,RNASEH2A,RPL10,…
regulation of cell cycle process	GO:0010564	4.73139e-12	11.325	815	1699	144	18123	AHCTF1,ALMS1,ANKRD17,ANXA1,APEX1,ATAD5,AURKB,BORA,BUB3,CBX3,CCNB1,CDC16,CDC20,CDC45,CDC6,CDC7,CDK1,CDK4,CDK5RAP3,CDKN1B,CDKN2A,CENPE,CEP131,CEP57,CHEK1,CHEK2,CHMP2B,CHORDC1,CIT,CKAP5,CNOT8,CUL7,DBF4,DDB1,DLGAP5,DNA2,DYNC1LI1,E2F6,E4F1,ECD,ECT2,EGF,EIF4G1,ESPL1,EZH2,FBXO5,FEN1,GNAI1,GTSE1,HAUS5,HMMR,HSP90AA1,IK,KAT2A,KIF14,KIF20A,KLHL9,KNTC1,LCMT1,MAD2L1,MAD2L1BP,MED1,MEN1,MEPCE,MKI67,MSH2,MYO19,N…
ncRNA processing	GO:0034470	5.12132e-12	11.2906	439	1699	93	18123	ADAR,ADAT1,AGO2,BMS1,BOP1,BRIX1,C14ORF166,C2ORF49,CDK5RAP1,CDKN2A,CPSF4,CSTF2,DDX18,DIEXF,DKC1,DROSHA,DUS1L,DUS4L,EBNA1BP2,EIF4A3,EIF6,EMG1,ERI2,ESF1,EXOSC4,EXOSC5,EXOSC7,FBL,FTSJ3,GAR1,HSD17B10,IMP4,INTS8,KRI1,LAGE3,LAS1L,METTL1,MPHOSPH10,MRTO4,NAT10,NHP2,NHP2L1,NOL11,NOLC1,NOP14,NOP2,NOP56,NSUN5,NVL,PARN,PIH1D1,POP7,PUS3,PUS7,PWP1,REXO4,RPL10,RPL12,RPL17,RPL30,RPL34,RPL36,RPL38,RPL4,RPL6,RPL8,R…
organic cyclic compound catabolic process	GO:1901361	5.43562e-12	11.2648	664	1699	124	18123	AGO2,AHCY,AIFM1,AKR7A3,AMPD3,APEX1,APOBEC3B,CASC3,CASP3,CDKN2A,CNOT8,CSDE1,CYP24A1,CYP27B1,DCP2,DCPS,DCTPP1,DDX5,DERA,DKC1,DNA2,DROSHA,EIF3E,EIF4A3,EIF4G1,ENTPD6,ENTPD7,ERI2,ERN2,ETF1,EXOSC4,EXOSC5,EXOSC7,FASTK,FASTKD1,FASTKD3,FEN1,FTO,GALT,GPX1,GSTZ1,HGD,HNRNPC,HNRNPM,HNRNPR,HRSP12,HSPA8,HSPB1,ITPA,KPNA1,KPNB1,LSM5,MRTO4,MYD88,NPM1,NT5E,NUDT1,PABPC1,PABPC4,PAIP1,PARN,POLR2D,POLR2G,PON3,PPP1R8,PS…
cellular component assembly	GO:0022607	6.94681e-12	11.1582	3104	1699	406	18123	ABI2,ABL1,ACE2,ACOT13,ACTR3,ADAR,ADD3,ADNP,AFG3L2,AGO2,AGT,AHCTF1,AIDA,AIFM1,AIM2,AIMP2,ALDOA,ALMS1,ANXA2,AP2B1,AQP5,ARF1,ARF4,ARL6IP1,ARPC1A,ARPC2,ARPC5L,ASF1B,ASPM,ATMIN,ATP8B1,AUP1,AURKB,B2M,BAG6,BANF1,BBIP1,BCL11A,BCL9,BCR,BET1,BICD1,BIK,BOLA2,BOLA2B,BOP1,BRIX1,BSCL2,CAPG,CCL19,CCNB1,CCNO,CCT2,CCT3,CD2AP,CD9,CDC20,CDC34,CDC45,CDC6,CDK1,CDK5,CDK7,CDKN1B,CDKN2A,CENPA,CENPE,CENPM,CENPO,CENPU,CEP…
rRNA metabolic process	GO:0016072	7.01651e-12	11.1539	275	1699	68	18123	BMS1,BOP1,BRIX1,CDKN2A,DDX18,DIEXF,DKC1,DROSHA,EBNA1BP2,EIF4A3,EIF6,EMG1,ERI2,ERN2,ESF1,EXOSC4,EXOSC5,EXOSC7,FBL,FTSJ3,GAR1,IMP4,KRI1,LAS1L,MPHOSPH10,MRTO4,NAT10,NHP2,NHP2L1,NOL11,NOLC1,NOP14,NOP2,NOP56,NSUN5,NVL,PIH1D1,POP7,PWP1,REXO4,RPL10,RPL12,RPL17,RPL30,RPL34,RPL36,RPL38,RPL4,RPL6,RPL8,RPLP1,RPP38,RPP40,RPS17,RPS8,RRP1,RRS1,SIRT7,TRMT112,TRMT61B,UTP20,UTP6,WDR12,WDR43,WDR46,WDR74,ZNHIT3,ZNH…
chromosome segregation	GO:0007059	7.03941e-12	11.1525	353	1699	80	18123	ACTR3,AURKB,BAG6,BANF1,BIRC5,BUB3,CCNB1,CDC16,CDC20,CDC6,CDCA8,CDK1,CENPE,CHMP2B,CIAO1,CSNK2B,DLGAP5,DSN1,DYNC1LI1,ECT2,ESPL1,FBXO5,FEN1,GEM,HIST1H4J,HJURP,IK,KIF14,KIF18A,KIF18B,KIF2C,KIF4A,KNTC1,KPNB1,LCMT1,MAD2L1,MAD2L1BP,MIS18A,MKI67,NAA50,NCAPD3,NCAPG,NCAPG2,NCAPH,NDC1,NDC80,NEK2,NIPBL,NUP37,OIP5,PHB2,PLK1,PMF1,PRC1,PTTG1,PUM1,RAB11A,RACGAP1,RAN,RMDN1,RMI1,RRS1,SET,SFPQ,SIRT7,SLC25A5,SMC6,SP…
sister chromatid segregation	GO:0000819	7.33166e-12	11.1348	214	1699	58	18123	AURKB,BUB3,CCNB1,CDC16,CDC20,CDC6,CDCA8,CDK1,CENPE,CHMP2B,CSNK2B,DLGAP5,DSN1,DYNC1LI1,ESPL1,FBXO5,FEN1,HIST1H4J,IK,KIF14,KIF18A,KIF18B,KIF2C,KIF4A,KNTC1,KPNB1,LCMT1,MAD2L1,MAD2L1BP,NAA50,NCAPD3,NCAPG,NCAPG2,NCAPH,NDC80,NEK2,NIPBL,PHB2,PLK1,PRC1,PTTG1,RAB11A,RACGAP1,RAN,RMDN1,RRS1,SET,SFPQ,SPDL1,STAG1,TACC3,TOP2A,TRIP13,TTK,TUBG1,UBE2C,ZNF207,ZWINT
mitotic sister chromatid segregation	GO:0000070	7.64879e-12	11.1164	185	1699	53	18123	AURKB,BUB3,CCNB1,CDC16,CDC20,CDC6,CDCA8,CDK1,CENPE,CHMP2B,CSNK2B,DLGAP5,DSN1,DYNC1LI1,ESPL1,FBXO5,HIST1H4J,IK,KIF14,KIF18A,KIF18B,KIF2C,KIF4A,KNTC1,KPNB1,LCMT1,MAD2L1,MAD2L1BP,NAA50,NCAPD3,NCAPG,NCAPG2,NCAPH,NDC80,NEK2,NIPBL,PLK1,PRC1,PTTG1,RAB11A,RACGAP1,RAN,RMDN1,RRS1,SET,SPDL1,TACC3,TRIP13,TTK,TUBG1,UBE2C,ZNF207,ZWINT
heterocycle catabolic process	GO:0046700	9.05566e-12	11.0431	617	1699	117	18123	AGO2,AHCY,AIFM1,AKR7A3,AMPD3,APEX1,APOBEC3B,CASC3,CASP3,CDKN2A,CNOT8,CSDE1,DCP2,DCPS,DCTPP1,DDX5,DERA,DKC1,DNA2,DROSHA,EIF3E,EIF4A3,EIF4G1,ENTPD6,ENTPD7,ERI2,ERN2,ETF1,EXOSC4,EXOSC5,EXOSC7,FASTK,FASTKD1,FASTKD3,FEN1,FTO,GALT,GPX1,HNRNPC,HNRNPM,HNRNPR,HRSP12,HSPA8,HSPB1,ITPA,KPNA1,KPNB1,LSM5,MRTO4,MYD88,NPM1,NT5E,NUDT1,PABPC1,PABPC4,PAIP1,PARN,POLR2D,POLR2G,PON3,PPP1R8,PSMA1,PSMA2,PSMA4,PSMA5,PSMA…
rRNA processing	GO:0006364	1.06652e-11	10.972	265	1699	66	18123	BMS1,BOP1,BRIX1,CDKN2A,DDX18,DIEXF,DKC1,EBNA1BP2,EIF4A3,EIF6,EMG1,ERI2,ESF1,EXOSC4,EXOSC5,EXOSC7,FBL,FTSJ3,GAR1,IMP4,KRI1,LAS1L,MPHOSPH10,MRTO4,NAT10,NHP2,NHP2L1,NOL11,NOLC1,NOP14,NOP2,NOP56,NSUN5,NVL,PIH1D1,POP7,PWP1,REXO4,RPL10,RPL12,RPL17,RPL30,RPL34,RPL36,RPL38,RPL4,RPL6,RPL8,RPLP1,RPP38,RPP40,RPS17,RPS8,RRP1,RRS1,SIRT7,TRMT112,TRMT61B,UTP20,UTP6,WDR12,WDR43,WDR46,WDR74,ZNHIT3,ZNHIT6
peptide metabolic process	GO:0006518	1.98168e-11	10.703	998	1699	165	18123	AARSD1,ABCE1,ACE2,AGO2,AIMP2,ARL6IP5,BDH2,CASC3,CASP3,CDK4,CDK5RAP1,CEBPB,CNOT8,CPD,CPZ,CSDE1,CYFIP1,DCP2,DCPS,DENR,DHFR,DMD,DNAJC3,EFNA1,EIF1B,EIF2B4,EIF2D,EIF2S1,EIF2S3,EIF3B,EIF3D,EIF3E,EIF3H,EIF4A1,EIF4A3,EIF4E,EIF4E2,EIF4EBP1,EIF4G1,EIF6,ENC1,EPHA4,ETF1,EXOSC4,EXOSC5,EXOSC7,FASTKD3,FTO,G6PD,GAPDH,GATC,GCLM,GGCT,GPX1,GPX4,GSR,GSS,GSTP1,GSTZ1,HARS2,HNRNPR,HRSP12,HSPB1,IARS2,IDE,IDH1,ITGA2,KRT1…
aromatic compound catabolic process	GO:0019439	3.23737e-11	10.4898	636	1699	118	18123	AGO2,AHCY,AIFM1,AMPD3,APEX1,APOBEC3B,CASC3,CASP3,CDKN2A,CNOT8,CSDE1,DCP2,DCPS,DCTPP1,DDX5,DERA,DKC1,DNA2,DROSHA,EIF3E,EIF4A3,EIF4G1,ENTPD6,ENTPD7,ERI2,ERN2,ETF1,EXOSC4,EXOSC5,EXOSC7,FASTK,FASTKD1,FASTKD3,FEN1,FTO,GALT,GPX1,GSTZ1,HGD,HNRNPC,HNRNPM,HNRNPR,HRSP12,HSPA8,HSPB1,ITPA,KPNA1,KPNB1,LSM5,MRTO4,MYD88,NPM1,NT5E,NUDT1,PABPC1,PABPC4,PAIP1,PARN,POLR2D,POLR2G,PON1,PON3,PPP1R8,PSMA1,PSMA2,PSMA4,PS…
cellular amino acid metabolic process	GO:0006520	3.77049e-11	10.4236	344	1699	77	18123	AARSD1,ABHD14A-ACY1,ACY1,AHCY,AIMP2,ALDH18A1,ARG2,ASNS,ASS1,BCKDK,BPHL,CTPS1,DHFR,ENOPH1,GATC,GCLM,GFPT1,GMPS,GOT1,GOT2,GSS,GSTZ1,HARS2,HGD,HRSP12,HSD17B10,IARS2,LARS2,LGSN,MCCC2,MUT,NIT2,NQO1,PARK7,PCBD1,PFAS,PHGDH,PLOD2,PLOD3,PPAT,PSAT1,PSMA1,PSMA2,PSMA4,PSMA5,PSMA6,PSMB2,PSMB3,PSMB4,PSMB5,PSMC1,PSMC2,PSMC4,PSMC5,PSMC6,PSMD1,PSMD12,PSMD14,PSMD2,PSMD7,PSME3,PSME4,PSPH,PTGES3L-AARSD1,PTS,PYCR1,SA…
protein-DNA complex subunit organization	GO:0071824	5.10521e-11	10.292	346	1699	77	18123	ACTR6,ANP32E,ASF1B,CDC45,CDC6,CDK7,CENPA,CENPE,CENPM,CENPO,CENPU,CHAF1B,DDB1,DLGAP5,GMNN,GTF2E1,HELLS,HIST1H2BC,HIST1H2BD,HIST1H2BK,HIST1H4J,HJURP,IPO4,MCM2,MCM3,MCM4,MCM6,MCM7,MIS18A,MNAT1,NAP1L3,NAP1L4,NPM1,OIP5,ORC2,ORC6,PARP1,PIH1D1,POLE3,PSMA1,PSMA2,PSMA4,PSMA5,PSMA6,PSMB2,PSMB3,PSMB4,PSMB5,PSMC1,PSMC2,PSMC4,PSMC5,PSMC6,PSMD1,PSMD12,PSMD14,PSMD2,PSMD7,PSME3,PSME4,RBBP4,RBBP7,RBX1,RNF4,RPA3,R…
protein-DNA complex assembly	GO:0065004	5.42793e-11	10.2654	300	1699	70	18123	ASF1B,CDC45,CDC6,CDK7,CENPA,CENPE,CENPM,CENPO,CENPU,CHAF1B,DDB1,DLGAP5,GMNN,HELLS,HIST1H2BC,HIST1H2BD,HIST1H2BK,HIST1H4J,HJURP,IPO4,MCM2,MCM3,MCM4,MCM6,MCM7,MIS18A,MNAT1,NAP1L3,NAP1L4,NPM1,OIP5,ORC2,ORC6,PARP1,PIH1D1,PSMA1,PSMA2,PSMA4,PSMA5,PSMA6,PSMB2,PSMB3,PSMB4,PSMB5,PSMC1,PSMC2,PSMC4,PSMC5,PSMC6,PSMD1,PSMD12,PSMD14,PSMD2,PSMD7,PSME3,PSME4,RBBP4,RBBP7,RBX1,RNF4,RPA3,RRN3,RUVBL1,SET,SETSIP,SHFM…
mRNA catabolic process	GO:0006402	5.88044e-11	10.2306	388	1699	83	18123	AGO2,APEX1,CASC3,CNOT8,CSDE1,DCP2,DCPS,DDX5,EIF3E,EIF4A3,EIF4G1,ETF1,EXOSC4,EXOSC5,EXOSC7,FASTK,FASTKD1,FASTKD3,FTO,HNRNPC,HNRNPM,HNRNPR,HRSP12,HSPA8,HSPB1,LSM5,MRTO4,MYD88,NPM1,PABPC1,PABPC4,PAIP1,PARN,POLR2D,POLR2G,PSMA1,PSMA2,PSMA4,PSMA5,PSMA6,PSMB2,PSMB3,PSMB4,PSMB5,PSMC1,PSMC2,PSMC4,PSMC5,PSMC6,PSMD1,PSMD12,PSMD14,PSMD2,PSMD7,PSME3,PSME4,PUM1,RPL10,RPL12,RPL17,RPL30,RPL34,RPL36,RPL38,RPL4,RP…
regulation of catabolic process	GO:0009894	8.3134e-11	10.0802	1081	1699	173	18123	ABL1,AGO2,AIFM1,ANXA2,APEX1,ATP6V0E2,ATP6V1E1,BAG2,BAG6,BARD1,BCAP31,BSCL2,CAPN1,CASP3,CDC20,CDK4,CDK5,CDK5RAP3,CDKN1B,CDKN2A,CHEK2,CNOT8,CRTC3,DAP,DCN,DCP2,DCPS,DDB1,DDIT4,DKC1,DVL1,EFNA1,EGF,EIF3H,EIF4G1,EIF6,EPHA4,EXOSC4,EXOSC5,EXOSC7,F8A1,F8A2,F8A3,FAP,FASTK,FASTKD1,FASTKD3,FTO,GABARAPL2,GAPDH,GJA1,GNAI3,GPX1,HAX1,HIF1A,HNRNPC,HNRNPM,HNRNPR,HRSP12,HSP90AA1,HSP90AB1,HSPA8,HSPB1,HTR2B,IDE,IDH1,…
cellular nitrogen compound catabolic process	GO:0044270	8.6658e-11	10.0622	623	1699	115	18123	AGO2,AHCY,AIFM1,AMPD3,APEX1,APOBEC3B,CASC3,CASP3,CDKN2A,CNOT8,CSDE1,DCP2,DCPS,DCTPP1,DDX5,DERA,DKC1,DNA2,DROSHA,EIF3E,EIF4A3,EIF4G1,ENTPD6,ENTPD7,ERI2,ERN2,ETF1,EXOSC4,EXOSC5,EXOSC7,FASTK,FASTKD1,FASTKD3,FEN1,FTO,GALT,GPX1,HNRNPC,HNRNPM,HNRNPR,HRSP12,HSPA8,HSPB1,ITPA,KPNA1,KPNB1,LSM5,MRTO4,MYD88,NPM1,NT5E,NUDT1,PABPC1,PABPC4,PAIP1,PARN,POLR2D,POLR2G,PPP1R8,PSMA1,PSMA2,PSMA4,PSMA5,PSMA6,PSMB2,PSMB…
cell cycle G2/M phase transition	GO:0044839	1.34006e-10	9.87288	273	1699	65	18123	ALMS1,ATAD5,AURKB,BACH1,BORA,CCNA2,CCNB1,CDC6,CDC7,CDK1,CDK4,CDK5RAP3,CDK7,CDKN2A,CEP131,CEP57,CHEK1,CHEK2,CKAP5,FBXO5,FOXM1,GTSE1,HAUS5,HMMR,HSP90AA1,KIF14,LCMT1,MELK,MNAT1,NEK2,NPM1,OPTN,PLK1,PPME1,PPP1CB,PSMA1,PSMA2,PSMA4,PSMA5,PSMA6,PSMB2,PSMB3,PSMB4,PSMB5,PSMC1,PSMC2,PSMC4,PSMC5,PSMC6,PSMD1,PSMD12,PSMD14,PSMD2,PSMD7,PSME3,PSME4,RAB11A,RBX1,SHFM1,TOPBP1,TPX2,TUBA1A,TUBA4A,TUBB,TUBG1
negative regulation of cell cycle	GO:0045786	1.44328e-10	9.84065	487	1699	96	18123	ABL1,AURKB,BUB3,CASP3,CBX3,CCNB1,CDC20,CDC45,CDC6,CDC7,CDK1,CDK4,CDK5,CDK5RAP1,CDK5RAP3,CDKN1B,CDKN2A,CHEK1,CHEK2,CNOT8,CREB3,DNA2,DYNC1LI1,E2F6,ESPL1,EZH2,FBXO5,FZD3,GMNN,GTSE1,HECA,IK,IPO7,KAT2A,KNTC1,LCMT1,MAD2L1,MAD2L1BP,MEN1,MSH2,NDC80,NEK2,NPM1,PCNA,PHC1,PLK1,PLK2,PRKACB,PSMA1,PSMA2,PSMA4,PSMA5,PSMA6,PSMB2,PSMB3,PSMB4,PSMB5,PSMC1,PSMC2,PSMC4,PSMC5,PSMC6,PSMD1,PSMD12,PSMD14,PSMD2,PSMD7,PSME3…
cellular response to DNA damage stimulus	GO:0006974	1.53387e-10	9.81421	894	1699	149	18123	AATF,ABL1,ACTL6A,APEX1,APEX2,ASCC2,ASCC3,ATAD5,ATMIN,BACH1,BAG6,BARD1,CASP3,CBX1,CBX3,CCNB1,CDC45,CDC7,CDK1,CDK5RAP3,CDK7,CDK9,CDKN1B,CDKN2A,CHAF1B,CHEK1,CHEK2,CIB1,CNOT8,COPS3,COPS6,DDB1,DDIT4,DDX5,DNA2,DYRK2,EGLN3,ELL3,FANCE,FANCF,FANCI,FANCL,FBXO5,FEN1,FOXM1,FTO,GINS2,GPS1,GTSE1,HERC2,HIST1H4J,HMGN1,HNRNPK,IRF7,ISG15,KDM1A,MAGEF1,MCM10,MCM2,MCM3,MCM4,MCM6,MCM7,MEN1,MIF,MNAT1,MORF4L2,MRPS35,MSH…
amide biosynthetic process	GO:0043604	1.56134e-10	9.8065	975	1699	159	18123	AARSD1,ABCE1,ACLY,AGO2,AIMP2,ARG2,ASNS,ASS1,B4GALT3,BDH2,CASC3,CDK4,CDK5RAP1,CEBPB,CERS6,CNOT8,CSDE1,CYFIP1,DCP2,DCPS,DENR,DHFR,DLAT,DMD,DNAJC3,EIF1B,EIF2B4,EIF2D,EIF2S1,EIF2S3,EIF3B,EIF3D,EIF3E,EIF3H,EIF4A1,EIF4A3,EIF4E,EIF4E2,EIF4EBP1,EIF4G1,EIF6,ENC1,ETF1,EXOSC4,EXOSC5,EXOSC7,FA2H,FASTKD3,FTO,GAPDH,GATC,GCLM,GGCT,GSS,GSTZ1,HARS2,HNRNPR,HRSP12,HSD17B8,HSPB1,IARS2,ITGA2,KRT17,LARS2,LSM14A,LSM5,M…
regulation of mitotic cell cycle phase transition	GO:1901990	1.80027e-10	9.74466	453	1699	91	18123	ALMS1,ANKRD17,ANXA1,APEX1,AURKB,BUB3,CCNB1,CDC16,CDC20,CDC6,CDC7,CDK1,CDK4,CDK5RAP3,CDKN1B,CDKN2A,CENPE,CEP131,CEP57,CHEK1,CHEK2,CKAP5,CNOT8,DDB1,DLGAP5,DYNC1LI1,ECD,EIF4G1,ESPL1,EZH2,FBXO5,GTSE1,HAUS5,HMMR,HSP90AA1,IK,KIF14,KNTC1,LCMT1,MAD2L1,MAD2L1BP,MEPCE,NDC80,NEK2,PCNA,PHB2,PLK1,PLK2,PSMA1,PSMA2,PSMA4,PSMA5,PSMA6,PSMB2,PSMB3,PSMB4,PSMB5,PSMC1,PSMC2,PSMC4,PSMC5,PSMC6,PSMD1,PSMD12,PSMD14,PSMD2…
peptide biosynthetic process	GO:0043043	2.08986e-10	9.67988	834	1699	141	18123	AARSD1,ABCE1,AGO2,AIMP2,BDH2,CASC3,CDK4,CDK5RAP1,CEBPB,CNOT8,CSDE1,CYFIP1,DCP2,DCPS,DENR,DHFR,DMD,DNAJC3,EIF1B,EIF2B4,EIF2D,EIF2S1,EIF2S3,EIF3B,EIF3D,EIF3E,EIF3H,EIF4A1,EIF4A3,EIF4E,EIF4E2,EIF4EBP1,EIF4G1,EIF6,ENC1,ETF1,EXOSC4,EXOSC5,EXOSC7,FASTKD3,FTO,GAPDH,GATC,GCLM,GGCT,GSS,HARS2,HNRNPR,HRSP12,HSPB1,IARS2,ITGA2,KRT17,LARS2,LSM14A,LSM5,METAP1,MRPL12,MRPL13,MRPL15,MRPL17,MRPL18,MRPL19,MRPL22,MRP…
cellular protein catabolic process	GO:0044257	2.95135e-10	9.52998	822	1699	139	18123	ANKZF1,ANXA2,AP2B1,AUP1,AURKB,BAG2,BAG6,BCAP31,BUB3,CCDC47,CCNB1,CD2AP,CDC16,CDC20,CDC34,CDK1,CDK5RAP3,CDKN2A,CHEK2,COPS3,CRBN,CTSO,CUL7,DDB1,DNAJC3,DVL1,EFNA1,EGF,EIF3H,ENC1,EPHA4,F8A1,F8A2,F8A3,FAF2,FAP,FBXL4,FBXO2,FBXO5,GABARAPL2,GID8,GPX1,HSP90AA1,HSP90AB1,HSP90B1,HSPA5,IDE,ISG15,KIF14,LAMP2,MAD2L1,MAEA,MAGEF1,MAPK9,MSN,NPLOC4,NTAN1,PARK7,PBK,PCNP,PCYOX1,PINK1,PLK1,PLK2,PMAIP1,PRPF19,PSMA1,PS…
cellular localization	GO:0051641	4.32105e-10	9.36441	3519	1699	440	18123	ABCE1,ABL1,ACLY,ACTR3,ADAR,AFTPH,AGA,AGR2,AGT,AIFM1,ALDOA,ALMS1,AMPD3,ANXA2,AOC1,AP1M2,AP2B1,AP3D1,AP3S1,APRT,ARF1,ARF4,ARFGAP1,ARFGAP3,ARL4A,ARL6IP1,ARL6IP5,ARMCX3,ASPM,ATP1B1,ATP2C2,ATP5G1,ATP5J,ATP6AP1,AUP1,AURKB,B2M,BAG6,BANF1,BARD1,BBIP1,BCAP31,BET1,BICD1,BIRC5,BUB3,C17ORF75,C1ORF35,C3AR1,CANX,CAPN1,CASC3,CASK,CCDC47,CCL19,CCNB1,CCT2,CCT3,CCT6A,CCT7,CD2AP,CD9,CDCA8,CDH3,CDK1,CDK5,CDK5RAP3,CD…
G2/M transition of mitotic cell cycle	GO:0000086	5.3546e-10	9.27127	262	1699	62	18123	ALMS1,AURKB,BACH1,BORA,CCNA2,CCNB1,CDC6,CDC7,CDK1,CDK4,CDK5RAP3,CDK7,CDKN2A,CEP131,CEP57,CHEK1,CHEK2,CKAP5,FBXO5,FOXM1,HAUS5,HMMR,HSP90AA1,KIF14,LCMT1,MELK,MNAT1,NEK2,OPTN,PLK1,PPME1,PPP1CB,PSMA1,PSMA2,PSMA4,PSMA5,PSMA6,PSMB2,PSMB3,PSMB4,PSMB5,PSMC1,PSMC2,PSMC4,PSMC5,PSMC6,PSMD1,PSMD12,PSMD14,PSMD2,PSMD7,PSME3,PSME4,RAB11A,RBX1,SHFM1,TOPBP1,TPX2,TUBA1A,TUBA4A,TUBB,TUBG1
protein catabolic process	GO:0030163	5.61235e-10	9.25086	983	1699	158	18123	ANKZF1,ANXA2,AP2B1,AUP1,AURKB,BAG2,BAG6,BARD1,BCAP31,BUB3,CCDC47,CCNB1,CD2AP,CDC16,CDC20,CDC34,CDK1,CDK5RAP3,CDKN1B,CDKN2A,CEACAM1,CHEK2,COPS3,CRBN,CTSD,CTSO,CUL7,DDB1,DIEXF,DNAJC3,DVL1,EFNA1,EGF,EIF3H,ENC1,EPHA4,F8A1,F8A2,F8A3,FAF2,FAP,FBXL4,FBXO2,FBXO5,GABARAPL2,GID8,GJA1,GPX1,HPSE,HSP90AA1,HSP90AB1,HSP90B1,HSPA5,HSPA8,IDE,IRAK3,ISG15,KIF14,LAMP2,LYPLA1,LYPLA2,MAD2L1,MAEA,MAGEF1,MAPK9,MMP12,MSN…
cellular amide metabolic process	GO:0043603	5.8629e-10	9.23189	1284	1699	194	18123	AARSD1,ABCE1,ABHD4,ACE2,ACLY,ACOT13,AGO2,AIMP2,ARG2,ARL6IP5,ASNS,ASS1,B4GALT3,BDH2,CASC3,CASP3,CDK4,CDK5RAP1,CEBPB,CERS6,CNOT8,CPD,CPZ,CSDE1,CYFIP1,DBI,DCP2,DCPS,DENR,DGAT1,DHFR,DLAT,DMD,DNAJC3,EFNA1,EIF1B,EIF2B4,EIF2D,EIF2S1,EIF2S3,EIF3B,EIF3D,EIF3E,EIF3H,EIF4A1,EIF4A3,EIF4E,EIF4E2,EIF4EBP1,EIF4G1,EIF6,ENC1,EPHA4,ETF1,EXOSC4,EXOSC5,EXOSC7,FA2H,FASTKD3,FTO,G6PD,GAPDH,GATC,GCLM,GGCT,GPX1,GPX4,GSR,…
proteolysis involved in cellular protein catabolic process	GO:0051603	6.55552e-10	9.18339	760	1699	130	18123	ANKZF1,AUP1,AURKB,BAG2,BAG6,BCAP31,BUB3,CCDC47,CCNB1,CD2AP,CDC16,CDC20,CDC34,CDK1,CDKN2A,COPS3,CRBN,CTSO,CUL7,DDB1,DNAJC3,DVL1,EFNA1,EGF,EIF3H,ENC1,EPHA4,F8A1,F8A2,F8A3,FAF2,FAP,FBXL4,FBXO2,FBXO5,GABARAPL2,GID8,GPX1,HSP90AB1,HSP90B1,HSPA5,IDE,ISG15,KIF14,MAD2L1,MAEA,MAGEF1,MAPK9,NPLOC4,NTAN1,PARK7,PBK,PCNP,PCYOX1,PINK1,PLK1,PLK2,PMAIP1,PRPF19,PSMA1,PSMA2,PSMA4,PSMA5,PSMA6,PSMB2,PSMB3,PSMB4,PSMB5,…
negative regulation of cell cycle process	GO:0010948	7.11568e-10	9.14778	400	1699	82	18123	AURKB,BUB3,CBX3,CCNB1,CDC20,CDC45,CDC6,CDC7,CDK1,CDK4,CDK5RAP3,CDKN1B,CDKN2A,CHEK1,CHEK2,CNOT8,DNA2,DYNC1LI1,E2F6,ESPL1,EZH2,FBXO5,GTSE1,IK,KAT2A,KNTC1,LCMT1,MAD2L1,MAD2L1BP,MEN1,MSH2,NDC80,NEK2,NPM1,PCNA,PHC1,PLK1,PLK2,PSMA1,PSMA2,PSMA4,PSMA5,PSMA6,PSMB2,PSMB3,PSMB4,PSMB5,PSMC1,PSMC2,PSMC4,PSMC5,PSMC6,PSMD1,PSMD12,PSMD14,PSMD2,PSMD7,PSME3,PSME4,PTEN,PTTG1,RBBP4,RBBP7,RBBP8,RBX1,RFWD3,RRM2,RYBP,S…
response to stress	GO:0006950	8.39344e-10	9.07606	4321	1699	521	18123	AACS,AATF,ABCE1,ABL1,ACE2,ACTL6A,ACTR3,ACVR1,ADAR,ADM,ADORA2B,AGR2,AGT,AHCY,AIDA,AIFM1,AIM2,AK4,ANKRD17,ANKZF1,ANXA1,ANXA2,AOC1,APEX1,APEX2,APOBEC3B,AQP5,ARF4,ARFGAP1,ARG2,ARL6IP5,ASCC2,ASCC3,ASNS,ASS1,ATAD5,ATMIN,ATOX1,ATP1B1,ATP2B1,ATP6V0E2,ATP6V1E1,ATP6V1F,AUP1,B2M,BACH1,BAG2,BAG6,BARD1,BCAP31,BIRC3,BLNK,C17ORF62,C3AR1,CA9,CANX,CASK,CASP3,CBX1,CBX3,CCDC47,CCL19,CCL22,CCNA2,CCNB1,CD180,CD27,CD3…
regulation of mRNA stability	GO:0043488	1.08563e-09	8.96432	247	1699	59	18123	AGO2,APEX1,CNOT8,DCP2,DCPS,EIF4G1,EXOSC4,EXOSC5,EXOSC7,FASTK,FASTKD1,FASTKD3,FTO,HNRNPC,HNRNPM,HNRNPR,HRSP12,HSPA8,HSPB1,LSM5,MYD88,NPM1,PABPC1,PABPC4,PAIP1,PARN,POLR2D,POLR2G,PSMA1,PSMA2,PSMA4,PSMA5,PSMA6,PSMB2,PSMB3,PSMB4,PSMB5,PSMC1,PSMC2,PSMC4,PSMC5,PSMC6,PSMD1,PSMD12,PSMD14,PSMD2,PSMD7,PSME3,PSME4,PUM1,SERBP1,SET,SHFM1,SKIV2L,TAF15,TBRG4,UBB,XPO1,YTHDF1
regulation of cell cycle phase transition	GO:1901987	1.18858e-09	8.92497	543	1699	101	18123	ALMS1,ANKRD17,ANXA1,APEX1,ATAD5,AURKB,BUB3,CCNB1,CDC16,CDC20,CDC45,CDC6,CDC7,CDK1,CDK4,CDK5RAP3,CDKN1B,CDKN2A,CENPE,CEP131,CEP57,CHEK1,CHEK2,CKAP5,CNOT8,DBF4,DDB1,DLGAP5,DNA2,DYNC1LI1,ECD,EIF4G1,ESPL1,EZH2,FBXO5,GTSE1,HAUS5,HMMR,HSP90AA1,IK,KIF14,KNTC1,LCMT1,MAD2L1,MAD2L1BP,MEN1,MEPCE,MSH2,NDC80,NEK2,NPM1,PCNA,PHB2,PLK1,PLK2,PSMA1,PSMA2,PSMA4,PSMA5,PSMA6,PSMB2,PSMB3,PSMB4,PSMB5,PSMC1,PSMC2,PSMC4,…
regulation of mitotic sister chromatid separation	GO:0010965	1.72379e-09	8.76352	63	1699	26	18123	AURKB,BUB3,CCNB1,CDC16,CDC20,CDC6,CENPE,DLGAP5,DYNC1LI1,ESPL1,FBXO5,IK,KNTC1,LCMT1,MAD2L1,MAD2L1BP,NDC80,PLK1,PTTG1,SPDL1,TACC3,TRIP13,TTK,UBE2C,ZNF207,ZWINT
nucleic acid metabolic process	GO:0090304	1.78469e-09	8.74844	5234	1699	611	18123	AARSD1,AATF,ABCE1,ABL1,ACTL6A,ACTR3,ACVR1,ADAR,ADAT1,ADNP,AGO2,AGT,AIFM1,AIM2,AIMP2,AP3D1,APEX1,APEX2,APOBEC3B,ARF4,ARMCX3,ARNTL2,ASCC2,ASCC3,ASXL1,ATAD2,ATF7,ATMIN,ATP8B1,AURKB,BACH1,BARD1,BAZ2B,BCL11A,BCL9,BICD1,BIRC5,BMS1,BOP1,BRD9,BRIX1,BRMS1,BTAF1,C11ORF48,C11ORF80,C14ORF166,C2ORF49,CA9,CASC3,CASK,CASP3,CBX1,CBX3,CCNA2,CCNB1,CCPG1,CCT2,CCT3,CCT6A,CCT7,CD38,CDC34,CDC45,CDC6,CDC7,CDK1,CDK4,CDK…
small molecule metabolic process	GO:0044281	1.78967e-09	8.74723	1924	1699	265	18123	AACS,AARSD1,ABCC10,ABHD14A-ACY1,ACLY,ACOT13,ACY1,ADIPOR1,ADK,ADM,AHCY,AIMP2,AK4,AK6,AKR1A1,AKR1B10,AKR7A2,ALDH18A1,ALDOA,AMACR,AMD1,AMPD3,ANXA1,APOBEC3B,APRT,ARG2,ASNS,ASS1,ATIC,ATP5G1,ATP5J,ATP8B1,BCKDK,BDH2,BNIP2,BPHL,CA9,CASK,CBR3,CEACAM1,CHST15,CLK2,COASY,CRABP2,CTPS1,CYP24A1,CYP27B1,CYP2J2,DBI,DCTD,DCTPP1,DDB1,DDIT4,DECR1,DECR2,DERA,DGAT1,DHFR,DHTKD1,DLAT,DPAGT1,DPM1,DPM2,DYRK2,ECHS1,EHHADH,…
translation	GO:0006412	1.84239e-09	8.73462	804	1699	134	18123	AARSD1,ABCE1,AGO2,AIMP2,CASC3,CDK4,CDK5RAP1,CEBPB,CNOT8,CSDE1,CYFIP1,DCP2,DCPS,DENR,DHFR,DNAJC3,EIF1B,EIF2B4,EIF2D,EIF2S1,EIF2S3,EIF3B,EIF3D,EIF3E,EIF3H,EIF4A1,EIF4A3,EIF4E,EIF4E2,EIF4EBP1,EIF4G1,EIF6,ENC1,ETF1,EXOSC4,EXOSC5,EXOSC7,FASTKD3,FTO,GAPDH,GATC,HARS2,HNRNPR,HRSP12,HSPB1,IARS2,ITGA2,KRT17,LARS2,LSM14A,LSM5,METAP1,MRPL12,MRPL13,MRPL15,MRPL17,MRPL18,MRPL19,MRPL22,MRPL24,MRPL28,MRPL3,MRPL33…
establishment of localization in cell	GO:0051649	1.84239e-09	8.73462	2778	1699	358	18123	ABCE1,ABL1,ACLY,ACTR3,ADAR,AFTPH,AGA,AGT,AIFM1,ALDOA,ALMS1,AMPD3,ANXA2,AOC1,AP1M2,AP2B1,AP3D1,AP3S1,APRT,ARF1,ARF4,ARFGAP1,ARFGAP3,ARL4A,ARL6IP1,ARMCX3,ATP1B1,ATP5G1,ATP5J,AUP1,AURKB,B2M,BANF1,BARD1,BCAP31,BET1,BICD1,BIRC5,C17ORF75,C1ORF35,C3AR1,CANX,CAPN1,CASC3,CASK,CCL19,CCNB1,CCT2,CD9,CDCA8,CDH3,CDK1,CDK5,CDKN2A,CEACAM1,CEACAM6,CEMIP,CENPA,CENPE,CEP131,CHMP2B,CIB1,CLCN3,CNIH1,CNIH3,COG5,COPB1,…
negative regulation of mitotic cell cycle	GO:0045930	2.13909e-09	8.66977	318	1699	69	18123	ABL1,AURKB,BUB3,CCNB1,CDC20,CDC6,CDK1,CDK4,CDK5RAP3,CDKN1B,CDKN2A,CHEK1,CHEK2,CNOT8,DYNC1LI1,EZH2,FBXO5,FZD3,GTSE1,HECA,IK,KNTC1,LCMT1,MAD2L1,MAD2L1BP,MSH2,NDC80,PCNA,PLK1,PLK2,PSMA1,PSMA2,PSMA4,PSMA5,PSMA6,PSMB2,PSMB3,PSMB4,PSMB5,PSMC1,PSMC2,PSMC4,PSMC5,PSMC6,PSMD1,PSMD12,PSMD14,PSMD2,PSMD7,PSME3,PSME4,PTEN,PTPN3,RBX1,RFWD3,SCRIB,SFN,SHFM1,SLC9A3R1,SPDL1,TIPIN,TOM1L1,TOPBP1,TRIAP1,TRIP13,TTK,ZNF…
regulation of cell cycle G2/M phase transition	GO:1902749	2.15164e-09	8.66723	213	1699	53	18123	ALMS1,ATAD5,AURKB,CCNB1,CDC6,CDC7,CDK1,CDK4,CDK5RAP3,CDKN2A,CEP131,CEP57,CHEK1,CKAP5,FBXO5,GTSE1,HAUS5,HMMR,HSP90AA1,KIF14,NEK2,NPM1,PLK1,PSMA1,PSMA2,PSMA4,PSMA5,PSMA6,PSMB2,PSMB3,PSMB4,PSMB5,PSMC1,PSMC2,PSMC4,PSMC5,PSMC6,PSMD1,PSMD12,PSMD14,PSMD2,PSMD7,PSME3,PSME4,RAB11A,RBX1,SHFM1,TOPBP1,TPX2,TUBA1A,TUBA4A,TUBB,TUBG1
regulation of RNA stability	GO:0043487	2.57185e-09	8.58975	259	1699	60	18123	AGO2,APEX1,CNOT8,DCP2,DCPS,DKC1,EIF4G1,EXOSC4,EXOSC5,EXOSC7,FASTK,FASTKD1,FASTKD3,FTO,HNRNPC,HNRNPM,HNRNPR,HRSP12,HSPA8,HSPB1,LSM5,MYD88,NPM1,PABPC1,PABPC4,PAIP1,PARN,POLR2D,POLR2G,PSMA1,PSMA2,PSMA4,PSMA5,PSMA6,PSMB2,PSMB3,PSMB4,PSMB5,PSMC1,PSMC2,PSMC4,PSMC5,PSMC6,PSMD1,PSMD12,PSMD14,PSMD2,PSMD7,PSME3,PSME4,PUM1,SERBP1,SET,SHFM1,SKIV2L,TAF15,TBRG4,UBB,XPO1,YTHDF1
nuclear chromosome segregation	GO:0098813	2.87848e-09	8.54084	293	1699	65	18123	ACTR3,AURKB,BAG6,BUB3,CCNB1,CDC16,CDC20,CDC6,CDCA8,CDK1,CENPE,CHMP2B,CSNK2B,DLGAP5,DSN1,DYNC1LI1,ECT2,ESPL1,FBXO5,FEN1,GEM,HIST1H4J,IK,KIF14,KIF18A,KIF18B,KIF2C,KIF4A,KNTC1,KPNB1,LCMT1,MAD2L1,MAD2L1BP,NAA50,NCAPD3,NCAPG,NCAPG2,NCAPH,NDC1,NDC80,NEK2,NIPBL,PHB2,PLK1,PRC1,PTTG1,RAB11A,RACGAP1,RAN,RMDN1,RMI1,RRS1,SET,SFPQ,SIRT7,SPDL1,STAG1,TACC3,TOP2A,TRIP13,TTK,TUBG1,UBE2C,ZNF207,ZWINT
cellular macromolecule biosynthetic process	GO:0034645	3.0782e-09	8.5117	5081	1699	594	18123	AARSD1,AATF,ABCE1,ABL1,ACTL6A,ACTR3,ACVR1,ADNP,AGO2,AGT,AIM2,AIMP2,ALG3,ALG6,ALG8,ANKRD17,AP3D1,APEX1,ARF4,ARMCX3,ARNTL2,ASCC2,ASXL1,ATAD2,ATAD5,ATF7,ATMIN,ATP8B1,AURKB,B3GNT3,B4GALT3,BACH1,BARD1,BAZ2B,BCL11A,BCL9,BIRC5,BRD9,BRMS1,BTAF1,C11ORF48,C14ORF166,C1GALT1,CA9,CASC3,CASK,CBX1,CBX3,CCL19,CCNA2,CCNB1,CCPG1,CCT2,CCT3,CCT6A,CCT7,CD38,CDC34,CDC45,CDC6,CDC7,CDK1,CDK2AP1,CDK4,CDK5,CDK5RAP1,CDK5RA…
cell division	GO:0051301	3.34285e-09	8.47588	630	1699	111	18123	AATF,ACTR3,AHCTF1,ARF1,ASPM,AURKB,BIRC5,BORA,BUB3,CCNA2,CCNB1,CCNG1,CCNO,CD2AP,CDC16,CDC20,CDC34,CDC6,CDC7,CDCA8,CDK1,CDK4,CDK5,CDK7,CDKN2A,CENPA,CENPE,CEP55,CHEK2,CHMP2B,CIB1,CIT,CKAP5,CKS1B,CUL7,DSN1,DYNC1LI1,DYNLT1,E4F1,ECT2,ERCC6L,ESPL1,FAM64A,FBXO5,GNAI1,GNAI3,GNL3,HAUS5,HDGF,HELLS,HTR2B,JTB,KIF14,KIF18B,KIF20A,KIF2A,KIF2C,KIF4A,KLHL9,KNTC1,MAD2L1,MAEA,MDK,MIS18A,MYH9,MYO19,NCAPD3,NCAPG,NCAP…
macromolecule biosynthetic process	GO:0009059	3.48923e-09	8.45727	5145	1699	600	18123	AARSD1,AATF,ABCE1,ABL1,ACTL6A,ACTR3,ACVR1,ADNP,AGO2,AGT,AIM2,AIMP2,ALG3,ALG6,ALG8,ANKRD17,AP3D1,APEX1,ARF4,ARMCX3,ARNTL2,ASCC2,ASXL1,ATAD2,ATAD5,ATF7,ATMIN,ATP8B1,AURKB,B3GNT3,B4GALT3,BACH1,BARD1,BAZ2B,BCL11A,BCL9,BIRC5,BRD9,BRMS1,BTAF1,C11ORF48,C14ORF166,C1GALT1,CA9,CASC3,CASK,CBX1,CBX3,CCL19,CCNA2,CCNB1,CCPG1,CCT2,CCT3,CCT6A,CCT7,CD38,CDC34,CDC45,CDC6,CDC7,CDK1,CDK2AP1,CDK4,CDK5,CDK5RAP1,CDK5RA…
mitotic sister chromatid separation	GO:0051306	3.56355e-09	8.44812	65	1699	26	18123	AURKB,BUB3,CCNB1,CDC16,CDC20,CDC6,CENPE,DLGAP5,DYNC1LI1,ESPL1,FBXO5,IK,KNTC1,LCMT1,MAD2L1,MAD2L1BP,NDC80,PLK1,PTTG1,SPDL1,TACC3,TRIP13,TTK,UBE2C,ZNF207,ZWINT
regulation of mRNA catabolic process	GO:0061013	3.74248e-09	8.42684	255	1699	59	18123	AGO2,APEX1,CNOT8,DCP2,DCPS,EIF4G1,EXOSC4,EXOSC5,EXOSC7,FASTK,FASTKD1,FASTKD3,FTO,HNRNPC,HNRNPM,HNRNPR,HRSP12,HSPA8,HSPB1,LSM5,MYD88,NPM1,PABPC1,PABPC4,PAIP1,PARN,POLR2D,POLR2G,PSMA1,PSMA2,PSMA4,PSMA5,PSMA6,PSMB2,PSMB3,PSMB4,PSMB5,PSMC1,PSMC2,PSMC4,PSMC5,PSMC6,PSMD1,PSMD12,PSMD14,PSMD2,PSMD7,PSME3,PSME4,PUM1,SERBP1,SET,SHFM1,SKIV2L,TAF15,TBRG4,UBB,XPO1,YTHDF1
macromolecule modification	GO:0043412	3.90635e-09	8.40823	4345	1699	519	18123	ABI2,ABL1,ACTL6A,ACVR1,ADAR,ADNP,ADORA2B,AGA,AGT,AIDA,AIMP2,ALG3,ALG6,ALG8,ANXA1,ANXA2,APEX1,APOBEC3B,ARF4,ASB13,ASCC2,ASCC3,ASXL1,AURKB,B3GNT3,B4GALT3,BAG2,BAG6,BARD1,BCKDK,BCL11A,BCR,BIRC3,BIRC5,BORA,BRMS1,BSPRY,BTBD1,C14ORF166,C1GALT1,CALU,CASK,CASP3,CCL19,CCNA2,CCNB1,CCNG1,CCNO,CDC16,CDC20,CDC34,CDC6,CDC7,CDK1,CDK2AP1,CDK4,CDK5,CDK5RAP1,CDK5RAP3,CDK7,CDK9,CDKN1B,CDKN2A,CDKN3,CEACAM1,CEBPB,CEM…
metaphase/anaphase transition of mitotic cell cycle	GO:0007091	4.36101e-09	8.36041	61	1699	25	18123	AURKB,BUB3,CCNB1,CDC16,CDC20,CDC6,CENPE,DLGAP5,DYNC1LI1,ESPL1,FBXO5,IK,KNTC1,LCMT1,MAD2L1,MAD2L1BP,NDC80,PLK1,SPDL1,TACC3,TRIP13,TTK,UBE2C,ZNF207,ZWINT
regulation of cellular amino acid metabolic process	GO:0006521	5.16362e-09	8.28705	66	1699	26	18123	BCKDK,NQO1,PARK7,PSMA1,PSMA2,PSMA4,PSMA5,PSMA6,PSMB2,PSMB3,PSMB4,PSMB5,PSMC1,PSMC2,PSMC4,PSMC5,PSMC6,PSMD1,PSMD12,PSMD14,PSMD2,PSMD7,PSME3,PSME4,SHFM1,SLC7A11
regulation of chromosome segregation	GO:0051983	6.42312e-09	8.19225	86	1699	30	18123	AURKB,BUB3,CCNB1,CDC16,CDC20,CDC6,CENPE,DLGAP5,DYNC1LI1,ESPL1,FBXO5,IK,KIF2C,KNTC1,LCMT1,MAD2L1,MAD2L1BP,MKI67,NDC80,PLK1,PTTG1,PUM1,SMC6,SPDL1,TACC3,TRIP13,TTK,UBE2C,ZNF207,ZWINT
proteasomal protein catabolic process	GO:0010498	7.33875e-09	8.13438	501	1699	93	18123	ANKZF1,AUP1,AURKB,BAG2,BAG6,BCAP31,BUB3,CCDC47,CCNB1,CD2AP,CDC16,CDC20,CDC34,CDK1,CRBN,DDB1,DVL1,EIF3H,ENC1,F8A1,F8A2,F8A3,FAF2,FBXL4,FBXO2,FBXO5,GABARAPL2,GID8,GPX1,HSP90AB1,HSP90B1,HSPA5,KIF14,MAD2L1,MAEA,MAPK9,NPLOC4,PARK7,PBK,PCNP,PINK1,PLK1,PLK2,PMAIP1,PRPF19,PSMA1,PSMA2,PSMA4,PSMA5,PSMA6,PSMB2,PSMB3,PSMB4,PSMB5,PSMC1,PSMC2,PSMC4,PSMC5,PSMC6,PSMD1,PSMD12,PSMD14,PSMD2,PSMD7,PSME3,PSME4,PTTG1,…
negative regulation of mitotic cell cycle phase transition	GO:1901991	8.12167e-09	8.09035	260	1699	59	18123	AURKB,BUB3,CCNB1,CDC20,CDC6,CDK1,CDK4,CDK5RAP3,CDKN1B,CDKN2A,CHEK1,CHEK2,CNOT8,DYNC1LI1,EZH2,FBXO5,GTSE1,IK,KNTC1,LCMT1,MAD2L1,MAD2L1BP,NDC80,PCNA,PLK1,PLK2,PSMA1,PSMA2,PSMA4,PSMA5,PSMA6,PSMB2,PSMB3,PSMB4,PSMB5,PSMC1,PSMC2,PSMC4,PSMC5,PSMC6,PSMD1,PSMD12,PSMD14,PSMD2,PSMD7,PSME3,PSME4,PTEN,RBX1,RFWD3,SFN,SHFM1,SPDL1,TOPBP1,TRIAP1,TRIP13,TTK,ZNF207,ZWINT
proteolysis	GO:0006508	1.04484e-08	7.98095	1851	1699	253	18123	ACE2,ACTL6A,ADAM28,ADAMDEC1,ADAMTS2,AFG3L2,AGA,AGT,AIFM1,AIM2,AMZ2,ANKZF1,ANXA2,ARL6IP1,ARL6IP5,ASXL1,AUP1,AURKB,BAG2,BAG6,BARD1,BCAP31,BIRC3,BIRC5,BUB3,CAPN1,CASP3,CASP6,CASP7,CCDC47,CCNA2,CCNB1,CD27,CD2AP,CDC16,CDC20,CDC34,CDK1,CDK5,CDKN2A,CLDN3,COMP,COPS3,COPS6,CPD,CPZ,CRBN,CST1,CST4,CSTA,CSTB,CTSD,CTSO,CUL7,CYCS,DAP,DDB1,DDX58,DIABLO,DNAJA3,DNAJC3,DPP3,DVL1,ECM1,EFNA1,EGF,EGLN3,EIF3H,ENC1,ENO…
regulation of transcription from RNA polymerase II promoter in response to hypoxia	GO:0061418	1.19878e-08	7.92126	78	1699	28	18123	BACH1,CA9,EGLN3,HIF1A,PSMA1,PSMA2,PSMA4,PSMA5,PSMA6,PSMB2,PSMB3,PSMB4,PSMB5,PSMC1,PSMC2,PSMC4,PSMC5,PSMC6,PSMD1,PSMD12,PSMD14,PSMD2,PSMD7,PSME3,PSME4,RBX1,SHFM1,UBB
regulation of G2/M transition of mitotic cell cycle	GO:0010389	1.19878e-08	7.92126	204	1699	50	18123	ALMS1,AURKB,CCNB1,CDC6,CDC7,CDK1,CDK4,CDK5RAP3,CDKN2A,CEP131,CEP57,CHEK1,CKAP5,FBXO5,HAUS5,HMMR,HSP90AA1,KIF14,NEK2,PLK1,PSMA1,PSMA2,PSMA4,PSMA5,PSMA6,PSMB2,PSMB3,PSMB4,PSMB5,PSMC1,PSMC2,PSMC4,PSMC5,PSMC6,PSMD1,PSMD12,PSMD14,PSMD2,PSMD7,PSME3,PSME4,RAB11A,RBX1,SHFM1,TOPBP1,TPX2,TUBA1A,TUBA4A,TUBB,TUBG1
regulation of mitotic metaphase/anaphase transition	GO:0030071	1.19878e-08	7.92126	59	1699	24	18123	AURKB,BUB3,CCNB1,CDC16,CDC20,CDC6,CENPE,DLGAP5,DYNC1LI1,ESPL1,FBXO5,IK,KNTC1,LCMT1,MAD2L1,MAD2L1BP,NDC80,PLK1,SPDL1,TRIP13,TTK,UBE2C,ZNF207,ZWINT
metaphase/anaphase transition of cell cycle	GO:0044784	1.39048e-08	7.85684	64	1699	25	18123	AURKB,BUB3,CCNB1,CDC16,CDC20,CDC6,CENPE,DLGAP5,DYNC1LI1,ESPL1,FBXO5,IK,KNTC1,LCMT1,MAD2L1,MAD2L1BP,NDC80,PLK1,SPDL1,TACC3,TRIP13,TTK,UBE2C,ZNF207,ZWINT
regulation of transcription from RNA polymerase II promoter in response to stress	GO:0043618	1.92316e-08	7.71599	111	1699	34	18123	BACH1,CA9,CEBPB,CHEK1,EGLN3,HIF1A,HSPA5,NCK1,PSMA1,PSMA2,PSMA4,PSMA5,PSMA6,PSMB2,PSMB3,PSMB4,PSMB5,PSMC1,PSMC2,PSMC4,PSMC5,PSMC6,PSMD1,PSMD12,PSMD14,PSMD2,PSMD7,PSME3,PSME4,RBX1,SHFM1,TMBIM6,UBB,XBP1
regulation of chromosome separation	GO:1905818	2.18719e-08	7.66011	70	1699	26	18123	AURKB,BUB3,CCNB1,CDC16,CDC20,CDC6,CENPE,DLGAP5,DYNC1LI1,ESPL1,FBXO5,IK,KNTC1,LCMT1,MAD2L1,MAD2L1BP,NDC80,PLK1,PTTG1,SPDL1,TACC3,TRIP13,TTK,UBE2C,ZNF207,ZWINT
regulation of sister chromatid segregation	GO:0033045	2.18719e-08	7.66011	70	1699	26	18123	AURKB,BUB3,CCNB1,CDC16,CDC20,CDC6,CENPE,DLGAP5,DYNC1LI1,ESPL1,FBXO5,IK,KNTC1,LCMT1,MAD2L1,MAD2L1BP,NDC80,PLK1,PTTG1,SPDL1,TACC3,TRIP13,TTK,UBE2C,ZNF207,ZWINT
ribonucleoprotein complex assembly	GO:0022618	2.74629e-08	7.56125	196	1699	48	18123	ADAR,AGO2,BOP1,BRIX1,CLNS1A,DENR,EIF2D,EIF2S3,EIF3B,EIF3D,EIF3E,EIF3H,EIF6,GEMIN6,HSP90AA1,HSP90AB1,LUC7L3,MRPS7,MRTO4,NHP2L1,NOL3,NOP2,PIH1D1,POLR2D,PRPF19,PRPF8,PUF60,RPL10,RPL38,RPL6,RRS1,RSL24D1,RUVBL1,SETX,SNRPB,SNRPD2,SNRPD3,SNRPE,SNRPF,SNRPG,SRPK1,SRSF9,TAF9,TARBP2,TGS1,WDR77,ZNHIT3,ZNHIT6
regulation of cellular catabolic process	GO:0031329	2.79549e-08	7.55354	913	1699	143	18123	ABL1,AGO2,AIFM1,ANXA2,APEX1,ATP6V0E2,ATP6V1E1,BAG2,BAG6,BCAP31,CAPN1,CASP3,CDC20,CDK5,CDK5RAP3,CDKN2A,CNOT8,DAP,DCN,DCP2,DCPS,DKC1,DVL1,EFNA1,EGF,EIF3H,EIF4G1,EPHA4,EXOSC4,EXOSC5,EXOSC7,F8A1,F8A2,F8A3,FASTK,FASTKD1,FASTKD3,FTO,GABARAPL2,GAPDH,GNAI3,GPX1,HAX1,HIF1A,HNRNPC,HNRNPM,HNRNPR,HRSP12,HSP90AA1,HSP90AB1,HSPA8,HSPB1,HTR2B,IDH1,IRS1,LSM5,MAGEF1,MAPK9,MET,MLST8,MSN,MTDH,MTMR4,MYD88,NPM1,OPTN,P…
cellular component disassembly	GO:0022411	3.1822e-08	7.49727	577	1699	101	18123	ABCE1,ADD3,AIFM1,CAPG,CAPN1,CASP3,CCNB1,CDK1,CDK5,CDK5RAP3,CDKN2A,CHMP2B,CIB1,CKAP5,DDIT4,DDR1,DENR,DSTN,DVL1,EIF2D,EPHA4,EPS8,ERN2,ETF1,FAP,GABARAPL2,HAX1,HIF1A,HSPA8,IRAK3,KIF18A,KIF18B,KIF2A,KIF2C,KPNA1,KPNB1,LAMC1,LAMP2,MMP1,MMP10,MMP12,MMP13,MMP3,MMP7,MMP9,MRPL12,MRPL13,MRPL15,MRPL17,MRPL18,MRPL19,MRPL22,MRPL24,MRPL28,MRPL3,MRPL33,MRPL40,MRPL42,MRPL49,MRPL9,MRPS15,MRPS16,MRPS17,MRPS18A,MRPS3…
regulation of metaphase/anaphase transition of cell cycle	GO:1902099	3.78118e-08	7.42237	62	1699	24	18123	AURKB,BUB3,CCNB1,CDC16,CDC20,CDC6,CENPE,DLGAP5,DYNC1LI1,ESPL1,FBXO5,IK,KNTC1,LCMT1,MAD2L1,MAD2L1BP,NDC80,PLK1,SPDL1,TRIP13,TTK,UBE2C,ZNF207,ZWINT
viral gene expression	GO:0019080	3.83906e-08	7.41577	237	1699	54	18123	CANX,CDK9,CSDE1,DDOST,DENR,EIF2D,EIF3B,EIF3D,FUT8,GALNT1,HDAC1,MAN2A1,MGAT4B,MOGS,NDC1,NELFCD,NELFE,NUP107,NUP133,NUP155,NUP37,NUP85,POLR2D,POLR2F,POLR2G,POLR2H,POLR2I,POLR2K,RANBP2,RPL10,RPL12,RPL17,RPL30,RPL34,RPL36,RPL38,RPL4,RPL6,RPL8,RPLP1,RPN1,RPN2,RPS15A,RPS17,RPS18,RPS8,SEC13,SPCS3,STT3A,SUPT5H,TARBP2,TUSC3,UBB,UBP1
regulation of mRNA metabolic process	GO:1903311	4.17805e-08	7.37903	384	1699	75	18123	AGO2,APEX1,BARD1,CCNB1,CDK9,CNOT8,CPSF4,DCP2,DCPS,DDX5,EIF4G1,EXOSC4,EXOSC5,EXOSC7,FASTK,FASTKD1,FASTKD3,FTO,HNRNPC,HNRNPK,HNRNPM,HNRNPR,HRSP12,HSPA8,HSPB1,LSM5,MYD88,NCL,NELFE,NPM1,PABPC1,PABPC4,PAIP1,PARN,POLR2D,POLR2G,PRPF19,PSMA1,PSMA2,PSMA4,PSMA5,PSMA6,PSMB2,PSMB3,PSMB4,PSMB5,PSMC1,PSMC2,PSMC4,PSMC5,PSMC6,PSMD1,PSMD12,PSMD14,PSMD2,PSMD7,PSME3,PSME4,PUF60,PUM1,RBM25,SERBP1,SET,SF3B4,SHFM1,SKI…
cellular nitrogen compound biosynthetic process	GO:0044271	4.64084e-08	7.3334	5054	1699	583	18123	AARSD1,AATF,ABCE1,ABL1,ACLY,ACTL6A,ACTR3,ACVR1,ADK,ADNP,AGO2,AGT,AIM2,AIMP2,AK4,AK6,ALDOA,AMD1,AMPD3,AP3D1,APEX1,APRT,ARF4,ARG2,ARMCX3,ARNTL2,ASCC2,ASNS,ASS1,ASXL1,ATAD2,ATF7,ATIC,ATMIN,ATP5G1,ATP5J,ATP8B1,AURKB,B4GALT3,BACH1,BAZ2B,BCL11A,BCL9,BDH2,BIRC5,BRD9,BRMS1,BTAF1,C11ORF48,C14ORF166,CA9,CASC3,CASK,CBX1,CBX3,CCNA2,CCNB1,CCPG1,CCT2,CCT3,CCT6A,CCT7,CD38,CDC45,CDC6,CDK1,CDK4,CDK5,CDK5RAP1,CDK5…
organonitrogen compound catabolic process	GO:1901565	5.20117e-08	7.2839	1375	1699	196	18123	AHCY,AMPD3,ANKZF1,ANXA2,AP2B1,APOBEC3B,ARG2,AUP1,AURKB,BAG2,BAG6,BARD1,BCAP31,BCKDK,BUB3,CCDC47,CCNB1,CD2AP,CDC16,CDC20,CDC34,CDK1,CDK5RAP3,CDKN1B,CDKN2A,CEACAM1,CEMIP,CHEK2,COPS3,CRBN,CTSD,CTSO,CUL7,DCN,DCTPP1,DDB1,DERA,DIEXF,DNAJC3,DVL1,ECHS1,EFNA1,EGF,EIF3H,ENC1,ENTPD7,EPHA4,F8A1,F8A2,F8A3,FAF2,FAP,FBXL4,FBXO2,FBXO5,FUCA1,GABARAPL2,GALNS,GID8,GJA1,GOT1,GOT2,GPX1,GSTZ1,GUSB,HGD,HMMR,HPSE,HRSP12…
modification-dependent protein catabolic process	GO:0019941	5.58796e-08	7.25275	670	1699	112	18123	ANKZF1,AUP1,AURKB,BAG6,BCAP31,BUB3,CCDC47,CCNB1,CD2AP,CDC16,CDC20,CDC34,CDK1,CDKN2A,COPS3,CRBN,CUL7,DDB1,DVL1,EGF,EIF3H,FAF2,FBXL4,FBXO2,FBXO5,GID8,HSP90AB1,HSP90B1,HSPA5,ISG15,KIF14,MAD2L1,MAEA,MAGEF1,MAPK9,NPLOC4,NTAN1,PARK7,PBK,PCNP,PCYOX1,PINK1,PLK1,PLK2,PSMA1,PSMA2,PSMA4,PSMA5,PSMA6,PSMB2,PSMB3,PSMB4,PSMB5,PSMC1,PSMC2,PSMC4,PSMC5,PSMC6,PSMD1,PSMD12,PSMD14,PSMD2,PSMD7,PSME3,PSME4,PTEN,PTK2,PT…
antigen processing and presentation of peptide antigen via MHC class I	GO:0002474	5.82393e-08	7.23478	99	1699	31	18123	B2M,BCAP31,CANX,IDE,ITGAV,PSMA1,PSMA2,PSMA4,PSMA5,PSMA6,PSMB2,PSMB3,PSMB4,PSMB5,PSMC1,PSMC2,PSMC4,PSMC5,PSMC6,PSMD1,PSMD12,PSMD14,PSMD2,PSMD7,PSME3,PSME4,SEC13,SEC24A,SEC24C,SEC31A,SHFM1
protein localization to organelle	GO:0033365	5.92323e-08	7.22744	974	1699	149	18123	ADAR,AGT,AIFM1,AP3D1,ARF4,AUP1,AURKB,BAG6,BARD1,BBIP1,BCAP31,BICD1,BUB3,CCDC47,CCT2,CCT3,CCT6A,CCT7,CD2AP,CDK1,CDK5,CDK5RAP3,CDKN2A,CENPA,CEP131,CEP350,CEP68,COL1A1,DKC1,DVL1,E2F3,ECT2,EGF,EMC9,EZH2,FAM53C,FERMT1,GABARAPL2,GJA1,GNL3,GOLPH3,GPAA1,GTSE1,HAX1,HK1,HSP90AA1,HSP90AB1,HSPA5,HSPA8,HSPD1,IFT20,IK,IPO4,IPO7,JUP,KDELR2,KDELR3,KIAA0753,KPNA1,KPNB1,LAMP2,LAMP5,LMBRD1,M6PR,MAGED1,MED1,MEPCE,MF…
modification-dependent macromolecule catabolic process	GO:0043632	7.13311e-08	7.14672	681	1699	113	18123	ANKZF1,AUP1,AURKB,BAG6,BCAP31,BUB3,CCDC47,CCNB1,CD2AP,CDC16,CDC20,CDC34,CDK1,CDKN2A,COPS3,CRBN,CUL7,DDB1,DVL1,EGF,EIF3H,EXOSC7,FAF2,FBXL4,FBXO2,FBXO5,GID8,HSP90AB1,HSP90B1,HSPA5,ISG15,KIF14,MAD2L1,MAEA,MAGEF1,MAPK9,NPLOC4,NTAN1,PARK7,PBK,PCNP,PCYOX1,PINK1,PLK1,PLK2,PSMA1,PSMA2,PSMA4,PSMA5,PSMA6,PSMB2,PSMB3,PSMB4,PSMB5,PSMC1,PSMC2,PSMC4,PSMC5,PSMC6,PSMD1,PSMD12,PSMD14,PSMD2,PSMD7,PSME3,PSME4,PTEN,…
regulation of signal transduction by p53 class mediator	GO:1901796	7.43254e-08	7.12886	202	1699	48	18123	AURKB,BARD1,BOP1,CCNG1,CDK1,CDK5,CDK5RAP3,CDKN2A,CHD4,CHEK1,CHEK2,CSNK2B,DDX5,DNA2,DYRK2,ELL3,HDAC1,HDAC2,HNRNPK,KDM1A,MIF,MLST8,NOP2,NPM1,PAK1IP1,PDPK1,PMAIP1,PTTG1IP,RBBP4,RBBP7,RBBP8,RFC2,RFC4,RMI1,RPA3,RRS1,SSRP1,TAF10,TAF12,TAF15,TAF6,TAF9,TOPBP1,TPX2,TRIAP1,TWIST1,UBB,ZMPSTE24
regulation of DNA-templated transcription in response to stress	GO:0043620	8.02554e-08	7.09553	117	1699	34	18123	BACH1,CA9,CEBPB,CHEK1,EGLN3,HIF1A,HSPA5,NCK1,PSMA1,PSMA2,PSMA4,PSMA5,PSMA6,PSMB2,PSMB3,PSMB4,PSMB5,PSMC1,PSMC2,PSMC4,PSMC5,PSMC6,PSMD1,PSMD12,PSMD14,PSMD2,PSMD7,PSME3,PSME4,RBX1,SHFM1,TMBIM6,UBB,XBP1
nuclear division	GO:0000280	8.25447e-08	7.08331	495	1699	89	18123	ACTR3,AHCTF1,ASPM,AURKB,BAG6,BANF1,BORA,BUB3,C11ORF80,CCNB1,CDC16,CDC20,CDC6,CDCA8,CDK1,CDKN1B,CENPE,CHEK1,CHEK2,CHMP2B,CSNK2B,CUL7,DLGAP5,DSN1,DYNC1LI1,EGF,EPS8,ESPL1,FBXO5,HIST1H4J,IK,KIF14,KIF18A,KIF18B,KIF2A,KIF2C,KIF4A,KNTC1,KPNB1,LCMT1,LSM14A,MAD2L1,MAD2L1BP,MKI67,NAA50,NCAPD3,NCAPG,NCAPG2,NCAPH,NDC1,NDC80,NEK2,NIPBL,NUP107,NUP133,NUP155,NUP37,NUP85,PHB2,PLK1,PRC1,PTTG1,RAB11A,RACGAP1,RAD51…
ribonucleoprotein complex subunit organization	GO:0071826	8.60688e-08	7.06515	203	1699	48	18123	ADAR,AGO2,BOP1,BRIX1,CLNS1A,DENR,EIF2D,EIF2S3,EIF3B,EIF3D,EIF3E,EIF3H,EIF6,GEMIN6,HSP90AA1,HSP90AB1,LUC7L3,MRPS7,MRTO4,NHP2L1,NOL3,NOP2,PIH1D1,POLR2D,PRPF19,PRPF8,PUF60,RPL10,RPL38,RPL6,RRS1,RSL24D1,RUVBL1,SETX,SNRPB,SNRPD2,SNRPD3,SNRPE,SNRPF,SNRPG,SRPK1,SRSF9,TAF9,TARBP2,TGS1,WDR77,ZNHIT3,ZNHIT6
translational initiation	GO:0006413	8.60688e-08	7.06515	203	1699	48	18123	ABCE1,AGO2,CEBPB,CSDE1,DENR,DNAJC3,EIF1B,EIF2B4,EIF2D,EIF2S1,EIF2S3,EIF3B,EIF3D,EIF3E,EIF3H,EIF4A1,EIF4E,EIF4E2,EIF4EBP1,EIF4G1,EIF6,HSPB1,MTIF2,NCK1,NPM1,PABPC1,PAIP1,POLR2D,POLR2G,PPP1CA,RPL10,RPL12,RPL17,RPL30,RPL34,RPL36,RPL38,RPL4,RPL6,RPL8,RPLP1,RPS15A,RPS17,RPS18,RPS6KB1,RPS6KB2,RPS8,YTHDF1
mitochondrial translation	GO:0032543	8.99422e-08	7.04604	135	1699	37	18123	CDK5RAP1,FASTKD3,GATC,IARS2,LARS2,MRPL12,MRPL13,MRPL15,MRPL17,MRPL18,MRPL19,MRPL22,MRPL24,MRPL28,MRPL3,MRPL33,MRPL40,MRPL42,MRPL49,MRPL9,MRPS15,MRPS16,MRPS17,MRPS18A,MRPS30,MRPS33,MRPS34,MRPS35,MRPS7,MTG1,MTIF2,OXA1L,PTCD3,SARS2,SHMT2,TARS2,TUFM
negative regulation of mitotic sister chromatid separation	GO:2000816	9.17606e-08	7.03734	42	1699	19	18123	AURKB,BUB3,CCNB1,CDC20,DYNC1LI1,FBXO5,IK,KNTC1,LCMT1,MAD2L1,MAD2L1BP,NDC80,PLK1,PTTG1,SPDL1,TRIP13,TTK,ZNF207,ZWINT
negative regulation of mitotic sister chromatid segregation	GO:0033048	9.17606e-08	7.03734	42	1699	19	18123	AURKB,BUB3,CCNB1,CDC20,DYNC1LI1,FBXO5,IK,KNTC1,LCMT1,MAD2L1,MAD2L1BP,NDC80,PLK1,PTTG1,SPDL1,TRIP13,TTK,ZNF207,ZWINT
negative regulation of sister chromatid segregation	GO:0033046	9.17606e-08	7.03734	42	1699	19	18123	AURKB,BUB3,CCNB1,CDC20,DYNC1LI1,FBXO5,IK,KNTC1,LCMT1,MAD2L1,MAD2L1BP,NDC80,PLK1,PTTG1,SPDL1,TRIP13,TTK,ZNF207,ZWINT
mitochondrial gene expression	GO:0140053	1.01255e-07	6.99459	166	1699	42	18123	CDK5RAP1,FASTKD3,GATC,HSD17B10,IARS2,LARS2,MRPL12,MRPL13,MRPL15,MRPL17,MRPL18,MRPL19,MRPL22,MRPL24,MRPL28,MRPL3,MRPL33,MRPL40,MRPL42,MRPL49,MRPL9,MRPS15,MRPS16,MRPS17,MRPS18A,MRPS30,MRPS33,MRPS34,MRPS35,MRPS7,MTG1,MTIF2,OXA1L,PTCD3,SARS2,SHMT2,TARS2,TBRG4,TEFM,TRIT1,TRMT61B,TUFM
organelle fission	GO:0048285	1.03736e-07	6.98407	544	1699	95	18123	ACTR3,AHCTF1,ASPM,AURKB,BAG6,BANF1,BORA,BUB3,C11ORF80,CCNB1,CDC16,CDC20,CDC6,CDCA8,CDK1,CDKN1B,CENPE,CHEK1,CHEK2,CHMP2B,CSNK2B,CUL7,DCN,DLGAP5,DSN1,DYNC1LI1,EGF,EPS8,ESPL1,FBXO5,HIST1H4J,IK,KIF14,KIF18A,KIF18B,KIF2A,KIF2C,KIF4A,KNTC1,KPNB1,LCMT1,LSM14A,MAD2L1,MAD2L1BP,MFF,MKI67,MTFR1,MX2,MYO19,NAA50,NCAPD3,NCAPG,NCAPG2,NCAPH,NDC1,NDC80,NEK2,NIPBL,NUP107,NUP133,NUP155,NUP37,NUP85,PHB2,PINK1,PLK1,P…
generation of precursor metabolites and energy	GO:0006091	1.13607e-07	6.9446	545	1699	95	18123	AACS,AK4,AKR1A1,AKR7A2,AKR7A3,ALDOA,ATP5G1,ATP5J,BDH2,CCNB1,CDK1,CHCHD2,CISD1,COX17,COX5A,COX6B1,COX6C,COX7B,COX8A,CYC1,CYCS,DDIT4,DERA,DHTKD1,DLAT,DYRK2,EIF6,ENO1,ENO2,G6PD,GAPDH,GFPT1,GPI,GPX2,GSR,GYG2,HIF1A,HK1,IDE,IDH1,IDH2,IRS1,ISCU,LDHA,MDH2,MSH2,MTFR1,NDC1,NDUFA1,NDUFA6,NDUFAB1,NDUFB11,NDUFB2,NDUFB3,NDUFS2,NDUFS3,NDUFS5,NDUFS6,NUP107,NUP133,NUP155,NUP37,NUP85,OAS1,OXA1L,PARK7,PDHA1,PFKFB3,…
negative regulation of cell cycle phase transition	GO:1901988	1.26625e-07	6.89748	329	1699	66	18123	AURKB,BUB3,CCNB1,CDC20,CDC45,CDC6,CDK1,CDK4,CDK5RAP3,CDKN1B,CDKN2A,CHEK1,CHEK2,CNOT8,DNA2,DYNC1LI1,EZH2,FBXO5,GTSE1,IK,KNTC1,LCMT1,MAD2L1,MAD2L1BP,MEN1,MSH2,NDC80,PCNA,PLK1,PLK2,PSMA1,PSMA2,PSMA4,PSMA5,PSMA6,PSMB2,PSMB3,PSMB4,PSMB5,PSMC1,PSMC2,PSMC4,PSMC5,PSMC6,PSMD1,PSMD12,PSMD14,PSMD2,PSMD7,PSME3,PSME4,PTEN,RBX1,RFWD3,SFN,SHFM1,SPDL1,TIPIN,TIPRL,TOPBP1,TRIAP1,TRIP13,TTK,ZNF207,ZWILCH,ZWINT
DNA conformation change	GO:0071103	1.45578e-07	6.8369	359	1699	70	18123	ABL1,AIFM1,ANXA1,ASCC3,ASF1B,BANF1,CCNB1,CDK1,CDKN2A,CENPA,CENPM,CENPO,CENPU,CHAF1B,CHD4,CSNK2B,DDB1,DNA2,DNMT1,DNMT3A,ERCC6L,ERN2,HDAC1,HELLS,HIST1H2BC,HIST1H2BD,HIST1H2BK,HIST1H4J,HJURP,HMGB3,IPO4,MCM2,MCM3,MCM4,MCM6,MCM7,MIS18A,MNAT1,NAP1L3,NAP1L4,NCAPD3,NCAPG,NCAPG2,NCAPH,NPM1,OIP5,PARP1,PLK1,POLE3,PSME4,RAD54B,RBBP4,RBBP7,RBX1,RECQL4,RFC2,RFC4,RUVBL1,SET,SETSIP,SETX,SMC6,SMCHD1,SMYD3,SRPK1,S…
response to abiotic stimulus	GO:0009628	1.54188e-07	6.81195	1264	1699	181	18123	ABCA4,ADM,AGT,AHCY,AIFM1,AK4,ANXA1,AQP5,ASNS,ATP1B1,ATP2B1,ATP6AP1,AURKB,BACH1,BAG2,BNIP2,CA9,CASP3,CASP7,CCNA2,CCNB1,CD38,CD9,CDK4,CDK5,CDKN1B,CHCHD2,CHEK1,CHEK2,CHORDC1,CLDN3,CLK2,COL11A1,COL18A1,COL1A1,COL3A1,COPS3,CYFIP1,DCN,DDB1,DDIT4,DMD,DNAJA3,DNAJC3,DNMT3A,ECT2,EGLN3,EIF2B4,EIF2S1,EIF4EBP1,ENO1,FADD,FEN1,FZD3,GJA1,GOT1,GPI,GPX1,HDAC1,HDAC2,HIF1A,HMGN1,HSP90AA1,HSP90AB1,HSP90B1,HSPA5,HSPA8…
negative regulation of mitotic nuclear division	GO:0045839	1.90938e-07	6.71911	48	1699	20	18123	AURKB,BUB3,CCNB1,CDC20,CHEK1,DYNC1LI1,FBXO5,IK,KNTC1,LCMT1,MAD2L1,MAD2L1BP,NDC80,PLK1,SPDL1,TOM1L1,TRIP13,TTK,ZNF207,ZWINT
signal transduction by p53 class mediator	GO:0072331	1.95769e-07	6.70826	290	1699	60	18123	AURKB,BAG6,BARD1,BOP1,CCNB1,CCNG1,CDK1,CDK5,CDK5RAP3,CDKN1B,CDKN2A,CHD4,CHEK1,CHEK2,CNOT8,CSNK2B,DDIT4,DDX5,DNA2,DYRK2,ELL3,FOXM1,GTSE1,HDAC1,HDAC2,HNRNPK,KDM1A,MIF,MLST8,MSH2,NOP2,NPM1,PAK1IP1,PCNA,PDPK1,PLK2,PMAIP1,PTTG1IP,RBBP4,RBBP7,RBBP8,RFC2,RFC4,RMI1,RPA3,RRS1,SFN,SSRP1,TAF10,TAF12,TAF15,TAF6,TAF9,TOPBP1,TPX2,TRIAP1,TWIST1,UBB,USP10,ZMPSTE24
ribosomal large subunit biogenesis	GO:0042273	1.95769e-07	6.70826	72	1699	25	18123	BOP1,BRIX1,DDX18,EBNA1BP2,EIF6,FTSJ3,GTF3A,LAS1L,MRTO4,NHP2,NHP2L1,NOP2,NPM1,NVL,PAK1IP1,RPL10,RPL26L1,RPL38,RPL6,RRS1,RSL24D1,WDR12,WDR74,ZNHIT3,ZNHIT6
transcription-coupled nucleotide-excision repair	GO:0006283	1.95769e-07	6.70826	72	1699	25	18123	CDK7,COPS3,COPS6,DDB1,GPS1,HMGN1,MNAT1,PCNA,POLD2,POLD3,POLR2D,POLR2F,POLR2G,POLR2H,POLR2I,POLR2K,PPIE,PRPF19,RBX1,RFC1,RFC2,RFC4,RPA3,UBB,XPA
ubiquitin-dependent protein catabolic process	GO:0006511	2.10123e-07	6.67753	663	1699	109	18123	ANKZF1,AUP1,AURKB,BAG6,BCAP31,BUB3,CCDC47,CCNB1,CD2AP,CDC16,CDC20,CDC34,CDK1,CDKN2A,COPS3,CRBN,CUL7,DDB1,DVL1,EGF,EIF3H,FAF2,FBXL4,FBXO2,FBXO5,GID8,HSP90AB1,HSP90B1,HSPA5,KIF14,MAD2L1,MAEA,MAGEF1,MAPK9,NPLOC4,NTAN1,PARK7,PBK,PCNP,PINK1,PLK1,PLK2,PSMA1,PSMA2,PSMA4,PSMA5,PSMA6,PSMB2,PSMB3,PSMB4,PSMB5,PSMC1,PSMC2,PSMC4,PSMC5,PSMC6,PSMD1,PSMD12,PSMD14,PSMD2,PSMD7,PSME3,PSME4,PTEN,PTK2,PTTG1,RBX1,RLIM…
negative regulation of chromosome separation	GO:1905819	2.20621e-07	6.65635	44	1699	19	18123	AURKB,BUB3,CCNB1,CDC20,DYNC1LI1,FBXO5,IK,KNTC1,LCMT1,MAD2L1,MAD2L1BP,NDC80,PLK1,PTTG1,SPDL1,TRIP13,TTK,ZNF207,ZWINT
negative regulation of chromosome segregation	GO:0051985	2.20621e-07	6.65635	44	1699	19	18123	AURKB,BUB3,CCNB1,CDC20,DYNC1LI1,FBXO5,IK,KNTC1,LCMT1,MAD2L1,MAD2L1BP,NDC80,PLK1,PTTG1,SPDL1,TRIP13,TTK,ZNF207,ZWINT
intracellular protein transport	GO:0006886	2.2135e-07	6.65492	995	1699	149	18123	ADAR,AGT,AIFM1,AP1M2,AP2B1,AP3D1,AP3S1,ARF1,ARF4,ARFGAP3,ARL4A,ARL6IP1,ATP1B1,AUP1,BARD1,BCAP31,C17ORF75,CDK1,CDK5,CDKN2A,CEMIP,CEP131,CIB1,COPB1,COPG1,E2F3,ECT2,EIF2D,FAF2,FAM53C,FERMT1,GTSE1,HAX1,HERC2,HSP90AA1,HSP90AB1,HSP90B1,HSPA5,HSPA8,HSPB1,HSPD1,ICE1,IPO4,IPO7,JUP,KPNA1,KPNB1,LAMP2,M6PR,MED1,MFF,MMP12,NACA,NAPG,NOLC1,NPLOC4,NPM1,NUP107,NUP133,NUP155,NUP62CL,NUP85,OXA1L,PARK7,PDCD6,PHB2,PI…
nuclear transport	GO:0051169	2.29849e-07	6.63856	356	1699	69	18123	ABCE1,ADAR,AGT,BANF1,BARD1,CASC3,CDK1,CDK5,CDKN2A,CPSF4,E2F3,ECT2,EIF4A3,EIF4E,EIF6,FAM53C,FERMT1,GEMIN6,GTSE1,HSP90AB1,HTATIP2,IPO4,IPO7,JUP,KPNA1,KPNB1,MED1,MMP12,MX2,NDC1,NOLC1,NPM1,NUP107,NUP133,NUP155,NUP37,NUP62CL,NUP85,PARK7,PHB2,POLR2D,PPP3CA,PTTG1IP,RAN,RANBP2,RITA1,RRS1,SEC13,SFN,SHFM1,SIRT7,SIX2,SLBP,SMG7,SNRPB,SNRPD2,SNRPD3,SNRPE,SNRPF,SNRPG,SRRM1,SRSF3,SRSF9,THOC2,UBR5,XBP1,XPO1,XPO6…
regulation of cellular amine metabolic process	GO:0033238	2.30704e-07	6.63695	83	1699	27	18123	BCKDK,GPR37,NQO1,PARK7,PSMA1,PSMA2,PSMA4,PSMA5,PSMA6,PSMB2,PSMB3,PSMB4,PSMB5,PSMC1,PSMC2,PSMC4,PSMC5,PSMC6,PSMD1,PSMD12,PSMD14,PSMD2,PSMD7,PSME3,PSME4,SHFM1,SLC7A11
negative regulation of mitotic metaphase/anaphase transition	GO:0045841	2.46852e-07	6.60756	40	1699	18	18123	AURKB,BUB3,CCNB1,CDC20,DYNC1LI1,FBXO5,IK,KNTC1,LCMT1,MAD2L1,MAD2L1BP,NDC80,PLK1,SPDL1,TRIP13,TTK,ZNF207,ZWINT
programmed cell death	GO:0012501	2.49386e-07	6.60313	2158	1699	279	18123	AATF,ABL1,ACVR1,ADAR,ADM,ADNP,AGT,AIFM1,AIM2,AIMP2,ANP32E,ANXA1,APEX1,ARF4,ARG2,ARL6IP1,ARL6IP5,ASNS,ATOX1,AURKB,BAG6,BARD1,BCAP31,BIK,BIRC3,BIRC5,BNIP2,BRMS1,CAPN1,CASP3,CASP6,CASP7,CCL19,CD27,CD38,CDC34,CDK1,CDK4,CDK5,CDK5RAP3,CDKN1B,CDKN2A,CEACAM5,CEACAM6,CEBPB,CHEK1,CHEK2,CIB1,CIT,COMP,CREB3,CRLF1,CSTA,CTSD,CYCS,DAP,DCPS,DDB1,DDIT4,DDX41,DDX5,DEPTOR,DFNA5,DIABLO,DNAJA3,DNAJC3,DNMT1,DNMT3A,DSC…
oxoacid metabolic process	GO:0043436	2.58672e-07	6.58725	1066	1699	157	18123	AACS,AARSD1,ABCC10,ABHD14A-ACY1,ACLY,ACY1,ADIPOR1,AHCY,AIMP2,AKR1A1,ALDH18A1,ALDOA,AMACR,ANXA1,ARG2,ASNS,ASS1,ATIC,ATP8B1,BCKDK,BDH2,BNIP2,BPHL,CEACAM1,CRABP2,CTPS1,CYP24A1,CYP2J2,DDIT4,DECR1,DECR2,DHFR,DHTKD1,DLAT,ECHS1,EHHADH,EIF6,ENO1,ENO2,ENOPH1,FA2H,GAPDH,GATC,GCLM,GFPT1,GMPS,GNPAT,GOT1,GOT2,GPI,GPX1,GPX4,GSS,GSTP1,GSTZ1,HARS2,HGD,HIF1A,HK1,HRSP12,HSD17B10,HSD17B8,IARS2,IDH1,IDH2,IRS1,LARS2,…
DNA replication initiation	GO:0006270	2.70662e-07	6.56757	49	1699	20	18123	CDC34,CDC45,CDC6,CDC7,DBF4,GMNN,MCM10,MCM2,MCM3,MCM4,MCM6,MCM7,NOC3L,ORC2,ORC6,POLA2,POLE2,POLE3,RPA3,TOPBP1
cellular protein modification process	GO:0006464	2.71775e-07	6.56579	4108	1699	482	18123	ABI2,ABL1,ACTL6A,ACVR1,ADAR,ADNP,ADORA2B,AGA,AGT,AIDA,AIMP2,ALG3,ALG6,ALG8,ANXA1,ANXA2,ARF4,ASB13,ASXL1,AURKB,B3GNT3,B4GALT3,BAG2,BAG6,BARD1,BCKDK,BCL11A,BCR,BIRC3,BIRC5,BORA,BRMS1,BSPRY,BTBD1,C14ORF166,C1GALT1,CALU,CASK,CASP3,CCL19,CCNA2,CCNB1,CCNG1,CCNO,CDC16,CDC20,CDC34,CDC6,CDC7,CDK1,CDK2AP1,CDK4,CDK5,CDK5RAP1,CDK5RAP3,CDK7,CDK9,CDKN1B,CDKN2A,CDKN3,CEACAM1,CEBPB,CEMIP,CENPE,CHEK1,CHEK2,CHGB,C…
protein modification process	GO:0036211	2.71775e-07	6.56579	4108	1699	482	18123	ABI2,ABL1,ACTL6A,ACVR1,ADAR,ADNP,ADORA2B,AGA,AGT,AIDA,AIMP2,ALG3,ALG6,ALG8,ANXA1,ANXA2,ARF4,ASB13,ASXL1,AURKB,B3GNT3,B4GALT3,BAG2,BAG6,BARD1,BCKDK,BCL11A,BCR,BIRC3,BIRC5,BORA,BRMS1,BSPRY,BTBD1,C14ORF166,C1GALT1,CALU,CASK,CASP3,CCL19,CCNA2,CCNB1,CCNG1,CCNO,CDC16,CDC20,CDC34,CDC6,CDC7,CDK1,CDK2AP1,CDK4,CDK5,CDK5RAP1,CDK5RAP3,CDK7,CDK9,CDKN1B,CDKN2A,CDKN3,CEACAM1,CEBPB,CEMIP,CENPE,CHEK1,CHEK2,CHGB,C…
carboxylic acid metabolic process	GO:0019752	2.73594e-07	6.56289	1033	1699	153	18123	AACS,AARSD1,ABCC10,ABHD14A-ACY1,ACLY,ACY1,ADIPOR1,AHCY,AIMP2,AKR1A1,ALDH18A1,ALDOA,AMACR,ANXA1,ARG2,ASNS,ASS1,ATIC,ATP8B1,BCKDK,BDH2,BPHL,CEACAM1,CRABP2,CTPS1,CYP24A1,CYP2J2,DDIT4,DECR1,DECR2,DHFR,DHTKD1,DLAT,ECHS1,EHHADH,EIF6,ENO1,ENO2,ENOPH1,FA2H,GAPDH,GATC,GCLM,GFPT1,GMPS,GNPAT,GOT1,GOT2,GPI,GPX1,GPX4,GSS,GSTP1,GSTZ1,HARS2,HGD,HIF1A,HK1,HRSP12,HSD17B10,HSD17B8,IARS2,IDH1,IDH2,IRS1,LARS2,LDHA,L…
chromosome separation	GO:0051304	3.08153e-07	6.51123	95	1699	29	18123	AURKB,BUB3,CCNB1,CDC16,CDC20,CDC6,CENPE,DLGAP5,DYNC1LI1,ESPL1,FBXO5,IK,KNTC1,LCMT1,MAD2L1,MAD2L1BP,NCAPD3,NDC80,PLK1,PTTG1,RMI1,SPDL1,TACC3,TOP2A,TRIP13,TTK,UBE2C,ZNF207,ZWINT
cellular process	GO:0009987	3.13077e-07	6.50435	17186	1699	1657	18123	AACS,AARSD1,AATF,ABCA4,ABCC10,ABCC3,ABCE1,ABHD14A-ACY1,ABHD4,ABI2,ABL1,ACBD3,ACE2,ACLY,ACOT13,ACP2,ACP6,ACTL6A,ACTR3,ACTR6,ACVR1,ACY1,ADAMDEC1,ADAMTS2,ADAR,ADAT1,ADD3,ADIPOR1,ADK,ADM,ADNP,ADORA2B,AFG3L2,AFTPH,AGA,AGO2,AGR2,AGT,AHCTF1,AHCY,AHSA1,AIDA,AIFM1,AIM2,AIMP2,AK4,AK6,AKIP1,AKR1A1,AKR1B10,AKR7A2,AKR7A3,ALDH18A1,ALDOA,ALG3,ALG6,ALG8,ALMS1,AMACR,AMD1,AMPD3,ANKRD17,ANKZF1,ANP32E,ANXA1,ANXA2,AO…
regulation of mitotic sister chromatid segregation	GO:0033047	3.21408e-07	6.49294	45	1699	19	18123	AURKB,BUB3,CCNB1,CDC20,DYNC1LI1,FBXO5,IK,KNTC1,LCMT1,MAD2L1,MAD2L1BP,NDC80,PLK1,PTTG1,SPDL1,TRIP13,TTK,ZNF207,ZWINT
proteasome-mediated ubiquitin-dependent protein catabolic process	GO:0043161	3.37777e-07	6.47137	442	1699	80	18123	ANKZF1,AUP1,AURKB,BAG6,BCAP31,BUB3,CCDC47,CCNB1,CD2AP,CDC16,CDC20,CDC34,CDK1,CRBN,DDB1,DVL1,EIF3H,FAF2,FBXL4,FBXO2,FBXO5,GID8,HSP90AB1,HSP90B1,HSPA5,KIF14,MAD2L1,MAEA,MAPK9,NPLOC4,PARK7,PBK,PCNP,PLK1,PLK2,PSMA1,PSMA2,PSMA4,PSMA5,PSMA6,PSMB2,PSMB3,PSMB4,PSMB5,PSMC1,PSMC2,PSMC4,PSMC5,PSMC6,PSMD1,PSMD12,PSMD14,PSMD2,PSMD7,PSME3,PSME4,PTTG1,RBX1,RNF4,RYBP,SDCBP,SEC61B,SEL1L2,SHARPIN,SHFM1,SMURF2,SPOP…
response to topologically incorrect protein	GO:0035966	3.53689e-07	6.45138	206	1699	47	18123	AGR2,ARFGAP1,AUP1,BAG6,CANX,CDK5RAP3,COMP,CREB3,CUL7,DNAJC3,EIF2S1,ERN2,F12,FAF2,FICD,FKBP14,GFPT1,HDGF,HSP90AA1,HSP90AB1,HSP90B1,HSPA13,HSPA14,HSPA4L,HSPA5,HSPA8,HSPB1,HSPD1,HSPE1,HYOU1,KDELR3,MANF,NCK1,OPTN,PDIA6,PREB,SDF2L1,SEC31A,SERPINH1,SRPRB,SSR1,THBS4,TMBIM6,TMEM33,UGGT1,XBP1,YIF1A
nucleocytoplasmic transport	GO:0006913	3.54704e-07	6.45013	353	1699	68	18123	ABCE1,ADAR,AGT,BARD1,CASC3,CDK1,CDK5,CDKN2A,CPSF4,E2F3,ECT2,EIF4A3,EIF4E,EIF6,FAM53C,FERMT1,GEMIN6,GTSE1,HSP90AB1,HTATIP2,IPO4,IPO7,JUP,KPNA1,KPNB1,MED1,MMP12,MX2,NDC1,NOLC1,NPM1,NUP107,NUP133,NUP155,NUP37,NUP62CL,NUP85,PARK7,PHB2,POLR2D,PPP3CA,PTTG1IP,RAN,RANBP2,RITA1,RRS1,SEC13,SFN,SHFM1,SIRT7,SIX2,SLBP,SMG7,SNRPB,SNRPD2,SNRPD3,SNRPE,SNRPF,SNRPG,SRRM1,SRSF3,SRSF9,THOC2,UBR5,XBP1,XPO1,XPO6,ZC3H1…
carbohydrate derivative metabolic process	GO:1901135	4.15015e-07	6.38194	1152	1699	166	18123	AATF,ACLY,ACOT13,ACP6,ADK,AGA,AGO2,AHCY,AK4,AKR1A1,AKR1B10,AKR7A2,ALDOA,ALG3,ALG6,ALG8,AMD1,AMPD3,APOBEC3B,APRT,ATIC,ATP5G1,ATP5J,B3GNT3,B4GALT3,C1GALT1,CASK,CCL19,CEMIP,CHPF,CHPF2,CHST15,COASY,COL11A1,CTPS1,DBI,DCN,DCTD,DCTPP1,DDIT4,DDOST,DERA,DGAT1,DHTKD1,DLAT,DPAGT1,DPM1,DPM2,DPM3,EGF,EIF6,ENO1,ENO2,ENTPD7,ERH,FA2H,FBXO2,FUCA1,FUT2,FUT8,G6PD,GALNS,GALNT1,GALNT14,GALNT2,GALNT7,GALT,GAPDH,GCNT1,…
gene expression	GO:0010467	4.6281e-07	6.3346	6192	1699	687	18123	AARSD1,AATF,ABCE1,ABL1,ACE2,ACTL6A,ACTR3,ACVR1,ADAMTS2,ADAR,ADAT1,ADNP,AFG3L2,AGO2,AGR2,AGT,AIM2,AIMP2,ANXA1,AP3D1,APEX1,ARF4,ARG2,ARMCX3,ARNTL2,ASCC2,ASXL1,ATAD2,ATF7,ATMIN,ATP1B1,ATP2B1,ATP8B1,AURKB,B2M,BACH1,BAG2,BARD1,BAZ2B,BCL11A,BCL9,BICD1,BIRC5,BLNK,BMS1,BOLA2,BOLA2B,BOP1,BRD9,BRIX1,BRMS1,BTAF1,BTN3A2,C11ORF48,C14ORF166,C2ORF49,C3AR1,CA9,CASC3,CASK,CASP3,CASP7,CBX1,CBX3,CCL19,CCNA2,CCNB1,C…
cellular protein localization	GO:0034613	4.7507e-07	6.32324	1842	1699	243	18123	ADAR,AGR2,AGT,AIFM1,ANXA2,AP1M2,AP2B1,AP3D1,AP3S1,ARF1,ARF4,ARFGAP3,ARL4A,ARL6IP1,ARL6IP5,ARMCX3,ATP1B1,ATP2C2,AUP1,AURKB,BAG6,BARD1,BBIP1,BCAP31,BICD1,BUB3,C17ORF75,CCDC47,CCT2,CCT3,CCT6A,CCT7,CD2AP,CDK1,CDK5,CDK5RAP3,CDKN2A,CEMIP,CENPA,CEP131,CEP350,CEP68,CIB1,COL1A1,COPB1,COPG1,DENND4C,DKC1,DLG3,DMD,DNAJA3,DVL1,E2F3,ECT2,EFR3A,EGF,EIF2D,EMC9,EPHB2,EZH2,FAF2,FAM53C,FERMT1,GABARAPL2,GJA1,GLRB,GN…
establishment of protein localization to organelle	GO:0072594	4.81899e-07	6.31704	523	1699	90	18123	ADAR,AGT,AIFM1,AP3D1,BCAP31,CCT2,CCT3,CCT6A,CCT7,CDK1,DKC1,E2F3,ECT2,FAM53C,FERMT1,HAX1,HK1,HSP90AA1,HSP90AB1,HSPA5,HSPA8,HSPD1,IPO4,IPO7,JUP,KPNA1,KPNB1,LAMP2,LAMP5,M6PR,MED1,MFF,MMP12,NIPBL,NOLC1,NUP107,NUP133,NUP155,NUP62CL,NUP85,OXA1L,PHB2,PIH1D1,PINK1,PMAIP1,PPP3CA,PTTG1IP,RAB11A,RAN,RANBP2,RPL10,RPL12,RPL17,RPL30,RPL34,RPL36,RPL38,RPL4,RPL6,RPL8,RPLP1,RPS15A,RPS17,RPS18,RPS8,SCRIB,SEC13,SEC…
nucleobase-containing small molecule metabolic process	GO:0055086	5.66344e-07	6.24692	628	1699	103	18123	ACLY,ACOT13,ADK,AHCY,AK4,AK6,ALDOA,AMD1,AMPD3,APOBEC3B,APRT,ATIC,ATP5G1,ATP5J,CASK,COASY,CTPS1,DBI,DCTD,DCTPP1,DDIT4,DERA,DGAT1,DHTKD1,DLAT,DPAGT1,DPM1,EIF6,ENO1,ENO2,ENTPD6,ENTPD7,ERH,FLAD1,FUT8,GALT,GAPDH,GFPT1,GMDS,GMPS,GNAI3,GPI,GPX1,GSR,GSTZ1,HIF1A,HK1,HSD17B8,IDH2,IMPDH2,ITPA,KDM1A,LDHA,MCCC2,NDC1,NME7,NT5E,NUDT1,NUP107,NUP133,NUP155,NUP37,NUP85,OAS1,OXSM,PARK7,PARP1,PDHA1,PDK1,PDP1,PFAS,PF…
negative regulation of metaphase/anaphase transition of cell cycle	GO:1902100	5.76024e-07	6.23956	42	1699	18	18123	AURKB,BUB3,CCNB1,CDC20,DYNC1LI1,FBXO5,IK,KNTC1,LCMT1,MAD2L1,MAD2L1BP,NDC80,PLK1,SPDL1,TRIP13,TTK,ZNF207,ZWINT
cellular macromolecule localization	GO:0070727	5.88086e-07	6.23056	1856	1699	244	18123	ADAR,AGR2,AGT,AIFM1,ANXA2,AP1M2,AP2B1,AP3D1,AP3S1,ARF1,ARF4,ARFGAP3,ARL4A,ARL6IP1,ARL6IP5,ARMCX3,ATP1B1,ATP2C2,AUP1,AURKB,BAG6,BARD1,BBIP1,BCAP31,BICD1,BUB3,C17ORF75,CASC3,CCDC47,CCT2,CCT3,CCT6A,CCT7,CD2AP,CDK1,CDK5,CDK5RAP3,CDKN2A,CEMIP,CENPA,CEP131,CEP350,CEP68,CIB1,COL1A1,COPB1,COPG1,DENND4C,DKC1,DLG3,DMD,DNAJA3,DVL1,E2F3,ECT2,EFR3A,EGF,EIF2D,EMC9,EPHB2,EZH2,FAF2,FAM53C,FERMT1,GABARAPL2,GJA1,G…
protein folding	GO:0006457	6.16943e-07	6.20975	230	1699	50	18123	AHSA1,B2M,BAG2,CANX,CCDC47,CCT2,CCT3,CCT6A,CCT7,CHORDC1,CRTAP,CSNK2B,DNAJA3,DNAJC3,FKBP11,FKBP2,GNAI1,GNAI3,GRN,HSP90AA1,HSP90AB1,HSP90B1,HSPA13,HSPA14,HSPA4L,HSPA5,HSPA8,HSPB1,HSPD1,HSPE1,MLEC,MOGS,PDIA4,PDIA6,PFDN2,PFDN5,PPIA,PPIB,PPIC,PPIE,PRDX4,PSMC1,PTGES3L,RANBP2,SDF2,SDF2L1,SIL1,TBCA,TRAP1,UGGT1
mitochondrial translational elongation	GO:0070125	6.37836e-07	6.19529	87	1699	27	18123	MRPL12,MRPL13,MRPL15,MRPL17,MRPL18,MRPL19,MRPL22,MRPL24,MRPL28,MRPL3,MRPL33,MRPL40,MRPL42,MRPL49,MRPL9,MRPS15,MRPS16,MRPS17,MRPS18A,MRPS30,MRPS33,MRPS34,MRPS35,MRPS7,OXA1L,PTCD3,TUFM
mitotic spindle assembly checkpoint signaling	GO:0007094	6.46018e-07	6.18976	38	1699	17	18123	AURKB,BUB3,CCNB1,CDC20,DYNC1LI1,IK,KNTC1,LCMT1,MAD2L1,MAD2L1BP,NDC80,PLK1,SPDL1,TRIP13,TTK,ZNF207,ZWINT
spindle assembly checkpoint signaling	GO:0071173	6.46018e-07	6.18976	38	1699	17	18123	AURKB,BUB3,CCNB1,CDC20,DYNC1LI1,IK,KNTC1,LCMT1,MAD2L1,MAD2L1BP,NDC80,PLK1,SPDL1,TRIP13,TTK,ZNF207,ZWINT
mitotic spindle checkpoint signaling	GO:0071174	6.46018e-07	6.18976	38	1699	17	18123	AURKB,BUB3,CCNB1,CDC20,DYNC1LI1,IK,KNTC1,LCMT1,MAD2L1,MAD2L1BP,NDC80,PLK1,SPDL1,TRIP13,TTK,ZNF207,ZWINT
intracellular transport	GO:0046907	6.86276e-07	6.1635	1723	1699	229	18123	ABCE1,ADAR,AFTPH,AGT,AIFM1,ALMS1,ANXA2,AP1M2,AP2B1,AP3D1,AP3S1,ARF1,ARF4,ARFGAP1,ARFGAP3,ARL4A,ARL6IP1,ARMCX3,ATP1B1,ATP5G1,ATP5J,AUP1,BANF1,BARD1,BCAP31,BET1,BICD1,C17ORF75,CASC3,CDK1,CDK5,CDKN2A,CEMIP,CEP131,CHMP2B,CIB1,CNIH1,CNIH3,COG5,COPB1,COPG1,CPSF4,DPY30,DYNC1LI1,E2F3,ECT2,EIF2D,EIF4A3,EIF4E,EIF6,EPS15,F8A1,F8A2,F8A3,FAF2,FAM53C,FERMT1,FNBP1L,GEMIN6,GTSE1,HAX1,HERC2,HIF1A,HMGXB4,HOOK1,HSP…
apoptotic process	GO:0006915	6.86276e-07	6.1635	1998	1699	259	18123	AATF,ABL1,ACVR1,ADAR,ADM,ADNP,AGT,AIFM1,AIM2,AIMP2,ANP32E,ANXA1,APEX1,ARF4,ARG2,ARL6IP1,ARL6IP5,ASNS,ATOX1,AURKB,BAG6,BARD1,BCAP31,BIK,BIRC3,BIRC5,BNIP2,BRMS1,CASP3,CASP6,CASP7,CCL19,CD27,CD38,CDC34,CDK1,CDK4,CDK5,CDK5RAP3,CDKN1B,CDKN2A,CEACAM5,CEACAM6,CEBPB,CHEK1,CHEK2,CIB1,CIT,COMP,CREB3,CRLF1,CTSD,CYCS,DAP,DDB1,DDIT4,DDX41,DDX5,DEPTOR,DFNA5,DIABLO,DNAJA3,DNAJC3,DNMT1,DNMT3A,DYRK2,E2F3,ECT2,EFN…
regulation of protein metabolic process	GO:0051246	6.99627e-07	6.15513	2759	1699	340	18123	AATF,ABCE1,ABL1,ACVR1,ADAR,ADNP,ADORA2B,AGO2,AGT,AIDA,AIFM1,AIM2,AIMP2,ANXA2,ARL6IP1,ARL6IP5,BAG2,BAG6,BARD1,BCAP31,BIRC3,BIRC5,BORA,BRMS1,C14ORF166,CASC3,CASP3,CCL19,CCNA2,CCNB1,CCNG1,CCNO,CD27,CDC20,CDC6,CDK2AP1,CDK4,CDK5,CDK5RAP1,CDK5RAP3,CDK7,CDK9,CDKN1B,CDKN2A,CDKN3,CEACAM1,CEBPB,CEMIP,CENPE,CHEK1,CHEK2,CHORDC1,CIB1,CIT,CKS1B,CLDN3,CNOT8,CRLF1,CRTAP,CSDE1,CSNK2B,CST1,CST4,CSTA,CSTB,CTSD,CYCS…
establishment of organelle localization	GO:0051656	7.48425e-07	6.12585	443	1699	79	18123	ABCE1,ACTR3,AP1M2,AP3D1,AP3S1,ARF1,ARFGAP3,ARMCX3,ATP6AP1,AURKB,BET1,BICD1,C17ORF75,CCNB1,CDCA8,CDH3,CDK5,CENPA,CENPE,CHMP2B,CNIH1,CNIH3,COPG1,DLGAP5,DYNLT1,EIF6,ESPL1,F8A1,F8A2,F8A3,FNBP1L,GEM,GJA1,GPR143,HIF1A,KIF14,KIF18A,KIF2C,KLHL12,KPNB1,MAD2L1,MREG,MX2,MYH9,MYO19,NDC80,NPM1,PDCD6,PDPK1,PEF1,PIK3CD,PINK1,PLK1,PREB,RAB11A,RAB1B,RAN,RMDN1,RRS1,SAR1A,SCRIB,SEC13,SEC24A,SEC24C,SEC31A,SLC9A3R1,S…
negative regulation of G2/M transition of mitotic cell cycle	GO:0010972	7.68178e-07	6.11454	99	1699	29	18123	AURKB,CDC6,CDK1,CDK5RAP3,CHEK1,PSMA1,PSMA2,PSMA4,PSMA5,PSMA6,PSMB2,PSMB3,PSMB4,PSMB5,PSMC1,PSMC2,PSMC4,PSMC5,PSMC6,PSMD1,PSMD12,PSMD14,PSMD2,PSMD7,PSME3,PSME4,RBX1,SHFM1,TOPBP1
negative regulation of protein metabolic process	GO:0051248	7.68178e-07	6.11454	1216	1699	172	18123	AATF,ABL1,ADAR,AGO2,AGT,AIDA,ANXA2,ARL6IP1,BAG2,BAG6,BIRC3,BIRC5,C14ORF166,CASP3,CCNB1,CD27,CDK5,CDK5RAP1,CDK5RAP3,CDKN1B,CDKN2A,CEACAM1,CHORDC1,CIB1,CIT,CNOT8,CRTAP,CST1,CST4,CSTA,CSTB,DBI,DBNDD1,DCP2,DCPS,DDIT4,DEPTOR,DHFR,DMD,DNAJA3,DNAJC3,DNMT1,DUSP4,DVL1,ECM1,EFNA1,EIF2S1,EIF3E,EIF3H,EIF4A3,EIF4E,EIF4E2,EIF4EBP1,EIF4G1,EIF6,ENC1,EPHA4,EPHB2,EXOSC4,EXOSC5,EXOSC7,F12,F8A1,F8A2,F8A3,FBXO5,FTO,G…
negative regulation of programmed cell death	GO:0043069	9.9294e-07	6.00308	952	1699	141	18123	AATF,ABL1,ACVR1,ADAR,ADNP,ANXA1,ARF4,ARG2,ARL6IP1,ASNS,ATOX1,AURKB,BAG6,BARD1,BIRC3,BIRC5,BNIP2,CASP3,CCL19,CD27,CD38,CDK1,CDKN1B,CEACAM5,CEACAM6,CEBPB,CIB1,COMP,CREB3,CRLF1,DCPS,DDB1,DNAJA3,DNAJC3,DNMT1,EFNA1,ELL3,ENO1,EPCAM,ERBB3,FADD,FHL2,FZD3,GCLM,GNAI3,GOLPH3,GPI,GPX1,GPX4,GREM1,GRN,GSTP1,HAX1,HDAC1,HDAC2,HELLS,HIF1A,HNRNPK,HSP90AB1,HSP90B1,HSPA5,HSPB1,HSPD1,HTATIP2,HTR2B,HYOU1,IFI6,IRF7,ITG…
spindle checkpoint signaling	GO:0031577	1.00154e-06	5.99933	39	1699	17	18123	AURKB,BUB3,CCNB1,CDC20,DYNC1LI1,IK,KNTC1,LCMT1,MAD2L1,MAD2L1BP,NDC80,PLK1,SPDL1,TRIP13,TTK,ZNF207,ZWINT
negative regulation of cell death	GO:0060548	1.02371e-06	5.98982	1047	1699	152	18123	AATF,ABL1,ACVR1,ADAR,ADNP,AGR2,ANXA1,AP2B1,ARF4,ARG2,ARL6IP1,ASNS,ATOX1,AURKB,BAG6,BARD1,BIRC3,BIRC5,BNIP2,CASP3,CCL19,CD27,CD38,CDK1,CDK5,CDKN1B,CEACAM5,CEACAM6,CEBPB,CIB1,COMP,CREB3,CRLF1,DCPS,DDB1,DNAJA3,DNAJC3,DNMT1,DYNLT1,EFNA1,EIF4G1,ELL3,ENO1,EPCAM,ERBB3,FADD,FHL2,FZD3,GCLM,GNAI3,GOLPH3,GPI,GPR37,GPX1,GPX4,GREM1,GRN,GSTP1,HAX1,HDAC1,HDAC2,HELLS,HIF1A,HNRNPK,HSP90AB1,HSP90B1,HSPA5,HSPB1,HSP…
protein modification by small protein conjugation	GO:0032446	1.14217e-06	5.94227	980	1699	144	18123	ABL1,AIMP2,ASB13,BAG2,BARD1,BCL11A,BIRC3,BSPRY,BTBD1,CDC16,CDC20,CDC34,CDK5,CDK5RAP3,CDK9,CDKN2A,CRBN,CUL7,DCAF16,DCAF17,DCAF4,DDB1,DNAJA3,DTX2,E4F1,ENC1,FANCI,FANCL,FBXL4,FBXO2,FBXO5,GNL3,HERC2,HIF1A,HIST1H2BC,HIST1H2BD,HIST1H2BK,HLTF,HSP90AA1,HSP90AB1,HSPA5,ISG15,KDM1A,KLHL12,KLHL7,KLHL9,MAD2L1,MAEA,MAGEF1,MAPK9,MARCH8,MED1,MED8,NDC1,NPM1,NUP107,NUP133,NUP155,NUP37,NUP85,PARK7,PCNA,PCNP,PDCD6,P…
negative regulation of cell cycle G2/M phase transition	GO:1902750	1.22495e-06	5.91188	101	1699	29	18123	AURKB,CDC6,CDK1,CDK5RAP3,CHEK1,PSMA1,PSMA2,PSMA4,PSMA5,PSMA6,PSMB2,PSMB3,PSMB4,PSMB5,PSMC1,PSMC2,PSMC4,PSMC5,PSMC6,PSMD1,PSMD12,PSMD14,PSMD2,PSMD7,PSME3,PSME4,RBX1,SHFM1,TOPBP1
neutrophil activation involved in immune response	GO:0002283	1.33739e-06	5.87374	488	1699	84	18123	ACLY,AGA,ALDOA,AMPD3,ANXA2,AOC1,APRT,B2M,C1ORF35,C3AR1,CAPN1,CCT2,CEACAM1,CEACAM6,COPB1,CPNE3,CSNK2B,CSTB,CTSD,CYFIP1,DDOST,DERA,DGAT1,DNAJC3,DSN1,DSP,DYNC1LI1,DYNLT1,FAF2,FGL2,FRK,FTL,FUCA1,GALNS,GDI2,GPI,GRN,GSTP1,GUSB,HEBP2,HPSE,HSP90AA1,HSP90AB1,HSPA8,IDH1,ILF2,IMPDH2,ITGAV,JUP,KPNB1,LAMP2,LCN2,MIF,MLEC,MMP9,MYD88,NCSTN,NEU1,NIT2,OSTF1,PKM,PPIA,PPIE,PRDX4,PSMA2,PSMA5,PSMC2,PSMD1,PSMD12,PSMD14…
regulation of hematopoietic stem cell differentiation	GO:1902036	1.43677e-06	5.84261	74	1699	24	18123	ABL1,PSMA1,PSMA2,PSMA4,PSMA5,PSMA6,PSMB2,PSMB3,PSMB4,PSMB5,PSMC1,PSMC2,PSMC4,PSMC5,PSMC6,PSMD1,PSMD12,PSMD14,PSMD2,PSMD7,PSME3,PSME4,PUS7,SHFM1
cell death	GO:0008219	1.50734e-06	5.82179	2306	1699	290	18123	AATF,ABL1,ACVR1,ADAR,ADM,ADNP,AGR2,AGT,AIFM1,AIM2,AIMP2,ANP32E,ANXA1,AP2B1,APEX1,ARF4,ARG2,ARL6IP1,ARL6IP5,ASNS,ATOX1,AURKB,BAG6,BARD1,BCAP31,BIK,BIRC3,BIRC5,BNIP2,BRMS1,CAPN1,CASP3,CASP6,CASP7,CCL19,CD27,CD38,CDC34,CDK1,CDK4,CDK5,CDK5RAP3,CDKN1B,CDKN2A,CEACAM5,CEACAM6,CEBPB,CHEK1,CHEK2,CIB1,CIT,COMP,CREB3,CRLF1,CSTA,CTSD,CYCS,DAP,DCPS,DDB1,DDIT4,DDX41,DDX5,DEPTOR,DFNA5,DIABLO,DNAJA3,DNAJC3,DNMT1…
response to unfolded protein	GO:0006986	1.59092e-06	5.79835	183	1699	42	18123	AGR2,ARFGAP1,CANX,CDK5RAP3,COMP,CREB3,CUL7,DNAJC3,EIF2S1,ERN2,FAF2,FICD,FKBP14,GFPT1,HDGF,HSP90AA1,HSP90AB1,HSP90B1,HSPA13,HSPA14,HSPA4L,HSPA5,HSPA8,HSPB1,HSPD1,HSPE1,HYOU1,KDELR3,MANF,NCK1,OPTN,PDIA6,PREB,SEC31A,SERPINH1,SRPRB,SSR1,THBS4,TMBIM6,TMEM33,XBP1,YIF1A
organic acid metabolic process	GO:0006082	1.59092e-06	5.79835	1098	1699	157	18123	AACS,AARSD1,ABCC10,ABHD14A-ACY1,ACLY,ACY1,ADIPOR1,AHCY,AIMP2,AKR1A1,ALDH18A1,ALDOA,AMACR,ANXA1,ARG2,ASNS,ASS1,ATIC,ATP8B1,BCKDK,BDH2,BNIP2,BPHL,CEACAM1,CRABP2,CTPS1,CYP24A1,CYP2J2,DDIT4,DECR1,DECR2,DHFR,DHTKD1,DLAT,ECHS1,EHHADH,EIF6,ENO1,ENO2,ENOPH1,FA2H,GAPDH,GATC,GCLM,GFPT1,GMPS,GNPAT,GOT1,GOT2,GPI,GPX1,GPX4,GSS,GSTP1,GSTZ1,HARS2,HGD,HIF1A,HK1,HRSP12,HSD17B10,HSD17B8,IARS2,IDH1,IDH2,IRS1,LARS2,…
neutrophil degranulation	GO:0043312	1.70263e-06	5.76888	483	1699	83	18123	ACLY,AGA,ALDOA,AMPD3,ANXA2,AOC1,APRT,B2M,C1ORF35,C3AR1,CAPN1,CCT2,CEACAM1,CEACAM6,COPB1,CPNE3,CSNK2B,CSTB,CTSD,CYFIP1,DDOST,DERA,DGAT1,DNAJC3,DSN1,DSP,DYNC1LI1,DYNLT1,FAF2,FGL2,FRK,FTL,FUCA1,GALNS,GDI2,GPI,GRN,GSTP1,GUSB,HEBP2,HPSE,HSP90AA1,HSP90AB1,HSPA8,IDH1,ILF2,IMPDH2,ITGAV,JUP,KPNB1,LAMP2,LCN2,MIF,MLEC,MMP9,NCSTN,NEU1,NIT2,OSTF1,PKM,PPIA,PPIE,PRDX4,PSMA2,PSMA5,PSMC2,PSMD1,PSMD12,PSMD14,PSMD2…
negative regulation of apoptotic process	GO:0043066	1.84006e-06	5.73517	928	1699	137	18123	AATF,ABL1,ACVR1,ADAR,ADNP,ANXA1,ARF4,ARG2,ARL6IP1,ASNS,ATOX1,AURKB,BAG6,BARD1,BIRC3,BIRC5,BNIP2,CASP3,CCL19,CD27,CD38,CDK1,CDKN1B,CEACAM5,CEACAM6,CEBPB,CIB1,COMP,CREB3,CRLF1,DDB1,DNAJA3,DNAJC3,DNMT1,EFNA1,ELL3,ENO1,EPCAM,ERBB3,FADD,FHL2,FZD3,GCLM,GNAI3,GOLPH3,GPI,GPX1,GREM1,GRN,GSTP1,HAX1,HDAC1,HDAC2,HELLS,HIF1A,HNRNPK,HSP90AB1,HSP90B1,HSPA5,HSPB1,HSPD1,HTATIP2,HTR2B,HYOU1,IFI6,IRF7,ITGAV,KDM1A,K…
ATP metabolic process	GO:0046034	1.86002e-06	5.73048	317	1699	61	18123	AK4,ALDOA,ATP1B1,ATP5G1,ATP5J,CCNB1,CDK1,CHCHD2,COX5A,COX6B1,COX6C,COX7B,COX8A,CYC1,CYCS,DDIT4,DHTKD1,EIF6,ENO1,ENO2,GAPDH,GPI,HIF1A,HK1,HSPA8,ISCU,LDHA,MSH2,NDC1,NDUFA1,NDUFA6,NDUFAB1,NDUFB11,NDUFB2,NDUFB3,NDUFS2,NDUFS3,NDUFS5,NDUFS6,NUP107,NUP133,NUP155,NUP37,NUP85,PARK7,PARP1,PFKFB3,PFKP,PINK1,PKM,RANBP2,SEC13,SHMT2,SLC25A12,SLC25A13,STOML2,TEFM,UQCRH,UQCRHL,UQCRQ,ZBTB20
antigen processing and presentation of exogenous peptide antigen via MHC class I, TAP-dependent	GO:0002479	1.86002e-06	5.73048	75	1699	24	18123	B2M,ITGAV,PSMA1,PSMA2,PSMA4,PSMA5,PSMA6,PSMB2,PSMB3,PSMB4,PSMB5,PSMC1,PSMC2,PSMC4,PSMC5,PSMC6,PSMD1,PSMD12,PSMD14,PSMD2,PSMD7,PSME3,PSME4,SHFM1
cell cycle DNA replication	GO:0044786	2.02477e-06	5.69362	70	1699	23	18123	CDC45,CDC7,DBF4,DNA2,FBXO5,FEN1,GINS1,GMNN,MCM2,MCM3,MCM4,MCM6,MCM7,PCNA,POLA2,POLD2,POLD3,RFC1,RFC2,RFC4,RPA3,TIPIN,ZMPSTE24
negative regulation of chromosome organization	GO:2001251	2.09759e-06	5.67828	92	1699	27	18123	AURKB,BUB3,CCNB1,CDC20,DCP2,DYNC1LI1,ESPL1,FBXO5,HNRNPC,IK,KNTC1,LCMT1,MAD2L1,MAD2L1BP,MCM2,MNAT1,NAT10,NDC80,PARP1,PLK1,PTTG1,SPDL1,TOP2A,TRIP13,TTK,ZNF207,ZWINT
regulation of cellular protein metabolic process	GO:0032268	2.23938e-06	5.64987	2591	1699	319	18123	ABCE1,ABL1,ACVR1,ADAR,ADNP,ADORA2B,AGO2,AGT,AIDA,AIFM1,AIM2,AIMP2,ANXA2,ARL6IP1,ARL6IP5,BAG2,BAG6,BCAP31,BIRC3,BIRC5,BORA,BRMS1,C14ORF166,CASC3,CASP3,CCL19,CCNA2,CCNB1,CCNG1,CCNO,CD27,CDC20,CDC6,CDK2AP1,CDK4,CDK5,CDK5RAP1,CDK5RAP3,CDK7,CDK9,CDKN1B,CDKN2A,CDKN3,CEACAM1,CEBPB,CEMIP,CENPE,CHEK1,CHEK2,CHORDC1,CIB1,CIT,CKS1B,CLDN3,CNOT8,CRLF1,CRTAP,CSDE1,CSNK2B,CST1,CST4,CSTA,CSTB,CTSD,CYCS,CYFIP1,DAP…
translational termination	GO:0006415	2.34339e-06	5.63016	104	1699	29	18123	ABCE1,ETF1,MRPL12,MRPL13,MRPL15,MRPL17,MRPL18,MRPL19,MRPL22,MRPL24,MRPL28,MRPL3,MRPL33,MRPL40,MRPL42,MRPL49,MRPL9,MRPS15,MRPS16,MRPS17,MRPS18A,MRPS30,MRPS33,MRPS34,MRPS35,MRPS7,OXA1L,PTCD3,TRMT112
protein modification by small protein conjugation or removal	GO:0070647	2.36508e-06	5.62615	1193	1699	167	18123	ABL1,ACTL6A,AIMP2,ASB13,ASXL1,BAG2,BARD1,BCL11A,BIRC3,BSPRY,BTBD1,CCNA2,CDC16,CDC20,CDC34,CDK1,CDK5,CDK5RAP3,CDK9,CDKN2A,COPS3,COPS6,CRBN,CUL7,DCAF16,DCAF17,DCAF4,DDB1,DDX58,DNAJA3,DTX2,E4F1,ENC1,FANCI,FANCL,FBXL4,FBXO2,FBXO5,GNL3,GPS1,HERC2,HIF1A,HIST1H2BC,HIST1H2BD,HIST1H2BK,HLTF,HSP90AA1,HSP90AB1,HSPA5,ISG15,KAT2A,KDM1A,KLHL12,KLHL7,KLHL9,MAD2L1,MAEA,MAGEF1,MAPK9,MARCH8,MED1,MED8,NDC1,NPM1,NUP…
negative regulation of cellular protein metabolic process	GO:0032269	2.45304e-06	5.6103	1141	1699	161	18123	ABL1,ADAR,AGO2,AGT,AIDA,ANXA2,ARL6IP1,BAG2,BAG6,BIRC3,BIRC5,C14ORF166,CASP3,CCNB1,CD27,CDK5,CDK5RAP1,CDK5RAP3,CDKN1B,CDKN2A,CEACAM1,CHORDC1,CIB1,CIT,CNOT8,CRTAP,CST1,CST4,CSTA,CSTB,DBI,DBNDD1,DCP2,DCPS,DDIT4,DEPTOR,DHFR,DMD,DNAJA3,DNAJC3,DNMT1,DUSP4,DVL1,ECM1,EFNA1,EIF2S1,EIF3E,EIF3H,EIF4A3,EIF4E,EIF4E2,EIF4EBP1,EIF4G1,EIF6,ENC1,EPHA4,EPHB2,EXOSC4,EXOSC5,EXOSC7,F8A1,F8A2,F8A3,FBXO5,FTO,G6PD,GABAR…
antigen processing and presentation of peptide antigen	GO:0048002	2.5841e-06	5.58769	193	1699	43	18123	AP1M2,AP2B1,ARF1,B2M,BCAP31,CANX,CENPE,CTSD,DYNC1LI1,IDE,ITGAV,KIF18A,KIF2A,KIF2C,KIF4A,MARCH8,PSMA1,PSMA2,PSMA4,PSMA5,PSMA6,PSMB2,PSMB3,PSMB4,PSMB5,PSMC1,PSMC2,PSMC4,PSMC5,PSMC6,PSMD1,PSMD12,PSMD14,PSMD2,PSMD7,PSME3,PSME4,RACGAP1,SEC13,SEC24A,SEC24C,SEC31A,SHFM1
nuclear DNA replication	GO:0033260	2.85483e-06	5.54442	66	1699	22	18123	CDC45,CDC7,DBF4,DNA2,FEN1,GINS1,GMNN,MCM2,MCM3,MCM4,MCM6,MCM7,PCNA,POLA2,POLD2,POLD3,RFC1,RFC2,RFC4,RPA3,TIPIN,ZMPSTE24
interleukin-1-mediated signaling pathway	GO:0070498	2.88102e-06	5.54045	105	1699	29	18123	IRAK3,MYD88,PELI2,PSMA1,PSMA2,PSMA4,PSMA5,PSMA6,PSMB2,PSMB3,PSMB4,PSMB5,PSMC1,PSMC2,PSMC4,PSMC5,PSMC6,PSMD1,PSMD12,PSMD14,PSMD2,PSMD7,PSME3,PSME4,RBX1,SHFM1,SQSTM1,UBB,UBE2V1
negative regulation of nuclear division	GO:0051784	3.00657e-06	5.52193	56	1699	20	18123	AURKB,BUB3,CCNB1,CDC20,CHEK1,DYNC1LI1,FBXO5,IK,KNTC1,LCMT1,MAD2L1,MAD2L1BP,NDC80,PLK1,SPDL1,TOM1L1,TRIP13,TTK,ZNF207,ZWINT
negative regulation of metabolic process	GO:0009892	3.01534e-06	5.52066	3498	1699	412	18123	AATF,ABCE1,ABL1,ACOT13,ADAR,ADNP,AGO2,AGT,AIDA,ANXA1,ANXA2,APEX1,ARG2,ARL6IP1,ATAD2,ATP2B1,ATP8B1,AURKB,BACH1,BAG2,BAG6,BARD1,BCKDK,BCL11A,BIRC3,BIRC5,BRMS1,BSCL2,BTAF1,C14ORF166,CASC3,CASP3,CBX1,CBX3,CCNB1,CD27,CD2AP,CD38,CDC45,CDC6,CDH3,CDK1,CDK5,CDK5RAP1,CDK5RAP3,CDK9,CDKN1B,CDKN2A,CEACAM1,CEBPB,CGGBP1,CHORDC1,CIB1,CILP,CIT,CLDN3,CLK2,CNOT8,CRTAP,CRTC3,CSDE1,CST1,CST4,CSTA,CSTB,CYP27B1,DAP,DBI…
mitochondrial translational termination	GO:0070126	3.03629e-06	5.51766	88	1699	26	18123	MRPL12,MRPL13,MRPL15,MRPL17,MRPL18,MRPL19,MRPL22,MRPL24,MRPL28,MRPL3,MRPL33,MRPL40,MRPL42,MRPL49,MRPL9,MRPS15,MRPS16,MRPS17,MRPS18A,MRPS30,MRPS33,MRPS34,MRPS35,MRPS7,OXA1L,PTCD3
RNA splicing	GO:0008380	3.13528e-06	5.50372	459	1699	79	18123	C14ORF166,C2ORF49,CASC3,CLK1,CLK2,CLNS1A,CPSF4,CSTF1,CSTF2,DCPS,DDX41,DDX5,ECD,EIF4A3,ESRP1,FASTK,GEMIN6,GPKOW,HNRNPA3,HNRNPC,HNRNPK,HNRNPM,HNRNPR,HSPA8,IK,KDM1A,LSM5,LUC7L3,MPHOSPH10,NCL,NHP2L1,NOL3,NONO,NPM1,PABPC1,PCF11,POLR2D,POLR2F,POLR2G,POLR2H,POLR2I,POLR2K,PPIE,PPP1R8,PPWD1,PRPF19,PRPF38B,PRPF8,PTBP3,PUF60,RBM25,RBMX2,RTCB,SCNM1,SETX,SF3B3,SF3B4,SFPQ,SLC38A2,SNRNP25,SNRNP27,SNRPA,SNRPB,SN…
regulation of programmed cell death	GO:0043067	3.23362e-06	5.49031	1603	1699	212	18123	AATF,ABL1,ACVR1,ADAR,ADM,ADNP,AGT,AIFM1,ANP32E,ANXA1,APEX1,ARF4,ARG2,ARL6IP1,ARL6IP5,ASNS,ATOX1,AURKB,BAG6,BARD1,BCAP31,BIK,BIRC3,BIRC5,BNIP2,BRMS1,CASP3,CASP6,CCL19,CD27,CD38,CDC34,CDK1,CDK4,CDK5,CDKN1B,CDKN2A,CEACAM5,CEACAM6,CEBPB,CHEK2,CIB1,COMP,CREB3,CRLF1,CTSD,DCPS,DDB1,DEPTOR,DFNA5,DIABLO,DNAJA3,DNAJC3,DNMT1,E2F3,ECT2,EFNA1,EGLN3,EIF2S1,ELL3,ENO1,EPCAM,ERBB3,FADD,FAP,FHL2,FOXA1,FRZB,FZD3,G6…
antigen processing and presentation of exogenous peptide antigen	GO:0002478	3.42369e-06	5.46551	175	1699	40	18123	AP1M2,AP2B1,ARF1,B2M,CANX,CENPE,CTSD,DYNC1LI1,ITGAV,KIF18A,KIF2A,KIF2C,KIF4A,PSMA1,PSMA2,PSMA4,PSMA5,PSMA6,PSMB2,PSMB3,PSMB4,PSMB5,PSMC1,PSMC2,PSMC4,PSMC5,PSMC6,PSMD1,PSMD12,PSMD14,PSMD2,PSMD7,PSME3,PSME4,RACGAP1,SEC13,SEC24A,SEC24C,SEC31A,SHFM1
neutrophil mediated immunity	GO:0002446	3.59881e-06	5.44384	500	1699	84	18123	ACLY,AGA,ALDOA,AMPD3,ANXA2,AOC1,APRT,B2M,C1ORF35,C3AR1,CAPN1,CCT2,CEACAM1,CEACAM6,COPB1,CPNE3,CSNK2B,CSTB,CTSD,CYFIP1,DDOST,DERA,DGAT1,DNAJC3,DSN1,DSP,DYNC1LI1,DYNLT1,FAF2,FGL2,FRK,FTL,FUCA1,GALNS,GDI2,GPI,GRN,GSTP1,GUSB,HEBP2,HPSE,HSP90AA1,HSP90AB1,HSPA8,IDH1,ILF2,IMPDH2,ITGAV,JUP,KPNB1,LAMP2,LCN2,MIF,MLEC,MMP9,MYD88,NCSTN,NEU1,NIT2,OSTF1,PKM,PPIA,PPIE,PRDX4,PSMA2,PSMA5,PSMC2,PSMD1,PSMD12,PSMD14…
regulation of apoptotic process	GO:0042981	3.59881e-06	5.44384	1560	1699	207	18123	AATF,ABL1,ACVR1,ADAR,ADM,ADNP,AGT,AIFM1,ANP32E,ANXA1,APEX1,ARF4,ARG2,ARL6IP1,ARL6IP5,ASNS,ATOX1,AURKB,BAG6,BARD1,BCAP31,BIK,BIRC3,BIRC5,BNIP2,BRMS1,CASP3,CASP6,CCL19,CD27,CD38,CDC34,CDK1,CDK4,CDK5,CDKN1B,CDKN2A,CEACAM5,CEACAM6,CEBPB,CHEK2,CIB1,COMP,CREB3,CRLF1,CTSD,DDB1,DEPTOR,DFNA5,DIABLO,DNAJA3,DNAJC3,DNMT1,E2F3,ECT2,EFNA1,EGLN3,EIF2S1,ELL3,ENO1,EPCAM,ERBB3,FADD,FAP,FHL2,FOXA1,FRZB,FZD3,G6PD,GC…
postreplication repair	GO:0006301	4.0279e-06	5.39492	52	1699	19	18123	ISG15,MSH2,NPLOC4,PCNA,POLD2,POLD3,POLDIP2,POLE2,REV1,REV3L,RFC1,RFC2,RFC4,RPA3,UBB,UBE2A,UBE2V1,UBE2V2,USP10
establishment of protein localization	GO:0045184	4.16977e-06	5.37989	1866	1699	240	18123	AACS,ABL1,ADAR,AFTPH,AGT,AHCTF1,AIFM1,ANXA1,AP1M2,AP2B1,AP3D1,AP3S1,ARF1,ARF4,ARFGAP1,ARFGAP3,ARL4A,ARL6IP1,ARL6IP5,ATP1B1,ATP6AP1,ATP6V0E2,ATP6V1E1,ATP6V1F,AUP1,BAG6,BARD1,BBIP1,BCAP31,BET1,BIRC5,C17ORF75,CANX,CCDC47,CCT2,CCT3,CCT6A,CCT7,CD2AP,CD38,CDK1,CDK5,CDKN2A,CEMIP,CEP131,CEP55,CHMP2B,CIB1,COG5,COL1A1,COMP,COPB1,COPG1,CTSD,DENND4C,DKC1,DYNLT1,E2F3,ECT2,EIF2D,EMC9,EPS15,FAF2,FAM53C,FERMT1,G…
antigen processing and presentation of exogenous antigen	GO:0019884	4.16977e-06	5.37989	183	1699	41	18123	AP1M2,AP2B1,AP3D1,ARF1,B2M,CANX,CENPE,CTSD,DYNC1LI1,ITGAV,KIF18A,KIF2A,KIF2C,KIF4A,PSMA1,PSMA2,PSMA4,PSMA5,PSMA6,PSMB2,PSMB3,PSMB4,PSMB5,PSMC1,PSMC2,PSMC4,PSMC5,PSMC6,PSMD1,PSMD12,PSMD14,PSMD2,PSMD7,PSME3,PSME4,RACGAP1,SEC13,SEC24A,SEC24C,SEC31A,SHFM1
neutrophil activation	GO:0042119	4.21828e-06	5.37486	502	1699	84	18123	ACLY,AGA,ALDOA,AMPD3,ANXA2,AOC1,APRT,B2M,C1ORF35,C3AR1,CAPN1,CCT2,CEACAM1,CEACAM6,COPB1,CPNE3,CSNK2B,CSTB,CTSD,CYFIP1,DDOST,DERA,DGAT1,DNAJC3,DSN1,DSP,DYNC1LI1,DYNLT1,FAF2,FGL2,FRK,FTL,FUCA1,GALNS,GDI2,GPI,GRN,GSTP1,GUSB,HEBP2,HPSE,HSP90AA1,HSP90AB1,HSPA8,IDH1,ILF2,IMPDH2,ITGAV,JUP,KPNB1,LAMP2,LCN2,MIF,MLEC,MMP9,MYD88,NCSTN,NEU1,NIT2,OSTF1,PKM,PPIA,PPIE,PRDX4,PSMA2,PSMA5,PSMC2,PSMD1,PSMD12,PSMD14…
regulation of cell death	GO:0010941	4.762e-06	5.32221	1740	1699	226	18123	AATF,ABL1,ACVR1,ADAR,ADM,ADNP,AGR2,AGT,AIFM1,AIMP2,ANP32E,ANXA1,AP2B1,APEX1,ARF4,ARG2,ARL6IP1,ARL6IP5,ASNS,ATOX1,AURKB,BAG6,BARD1,BCAP31,BIK,BIRC3,BIRC5,BNIP2,BRMS1,CASP3,CASP6,CCL19,CD27,CD38,CDC34,CDK1,CDK4,CDK5,CDKN1B,CDKN2A,CEACAM5,CEACAM6,CEBPB,CHEK2,CIB1,COMP,CREB3,CRLF1,CTSD,DCPS,DDB1,DDIT4,DEPTOR,DFNA5,DIABLO,DNAJA3,DNAJC3,DNMT1,DNMT3A,DYNLT1,E2F3,ECT2,EFNA1,EGLN3,EIF2S1,EIF4G1,ELL3,ENO1,…
response to oxygen levels	GO:0070482	5.03497e-06	5.298	410	1699	72	18123	ADM,AHCY,AIFM1,AK4,ATP1B1,ATP6AP1,BACH1,BNIP2,CA9,CASP3,CCNA2,CCNB1,CD38,CDK4,CDKN1B,CHCHD2,CLDN3,COL1A1,DDIT4,DNMT3A,EGLN3,EIF4EBP1,ENO1,HDAC1,HDAC2,HIF1A,HSP90B1,HSPD1,HYOU1,ITGA2,LDHA,MB,MST1,NDUFS2,NOL3,PDK1,PHB2,PINK1,PLAT,PLOD1,PLOD2,PMAIP1,POSTN,PSMA1,PSMA2,PSMA4,PSMA5,PSMA6,PSMB2,PSMB3,PSMB4,PSMB5,PSMC1,PSMC2,PSMC4,PSMC5,PSMC6,PSMD1,PSMD12,PSMD14,PSMD2,PSMD7,PSME3,PSME4,PTEN,RBX1,SHFM1,TL…
cellular respiration	GO:0045333	5.42611e-06	5.26551	240	1699	49	18123	AK4,ATP5G1,ATP5J,CCNB1,CDK1,CHCHD2,CISD1,COX5A,COX6B1,COX6C,COX7B,COX8A,CYC1,CYCS,DHTKD1,DLAT,HIF1A,IDE,IDH1,IDH2,ISCU,MDH2,MSH2,MTFR1,NDUFA1,NDUFA6,NDUFAB1,NDUFB11,NDUFB2,NDUFB3,NDUFS2,NDUFS3,NDUFS5,NDUFS6,OAS1,OXA1L,PARK7,PDHA1,PIK3CA,PINK1,SHMT2,SLC25A12,SLC25A13,STOML2,TEFM,TRAP1,UQCRH,UQCRHL,UQCRQ
morphogenesis of a polarized epithelium	GO:0001738	5.59912e-06	5.25188	152	1699	36	18123	ABL1,AP2B1,DLG3,DVL1,FAT1,FZD3,FZD6,IFT20,MSN,PSMA1,PSMA2,PSMA4,PSMA5,PSMA6,PSMB2,PSMB3,PSMB4,PSMB5,PSMC1,PSMC2,PSMC4,PSMC5,PSMC6,PSMD1,PSMD12,PSMD14,PSMD2,PSMD7,PSME3,PSME4,RPGRIP1L,SCRIB,SHFM1,SLC9A3R1,SMURF2,VANGL1
nucleic acid phosphodiester bond hydrolysis	GO:0090305	6.03556e-06	5.21928	306	1699	58	18123	AGO2,AIFM1,APEX1,APEX2,BMS1,BOP1,C11ORF80,CASP3,CDKN2A,CNOT8,CPSF4,CSTF2,DCP2,DDB1,DNA2,DROSHA,ERI2,ERN2,EXOSC4,EXOSC5,EXOSC7,FEN1,HRSP12,KPNA1,KPNB1,KRI1,LACTB2,LAS1L,NHP2,NOP14,PARN,PARP1,PCF11,PCNA,PLD3,POLD2,POLD3,POLR2I,POP7,PPP1R8,RBBP8,RBX1,REV3L,REXO4,RFC1,RFC2,RFC4,RNASEH2A,RPA3,RPP38,RPP40,RRS1,SND1,TDP1,TSEN34,UBB,UTP20,XPA
negative regulation of biological process	GO:0048519	6.07533e-06	5.21643	5861	1699	645	18123	AATF,ABCE1,ABL1,ACOT13,ACVR1,ADAMDEC1,ADAR,ADD3,ADIPOR1,ADM,ADNP,ADORA2B,AGO2,AGR2,AGT,AIDA,AIMP2,ANKRD17,ANXA1,ANXA2,AP2B1,APEX1,APOBEC3B,ARF1,ARF4,ARG2,ARL6IP1,ARL6IP5,ASNS,ASPM,ASS1,ASXL1,ATAD2,ATOX1,ATP2B1,ATP5J,ATP8B1,AURKB,B2M,BACH1,BAG2,BAG6,BANF1,BARD1,BCKDK,BCL11A,BICD1,BIRC3,BIRC5,BNIP2,BRMS1,BSCL2,BTAF1,BUB3,C14ORF166,CAPG,CASC3,CASK,CASP3,CBX1,CBX3,CCL19,CCNB1,CD164,CD27,CD2AP,CD38,CD…
antigen processing and presentation of exogenous peptide antigen via MHC class I	GO:0042590	6.48344e-06	5.18819	80	1699	24	18123	B2M,ITGAV,PSMA1,PSMA2,PSMA4,PSMA5,PSMA6,PSMB2,PSMB3,PSMB4,PSMB5,PSMC1,PSMC2,PSMC4,PSMC5,PSMC6,PSMD1,PSMD12,PSMD14,PSMD2,PSMD7,PSME3,PSME4,SHFM1
positive regulation of canonical Wnt signaling pathway	GO:0090263	6.55547e-06	5.1834	153	1699	36	18123	ASPM,CDH3,COL1A1,EGF,GID8,JUP,PPM1B,PPP2R3A,PSMA1,PSMA2,PSMA4,PSMA5,PSMA6,PSMB2,PSMB3,PSMB4,PSMB5,PSMC1,PSMC2,PSMC4,PSMC5,PSMC6,PSMD1,PSMD12,PSMD14,PSMD2,PSMD7,PSME3,PSME4,RUVBL1,SFRP4,SHFM1,SMURF2,UBR5,USP8,XIAP
aerobic respiration	GO:0009060	6.78871e-06	5.16821	200	1699	43	18123	AK4,ATP5G1,ATP5J,CCNB1,CDK1,CHCHD2,COX5A,COX6B1,COX6C,COX7B,COX8A,CYC1,CYCS,DHTKD1,DLAT,HIF1A,IDE,IDH1,IDH2,ISCU,MDH2,MSH2,MTFR1,NDUFA1,NDUFA6,NDUFAB1,NDUFB11,NDUFB2,NDUFB3,NDUFS2,NDUFS3,NDUFS5,NDUFS6,OXA1L,PARK7,PDHA1,PINK1,SHMT2,STOML2,TEFM,UQCRH,UQCRHL,UQCRQ
DNA strand elongation involved in DNA replication	GO:0006271	6.84615e-06	5.16455	19	1699	11	18123	DNA2,GINS1,GINS2,MCM3,MCM4,MCM7,PCNA,POLD2,POLD3,POLE3,RFC4
response to organic substance	GO:0010033	6.8837e-06	5.16218	3457	1699	405	18123	AACS,ABCE1,ABL1,ACTR3,ACVR1,ADAR,ADIPOR1,ADM,ADNP,AGR2,AGT,AIFM1,AIM2,AKR1A1,AKR1B10,ANKZF1,ANXA1,ANXA2,AOC1,AP3S1,APEX1,APRT,ARF1,ARFGAP1,ARL6IP5,ASNS,ASS1,ASXL1,ATIC,ATP2B1,ATP6AP1,ATP6V0E2,ATP6V1E1,ATP6V1F,AUP1,B2M,BAG6,BCAP31,BCL11A,BIRC3,BIRC5,BOLA2,BOLA2B,BSPRY,CA9,CANX,CASK,CASP3,CASP6,CASP7,CATSPERB,CCDC47,CCL19,CCL22,CCNA2,CCNB1,CD180,CD27,CD38,CD9,CDC34,CDC6,CDK1,CDK4,CDK5,CDK5RAP3,CDK9…
negative regulation of cellular process	GO:0048523	6.8837e-06	5.16218	5153	1699	575	18123	AATF,ABCE1,ABL1,ACVR1,ADAMDEC1,ADAR,ADD3,ADIPOR1,ADM,ADNP,AGO2,AGR2,AGT,AIDA,AIMP2,ANKRD17,ANXA1,ANXA2,AP2B1,APEX1,APOBEC3B,ARF1,ARF4,ARG2,ARL6IP1,ARL6IP5,ASNS,ASPM,ASS1,ASXL1,ATAD2,ATOX1,ATP5J,ATP8B1,AURKB,B2M,BACH1,BAG2,BAG6,BARD1,BCKDK,BCL11A,BICD1,BIRC3,BIRC5,BNIP2,BRMS1,BTAF1,BUB3,C14ORF166,CAPG,CASK,CASP3,CBX1,CBX3,CCL19,CCNB1,CD164,CD27,CD2AP,CD38,CD9,CDC20,CDC34,CDC45,CDC6,CDC7,CDK1,CDK4,…
microtubule cytoskeleton organization	GO:0000226	6.8837e-06	5.16218	663	1699	103	18123	ABL1,AHCTF1,ALMS1,ASPM,AURKB,BICD1,BIRC5,BORA,BUB3,CCNB1,CDC20,CDCA8,CDK1,CDK5,CDKN1B,CENPA,CENPE,CENPM,CENPO,CENPU,CEP131,CEP350,CEP57,CEP68,CHEK1,CHEK2,CHMP2B,CHORDC1,CIB1,CKAP5,CUL7,DLGAP5,DNAAF2,DSN1,DVL1,DYNC1LI1,DYNLT1,ERCC6L,ESPL1,FBXO5,GAPDH,GJA1,GNAI1,HAUS5,HOOK1,KAT2A,KIAA0753,KIF18A,KIF18B,KIF20A,KIF2A,KIF2C,KIF4A,KNTC1,KPNB1,LSM14A,MAD2L1,MAP7,MET,MYH9,NAT10,NDC80,NEK2,NEK7,NPM1,NUP10…
cellular response to hypoxia	GO:0071456	6.8837e-06	5.16218	214	1699	45	18123	AK4,BACH1,CA9,CCNA2,CCNB1,CHCHD2,DNMT3A,EGLN3,EIF4EBP1,ENO1,HIF1A,HYOU1,MST1,NOL3,PDK1,PHB2,PINK1,PMAIP1,PSMA1,PSMA2,PSMA4,PSMA5,PSMA6,PSMB2,PSMB3,PSMB4,PSMB5,PSMC1,PSMC2,PSMC4,PSMC5,PSMC6,PSMD1,PSMD12,PSMD14,PSMD2,PSMD7,PSME3,PSME4,PTEN,RBX1,SHFM1,TMBIM6,TWIST1,UBB
negative regulation of macromolecule metabolic process	GO:0010605	6.93784e-06	5.15878	3262	1699	385	18123	AATF,ABCE1,ABL1,ADAR,ADNP,AGO2,AGT,AIDA,ANXA1,ANXA2,APEX1,ARG2,ARL6IP1,ATAD2,ATP2B1,ATP8B1,AURKB,BACH1,BAG2,BAG6,BARD1,BCL11A,BIRC3,BIRC5,BRMS1,BTAF1,C14ORF166,CASC3,CASP3,CBX1,CBX3,CCNB1,CD27,CD2AP,CD38,CDC45,CDC6,CDH3,CDK1,CDK5,CDK5RAP1,CDK5RAP3,CDK9,CDKN1B,CDKN2A,CEACAM1,CEBPB,CGGBP1,CHORDC1,CIB1,CILP,CIT,CLDN3,CNOT8,CRTAP,CSDE1,CST1,CST4,CSTA,CSTB,DAP,DBI,DBNDD1,DCP2,DCPS,DDIT4,DDX5,DDX58,DEP…
protein ubiquitination	GO:0016567	7.03185e-06	5.15293	900	1699	131	18123	ABL1,AIMP2,ASB13,BAG2,BARD1,BIRC3,BSPRY,BTBD1,CDC16,CDC20,CDC34,CDK5,CDK5RAP3,CDK9,CDKN2A,CRBN,CUL7,DCAF16,DCAF17,DCAF4,DDB1,DNAJA3,DTX2,E4F1,ENC1,FANCI,FANCL,FBXL4,FBXO2,FBXO5,HERC2,HIF1A,HIST1H2BC,HIST1H2BD,HIST1H2BK,HLTF,HSP90AA1,HSP90AB1,HSPA5,ISG15,KDM1A,KLHL12,KLHL7,KLHL9,MAD2L1,MAEA,MAGEF1,MAPK9,MARCH8,MED1,MED8,NPM1,PARK7,PCNA,PCNP,PDCD6,PEF1,PELI2,PHC1,PINK1,PJA1,PJA2,PLK1,PPIA,PRMT3,PRP…
granulocyte activation	GO:0036230	7.24445e-06	5.13999	509	1699	84	18123	ACLY,AGA,ALDOA,AMPD3,ANXA2,AOC1,APRT,B2M,C1ORF35,C3AR1,CAPN1,CCT2,CEACAM1,CEACAM6,COPB1,CPNE3,CSNK2B,CSTB,CTSD,CYFIP1,DDOST,DERA,DGAT1,DNAJC3,DSN1,DSP,DYNC1LI1,DYNLT1,FAF2,FGL2,FRK,FTL,FUCA1,GALNS,GDI2,GPI,GRN,GSTP1,GUSB,HEBP2,HPSE,HSP90AA1,HSP90AB1,HSPA8,IDH1,ILF2,IMPDH2,ITGAV,JUP,KPNB1,LAMP2,LCN2,MIF,MLEC,MMP9,MYD88,NCSTN,NEU1,NIT2,OSTF1,PKM,PPIA,PPIE,PRDX4,PSMA2,PSMA5,PSMC2,PSMD1,PSMD12,PSMD14…
regulation of small molecule metabolic process	GO:0062012	7.25326e-06	5.13947	430	1699	74	18123	ADIPOR1,ADM,AK4,ANXA1,BCKDK,CEACAM1,CLK2,CYP27B1,DDB1,DDIT4,DYRK2,EIF6,ENO1,FAM3C,GSTZ1,HIF1A,IGFBP3,IRS1,KAT2A,KPNB1,LCMT1,LPGAT1,MAEA,NDC1,NQO1,NUP107,NUP133,NUP155,NUP37,NUP85,P2RY6,PARK7,PARP1,PDK1,PDP1,PFKFB3,PINK1,PMAIP1,PPP1CA,PPP1CB,PSMA1,PSMA2,PSMA4,PSMA5,PSMA6,PSMB2,PSMB3,PSMB4,PSMB5,PSMC1,PSMC2,PSMC4,PSMC5,PSMC6,PSMD1,PSMD12,PSMD14,PSMD2,PSMD7,PSME3,PSME4,RAN,RANBP2,SEC13,SHFM1,SIRT7,S…
Wnt signaling pathway, planar cell polarity pathway	GO:0060071	7.55015e-06	5.12204	110	1699	29	18123	ABL1,AP2B1,DVL1,FZD3,FZD6,PSMA1,PSMA2,PSMA4,PSMA5,PSMA6,PSMB2,PSMB3,PSMB4,PSMB5,PSMC1,PSMC2,PSMC4,PSMC5,PSMC6,PSMD1,PSMD12,PSMD14,PSMD2,PSMD7,PSME3,PSME4,SHFM1,SMURF2,VANGL1
RNA localization	GO:0006403	7.70676e-06	5.11313	222	1699	46	18123	AHCTF1,BICD1,C14ORF166,CASC3,CCT2,CCT3,CCT6A,CCT7,CKAP5,CPSF4,DCP2,DKC1,EIF4A3,EIF4E,FBL,HNRNPA3,MRPL18,MX2,NDC1,NHP2,NPM1,NUP107,NUP133,NUP155,NUP37,NUP62CL,NUP85,PARN,PIH1D1,POLR2D,RAN,RANBP2,RUVBL1,SEC13,SHFM1,SLBP,SMG7,SRRM1,SRSF3,SRSF9,THOC2,TOMM20,XPO1,ZC3H11A,ZNHIT3,ZNHIT6
organelle localization	GO:0051640	7.93319e-06	5.10055	657	1699	102	18123	ABCE1,ACTR3,ALMS1,AP1M2,AP3D1,AP3S1,ARF1,ARFGAP3,ARMCX3,ASPM,ATP6AP1,AURKB,BET1,BICD1,C17ORF75,CCNB1,CDCA8,CDH3,CDK1,CDK5,CENPA,CENPE,CEP131,CEP57,CHMP2B,CKAP5,CLUH,CNIH1,CNIH3,COPG1,DLGAP5,DMD,DYNLT1,EIF6,ESPL1,F8A1,F8A2,F8A3,FAM98A,FNBP1L,GEM,GJA1,GPR143,HAUS5,HIF1A,HSP90AA1,IQCB1,KAT2A,KIF14,KIF18A,KIF2C,KLHL12,KPNB1,MAD2L1,MREG,MX2,MYH9,MYO19,NDC80,NEK2,NPM1,PDCD6,PDPK1,PEF1,PIK3CD,PINK1,PLK1…
RNA splicing, via transesterification reactions	GO:0000375	9.12605e-06	5.03972	363	1699	65	18123	CASC3,CLNS1A,CPSF4,CSTF1,CSTF2,DCPS,DDX41,DDX5,EIF4A3,GEMIN6,GPKOW,HNRNPA3,HNRNPC,HNRNPK,HNRNPM,HNRNPR,HSPA8,IK,KDM1A,LSM5,LUC7L3,MPHOSPH10,NCL,NHP2L1,NOL3,NONO,NPM1,PABPC1,PCF11,POLR2D,POLR2F,POLR2G,POLR2H,POLR2I,POLR2K,PPIE,PPWD1,PRPF19,PRPF38B,PRPF8,PUF60,RBM25,RBMX2,SCNM1,SETX,SF3B3,SF3B4,SFPQ,SNRNP25,SNRNP27,SNRPA,SNRPB,SNRPD2,SNRPD3,SNRPE,SNRPF,SNRPG,SRPK1,SRRM1,SRSF3,SRSF8,SRSF9,TGS1,U2SUR…
establishment of tissue polarity	GO:0007164	9.85466e-06	5.00636	130	1699	32	18123	ABL1,AP2B1,DLG3,DVL1,FZD3,FZD6,IFT20,PSMA1,PSMA2,PSMA4,PSMA5,PSMA6,PSMB2,PSMB3,PSMB4,PSMB5,PSMC1,PSMC2,PSMC4,PSMC5,PSMC6,PSMD1,PSMD12,PSMD14,PSMD2,PSMD7,PSME3,PSME4,RPGRIP1L,SHFM1,SMURF2,VANGL1
establishment of planar polarity	GO:0001736	9.85466e-06	5.00636	130	1699	32	18123	ABL1,AP2B1,DLG3,DVL1,FZD3,FZD6,IFT20,PSMA1,PSMA2,PSMA4,PSMA5,PSMA6,PSMB2,PSMB3,PSMB4,PSMB5,PSMC1,PSMC2,PSMC4,PSMC5,PSMC6,PSMD1,PSMD12,PSMD14,PSMD2,PSMD7,PSME3,PSME4,RPGRIP1L,SHFM1,SMURF2,VANGL1
cellular response to decreased oxygen levels	GO:0036294	9.93132e-06	5.00299	224	1699	46	18123	AIFM1,AK4,BACH1,CA9,CCNA2,CCNB1,CHCHD2,DNMT3A,EGLN3,EIF4EBP1,ENO1,HIF1A,HYOU1,MST1,NOL3,PDK1,PHB2,PINK1,PMAIP1,PSMA1,PSMA2,PSMA4,PSMA5,PSMA6,PSMB2,PSMB3,PSMB4,PSMB5,PSMC1,PSMC2,PSMC4,PSMC5,PSMC6,PSMD1,PSMD12,PSMD14,PSMD2,PSMD7,PSME3,PSME4,PTEN,RBX1,SHFM1,TMBIM6,TWIST1,UBB
intrinsic apoptotic signaling pathway	GO:0097193	1.07823e-05	4.96729	297	1699	56	18123	ABL1,AIFM1,ARL6IP5,BAG6,BCAP31,CASP3,CDKN2A,CEBPB,CHEK2,CREB3,DDIT4,DDX5,DFNA5,DIABLO,DYRK2,ELL3,ENO1,ERN2,GPX1,HDAC1,HELLS,HIF1A,HNRNPK,HSPB1,HYOU1,IFI6,KDM1A,MELK,MIF,MLLT11,MMP9,MSH2,NCK1,NDUFS3,NOL3,NONO,PARK7,PARP1,PDK1,PINK1,PMAIP1,PPIA,PTTG1IP,SFN,SFPQ,SGMS1,SLC9A3R1,SOD1,TAF6,TAF9,TMBIM6,TRAP1,TRIAP1,UBB,UBE2K,XBP1
ribose phosphate metabolic process	GO:0019693	1.23814e-05	4.90723	444	1699	75	18123	ACLY,ACOT13,ADK,AK4,ALDOA,AMPD3,APRT,ATIC,ATP5G1,ATP5J,CASK,COASY,CTPS1,DBI,DDIT4,DGAT1,DHTKD1,DLAT,EIF6,ENO1,ENO2,ENTPD7,G6PD,GAPDH,GMPS,GNAI3,GPI,GSTZ1,HIF1A,HK1,HSD17B8,IMPDH2,ITPA,LDHA,MCCC2,NDC1,NME7,NT5E,NUP107,NUP133,NUP155,NUP37,NUP85,OXSM,PARP1,PDHA1,PDK1,PDP1,PFAS,PFKFB3,PFKP,PINK1,PKM,PMVK,PPAT,PPCS,PRPS2,PTHLH,PYGL,RAN,RANBP2,RFK,RPIA,SEC13,SLC25A12,SLC25A13,SLC25A16,STOML2,SULT1A1,TP…
hexose metabolic process	GO:0019318	1.34129e-05	4.87248	255	1699	50	18123	ADIPOR1,AKR1A1,ALDOA,BCKDK,CHST15,CLK2,DDB1,DLAT,DYRK2,ENO1,ENO2,FAM3C,FUCA1,FUT2,FUT8,G6PD,GALT,GAPDH,GOT1,GOT2,GPI,HK1,IGFBP3,INPPL1,IRS1,KAT2A,LCMT1,MAEA,MAN2A1,MDH2,OAS1,PC,PDHA1,PDK1,PFKFB3,PFKP,PIK3CA,PKM,PMAIP1,PPP1CA,PPP1CB,RANBP2,SIRT7,SLC25A10,SLC25A12,SLC25A13,SORD,TFF3,ZMPSTE24,ZNF692
regulation of chromosome organization	GO:0033044	1.34129e-05	4.87248	299	1699	56	18123	AURKB,BUB3,CCNB1,CCT2,CCT3,CCT6A,CCT7,CDC16,CDC20,CDC6,CDK9,CENPE,DCP2,DKC1,DLGAP5,DNMT1,DYNC1LI1,ESPL1,FBXO5,FEN1,GNL3,HIST1H4J,HNRNPC,IK,JARID2,KAT2A,KDM1A,KNTC1,LCMT1,MAD2L1,MAD2L1BP,MCM2,MNAT1,NAT10,NDC80,NEK2,NEK7,NELFE,NIPBL,PARN,PARP1,PIH1D1,PINK1,PLK1,PTTG1,RNF4,SFPQ,SPDL1,TACC3,TOP2A,TRIP13,TTK,UBE2C,XBP1,ZNF207,ZWINT
SCF-dependent proteasomal ubiquitin-dependent protein catabolic process	GO:0031146	1.37766e-05	4.86086	95	1699	26	18123	FBXL4,FBXO2,KIF14,PSMA1,PSMA2,PSMA4,PSMA5,PSMA6,PSMB2,PSMB3,PSMB4,PSMB5,PSMC1,PSMC2,PSMC4,PSMC5,PSMC6,PSMD1,PSMD12,PSMD14,PSMD2,PSMD7,PSME3,PSME4,RBX1,SHFM1
RNA splicing, via transesterification reactions with bulged adenosine as nucleophile	GO:0000377	1.41142e-05	4.85034	360	1699	64	18123	CASC3,CLNS1A,CPSF4,CSTF1,CSTF2,DCPS,DDX41,DDX5,EIF4A3,GEMIN6,GPKOW,HNRNPA3,HNRNPC,HNRNPK,HNRNPM,HNRNPR,HSPA8,IK,KDM1A,LSM5,LUC7L3,NCL,NHP2L1,NOL3,NONO,NPM1,PABPC1,PCF11,POLR2D,POLR2F,POLR2G,POLR2H,POLR2I,POLR2K,PPIE,PPWD1,PRPF19,PRPF38B,PRPF8,PUF60,RBM25,RBMX2,SCNM1,SETX,SF3B3,SF3B4,SFPQ,SNRNP25,SNRNP27,SNRPA,SNRPB,SNRPD2,SNRPD3,SNRPE,SNRPF,SNRPG,SRPK1,SRRM1,SRSF3,SRSF8,SRSF9,TGS1,U2SURP,WDR77
mRNA splicing, via spliceosome	GO:0000398	1.41142e-05	4.85034	360	1699	64	18123	CASC3,CLNS1A,CPSF4,CSTF1,CSTF2,DCPS,DDX41,DDX5,EIF4A3,GEMIN6,GPKOW,HNRNPA3,HNRNPC,HNRNPK,HNRNPM,HNRNPR,HSPA8,IK,KDM1A,LSM5,LUC7L3,NCL,NHP2L1,NOL3,NONO,NPM1,PABPC1,PCF11,POLR2D,POLR2F,POLR2G,POLR2H,POLR2I,POLR2K,PPIE,PPWD1,PRPF19,PRPF38B,PRPF8,PUF60,RBM25,RBMX2,SCNM1,SETX,SF3B3,SF3B4,SFPQ,SNRNP25,SNRNP27,SNRPA,SNRPB,SNRPD2,SNRPD3,SNRPE,SNRPF,SNRPG,SRPK1,SRRM1,SRSF3,SRSF8,SRSF9,TGS1,U2SURP,WDR77
regulation of establishment of planar polarity	GO:0090175	1.62365e-05	4.78951	114	1699	29	18123	ABL1,AP2B1,DVL1,FZD3,FZD6,PSMA1,PSMA2,PSMA4,PSMA5,PSMA6,PSMB2,PSMB3,PSMB4,PSMB5,PSMC1,PSMC2,PSMC4,PSMC5,PSMC6,PSMD1,PSMD12,PSMD14,PSMD2,PSMD7,PSME3,PSME4,SHFM1,SMURF2,VANGL1
cellular protein complex disassembly	GO:0043624	1.63516e-05	4.78644	228	1699	46	18123	ABCE1,ADD3,CAPG,CIB1,CKAP5,DSTN,EPS8,ETF1,HSPA8,KIF18A,KIF18B,KIF2A,KIF2C,MRPL12,MRPL13,MRPL15,MRPL17,MRPL18,MRPL19,MRPL22,MRPL24,MRPL28,MRPL3,MRPL33,MRPL40,MRPL42,MRPL49,MRPL9,MRPS15,MRPS16,MRPS17,MRPS18A,MRPS30,MRPS33,MRPS34,MRPS35,MRPS7,NCK1,OXA1L,PIK3CA,PTCD3,SCIN,SH3GL1,SPAST,TPX2,TRMT112
monosaccharide metabolic process	GO:0005996	1.68457e-05	4.77351	279	1699	53	18123	ADIPOR1,AKR1A1,ALDOA,BCKDK,CHST15,CLK2,DDB1,DLAT,DYRK2,ENO1,ENO2,FAM3C,FGGY,FUCA1,FUT2,FUT8,G6PD,GALT,GAPDH,GOT1,GOT2,GPI,HK1,IGFBP3,INPPL1,IRS1,KAT2A,LCMT1,MAEA,MAN2A1,MDH2,OAS1,PC,PDHA1,PDK1,PFKFB3,PFKP,PIK3CA,PKM,PMAIP1,PPP1CA,PPP1CB,RANBP2,RPIA,SIRT7,SLC25A10,SLC25A12,SLC25A13,SORD,TALDO1,TFF3,ZMPSTE24,ZNF692
post-translational protein modification	GO:0043687	1.7011e-05	4.76927	362	1699	64	18123	ASB13,BTBD1,CALU,CHGB,COPS3,COPS6,CP,CRTAP,CUL7,DCAF16,DCAF17,DCAF4,DDB1,DNAJC3,FBXL4,FBXO2,FN3KRP,GPS1,HIF1A,HSP90B1,IGFBP3,KLHL9,LAMC1,LCMT1,MEN1,PDIA6,PSMA1,PSMA2,PSMA4,PSMA5,PSMA6,PSMB2,PSMB3,PSMB4,PSMB5,PSMC1,PSMC2,PSMC4,PSMC5,PSMC6,PSMD1,PSMD12,PSMD14,PSMD2,PSMD7,PSME3,PSME4,RAB11A,RAB1B,RAB38,RABGGTB,RBBP7,RBX1,RCN1,SHFM1,SPP1,SPSB1,STT3A,TIMP1,TMEM132A,UBA3,UBD,UCHL3,VCAN
protein localization to nucleus	GO:0034504	1.70911e-05	4.76723	294	1699	55	18123	ADAR,AGT,BARD1,CCT2,CCT3,CCT6A,CCT7,CD2AP,CDK1,CDK5,CDK5RAP3,CDKN2A,COL1A1,DKC1,DVL1,E2F3,ECT2,FAM53C,FERMT1,GTSE1,HSP90AB1,IPO4,IPO7,JUP,KPNA1,KPNB1,MAGED1,MED1,MEPCE,MMP12,NOLC1,NPM1,NUP107,NUP133,NUP155,NUP62CL,NUP85,NVL,PARK7,PARP1,PHB2,PLK1,PPP3CA,PTTG1IP,RAN,RANBP2,RRS1,SEC13,SIX1,SIX2,TFRC,UBR5,XBP1,XPA,XPO1
cellular response to oxygen levels	GO:0071453	1.75746e-05	4.75511	243	1699	48	18123	AIFM1,AK4,ATP6AP1,BACH1,CA9,CCNA2,CCNB1,CHCHD2,DNMT3A,EGLN3,EIF4EBP1,ENO1,HIF1A,HYOU1,MST1,NDUFS2,NOL3,PDK1,PHB2,PINK1,PMAIP1,PSMA1,PSMA2,PSMA4,PSMA5,PSMA6,PSMB2,PSMB3,PSMB4,PSMB5,PSMC1,PSMC2,PSMC4,PSMC5,PSMC6,PSMD1,PSMD12,PSMD14,PSMD2,PSMD7,PSME3,PSME4,PTEN,RBX1,SHFM1,TMBIM6,TWIST1,UBB
antigen processing and presentation	GO:0019882	1.79278e-05	4.74647	236	1699	47	18123	AP1M2,AP2B1,AP3D1,ARF1,B2M,BCAP31,CANX,CCL19,CENPE,CTSD,DYNC1LI1,FGL2,IDE,ITGAV,KIF18A,KIF2A,KIF2C,KIF4A,MARCH8,PSMA1,PSMA2,PSMA4,PSMA5,PSMA6,PSMB2,PSMB3,PSMB4,PSMB5,PSMC1,PSMC2,PSMC4,PSMC5,PSMC6,PSMD1,PSMD12,PSMD14,PSMD2,PSMD7,PSME3,PSME4,RACGAP1,SEC13,SEC24A,SEC24C,SEC31A,SHFM1,YTHDF1
macromolecule localization	GO:0033036	1.85849e-05	4.73084	3148	1699	370	18123	AACS,ABCA4,ABCC3,ABL1,ADAR,AFTPH,AGR2,AGT,AHCTF1,AIFM1,AMACR,ANXA1,ANXA2,AP1M2,AP2B1,AP3D1,AP3S1,APOL6,APOO,ARF1,ARF4,ARFGAP1,ARFGAP3,ARL4A,ARL6IP1,ARL6IP5,ARMCX3,ASXL1,ATP10B,ATP10D,ATP1B1,ATP2C2,ATP5J,ATP6AP1,ATP6V0E2,ATP6V1E1,ATP6V1F,ATP8B1,AUP1,AURKB,BAG6,BARD1,BBIP1,BCAP31,BET1,BICD1,BIRC5,BORA,BSCL2,BUB3,C14ORF166,C17ORF75,CANX,CASC3,CCDC47,CCT2,CCT3,CCT6A,CCT7,CD2AP,CD38,CDK1,CDK5,CDK5RAP3…
leukocyte degranulation	GO:0043299	1.92044e-05	4.7166	538	1699	86	18123	ACLY,AGA,ALDOA,AMPD3,ANXA2,AOC1,APRT,B2M,C1ORF35,C3AR1,CAPN1,CCT2,CEACAM1,CEACAM6,COPB1,CPNE3,CSNK2B,CSTB,CTSD,CYFIP1,DDOST,DERA,DGAT1,DNAJC3,DSN1,DSP,DYNC1LI1,DYNLT1,FAF2,FGL2,FRK,FTL,FUCA1,GALNS,GDI2,GPI,GRN,GSTP1,GUSB,HEBP2,HPSE,HSP90AA1,HSP90AB1,HSPA8,IDH1,ILF2,IMPDH2,ITGAV,JUP,KPNB1,LAMP2,LCN2,MIF,MLEC,MMP9,NCSTN,NEU1,NIT2,OSTF1,PDPK1,PIK3CD,PKM,PPIA,PPIE,PRDX4,PSMA2,PSMA5,PSMC2,PSMD1,PSMD12…
import into nucleus	GO:0051170	2.00806e-05	4.69722	174	1699	38	18123	ADAR,AGT,CDK1,E2F3,ECT2,FAM53C,FERMT1,GEMIN6,HSP90AB1,HTATIP2,IPO4,IPO7,JUP,KPNA1,KPNB1,MED1,MMP12,NOLC1,NUP107,NUP133,NUP155,NUP62CL,NUP85,PHB2,PPP3CA,PTTG1IP,RAN,RANBP2,SEC13,SIX2,SNRPB,SNRPD2,SNRPD3,SNRPE,SNRPF,SNRPG,UBR5,XBP1
posttranscriptional regulation of gene expression	GO:0010608	2.08122e-05	4.68168	928	1699	132	18123	ABCE1,ADAR,AGO2,APEX1,CASC3,CDK4,CDK5RAP1,CEBPB,CNOT8,CSDE1,CYFIP1,DCP2,DCPS,DDX5,DHFR,DKC1,DNAJC3,DROSHA,EIF1B,EIF2B4,EIF2S1,EIF2S3,EIF3B,EIF3D,EIF3E,EIF3H,EIF4A3,EIF4E,EIF4E2,EIF4EBP1,EIF4G1,EIF6,ENC1,ETF1,EXOSC4,EXOSC5,EXOSC7,FASTK,FASTKD1,FASTKD3,FTO,GAPDH,HIST1H4J,HNRNPC,HNRNPM,HNRNPR,HRSP12,HSPA8,HSPB1,ITGA2,KRT17,LSM14A,LSM5,METAP1,MRPL13,MTG1,MTIF2,MYCN,MYD88,NAT10,NCK1,NCL,NDC1,NOLC1,NPM…
mitochondrion organization	GO:0007005	2.30734e-05	4.63689	565	1699	89	18123	AFG3L2,AIFM1,APOO,ARMCX3,ATP5G1,ATP5J,BCAP31,BIK,CDK5,CDKN2A,CHCHD2,CHCHD3,CLUH,COA4,COX17,CYCS,DCN,DNA2,DNAJA3,DYNLT1,FASTKD3,GABARAPL2,GABPA,GCLM,GGCT,GOLPH3,GPX1,HAX1,HEBP2,HIF1A,HSD17B10,HSP90AA1,HSPD1,IFI6,KAT2A,MAN2A1,MFF,MLLT11,MMP9,MPV17,MTFR1,MTX1,MTX2,MX2,MYO19,NDUFA1,NDUFA6,NDUFAB1,NDUFB11,NDUFB2,NDUFB3,NDUFS2,NDUFS3,NDUFS5,NDUFS6,NOL3,OPTN,OXA1L,PARK7,PARP1,PHB,PHB2,PINK1,PMAIP1,POLDI…
regulation of mitotic nuclear division	GO:0007088	2.40075e-05	4.61965	110	1699	28	18123	AURKB,BORA,BUB3,CCNB1,CDC16,CDC20,CHEK1,CUL7,DLGAP5,DYNC1LI1,EGF,ESPL1,FBXO5,IK,KNTC1,LCMT1,MAD2L1,MAD2L1BP,MKI67,NDC80,NEK2,PLK1,SPDL1,TOM1L1,TRIP13,TTK,ZNF207,ZWINT
myeloid leukocyte mediated immunity	GO:0002444	2.51473e-05	4.59951	558	1699	88	18123	ACLY,AGA,ALDOA,AMPD3,ANXA2,AOC1,APRT,B2M,C1ORF35,C3AR1,CAPN1,CCT2,CEACAM1,CEACAM6,COPB1,CPNE3,CSNK2B,CSTB,CTSD,CYFIP1,DDOST,DDX58,DERA,DGAT1,DNAJC3,DSN1,DSP,DYNC1LI1,DYNLT1,FAF2,FGL2,FRK,FTL,FUCA1,GALNS,GDI2,GPI,GRN,GSTP1,GUSB,HEBP2,HPSE,HSP90AA1,HSP90AB1,HSPA8,IDH1,ILF2,IMPDH2,ITGAV,JUP,KPNB1,LAMP2,LCN2,MIF,MLEC,MMP9,MYD88,NCSTN,NEU1,NIT2,OSTF1,PDPK1,PIK3CD,PKM,PPIA,PPIE,PRDX4,PSMA2,PSMA5,PSMC2,…
response to decreased oxygen levels	GO:0036293	2.54455e-05	4.59439	382	1699	66	18123	ADM,AHCY,AIFM1,AK4,ATP1B1,BACH1,BNIP2,CA9,CASP3,CCNA2,CCNB1,CD38,CDKN1B,CHCHD2,CLDN3,DDIT4,DNMT3A,EGLN3,EIF4EBP1,ENO1,HIF1A,HSP90B1,HSPD1,HYOU1,ITGA2,LDHA,MB,MST1,NOL3,PDK1,PHB2,PINK1,PLAT,PLOD1,PLOD2,PMAIP1,POSTN,PSMA1,PSMA2,PSMA4,PSMA5,PSMA6,PSMB2,PSMB3,PSMB4,PSMB5,PSMC1,PSMC2,PSMC4,PSMC5,PSMC6,PSMD1,PSMD12,PSMD14,PSMD2,PSMD7,PSME3,PSME4,PTEN,RBX1,SHFM1,TLR2,TM9SF4,TMBIM6,TWIST1,UBB
response to hypoxia	GO:0001666	2.66809e-05	4.5738	367	1699	64	18123	ADM,AHCY,AK4,ATP1B1,BACH1,CA9,CASP3,CCNA2,CCNB1,CD38,CDKN1B,CHCHD2,CLDN3,DDIT4,DNMT3A,EGLN3,EIF4EBP1,ENO1,HIF1A,HSP90B1,HSPD1,HYOU1,ITGA2,LDHA,MB,MST1,NOL3,PDK1,PHB2,PINK1,PLAT,PLOD1,PLOD2,PMAIP1,POSTN,PSMA1,PSMA2,PSMA4,PSMA5,PSMA6,PSMB2,PSMB3,PSMB4,PSMB5,PSMC1,PSMC2,PSMC4,PSMC5,PSMC6,PSMD1,PSMD12,PSMD14,PSMD2,PSMD7,PSME3,PSME4,PTEN,RBX1,SHFM1,TLR2,TM9SF4,TMBIM6,TWIST1,UBB
myeloid cell activation involved in immune response	GO:0002275	2.95083e-05	4.53006	552	1699	87	18123	ACLY,AGA,ALDOA,AMPD3,ANXA2,AOC1,APRT,B2M,C1ORF35,C3AR1,CAPN1,CCT2,CEACAM1,CEACAM6,COPB1,CPNE3,CSNK2B,CSTB,CTSD,CYFIP1,DDOST,DERA,DGAT1,DNAJC3,DSN1,DSP,DYNC1LI1,DYNLT1,FAF2,FGL2,FRK,FTL,FUCA1,GALNS,GDI2,GPI,GRN,GSTP1,GUSB,HEBP2,HPSE,HSP90AA1,HSP90AB1,HSPA8,IDH1,ILF2,IMPDH2,ITGAV,JUP,KPNB1,LAMP2,LCN2,MIF,MLEC,MMP9,MYD88,NCSTN,NEU1,NIT2,OSTF1,PDPK1,PIK3CD,PKM,PPIA,PPIE,PRDX4,PSMA2,PSMA5,PSMC2,PSMD1,…
mitochondrial ATP synthesis coupled electron transport	GO:0042775	3.05206e-05	4.51541	99	1699	26	18123	CCNB1,CDK1,CHCHD2,COX5A,COX6B1,COX6C,COX7B,COX8A,CYC1,CYCS,ISCU,NDUFA1,NDUFA6,NDUFAB1,NDUFB11,NDUFB2,NDUFB3,NDUFS2,NDUFS3,NDUFS5,NDUFS6,PARK7,PINK1,UQCRH,UQCRHL,UQCRQ
carbohydrate derivative biosynthetic process	GO:1901137	3.1057e-05	4.50784	686	1699	103	18123	AATF,ACLY,ADK,AGO2,AK4,AKR1A1,ALDOA,ALG3,ALG6,ALG8,AMD1,AMPD3,APRT,ATIC,ATP5G1,ATP5J,B3GNT3,B4GALT3,C1GALT1,CCL19,CEMIP,CHPF,CHPF2,CHST15,COASY,CTPS1,DCN,DCTD,DDOST,DLAT,DPAGT1,DPM1,DPM2,DPM3,EGF,ENO1,FA2H,FUT2,FUT8,G6PD,GALNT1,GALNT14,GALNT2,GALNT7,GCNT1,GCNT3,GFPT1,GMDS,GMPS,GOLPH3,GPAA1,GSTZ1,HSD17B8,IMPDH2,ITM2B,ITM2C,MAN2A1,MGAT4B,MOGS,MUC5B,NCSTN,NME7,NT5E,PARP1,PDHA1,PDK1,PDP1,PFAS,PINK1,P…
response to endoplasmic reticulum stress	GO:0034976	3.14171e-05	4.50283	300	1699	55	18123	AGR2,AIFM1,ANKZF1,ARFGAP1,AUP1,BAG6,BCAP31,CANX,CCDC47,CDK5RAP3,CEBPB,CREB3,CUL7,DNAJC3,EIF2S1,EIF4G1,ERN2,FAF2,FBXO2,FICD,FKBP14,GFPT1,GORASP2,HDGF,HSP90B1,HSPA5,HYOU1,KDELR3,MANF,NCK1,NPLOC4,PARK7,PDIA4,PDIA6,PMAIP1,PREB,PSMC6,RNFT2,SDF2L1,SEC31A,SEC61B,SEL1L2,SRPRB,SSR1,THBS4,TMBIM6,TMCO1,TMEM33,TMX1,UBE2J1,UBE2K,UFC1,UGGT1,XBP1,YIF1A
regulation of protein catabolic process	GO:0042176	3.40608e-05	4.46774	401	1699	68	18123	ANXA2,BAG2,BAG6,BARD1,BCAP31,CDC20,CDK5RAP3,CDKN1B,CDKN2A,CHEK2,DDB1,DVL1,EFNA1,EGF,EIF3H,EPHA4,F8A1,F8A2,F8A3,GABARAPL2,GJA1,GPX1,HSP90AA1,HSP90AB1,IDE,IRAK3,MAD2L1,MAGEF1,MAPK9,MSN,PARK7,PBK,PHB,PINK1,PLK1,PLK2,PPP2R3A,PSMC1,PSMC2,PSMC4,PSMC5,PSMC6,PSMD1,PSMD14,PSMD2,PSME3,PTEN,PTK2,PTPN3,PTTG1IP,RAB26,RBX1,RNFT2,RYBP,SDCBP,SF3B3,SMURF2,SNF8,TAF9,TIMP1,TRIB1,TRIB2,UBB,UBE2K,UBE2V2,USP8,XBP1,XPO1
glucose metabolic process	GO:0006006	3.49142e-05	4.457	213	1699	43	18123	ADIPOR1,AKR1A1,ALDOA,BCKDK,CLK2,DDB1,DLAT,DYRK2,ENO1,ENO2,FAM3C,G6PD,GAPDH,GOT1,GOT2,GPI,HK1,IGFBP3,INPPL1,IRS1,KAT2A,LCMT1,MAEA,MDH2,OAS1,PC,PDHA1,PDK1,PFKP,PIK3CA,PKM,PMAIP1,PPP1CA,PPP1CB,RANBP2,SIRT7,SLC25A10,SLC25A12,SLC25A13,SORD,TFF3,ZMPSTE24,ZNF692
regulation of proteolysis	GO:0030162	3.50648e-05	4.45513	756	1699	111	18123	AGT,AIFM1,AIM2,ANXA2,ARL6IP1,ARL6IP5,BAG2,BAG6,BCAP31,BIRC3,BIRC5,CD27,CDC20,CDK5,CDKN2A,CLDN3,CST1,CST4,CSTA,CSTB,CTSD,CYCS,DAP,DIABLO,DNAJA3,DVL1,ECM1,EFNA1,EGF,EGLN3,EIF3H,ENO1,EPHA4,F12,F8A1,F8A2,F8A3,FADD,GABARAPL2,GAPDH,GPI,GPX1,GRN,HDAC1,HDAC2,HSP90AB1,HSPD1,HSPE1,IDE,IFI6,MAGEF1,MAPK9,MMP9,MTCH1,MYH9,NCSTN,NOL3,PARK7,PBK,PCSK1N,PDCD6,PIH1D1,PINK1,PLAT,PLK1,PLK2,PMAIP1,PRKACB,PRSS22,PSMC1,…
intrinsic apoptotic signaling pathway in response to oxidative stress	GO:0008631	3.50648e-05	4.45513	44	1699	16	18123	ARL6IP5,DIABLO,GPX1,HIF1A,HSPB1,MELK,NOL3,NONO,PARK7,PARP1,PDK1,PINK1,PPIA,SFPQ,SOD1,TRAP1
ATP synthesis coupled electron transport	GO:0042773	3.66684e-05	4.43571	100	1699	26	18123	CCNB1,CDK1,CHCHD2,COX5A,COX6B1,COX6C,COX7B,COX8A,CYC1,CYCS,ISCU,NDUFA1,NDUFA6,NDUFAB1,NDUFB11,NDUFB2,NDUFB3,NDUFS2,NDUFS3,NDUFS5,NDUFS6,PARK7,PINK1,UQCRH,UQCRHL,UQCRQ
RNA metabolic process	GO:0016070	3.75823e-05	4.42502	4714	1699	525	18123	AARSD1,AATF,ABCE1,ABL1,ACTL6A,ACTR3,ACVR1,ADAR,ADAT1,ADNP,AGO2,AGT,AIM2,AIMP2,AP3D1,APEX1,APOBEC3B,ARF4,ARMCX3,ARNTL2,ASCC2,ASXL1,ATAD2,ATF7,ATMIN,ATP8B1,AURKB,BACH1,BARD1,BAZ2B,BCL11A,BCL9,BICD1,BIRC5,BMS1,BOP1,BRD9,BRIX1,BRMS1,BTAF1,C11ORF48,C14ORF166,C2ORF49,CA9,CASC3,CASK,CBX1,CBX3,CCNA2,CCNB1,CCPG1,CD38,CDC45,CDC6,CDK1,CDK4,CDK5,CDK5RAP1,CDK5RAP3,CDK7,CDK9,CDKN1B,CDKN2A,CEBPB,CGGBP1,CHCHD2,C…
response to cytokine	GO:0034097	3.87321e-05	4.41193	1242	1699	166	18123	ABCE1,ACTR3,ADAR,ADIPOR1,AIM2,ANXA1,ANXA2,ARF1,ASS1,ATIC,B2M,BIRC3,BIRC5,BOLA2,BOLA2B,BSPRY,CANX,CASP3,CCL19,CCL22,CD27,CD38,CDC34,CDK4,CDK9,CDKN1B,CEACAM1,CEBPB,CIB1,COL1A1,COL1A2,COL3A1,CRLF1,CSNK2B,CXCL13,CYP27B1,DDOST,DDX58,DFNA5,DNAJA3,ECM1,EPS8,FADD,FLNB,GAPDH,GCLM,GSS,GSTP1,HAX1,HDAC1,HDGF,HELLS,HIF1A,HSP90AA1,HSP90AB1,HSP90B1,HSPA5,HSPA8,HSPD1,IFI6,IFITM1,IFITM2,IFNGR2,IL2RA,IMPDH2,INPPL1…
protein modification by small protein removal	GO:0070646	3.96502e-05	4.40175	310	1699	56	18123	ACTL6A,ASXL1,BARD1,BIRC3,CCNA2,CDC20,CDK1,COPS3,COPS6,DDX58,GPS1,HIF1A,KAT2A,PARK7,PSMA1,PSMA2,PSMA4,PSMA5,PSMA6,PSMB2,PSMB3,PSMB4,PSMB5,PSMC1,PSMC2,PSMC4,PSMC5,PSMC6,PSMD1,PSMD12,PSMD14,PSMD2,PSMD7,PSME3,PSME4,PTEN,RUVBL1,SENP3-EIF4A1,SHFM1,SHMT1,SHMT2,SMAD1,SMURF2,STAM,TAF10,TNIP1,TOMM20,UBB,UCHL3,USP10,USP15,USP21,USP3,USP8,VCPIP1,WDR48
positive regulation of Wnt signaling pathway	GO:0030177	3.97822e-05	4.40031	186	1699	39	18123	ABL1,ASPM,CDH3,COL1A1,EGF,GID8,JUP,PPM1B,PPP2R3A,PSMA1,PSMA2,PSMA4,PSMA5,PSMA6,PSMB2,PSMB3,PSMB4,PSMB5,PSMC1,PSMC2,PSMC4,PSMC5,PSMC6,PSMD1,PSMD12,PSMD14,PSMD2,PSMD7,PSME3,PSME4,RUVBL1,SFRP4,SHFM1,SMURF2,SULF1,TLR2,UBR5,USP8,XIAP
regulation of cellular protein catabolic process	GO:1903362	4.10198e-05	4.38701	258	1699	49	18123	ANXA2,BAG2,BAG6,BCAP31,CDC20,CDK5RAP3,CDKN2A,DVL1,EFNA1,EGF,EIF3H,EPHA4,F8A1,F8A2,F8A3,GABARAPL2,GPX1,HSP90AA1,HSP90AB1,MAGEF1,MAPK9,MSN,PARK7,PBK,PINK1,PLK1,PLK2,PSMC1,PSMC2,PSMC4,PSMC5,PSMC6,PSMD14,PSME3,PTEN,PTK2,PTTG1IP,RBX1,RNFT2,RYBP,SDCBP,TAF9,TRIB1,TRIB2,UBB,UBE2K,UBE2V2,XBP1,XPO1
nucleotide-excision repair	GO:0006289	4.24776e-05	4.37184	107	1699	27	18123	CDK7,COPS3,COPS6,DDB1,GPS1,HMGN1,MNAT1,PARP1,PCNA,POLD2,POLD3,POLR2D,POLR2F,POLR2G,POLR2H,POLR2I,POLR2K,PPIE,PRPF19,RBX1,RFC1,RFC2,RFC4,RNF111,RPA3,UBB,XPA
hematopoietic stem cell differentiation	GO:0060218	4.49413e-05	4.34735	89	1699	24	18123	ABL1,PSMA1,PSMA2,PSMA4,PSMA5,PSMA6,PSMB2,PSMB3,PSMB4,PSMB5,PSMC1,PSMC2,PSMC4,PSMC5,PSMC6,PSMD1,PSMD12,PSMD14,PSMD2,PSMD7,PSME3,PSME4,PUS7,SHFM1
DNA biosynthetic process	GO:0071897	4.49413e-05	4.34735	201	1699	41	18123	AURKB,CCT2,CCT3,CCT6A,CCT7,DCP2,DKC1,GAR1,GJA1,GREM1,GRHL2,HNRNPC,HSP90AA1,HSP90AB1,ISG15,MEN1,NAT10,NEK2,NEK7,NHP2,NPLOC4,NVL,PARN,PCNA,PHB,POLD2,POLD3,POLDIP2,POLE2,POLE3,PPIA,REV1,REV3L,RFC1,RFC2,RFC4,RPA3,TELO2,TK1,UBB,USP10
IRE1-mediated unfolded protein response	GO:0036498	4.57056e-05	4.34003	66	1699	20	18123	AGR2,ARFGAP1,CUL7,DNAJC3,ERN2,FICD,FKBP14,GFPT1,HDGF,HSPA5,HYOU1,KDELR3,PDIA6,PREB,SEC31A,SRPRB,SSR1,TMEM33,XBP1,YIF1A
carbohydrate metabolic process	GO:0005975	4.60902e-05	4.33639	642	1699	97	18123	ADIPOR1,AKR1A1,AKR7A2,ALDOA,B3GNT3,B4GALT3,BCKDK,CASD1,CHST15,CLK2,DDB1,DDIT4,DERA,DHTKD1,DLAT,DMD,DPM3,DYRK2,EGF,EIF6,ENO1,ENO2,FAM3C,FGGY,FUCA1,FUT2,FUT8,G6PD,GALNT7,GALT,GAPDH,GCNT3,GLB1L2,GOT1,GOT2,GPI,GUSB,GYG2,HIF1A,HK1,IDH1,IDH2,IGFBP3,INPPL1,IRS1,KAT2A,LCMT1,LDHA,MAEA,MAN2A1,MDH2,MLEC,MOGS,NDC1,NEU1,NUP107,NUP133,NUP155,NUP37,NUP85,OAS1,P2RY6,PC,PDHA1,PDK1,PFKFB3,PFKP,PHKA1,PIK3CA,PKM,PLA…
chromatin organization	GO:0006325	4.75247e-05	4.32308	839	1699	120	18123	ACTL6A,ACTR6,ANP32E,ASF1B,ASXL1,ATAD2,AURKB,BAG6,BAZ2B,BRD9,BRMS1,CBX3,CCNA2,CCNB1,CDC45,CDK1,CDK5,CDK9,CDKN2A,CENPA,CENPM,CENPO,CENPU,CHAF1B,CHD4,CHEK1,DDB1,DNMT1,DNMT3A,DPY30,EZH2,FAM50A,FBL,FOXA1,GATAD1,GPX4,HDAC1,HDAC2,HELLS,HIST1H2AC,HIST1H2BC,HIST1H2BD,HIST1H2BK,HIST1H4J,HJURP,HLTF,HMGN1,HNRNPC,ING3,IPO4,JARID2,KAT2A,KDM1A,KDM3A,MCM2,MEN1,MIS18A,MKI67,MORF4L2,MRGBP,NAA50,NAP1L3,NAP1L4,NELFE…
cellular response to cytokine stimulus	GO:0071345	4.78691e-05	4.31994	1148	1699	155	18123	ABCE1,ACTR3,ADAR,ADIPOR1,AIM2,ANXA1,ANXA2,ARF1,ASS1,ATIC,B2M,BIRC3,BIRC5,BOLA2,BOLA2B,BSPRY,CANX,CASP3,CCL19,CCL22,CD27,CDC34,CDK4,CDK9,CDKN1B,CEACAM1,CEBPB,CIB1,COL1A1,COL1A2,CRLF1,CSNK2B,CXCL13,DFNA5,DNAJA3,ECM1,EPS8,FADD,FLNB,GAPDH,GCLM,GSTP1,HAX1,HDAC1,HDGF,HELLS,HIF1A,HSP90AA1,HSP90AB1,HSP90B1,HSPA5,HSPA8,HSPD1,IFI6,IFITM1,IFITM2,IFNGR2,IL2RA,IMPDH2,INPPL1,IP6K2,IRAK3,IRF7,IRF8,IRS1,ISG15,JA…
regulation of intrinsic apoptotic signaling pathway	GO:2001242	4.93347e-05	4.30685	167	1699	36	18123	BCAP31,CREB3,DFNA5,ELL3,ENO1,GPX1,HDAC1,HELLS,HIF1A,HNRNPK,HSPB1,HYOU1,KDM1A,MIF,MMP9,NCK1,NDUFS3,NOL3,NONO,PARK7,PARP1,PINK1,PMAIP1,PPIA,PTTG1IP,SFPQ,SGMS1,SLC9A3R1,SOD1,TAF6,TAF9,TMBIM6,TRAP1,TRIAP1,UBB,XBP1
regulation of proteolysis involved in cellular protein catabolic process	GO:1903050	5.37481e-05	4.26964	224	1699	44	18123	BAG2,BAG6,BCAP31,CDC20,CDKN2A,DVL1,EFNA1,EGF,EIF3H,EPHA4,F8A1,F8A2,F8A3,GABARAPL2,GPX1,HSP90AB1,MAGEF1,MAPK9,PARK7,PBK,PINK1,PLK1,PLK2,PSMC1,PSMC2,PSMC4,PSMC5,PSMC6,PSMD14,PSME3,PTEN,PTK2,RBX1,RNFT2,RYBP,SDCBP,TAF9,TRIB1,TRIB2,UBB,UBE2K,UBE2V2,XBP1,XPO1
nucleoside phosphate metabolic process	GO:0006753	5.50401e-05	4.25932	553	1699	86	18123	ACLY,ACOT13,ADK,AK4,AK6,ALDOA,AMPD3,APRT,ATIC,ATP5G1,ATP5J,CASK,COASY,CTPS1,DBI,DCTD,DCTPP1,DDIT4,DERA,DGAT1,DHTKD1,DLAT,EIF6,ENO1,ENO2,ENTPD6,ENTPD7,FLAD1,GAPDH,GMPS,GNAI3,GPI,GPX1,GSTZ1,HIF1A,HK1,HSD17B8,IDH2,IMPDH2,ITPA,LDHA,MCCC2,NDC1,NME7,NT5E,NUP107,NUP133,NUP155,NUP37,NUP85,OAS1,OXSM,PARK7,PARP1,PDHA1,PDK1,PDP1,PFAS,PFKFB3,PFKP,PINK1,PKM,PMVK,PPAT,PPCS,PRPS2,PTHLH,QPRT,RAN,RANBP2,RFK,RRM2,…
protein localization	GO:0008104	5.65956e-05	4.24722	2670	1699	317	18123	AACS,ABL1,ADAR,AFTPH,AGR2,AGT,AHCTF1,AIFM1,AMACR,ANXA1,ANXA2,AP1M2,AP2B1,AP3D1,AP3S1,ARF1,ARF4,ARFGAP1,ARFGAP3,ARL4A,ARL6IP1,ARL6IP5,ARMCX3,ATP1B1,ATP2C2,ATP6AP1,ATP6V0E2,ATP6V1E1,ATP6V1F,ATP8B1,AUP1,AURKB,BAG6,BARD1,BBIP1,BCAP31,BET1,BICD1,BIRC5,BORA,BUB3,C17ORF75,CANX,CCDC47,CCT2,CCT3,CCT6A,CCT7,CD2AP,CD38,CDK1,CDK5,CDK5RAP3,CDKN2A,CEMIP,CENPA,CEP131,CEP350,CEP55,CEP68,CHMP2B,CIB1,COG5,COL1A1,C…
protein-containing complex disassembly	GO:0032984	5.69617e-05	4.24442	337	1699	59	18123	ABCE1,ADD3,CAPG,CHMP2B,CIB1,CKAP5,DDIT4,DSTN,DVL1,EPS8,ETF1,GABARAPL2,HSPA8,IRAK3,KIF18A,KIF18B,KIF2A,KIF2C,LAMP2,MRPL12,MRPL13,MRPL15,MRPL17,MRPL18,MRPL19,MRPL22,MRPL24,MRPL28,MRPL3,MRPL33,MRPL40,MRPL42,MRPL49,MRPL9,MRPS15,MRPS16,MRPS17,MRPS18A,MRPS30,MRPS33,MRPS34,MRPS35,MRPS7,NCK1,OXA1L,PIK3CA,PPP1CA,PTCD3,SCAF8,SCIN,SET,SETX,SH3GL1,SMARCE1,SPAST,TMEM39A,TPX2,TRMT112,ZMPSTE24
double-strand break repair via break-induced replication	GO:0000727	6.23603e-05	4.20509	12	1699	8	18123	CDC45,CDC7,GINS2,MCM2,MCM3,MCM4,MCM6,MCM7
cellular response to topologically incorrect protein	GO:0035967	6.46981e-05	4.18911	169	1699	36	18123	AGR2,ARFGAP1,AUP1,BAG6,CANX,CDK5RAP3,CREB3,CUL7,DNAJC3,EIF2S1,ERN2,FICD,FKBP14,GFPT1,HDGF,HSP90B1,HSPA13,HSPA14,HSPA5,HSPA8,HSPD1,HYOU1,KDELR3,NCK1,OPTN,PDIA6,PREB,SDF2L1,SEC31A,SRPRB,SSR1,TMBIM6,TMEM33,UGGT1,XBP1,YIF1A
ribonucleotide metabolic process	GO:0009259	6.46981e-05	4.18911	433	1699	71	18123	ACLY,ACOT13,ADK,AK4,ALDOA,AMPD3,APRT,ATIC,ATP5G1,ATP5J,CASK,COASY,CTPS1,DBI,DDIT4,DGAT1,DHTKD1,DLAT,EIF6,ENO1,ENO2,ENTPD7,GAPDH,GMPS,GNAI3,GPI,GSTZ1,HIF1A,HK1,HSD17B8,IMPDH2,ITPA,LDHA,MCCC2,NDC1,NME7,NT5E,NUP107,NUP133,NUP155,NUP37,NUP85,OXSM,PARP1,PDHA1,PDK1,PDP1,PFAS,PFKFB3,PFKP,PINK1,PKM,PMVK,PPAT,PPCS,PTHLH,RAN,RANBP2,RFK,SEC13,SLC25A12,SLC25A13,SLC25A16,STOML2,SULT1A1,TPST1,TPST2,UCKL1,UPP1,…
regulation of hematopoietic progenitor cell differentiation	GO:1901532	6.62538e-05	4.17879	91	1699	24	18123	ABL1,PSMA1,PSMA2,PSMA4,PSMA5,PSMA6,PSMB2,PSMB3,PSMB4,PSMB5,PSMC1,PSMC2,PSMC4,PSMC5,PSMC6,PSMD1,PSMD12,PSMD14,PSMD2,PSMD7,PSME3,PSME4,PUS7,SHFM1
proteasomal ubiquitin-independent protein catabolic process	GO:0010499	6.63213e-05	4.17835	23	1699	11	18123	ENC1,PSMA1,PSMA2,PSMA4,PSMA5,PSMA6,PSMB2,PSMB3,PSMB4,PSMB5,PSME4
mRNA processing	GO:0006397	7.1183e-05	4.14762	532	1699	83	18123	ADAR,BARD1,CASC3,CCNB1,CDK7,CDK9,CLNS1A,CPSF4,CSTF1,CSTF2,DCPS,DDX41,DDX5,ECD,EIF4A3,ERN2,ESRP1,GEMIN6,GPKOW,HNRNPA3,HNRNPC,HNRNPK,HNRNPM,HNRNPR,HSPA8,IK,KDM1A,LSM5,LUC7L3,MNAT1,NCL,NELFE,NHP2L1,NOL3,NONO,NPM1,PABPC1,PCF11,POLR2D,POLR2F,POLR2G,POLR2H,POLR2I,POLR2K,PPIE,PPP1R8,PPWD1,PRPF19,PRPF38B,PRPF8,PTBP3,PUF60,RBM25,RBMX2,SCAF8,SCNM1,SETX,SF3B3,SF3B4,SFPQ,SLBP,SNRNP25,SNRNP27,SNRPA,SNRPB,SNRP…
protein transport	GO:0015031	7.24627e-05	4.13989	1754	1699	220	18123	AACS,ADAR,AFTPH,AGT,AHCTF1,AIFM1,ANXA1,AP1M2,AP2B1,AP3D1,AP3S1,ARF1,ARF4,ARFGAP1,ARFGAP3,ARL4A,ARL6IP1,ARL6IP5,ATP1B1,ATP6AP1,ATP6V0E2,ATP6V1E1,ATP6V1F,AUP1,BARD1,BBIP1,BCAP31,BET1,BIRC5,C17ORF75,CANX,CD2AP,CD38,CDK1,CDK5,CDKN2A,CEMIP,CEP131,CHMP2B,CIB1,COG5,COL1A1,COMP,COPB1,COPG1,DENND4C,DYNLT1,E2F3,ECT2,EIF2D,EPS15,FAF2,FAM53C,FERMT1,GABARAPL2,GDI2,GJA1,GOLPH3,GOLPH3L,GOLT1B,GTSE1,HAX1,HDAC1,H…
nucleotide metabolic process	GO:0009117	7.47682e-05	4.12628	541	1699	84	18123	ACLY,ACOT13,ADK,AK4,AK6,ALDOA,AMPD3,APRT,ATIC,ATP5G1,ATP5J,CASK,COASY,CTPS1,DBI,DCTD,DCTPP1,DDIT4,DERA,DGAT1,DHTKD1,DLAT,EIF6,ENO1,ENO2,ENTPD7,FLAD1,GAPDH,GMPS,GNAI3,GPI,GPX1,GSTZ1,HIF1A,HK1,HSD17B8,IDH2,IMPDH2,ITPA,LDHA,MCCC2,NDC1,NME7,NT5E,NUP107,NUP133,NUP155,NUP37,NUP85,OAS1,OXSM,PARK7,PARP1,PDHA1,PDK1,PDP1,PFAS,PFKFB3,PFKP,PINK1,PKM,PMVK,PPAT,PPCS,PRPS2,PTHLH,QPRT,RAN,RANBP2,RFK,RRM2,SEC13,S…
purine-containing compound metabolic process	GO:0072521	7.897e-05	4.10254	468	1699	75	18123	ACLY,ACOT13,ADK,AHCY,AK4,ALDOA,AMD1,AMPD3,APRT,ATIC,ATP5G1,ATP5J,CASK,COASY,DBI,DDIT4,DGAT1,DHTKD1,DLAT,EIF6,ENO1,ENO2,ENTPD7,GAPDH,GMPS,GNAI3,GPI,GPX1,GSTZ1,HIF1A,HK1,HSD17B8,IMPDH2,ITPA,KDM1A,LDHA,MCCC2,NDC1,NME7,NT5E,NUP107,NUP133,NUP155,NUP37,NUP85,OAS1,OXSM,PARP1,PDHA1,PDK1,PDP1,PFAS,PFKFB3,PFKP,PINK1,PKM,PMVK,PPAT,PPCS,PRPS2,PTHLH,RAN,RANBP2,SEC13,SHMT1,SHMT2,SLC25A12,SLC25A13,SLC25A16,STOM…
respiratory electron transport chain	GO:0022904	7.897e-05	4.10254	117	1699	28	18123	CCNB1,CDK1,CHCHD2,COX5A,COX6B1,COX6C,COX7B,COX8A,CYC1,CYCS,ISCU,NDUFA1,NDUFA6,NDUFAB1,NDUFB11,NDUFB2,NDUFB3,NDUFS2,NDUFS3,NDUFS5,NDUFS6,PARK7,PINK1,SLC25A12,SLC25A13,UQCRH,UQCRHL,UQCRQ
apoptotic signaling pathway	GO:0097190	8.13853e-05	4.08945	609	1699	92	18123	AATF,ABL1,ACVR1,AGT,AIFM1,ARL6IP5,BAG6,BCAP31,BIK,CASP3,CD27,CD38,CDKN2A,CEBPB,CHEK2,CIB1,CREB3,DAP,DDIT4,DDX5,DEPTOR,DFNA5,DIABLO,DYRK2,ELL3,ENO1,ERBB3,ERN2,FADD,FASTK,GCLM,GGCT,GNAI3,GPX1,GSTP1,HDAC1,HELLS,HIF1A,HNRNPK,HSPB1,HYOU1,IFI6,INHBB,ITGAV,ITM2C,KDM1A,KRT18,KRT8,MAGED1,MAPK9,MELK,MFF,MIF,MLLT11,MMP9,MSH2,NCK1,NDUFS3,NOL3,NONO,PARK7,PARP1,PARP2,PDCD6,PDK1,PDPK1,PIH1D1,PINK1,PMAIP1,PPIA,P…
regulation of animal organ morphogenesis	GO:2000027	8.40538e-05	4.07544	185	1699	38	18123	ABL1,AGT,AP2B1,DVL1,FZD3,FZD6,GREM1,HOXB7,MAGED1,PHB2,PSMA1,PSMA2,PSMA4,PSMA5,PSMA6,PSMB2,PSMB3,PSMB4,PSMB5,PSMC1,PSMC2,PSMC4,PSMC5,PSMC6,PSMD1,PSMD12,PSMD14,PSMD2,PSMD7,PSME3,PSME4,SHFM1,SIX1,SIX2,SMURF2,SPRY1,SULF1,VANGL1
energy derivation by oxidation of organic compounds	GO:0015980	8.67093e-05	4.06193	334	1699	58	18123	AK4,ATP5G1,ATP5J,CCNB1,CDK1,CHCHD2,CISD1,COX5A,COX6B1,COX6C,COX7B,COX8A,CYC1,CYCS,DHTKD1,DLAT,DYRK2,GFPT1,GYG2,HIF1A,IDE,IDH1,IDH2,IRS1,ISCU,MDH2,MSH2,MTFR1,NDUFA1,NDUFA6,NDUFAB1,NDUFB11,NDUFB2,NDUFB3,NDUFS2,NDUFS3,NDUFS5,NDUFS6,OAS1,OXA1L,PARK7,PDHA1,PHKA1,PIK3CA,PINK1,PPP1CA,PPP1CB,PYGB,PYGL,SHMT2,SLC25A12,SLC25A13,STOML2,TEFM,TRAP1,UQCRH,UQCRHL,UQCRQ
translesion synthesis	GO:0019985	8.86351e-05	4.05239	42	1699	15	18123	ISG15,NPLOC4,PCNA,POLD2,POLD3,POLDIP2,POLE2,REV1,REV3L,RFC1,RFC2,RFC4,RPA3,UBB,USP10
regulated exocytosis	GO:0045055	8.9741e-05	4.04701	790	1699	113	18123	ACLY,AGA,ALDOA,AMPD3,ANXA2,AOC1,APRT,ARF1,B2M,C1ORF35,C3AR1,CAPN1,CASK,CCT2,CD9,CDK5,CEACAM1,CEACAM6,COPB1,CPNE3,CSNK2B,CSTB,CTSD,CYFIP1,DDOST,DERA,DGAT1,DNAJC3,DSN1,DSP,DVL1,DYNC1LI1,DYNLT1,ECM1,EGF,FAF2,FAM3C,FGL2,FRK,FTL,FUCA1,GALNS,GDI2,GPI,GRN,GSTP1,GUSB,HEBP2,HPSE,HSP90AA1,HSP90AB1,HSPA8,IDH1,ILF2,IMPDH2,ITGAV,JUP,KPNB1,LAMP2,LCN2,LGALS3BP,MANF,MIF,MLEC,MMP9,MYH9,NCSTN,NEU1,NHLRC2,NIT2,OSTF…
non-canonical Wnt signaling pathway	GO:0035567	9.00207e-05	4.04566	151	1699	33	18123	ABL1,AGO2,AP2B1,DVL1,FZD3,FZD6,PPP3CA,PPP3CB,PSMA1,PSMA2,PSMA4,PSMA5,PSMA6,PSMB2,PSMB3,PSMB4,PSMB5,PSMC1,PSMC2,PSMC4,PSMC5,PSMC6,PSMD1,PSMD12,PSMD14,PSMD2,PSMD7,PSME3,PSME4,SFRP4,SHFM1,SMURF2,VANGL1
oxidative phosphorylation	GO:0006119	9.00207e-05	4.04566	151	1699	33	18123	AK4,ATP5G1,ATP5J,CCNB1,CDK1,CHCHD2,COX5A,COX6B1,COX6C,COX7B,COX8A,CYC1,CYCS,ISCU,MSH2,NDUFA1,NDUFA6,NDUFAB1,NDUFB11,NDUFB2,NDUFB3,NDUFS2,NDUFS3,NDUFS5,NDUFS6,PARK7,PINK1,SHMT2,STOML2,TEFM,UQCRH,UQCRHL,UQCRQ
mitotic cell cycle checkpoint signaling	GO:0007093	9.20234e-05	4.0361	158	1699	34	18123	AURKB,BUB3,CCNB1,CDC20,CDC6,CDK1,CDK5RAP3,CDKN1B,CHEK1,CHEK2,CNOT8,DYNC1LI1,GTSE1,IK,KNTC1,LCMT1,MAD2L1,MAD2L1BP,MSH2,NDC80,PCNA,PLK1,PLK2,RFWD3,SFN,SPDL1,TIPIN,TOPBP1,TRIAP1,TRIP13,TTK,ZNF207,ZWILCH,ZWINT
monosaccharide biosynthetic process	GO:0046364	9.20234e-05	4.0361	99	1699	25	18123	AKR1A1,ALDOA,CHST15,CLK2,DDB1,ENO1,ENO2,FAM3C,G6PD,GAPDH,GOT1,GOT2,GPI,KAT2A,MAEA,MDH2,PC,RANBP2,SIRT7,SLC25A10,SLC25A12,SLC25A13,SORD,TALDO1,ZNF692
regulation of oxidative stress-induced intrinsic apoptotic signaling pathway	GO:1902175	9.20234e-05	4.0361	28	1699	12	18123	GPX1,HIF1A,HSPB1,NOL3,NONO,PARK7,PARP1,PINK1,PPIA,SFPQ,SOD1,TRAP1
regulation of translational initiation	GO:0006446	0.00012104	3.91707	82	1699	22	18123	AGO2,CEBPB,CSDE1,DNAJC3,EIF1B,EIF2S1,EIF3B,EIF3E,EIF3H,EIF4EBP1,EIF4G1,HSPB1,MTIF2,NCK1,NPM1,PAIP1,POLR2D,POLR2G,PPP1CA,RPS6KB1,RPS6KB2,YTHDF1
regulation of cellular response to stress	GO:0080135	0.000127587	3.89419	727	1699	105	18123	ABL1,AGR2,AIDA,ARG2,ARL6IP5,B2M,BAG2,BAG6,BCAP31,CCL19,CD27,CDK9,CDKN2A,CEBPB,CHCHD2,CHEK1,CHEK2,CHORDC1,CREB3,DDX5,DHFR,DNAJC3,EIF4G1,ELL3,ENO1,EPHA4,FBXO5,FICD,FOXM1,FUT8,GPR37,GPX1,GRN,GSTP1,HIF1A,HNRNPK,HSP90AA1,HSP90AB1,HSPA5,HSPA8,HSPB1,HYOU1,KDM1A,MAGEF1,MANF,MEN1,MET,MIF,MLST8,MMP3,MYD88,NCK1,NDC1,NOL3,NONO,NPM1,NUP107,NUP133,NUP155,NUP37,NUP85,PARK7,PARP1,PBK,PCNA,PINK1,PJA2,PLK2,PMAIP1,…
protein deubiquitination	GO:0016579	0.00012784	3.89333	292	1699	52	18123	ACTL6A,ASXL1,BARD1,BIRC3,CCNA2,CDC20,CDK1,DDX58,HIF1A,KAT2A,PARK7,PSMA1,PSMA2,PSMA4,PSMA5,PSMA6,PSMB2,PSMB3,PSMB4,PSMB5,PSMC1,PSMC2,PSMC4,PSMC5,PSMC6,PSMD1,PSMD12,PSMD14,PSMD2,PSMD7,PSME3,PSME4,PTEN,RUVBL1,SHFM1,SHMT1,SHMT2,SMAD1,SMURF2,STAM,TAF10,TNIP1,TOMM20,UBB,UCHL3,USP10,USP15,USP21,USP3,USP8,VCPIP1,WDR48
cellular response to chemical stimulus	GO:0070887	0.00013048	3.88446	3443	1699	393	18123	AACS,ABCE1,ABL1,ACTR3,ACVR1,ADAR,ADIPOR1,AGR2,AGT,AIFM1,AIM2,AK4,AKR1A1,AKR1B10,ANKZF1,ANXA1,ANXA2,AOC1,AP3S1,APEX1,APRT,AQP5,ARF1,ARFGAP1,ARL6IP5,ASNS,ASS1,ATIC,ATP2B1,ATP6AP1,ATP6V0E2,ATP6V1E1,ATP6V1F,AUP1,B2M,BACH1,BAG6,BCL11A,BIRC3,BIRC5,BOLA2,BOLA2B,BPHL,BSPRY,C3AR1,CA9,CANX,CASK,CASP3,CASP6,CASP7,CBR3,CCL19,CCL22,CCNA2,CCNB1,CD180,CD27,CDC34,CDC6,CDK1,CDK4,CDK5,CDK5RAP3,CDK9,CDKN1B,CEACAM1,…
regulation of cellular metabolic process	GO:0031323	0.000147911	3.83	6309	1699	675	18123	AATF,ABCE1,ABL1,ACE2,ACLY,ACTL6A,ACTR3,ACVR1,ADAR,ADIPOR1,ADM,ADNP,ADORA2B,AGO2,AGT,AIDA,AIFM1,AIM2,AIMP2,AK4,ANKRD17,ANXA1,ANXA2,AP3D1,APEX1,ARF1,ARF4,ARG2,ARL6IP1,ARL6IP5,ARMCX3,ARNTL2,ASCC2,ASS1,ASXL1,ATAD2,ATAD5,ATF7,ATMIN,ATP6V0E2,ATP6V1E1,ATP8B1,AURKB,BACH1,BAG2,BAG6,BARD1,BAZ2B,BCAP31,BCKDK,BCL11A,BCL9,BIRC3,BIRC5,BORA,BRD9,BRMS1,BTAF1,C11ORF48,C14ORF166,CA9,CAPN1,CASC3,CASK,CASP3,CBX1,CBX…
cellular response to unfolded protein	GO:0034620	0.000155797	3.80744	148	1699	32	18123	AGR2,ARFGAP1,CANX,CDK5RAP3,CREB3,CUL7,DNAJC3,EIF2S1,ERN2,FICD,FKBP14,GFPT1,HDGF,HSP90B1,HSPA13,HSPA14,HSPA5,HSPA8,HSPD1,HYOU1,KDELR3,NCK1,OPTN,PDIA6,PREB,SEC31A,SRPRB,SSR1,TMBIM6,TMEM33,XBP1,YIF1A
cellular response to organic substance	GO:0071310	0.000159346	3.79766	2821	1699	329	18123	AACS,ABCE1,ABL1,ACTR3,ACVR1,ADAR,ADIPOR1,AGR2,AGT,AIFM1,AIM2,ANXA1,ANXA2,AOC1,AP3S1,APEX1,APRT,ARF1,ARFGAP1,ARL6IP5,ASNS,ASS1,ATIC,ATP2B1,ATP6AP1,ATP6V0E2,ATP6V1E1,ATP6V1F,AUP1,B2M,BAG6,BCL11A,BIRC3,BIRC5,BOLA2,BOLA2B,BSPRY,CANX,CASK,CASP3,CASP6,CASP7,CCL19,CCL22,CCNA2,CCNB1,CD180,CD27,CDC34,CDC6,CDK4,CDK5,CDK5RAP3,CDK9,CDKN1B,CEACAM1,CEBPB,CEP57,CHEK2,CIB1,CILP,COL1A1,COL1A2,COL3A1,COL5A2,COMP,C…
tRNA metabolic process	GO:0006399	0.000176555	3.75312	191	1699	38	18123	AARSD1,ADAT1,AIMP2,C14ORF166,C2ORF49,CDK5RAP1,CPSF4,CSTF2,DKC1,DUS1L,DUS4L,EXOSC7,GATC,HARS2,HSD17B10,IARS2,LAGE3,LARS2,METTL1,NAT10,POP7,PTGES3L-AARSD1,PUS3,PUS7,RPP38,RPP40,RTCB,SARS2,TARBP1,TARS2,THUMPD2,TPRKB,TRIT1,TRMT112,TRMT61B,TSEN34,TYW1,YARS
regulation of hypoxia-induced intrinsic apoptotic signaling pathway	GO:1903297	0.000198888	3.70139	5	1699	5	18123	ENO1,HYOU1,NOL3,PINK1,TMBIM6
negative regulation of hypoxia-induced intrinsic apoptotic signaling pathway	GO:1903298	0.000198888	3.70139	5	1699	5	18123	ENO1,HYOU1,NOL3,PINK1,TMBIM6
neuron apoptotic process	GO:0051402	0.000200622	3.69762	251	1699	46	18123	ADNP,AIFM1,BIRC5,CASP3,CASP7,CDC34,CDK5,CEBPB,CIT,CRLF1,DIABLO,EGLN3,ERBB3,FADD,G6PD,GAPDH,GCLM,GPI,GRN,HDAC1,HIF1A,HSP90AB1,HSPA5,HSPD1,HYOU1,KIF14,MDK,MSH2,NCSTN,NONO,NQO1,PARK7,PARP1,PDPK1,PIK3CA,PINK1,PTPRZ1,SET,SIX1,SNX6,SOD1,STXBP1,TNFRSF21,TOX3,UBE2V2,XIAP
translational elongation	GO:0006414	0.00020068	3.6975	143	1699	31	18123	EIF4A3,MRPL12,MRPL13,MRPL15,MRPL17,MRPL18,MRPL19,MRPL22,MRPL24,MRPL28,MRPL3,MRPL33,MRPL40,MRPL42,MRPL49,MRPL9,MRPS15,MRPS16,MRPS17,MRPS18A,MRPS30,MRPS33,MRPS34,MRPS35,MRPS7,OXA1L,PTCD3,RPLP1,SRP9,TCEAL4,TUFM
positive regulation of macromolecule metabolic process	GO:0010604	0.00020068	3.6975	3568	1699	404	18123	AATF,ABL1,ACTL6A,ACTR3,ACVR1,ADAR,ADNP,ADORA2B,AGO2,AGR2,AGT,AIFM1,AIM2,AIMP2,ANXA1,ANXA2,AP3D1,APEX1,ARF4,ARL6IP5,ARMCX3,ARNTL2,ASXL1,ATAD2,ATAD5,ATMIN,AURKB,B2M,BACH1,BAG2,BAG6,BARD1,BCAP31,BCL11A,BCL9,BIRC3,BLNK,BORA,BRMS1,BTN3A2,C11ORF48,C14ORF166,C3AR1,CASK,CASP3,CCL19,CCNA2,CCNB1,CCPG1,CCT2,CCT3,CCT6A,CCT7,CD38,CDC20,CDC6,CDC7,CDH3,CDK1,CDK2AP1,CDK4,CDK5,CDK5RAP1,CDK5RAP3,CDK7,CDK9,CDKN1B,C…
purine ribonucleotide metabolic process	GO:0009150	0.000208171	3.68158	416	1699	67	18123	ACLY,ACOT13,ADK,AK4,ALDOA,AMPD3,APRT,ATIC,ATP5G1,ATP5J,CASK,COASY,DBI,DDIT4,DGAT1,DHTKD1,DLAT,EIF6,ENO1,ENO2,ENTPD7,GAPDH,GMPS,GNAI3,GPI,GSTZ1,HIF1A,HK1,HSD17B8,IMPDH2,ITPA,LDHA,MCCC2,NDC1,NME7,NT5E,NUP107,NUP133,NUP155,NUP37,NUP85,OXSM,PARP1,PDHA1,PDK1,PDP1,PFAS,PFKFB3,PFKP,PINK1,PKM,PMVK,PPAT,PPCS,PTHLH,RAN,RANBP2,SEC13,SLC25A12,SLC25A13,SLC25A16,STOML2,SULT1A1,TPST1,TPST2,XDH,ZBTB20
protein N-linked glycosylation via asparagine	GO:0018279	0.000209096	3.67965	30	1699	12	18123	ALG8,DDOST,DPM1,DPM2,DPM3,FUT8,RPN1,RPN2,STT3A,TUSC3,UBE2J1,UGGT1
regulation of metabolic process	GO:0019222	0.000236607	3.62597	7175	1699	756	18123	AATF,ABCE1,ABL1,ACE2,ACLY,ACOT13,ACTL6A,ACTR3,ACVR1,ADAR,ADIPOR1,ADM,ADNP,ADORA2B,AGO2,AGR2,AGT,AIDA,AIFM1,AIM2,AIMP2,AK4,ALMS1,ANKRD17,ANXA1,ANXA2,AP3D1,APEX1,ARF1,ARF4,ARG2,ARL6IP1,ARL6IP5,ARMCX3,ARNTL2,ASCC2,ASS1,ASXL1,ATAD2,ATAD5,ATF7,ATMIN,ATP1B1,ATP2B1,ATP6V0E2,ATP6V1E1,ATP8B1,AURKB,B2M,BACH1,BAG2,BAG6,BARD1,BAZ2B,BCAP31,BCKDK,BCL11A,BCL9,BIRC3,BIRC5,BLNK,BORA,BRD9,BRMS1,BSCL2,BTAF1,BTN3A2,…
establishment of localization	GO:0051234	0.000247848	3.60582	5364	1699	581	18123	AACS,ABCA4,ABCC10,ABCC3,ABCE1,ABL1,ACBD3,ACE2,ACLY,ACTR3,ADAR,ADD3,ADM,AFG3L2,AFTPH,AGA,AGR2,AGT,AHCTF1,AIFM1,ALDOA,ALMS1,AMPD3,ANXA1,ANXA2,AOC1,AP1M2,AP2B1,AP3D1,AP3S1,APOL6,APOO,APRT,AQP5,ARF1,ARF4,ARFGAP1,ARFGAP3,ARL4A,ARL6IP1,ARL6IP5,ARMCX3,ARPC1A,ARPC2,ATOX1,ATP10B,ATP10D,ATP1B1,ATP2B1,ATP2C2,ATP5G1,ATP5J,ATP6AP1,ATP6V0E2,ATP6V1E1,ATP6V1F,ATP8B1,AUP1,AURKB,B2M,BAG6,BANF1,BARD1,BBIP1,BCAP31,B…
regulation of protein ubiquitination	GO:0031396	0.000252729	3.59735	216	1699	41	18123	ABL1,AIMP2,BAG2,BIRC3,CDC20,CDK5,CDK5RAP3,CDK9,CDKN2A,DNAJA3,FANCI,FBXO2,FBXO5,HSP90AA1,HSP90AB1,HSPA5,ISG15,KDM1A,MAD2L1,MAPK9,NPM1,PARK7,PDCD6,PEF1,PINK1,PLK1,PPIA,PRMT3,PTEN,PTTG1IP,RBX1,RNF111,SIRT7,SQSTM1,UBB,UBE2C,UBE2L3,UBR5,WDR48,WDR70,XIAP
aerobic electron transport chain	GO:0019646	0.000253999	3.59517	92	1699	23	18123	COX5A,COX6B1,COX6C,COX7B,COX8A,CYC1,CYCS,ISCU,NDUFA1,NDUFA6,NDUFAB1,NDUFB11,NDUFB2,NDUFB3,NDUFS2,NDUFS3,NDUFS5,NDUFS6,PARK7,PINK1,UQCRH,UQCRHL,UQCRQ
DNA packaging	GO:0006323	0.000256801	3.5904	246	1699	45	18123	AIFM1,ASF1B,BANF1,CCNB1,CDK1,CDKN2A,CENPA,CENPM,CENPO,CENPU,CHAF1B,CSNK2B,DNMT1,DNMT3A,ERN2,HDAC1,HELLS,HIST1H2BC,HIST1H2BD,HIST1H2BK,HIST1H4J,HJURP,IPO4,MCM2,MIS18A,NAP1L3,NAP1L4,NCAPD3,NCAPG,NCAPG2,NCAPH,NPM1,OIP5,PLK1,POLE3,PSME4,RBBP4,RBBP7,RUVBL1,SET,SETSIP,SMCHD1,SMYD3,SRPK1,TOP2A
DNA strand elongation	GO:0022616	0.000259741	3.58546	26	1699	11	18123	DNA2,GINS1,GINS2,MCM3,MCM4,MCM7,PCNA,POLD2,POLD3,POLE3,RFC4
mitotic nuclear membrane reassembly	GO:0007084	0.000263004	3.58004	51	1699	16	18123	AHCTF1,BANF1,CCNB1,CDK1,CHMP2B,KPNB1,NDC1,NUP107,NUP133,NUP155,NUP37,NUP85,RAN,SEC13,SPAST,VRK1
mitotic nuclear membrane organization	GO:0101024	0.000263004	3.58004	51	1699	16	18123	AHCTF1,BANF1,CCNB1,CDK1,CHMP2B,KPNB1,NDC1,NUP107,NUP133,NUP155,NUP37,NUP85,RAN,SEC13,SPAST,VRK1
alpha-amino acid biosynthetic process	GO:1901607	0.000264536	3.57752	68	1699	19	18123	ALDH18A1,ASNS,ASS1,DHFR,ENOPH1,GOT1,GOT2,LGSN,PARK7,PHGDH,PLOD2,PLOD3,PSAT1,PSPH,PYCR1,SEPHS2,SHMT1,SHMT2,SLC25A12
cellular amine metabolic process	GO:0044106	0.000264536	3.57752	166	1699	34	18123	AMD1,AOC1,BCKDK,GDE1,GPR37,NQO1,PARK7,PSMA1,PSMA2,PSMA4,PSMA5,PSMA6,PSMB2,PSMB3,PSMB4,PSMB5,PSMC1,PSMC2,PSMC4,PSMC5,PSMC6,PSMD1,PSMD12,PSMD14,PSMD2,PSMD7,PSME3,PSME4,SHFM1,SLC22A3,SLC7A11,SMS,SRM,SULT1A1
positive regulation of cellular metabolic process	GO:0031325	0.00027092	3.56716	3342	1699	380	18123	AATF,ABL1,ACE2,ACLY,ACTL6A,ACTR3,ACVR1,ADM,ADNP,ADORA2B,AGO2,AGT,AIFM1,AIM2,AIMP2,ANXA1,ANXA2,AP3D1,APEX1,ARF4,ARL6IP5,ARMCX3,ARNTL2,ASS1,ASXL1,ATAD2,ATAD5,ATMIN,AURKB,BACH1,BAG2,BAG6,BCAP31,BCL11A,BCL9,BIRC3,BORA,BRMS1,C11ORF48,C14ORF166,CASK,CASP3,CCL19,CCNA2,CCNB1,CCPG1,CCT2,CCT3,CCT6A,CCT7,CD38,CDC20,CDC6,CDC7,CDH3,CDK1,CDK2AP1,CDK4,CDK5,CDK5RAP1,CDK5RAP3,CDK7,CDK9,CDKN1B,CDKN2A,CEBPB,CEMIP,C…
regulation of primary metabolic process	GO:0080090	0.00028458	3.5458	6071	1699	649	18123	AATF,ABCE1,ABL1,ACTL6A,ACTR3,ACVR1,ADAR,ADIPOR1,ADM,ADNP,ADORA2B,AGO2,AGT,AIDA,AIFM1,AIM2,AIMP2,AK4,ANXA1,ANXA2,AP3D1,APEX1,ARF1,ARF4,ARL6IP1,ARL6IP5,ARMCX3,ARNTL2,ASCC2,ASXL1,ATAD2,ATF7,ATMIN,ATP8B1,AURKB,BACH1,BAG2,BAG6,BARD1,BAZ2B,BCAP31,BCKDK,BCL11A,BCL9,BIRC3,BIRC5,BORA,BRD9,BRMS1,BSCL2,BTAF1,C11ORF48,C14ORF166,CA9,CASC3,CASK,CASP3,CBX1,CBX3,CCL19,CCNA2,CCNB1,CCNG1,CCNO,CCPG1,CCT2,CCT3,CCT6A…
viral transcription	GO:0019083	0.000290346	3.53708	181	1699	36	18123	CDK9,HDAC1,NDC1,NELFCD,NELFE,NUP107,NUP133,NUP155,NUP37,NUP85,POLR2D,POLR2F,POLR2G,POLR2H,POLR2I,POLR2K,RANBP2,RPL10,RPL12,RPL17,RPL30,RPL34,RPL36,RPL38,RPL4,RPL6,RPL8,RPLP1,RPS15A,RPS17,RPS18,RPS8,SEC13,SUPT5H,TARBP2,UBP1
positive regulation of cell cycle	GO:0045787	0.000298671	3.52481	317	1699	54	18123	ABL1,ANKRD17,ANXA1,APEX1,ASNS,ATAD5,AURKB,CCNB1,CCPG1,CDC16,CDC6,CDC7,CDK1,CDK4,CDK5RAP1,CDKN1B,CHEK1,CHEK2,CIT,CKS1B,DBF4,DLGAP5,DYNC1LI1,ECT2,EGF,EIF4E,EIF4EBP1,EIF4G1,ESPL1,EZH2,FBXO5,FEN1,FOXA1,KIF14,MAD2L1,MAD2L1BP,MED1,MEPCE,MNAT1,NDC80,NIPBL,NPM1,PHB2,PKP4,POLDIP2,PTK6,RAB11A,RACGAP1,RAD51AP1,RPS15A,RPS6KB1,SFPQ,SPAST,UBE2C
peptidyl-asparagine modification	GO:0018196	0.000298671	3.52481	31	1699	12	18123	ALG8,DDOST,DPM1,DPM2,DPM3,FUT8,RPN1,RPN2,STT3A,TUSC3,UBE2J1,UGGT1
purine nucleotide metabolic process	GO:0006163	0.000306971	3.5129	446	1699	70	18123	ACLY,ACOT13,ADK,AK4,ALDOA,AMPD3,APRT,ATIC,ATP5G1,ATP5J,CASK,COASY,DBI,DDIT4,DGAT1,DHTKD1,DLAT,EIF6,ENO1,ENO2,ENTPD7,GAPDH,GMPS,GNAI3,GPI,GPX1,GSTZ1,HIF1A,HK1,HSD17B8,IMPDH2,ITPA,LDHA,MCCC2,NDC1,NME7,NT5E,NUP107,NUP133,NUP155,NUP37,NUP85,OAS1,OXSM,PARP1,PDHA1,PDK1,PDP1,PFAS,PFKFB3,PFKP,PINK1,PKM,PMVK,PPAT,PPCS,PRPS2,PTHLH,RAN,RANBP2,SEC13,SLC25A12,SLC25A13,SLC25A16,STOML2,SULT1A1,TPST1,TPST2,XDH,Z…
regulation of protein modification by small protein conjugation or removal	GO:1903320	0.000307415	3.51228	248	1699	45	18123	ABL1,AIMP2,BAG2,BIRC3,CDC20,CDK5,CDK5RAP3,CDK9,CDKN2A,DNAJA3,FANCI,FBXO2,FBXO5,GNL3,HIF1A,HSP90AA1,HSP90AB1,HSPA5,ISG15,KDM1A,MAD2L1,MAPK9,NPM1,PARK7,PDCD6,PEF1,PINK1,PLK1,PPIA,PRMT3,PTEN,PTTG1IP,RBX1,RNF111,SIRT7,SQSTM1,TNIP1,UBB,UBE2C,UBE2L3,UBR5,WDR48,WDR70,XIAP,ZMIZ1
maturation of 5.8S rRNA	GO:0000460	0.000312351	3.50536	36	1699	13	18123	BOP1,EIF6,ERI2,EXOSC4,EXOSC7,FTSJ3,KRI1,LAS1L,NOP14,RPP40,RRS1,UTP20,WDR12
regulation of telomerase RNA localization to Cajal body	GO:1904872	0.000312655	3.50493	18	1699	9	18123	CCT2,CCT3,CCT6A,CCT7,DCP2,DKC1,NHP2,PARN,RUVBL1
regulation of proteasomal protein catabolic process	GO:0061136	0.000314539	3.50233	189	1699	37	18123	BAG2,BAG6,BCAP31,CDC20,DVL1,EIF3H,F8A1,F8A2,F8A3,GABARAPL2,GPX1,HSP90AB1,MAPK9,PARK7,PBK,PINK1,PLK1,PLK2,PSMC1,PSMC2,PSMC4,PSMC5,PSMC6,PSMD14,PSME3,RBX1,RNFT2,RYBP,SDCBP,TAF9,TRIB1,TRIB2,UBB,UBE2K,UBE2V2,XBP1,XPO1
phosphorus metabolic process	GO:0006793	0.000327142	3.48526	3014	1699	346	18123	ABHD4,ABI2,ABL1,ACLY,ACOT13,ACP2,ACP6,ACVR1,ADAR,ADK,ADNP,ADORA2B,AGT,AIDA,AK4,AK6,AKR1A1,ALDH18A1,ALDOA,AMPD3,ANXA2,APEX1,APRT,ARF1,ATIC,ATP5G1,ATP5J,AURKB,BARD1,BCKDK,BCR,BIRC5,BNIP2,BORA,C14ORF166,CASK,CASP3,CCL19,CCNA2,CCNB1,CCNG1,CCNO,CDC6,CDC7,CDK1,CDK2AP1,CDK4,CDK5,CDK5RAP1,CDK5RAP3,CDK7,CDK9,CDKN1B,CDKN2A,CDKN3,CEACAM1,CEBPB,CEMIP,CENPE,CHEK1,CHEK2,CHORDC1,CIB1,CILP,CIT,CKS1B,CLDN3,CLK1,C…
small molecule biosynthetic process	GO:0044283	0.000327185	3.48521	675	1699	97	18123	AACS,ACLY,ADIPOR1,ADK,ADM,AKR1A1,ALDH18A1,ALDOA,AMACR,AMD1,AMPD3,ANXA1,APRT,ASNS,ASS1,BDH2,CEACAM1,CHST15,CLK2,CYP27B1,DCTPP1,DDB1,DECR2,DERA,DHFR,EIF6,ENO1,ENO2,ENOPH1,ENTPD6,ENTPD7,FA2H,FAM3C,G6PD,GAPDH,GOT1,GOT2,GPI,GPX1,GPX4,GSTP1,HSD17B10,HSD17B8,IDI1,IP6K2,ITPA,KAT2A,KDM3A,KPNB1,LGSN,LIAS,LPGAT1,MAEA,MDH2,MIF,MMACHC,NDUFAB1,NT5E,OSBPL2,OXSM,P2RY6,PARK7,PC,PCBD1,PHGDH,PLA2G4A,PLOD2,PLOD3,PMV…
negative regulation of intrinsic apoptotic signaling pathway	GO:2001243	0.000327946	3.4842	100	1699	24	18123	CREB3,ELL3,ENO1,GPX1,HDAC1,HELLS,HIF1A,HSPB1,HYOU1,KDM1A,MIF,MMP9,NDUFS3,NOL3,NONO,PARK7,PINK1,PPIA,PTTG1IP,TAF9,TMBIM6,TRAP1,TRIAP1,XBP1
double-strand break repair via homologous recombination	GO:0000724	0.000330239	3.48117	140	1699	30	18123	CDC45,CDC7,CHEK1,FEN1,GINS2,KDM1A,MAGEF1,MCM2,MCM3,MCM4,MCM6,MCM7,NIPBL,PALB2,PARP1,PPP4C,PSMD14,RAD51AP1,RAD54B,RBBP8,RECQL4,REV3L,RFWD3,RMI1,RPA3,SFPQ,SHFM1,SMC6,SMCHD1,WDR48
vesicle budding from membrane	GO:0006900	0.00035788	3.44626	107	1699	25	18123	ANXA2,AP3D1,ARF1,ARFGAP3,BET1,CNIH1,CNIH3,FNBP1L,GOLPH3,GOLPH3L,KLHL12,MX2,PDCD6,PEF1,PREB,RAB1B,SAR1A,SEC13,SEC24A,SEC24C,SEC31A,TMED10,TMED9,TRAPPC3,USO1
electron transport chain	GO:0022900	0.000360636	3.44293	183	1699	36	18123	AKR1A1,AKR7A2,AKR7A3,CCNB1,CDK1,CHCHD2,COX5A,COX6B1,COX6C,COX7B,COX8A,CYC1,CYCS,GPX2,GSR,ISCU,NDUFA1,NDUFA6,NDUFAB1,NDUFB11,NDUFB2,NDUFB3,NDUFS2,NDUFS3,NDUFS5,NDUFS6,PARK7,PHGDH,PINK1,SLC25A12,SLC25A13,SRD5A1,UQCRH,UQCRHL,UQCRQ,XDH
positive regulation of metabolic process	GO:0009893	0.000369855	3.43197	3873	1699	432	18123	AATF,ABL1,ACE2,ACLY,ACTL6A,ACTR3,ACVR1,ADAR,ADIPOR1,ADM,ADNP,ADORA2B,AGO2,AGR2,AGT,AIFM1,AIM2,AIMP2,ALMS1,ANXA1,ANXA2,AP3D1,APEX1,ARF4,ARL6IP5,ARMCX3,ARNTL2,ASS1,ASXL1,ATAD2,ATAD5,ATMIN,AURKB,B2M,BACH1,BAG2,BAG6,BARD1,BCAP31,BCL11A,BCL9,BIRC3,BLNK,BORA,BRMS1,BSCL2,BTN3A2,C11ORF48,C14ORF166,C3AR1,CASK,CASP3,CCL19,CCNA2,CCNB1,CCPG1,CCT2,CCT3,CCT6A,CCT7,CD38,CDC20,CDC6,CDC7,CDH3,CDK1,CDK2AP1,CDK4,CD…
telomere maintenance	GO:0000723	0.00037499	3.42598	169	1699	34	18123	APEX1,AURKB,CCT2,CCT3,CCT6A,CCT7,DCP2,DKC1,DNA2,FEN1,GAR1,GNL3,HIST1H4J,HNRNPC,HSP90AA1,HSP90AB1,NAT10,NEK2,NEK7,NHP2,PARN,PARP1,PCNA,POLA2,POLD2,POLD3,RECQL4,RFC1,RFC2,RFC4,RPA3,SMC6,TELO2,TPRKB
DNA geometric change	GO:0032392	0.000380375	3.41979	114	1699	26	18123	ANXA1,ASCC3,CHD4,DDB1,DNA2,ERCC6L,HMGB3,MCM2,MCM3,MCM4,MCM6,MCM7,MNAT1,PARP1,RAD54B,RBX1,RECQL4,RFC2,RFC4,RUVBL1,SETX,SMC6,SUB1,TOP2A,UBB,XPA
protein N-linked glycosylation	GO:0006487	0.000392472	3.40619	76	1699	20	18123	ALG3,ALG6,ALG8,DDOST,DPAGT1,DPM1,DPM2,DPM3,FUT8,GFPT1,MGAT4B,MOGS,RPN1,RPN2,SRD5A3,STT3A,TMEM258,TUSC3,UBE2J1,UGGT1
regulation of response to biotic stimulus	GO:0002831	0.000420108	3.37664	426	1699	67	18123	ABCE1,ADAR,AIM2,ANKRD17,ARG2,BIRC3,CD180,CEACAM1,COCH,CREB3,DDX58,DNAJA3,FADD,FGL2,GRN,HSP90AA1,HSP90AB1,HSPD1,IFNGR2,IRAK3,IRF7,ISG15,LSM14A,MED1,MMP12,MUC5B,NONO,NPLOC4,OAS1,OPTN,PDPK1,PPM1B,PRKACB,PSMA1,PSMA2,PSMA4,PSMA5,PSMA6,PSMB2,PSMB3,PSMB4,PSMB5,PSMC1,PSMC2,PSMC4,PSMC5,PSMC6,PSMD1,PSMD12,PSMD14,PSMD2,PSMD7,PSME3,PSME4,PUM1,SERPINB4,SFPQ,SHFM1,SUSD4,TARBP2,TRIB1,TSPAN6,TTLL12,UBE2K,USP15,X…
recombinational repair	GO:0000725	0.000432365	3.36415	142	1699	30	18123	CDC45,CDC7,CHEK1,FEN1,GINS2,KDM1A,MAGEF1,MCM2,MCM3,MCM4,MCM6,MCM7,NIPBL,PALB2,PARP1,PPP4C,PSMD14,RAD51AP1,RAD54B,RBBP8,RECQL4,REV3L,RFWD3,RMI1,RPA3,SFPQ,SHFM1,SMC6,SMCHD1,WDR48
peptidyl-amino acid modification	GO:0018193	0.000434741	3.36177	1309	1699	167	18123	ABI2,ABL1,ACTL6A,ACVR1,ADNP,AGT,ALG8,AURKB,BAG6,BCL11A,CCNB1,CDC7,CDK1,CDK5,CDKN2A,CEMIP,CHEK1,CHEK2,CIT,CLK1,CLK2,CRLF1,CRTAP,CSNK2B,DCN,DDIT4,DDOST,DDR1,DLG3,DMD,DNMT1,DPM1,DPM2,DPM3,DPY30,DYRK2,EFNA1,EGF,EGLN3,EIF4G1,EPHA4,EPHB2,EPHB4,ERBB3,EZH2,FKBP11,FKBP14,FKBP2,FRK,FUT8,GALNT1,GALNT2,GAPDH,GGCX,GNL3,GREM1,HAX1,HDAC1,HDAC2,HMBS,HSP90AA1,HSP90AB1,ING3,JARID2,KAT2A,KDM1A,KDM3A,LIAS,LOXL1,MAP3…
microtubule-based process	GO:0007017	0.000434741	3.36177	927	1699	125	18123	ABL1,ACTR3,AHCTF1,ALMS1,AP3D1,AP3S1,ARMCX3,ASPM,AURKB,BICD1,BIRC5,BORA,BUB3,CCNB1,CDC20,CDCA8,CDK1,CDK5,CDKN1B,CENPA,CENPE,CENPM,CENPO,CENPU,CEP131,CEP350,CEP57,CEP68,CHEK1,CHEK2,CHMP2B,CHORDC1,CIB1,CKAP5,COPG1,CUL7,DLGAP5,DNAAF2,DSN1,DVL1,DYNC1LI1,DYNLT1,ERCC6L,ESPL1,FBXO5,GAPDH,GJA1,GNAI1,GTSE1,HAUS5,HIF1A,HOOK1,HSPA8,HSPB1,IFT20,KAT2A,KIAA0753,KIF14,KIF16B,KIF18A,KIF18B,KIF20A,KIF2A,KIF2C,KIF4…
viral life cycle	GO:0019058	0.000440474	3.35608	386	1699	62	18123	ACE2,ADAR,APOBEC3B,BANF1,CBX1,CDK1,CHMP2B,CR2,DDB1,DDX5,DYNC1LI1,DYNLT1,EFNB3,EPS15,EZH2,HIST1H4J,HNRNPK,HSP90AB1,HSPA8,IDE,IFITM1,IFITM2,ISG15,ITGA2,ITGAV,KPNA1,KPNB1,NDC1,NUP107,NUP133,NUP155,NUP37,NUP85,OAS1,PABPC1,PC,PHB,PI4KA,PPIA,PPIB,PPIE,RAB1B,RAN,RANBP2,RBBP4,RBBP7,SEC13,SERPINB3,SLC1A5,SLC52A2,SNF8,SRPK1,TARBP2,TFRC,TMEM39A,TMPRSS4,TNIP1,TOP2A,TRIM68,UBB,USP6NL,XPO1
regulation of stem cell differentiation	GO:2000736	0.000440474	3.35608	115	1699	26	18123	ABL1,KDM3A,PSMA1,PSMA2,PSMA4,PSMA5,PSMA6,PSMB2,PSMB3,PSMB4,PSMB5,PSMC1,PSMC2,PSMC4,PSMC5,PSMC6,PSMD1,PSMD12,PSMD14,PSMD2,PSMD7,PSME3,PSME4,PUS7,PWP1,SHFM1
negative regulation of protein kinase activity	GO:0006469	0.000442158	3.35442	252	1699	45	18123	ABL1,ADAR,AGT,AIDA,C14ORF166,CASP3,CDK5RAP1,CDK5RAP3,CDKN1B,CDKN2A,CEACAM1,CHORDC1,CIB1,CIT,DBNDD1,DEPTOR,DNAJA3,DNAJC3,DUSP4,DVL1,EPHB2,GPS1,GSTP1,HSPB1,IPO7,IRAK3,MEN1,NCK1,NPM1,PARK7,PDPK1,PLK1,PPIA,PTEN,PTK6,SERPINB3,SFN,SMYD3,SNX6,SPRY1,TARBP2,THY1,TRIB1,TRIB2,ZGPAT
cotranslational protein targeting to membrane	GO:0006613	0.000449186	3.34757	102	1699	24	18123	ARL6IP1,RPL10,RPL12,RPL17,RPL30,RPL34,RPL36,RPL38,RPL4,RPL6,RPL8,RPLP1,RPS15A,RPS17,RPS18,RPS8,SEC61B,SIL1,SRP19,SRP54,SRP9,SSR1,SSR2,SSR3
G1/S transition of mitotic cell cycle	GO:0000082	0.000455635	3.34138	260	1699	46	18123	ACVR1,ANKRD17,ANXA1,APEX1,BACH1,CCNB1,CDC34,CDC45,CDC6,CDC7,CDK1,CDK4,CDK5,CDK7,CDKN1B,CDKN2A,CDKN3,CHEK2,CNOT8,DBF4,DHFR,E2F3,E2F6,ECD,EIF4E,EIF4EBP1,EIF4G1,EZH2,FBXO5,GTSE1,KIF14,MEPCE,MNAT1,PCNA,PLK2,PPAT,PPP3CA,PSME3,PTEN,RBBP8,RFWD3,RPS6KB1,RRM2,SFN,TAF10,TRIAP1
amine metabolic process	GO:0009308	0.000470379	3.32755	171	1699	34	18123	AMD1,AOC1,BCKDK,GDE1,GPR37,NQO1,PARK7,PSMA1,PSMA2,PSMA4,PSMA5,PSMA6,PSMB2,PSMB3,PSMB4,PSMB5,PSMC1,PSMC2,PSMC4,PSMC5,PSMC6,PSMD1,PSMD12,PSMD14,PSMD2,PSMD7,PSME3,PSME4,SHFM1,SLC22A3,SLC7A11,SMS,SRM,SULT1A1
DNA duplex unwinding	GO:0032508	0.000481235	3.31764	109	1699	25	18123	ANXA1,ASCC3,CHD4,DDB1,DNA2,ERCC6L,MCM2,MCM3,MCM4,MCM6,MCM7,MNAT1,PARP1,RAD54B,RBX1,RECQL4,RFC2,RFC4,RUVBL1,SETX,SMC6,SUB1,TOP2A,UBB,XPA
RNA phosphodiester bond hydrolysis	GO:0090501	0.000483507	3.3156	157	1699	32	18123	AGO2,APEX1,BMS1,BOP1,CNOT8,CPSF4,CSTF2,DCP2,DROSHA,ERI2,ERN2,EXOSC4,EXOSC5,EXOSC7,FEN1,HRSP12,KRI1,LACTB2,NHP2,NOP14,PARN,PCF11,POLR2I,POP7,PPP1R8,RNASEH2A,RPP38,RPP40,RRS1,SND1,TSEN34,UTP20
telomerase RNA localization to Cajal body	GO:0090671	0.000505785	3.29603	19	1699	9	18123	CCT2,CCT3,CCT6A,CCT7,DCP2,DKC1,NHP2,PARN,RUVBL1
RNA localization to nucleus	GO:0090685	0.000505785	3.29603	19	1699	9	18123	CCT2,CCT3,CCT6A,CCT7,DCP2,DKC1,NHP2,PARN,RUVBL1
telomerase RNA localization	GO:0090672	0.000505785	3.29603	19	1699	9	18123	CCT2,CCT3,CCT6A,CCT7,DCP2,DKC1,NHP2,PARN,RUVBL1
RNA localization to Cajal body	GO:0090670	0.000505785	3.29603	19	1699	9	18123	CCT2,CCT3,CCT6A,CCT7,DCP2,DKC1,NHP2,PARN,RUVBL1
tumor necrosis factor-mediated signaling pathway	GO:0033209	0.000510043	3.29239	179	1699	35	18123	AIM2,BIRC3,CD27,FADD,GSTP1,KRT18,KRT8,LTB,NOL3,PSMA1,PSMA2,PSMA4,PSMA5,PSMA6,PSMB2,PSMB3,PSMB4,PSMB5,PSMC1,PSMC2,PSMC4,PSMC5,PSMC6,PSMD1,PSMD12,PSMD14,PSMD2,PSMD7,PSME3,PSME4,SHARPIN,SHFM1,TAX1BP1,TNFRSF17,UBE2K
positive regulation of viral process	GO:0048524	0.000510544	3.29197	90	1699	22	18123	ADAR,CDK9,CHMP2B,DDB1,NELFCD,NELFE,PABPC1,PC,POLR2D,POLR2F,POLR2G,POLR2H,POLR2I,POLR2K,PPIA,PPIE,SRPK1,SUPT5H,TARBP2,TMEM39A,TMPRSS4,TOP2A
nucleoside monophosphate biosynthetic process	GO:0009124	0.000522709	3.28174	43	1699	14	18123	ADK,AMPD3,APRT,ATIC,DCTD,GMPS,IMPDH2,PFAS,PPAT,PRPS2,RFK,TK1,UCKL1,UPP1
nuclear membrane reassembly	GO:0031468	0.000525034	3.27981	54	1699	16	18123	AHCTF1,BANF1,CCNB1,CDK1,CHMP2B,KPNB1,NDC1,NUP107,NUP133,NUP155,NUP37,NUP85,RAN,SEC13,SPAST,VRK1
protein localization to endoplasmic reticulum	GO:0070972	0.000546054	3.26276	144	1699	30	18123	BCAP31,GABARAPL2,GJA1,GPAA1,HSPA5,KDELR2,KDELR3,RPL10,RPL12,RPL17,RPL30,RPL34,RPL36,RPL38,RPL4,RPL6,RPL8,RPLP1,RPS15A,RPS17,RPS18,RPS8,SEC61B,SEC61G,SPCS3,SRP19,SRP54,SRP9,SRPRB,SSR3
cellular response to interleukin-1	GO:0071347	0.000549831	3.25977	187	1699	36	18123	CCL19,CCL22,CEBPB,HIF1A,IRAK3,LCN2,MAPK13,MYD88,PELI2,PSMA1,PSMA2,PSMA4,PSMA5,PSMA6,PSMB2,PSMB3,PSMB4,PSMB5,PSMC1,PSMC2,PSMC4,PSMC5,PSMC6,PSMD1,PSMD12,PSMD14,PSMD2,PSMD7,PSME3,PSME4,RBX1,SHFM1,SQSTM1,UBB,UBE2V1,USP10
DNA damage response, detection of DNA damage	GO:0042769	0.000556713	3.25437	38	1699	13	18123	DDB1,MRPS35,PARP1,PCNA,POLD2,POLD3,RBX1,RFC1,RFC2,RFC4,RPA3,UBB,WDR48
cellular response to virus	GO:0098586	0.000557256	3.25394	78	1699	20	18123	ADAR,ANKRD17,ARF1,BIRC3,CCL19,DDX58,DFNA5,HIF1A,HSP90AA1,IFI6,IRF7,LSM14A,MMP12,NPLOC4,OAS1,PHB,PHB2,PUM1,TSPAN6,USP15
nuclear export	GO:0051168	0.000563796	3.24888	202	1699	38	18123	ABCE1,ADAR,BARD1,CASC3,CDK5,CDKN2A,CPSF4,EIF4A3,EIF4E,EIF6,GTSE1,NDC1,NPM1,NUP107,NUP133,NUP155,NUP37,NUP62CL,NUP85,PARK7,POLR2D,RAN,RANBP2,RITA1,RRS1,SEC13,SFN,SHFM1,SIRT7,SLBP,SMG7,SRRM1,SRSF3,SRSF9,THOC2,XPO1,XPO6,ZC3H11A
regulation of canonical Wnt signaling pathway	GO:0060828	0.000587198	3.23122	302	1699	51	18123	ASPM,CDH3,COL1A1,DVL1,EGF,FERMT1,FRZB,FZD6,GID8,GREM1,HDAC1,IFT20,IGFBP2,JUP,KLHL12,KPNA1,MDK,PFDN5,PPM1B,PPP1CA,PPP2R3A,PSMA1,PSMA2,PSMA4,PSMA5,PSMA6,PSMB2,PSMB3,PSMB4,PSMB5,PSMC1,PSMC2,PSMC4,PSMC5,PSMC6,PSMD1,PSMD12,PSMD14,PSMD2,PSMD7,PSME3,PSME4,RBX1,RUVBL1,SFRP4,SHFM1,SLC9A3R1,SMURF2,UBR5,USP8,XIAP
positive regulation of protein localization to nucleus	GO:1900182	0.000600257	3.22166	91	1699	22	18123	CCT2,CCT3,CCT6A,CCT7,CD2AP,CDK1,CDK5RAP3,CDKN2A,DKC1,ECT2,GTSE1,HSP90AB1,JUP,MEPCE,NPM1,PARK7,PARP1,PLK1,RAN,TFRC,UBR5,XBP1
regulation of nuclear division	GO:0051783	0.000614846	3.21123	138	1699	29	18123	AURKB,BORA,BUB3,CCNB1,CDC16,CDC20,CHEK1,CUL7,DLGAP5,DYNC1LI1,EGF,ESPL1,FBXO5,IK,KNTC1,LCMT1,MAD2L1,MAD2L1BP,MKI67,NDC80,NEK2,PLK1,RAD51AP1,SPDL1,TOM1L1,TRIP13,TTK,ZNF207,ZWINT
response to oxidative stress	GO:0006979	0.000620472	3.20728	457	1699	70	18123	ABL1,AIFM1,ANKZF1,ANXA1,APEX1,ARL6IP5,ATOX1,CASP3,CD38,CDK1,CHCHD2,COL1A1,CYCS,DHFR,DIABLO,ECT2,EIF2S1,EZH2,FUT8,G6PD,GCLM,GPR37,GPX1,GPX2,GPX4,GSR,GSS,GSTP1,HDAC1,HDAC2,HIF1A,HNRNPM,HSPB1,HSPD1,IDH1,LCN2,LDHA,LIAS,MAPK13,MAPK9,MB,MELK,MET,MMP3,MMP9,MPV17,NDUFA6,NDUFS2,NET1,NOL3,NONO,NQO1,NUDT1,PARK7,PARP1,PCNA,PDK1,PINK1,PPIA,PRDX4,PSMB5,PYCR1,PYROXD1,SDC1,SETX,SFPQ,SLC7A11,SOD1,TRAP1,XBP1
cell cycle G1/S phase transition	GO:0044843	0.000620472	3.20728	287	1699	49	18123	ACVR1,ANKRD17,ANXA1,APEX1,BACH1,CCNA2,CCNB1,CDC34,CDC45,CDC6,CDC7,CDK1,CDK4,CDK5,CDK7,CDKN1B,CDKN2A,CDKN3,CHEK2,CNOT8,DBF4,DHFR,E2F3,E2F6,ECD,EIF4E,EIF4EBP1,EIF4G1,EZH2,FBXO5,GTSE1,KIF14,MEN1,MEPCE,MNAT1,PCNA,PHB2,PLK2,PPAT,PPP3CA,PSME3,PTEN,RBBP8,RFWD3,RPS6KB1,RRM2,SFN,TAF10,TRIAP1
cell cycle checkpoint signaling	GO:0000075	0.000650932	3.18646	196	1699	37	18123	AURKB,BUB3,CCNB1,CDC20,CDC45,CDC6,CDK1,CDK5RAP3,CDKN1B,CHEK1,CHEK2,CNOT8,DNA2,DYNC1LI1,GTSE1,IK,KNTC1,LCMT1,MAD2L1,MAD2L1BP,MSH2,NDC80,PCNA,PLK1,PLK2,RFWD3,SFN,SPDL1,TIPIN,TIPRL,TOPBP1,TRIAP1,TRIP13,TTK,ZNF207,ZWILCH,ZWINT
regulation of cellular ketone metabolic process	GO:0010565	0.000650932	3.18646	196	1699	37	18123	ADIPOR1,ADM,ANXA1,BCKDK,CEACAM1,EIF6,GSTZ1,IRS1,LPGAT1,NQO1,PARK7,PDK1,PDP1,PSMA1,PSMA2,PSMA4,PSMA5,PSMA6,PSMB2,PSMB3,PSMB4,PSMB5,PSMC1,PSMC2,PSMC4,PSMC5,PSMC6,PSMD1,PSMD12,PSMD14,PSMD2,PSMD7,PSME3,PSME4,SHFM1,SLC7A11,TWIST1
maturation of 5.8S rRNA from tricistronic rRNA transcript (SSU-rRNA, 5.8S rRNA, LSU-rRNA)	GO:0000466	0.000663658	3.17806	24	1699	10	18123	BOP1,ERI2,EXOSC7,FTSJ3,KRI1,NOP14,RPP40,RRS1,UTP20,WDR12
positive regulation of viral transcription	GO:0050434	0.000663658	3.17806	24	1699	10	18123	CDK9,NELFCD,NELFE,POLR2D,POLR2F,POLR2G,POLR2H,POLR2I,POLR2K,SUPT5H
double-strand break repair	GO:0006302	0.000663658	3.17806	280	1699	48	18123	BARD1,CDC45,CDC7,CHEK1,CHEK2,CIB1,DNA2,FEN1,FOXM1,GINS2,HERC2,HIST1H4J,KDM1A,MAGEF1,MCM2,MCM3,MCM4,MCM6,MCM7,MSH2,NIPBL,PALB2,PARP1,PARP2,PPP4C,PRPF19,PSMD14,RAD51AP1,RAD54B,RBBP8,RECQL4,REV3L,RFWD3,RMI1,RPA3,SETX,SFPQ,SHFM1,SIRT7,SMC6,SMCHD1,TDP1,TRIP13,TWIST1,UBE2V2,UBR5,WDR48,WDR70
regulation of generation of precursor metabolites and energy	GO:0043467	0.000663658	3.17806	167	1699	33	18123	AK4,CCNB1,CDK1,CHCHD2,CISD1,COX17,DDIT4,DYRK2,EIF6,HIF1A,IDE,IRS1,ISCU,NDC1,NUP107,NUP133,NUP155,NUP37,NUP85,OAS1,PARK7,PFKFB3,PHB2,PIK3CA,PINK1,PPP1CA,PPP1CB,RANBP2,SEC13,SHMT2,SLC25A12,TRAP1,ZBTB20
negative regulation of canonical Wnt signaling pathway	GO:0090090	0.000671576	3.1729	189	1699	36	18123	DVL1,FERMT1,FRZB,FZD6,GREM1,HDAC1,IGFBP2,KLHL12,MDK,PFDN5,PPP2R3A,PSMA1,PSMA2,PSMA4,PSMA5,PSMA6,PSMB2,PSMB3,PSMB4,PSMB5,PSMC1,PSMC2,PSMC4,PSMC5,PSMC6,PSMD1,PSMD12,PSMD14,PSMD2,PSMD7,PSME3,PSME4,RBX1,SFRP4,SHFM1,SLC9A3R1
regulation of cellular amide metabolic process	GO:0034248	0.000682099	3.16615	577	1699	84	18123	ABCE1,AGO2,CASC3,CASP3,CDK4,CDK5RAP1,CEBPB,CNOT8,CSDE1,CYFIP1,DCP2,DCPS,DHFR,DNAJC3,EFNA1,EIF1B,EIF2B4,EIF2S1,EIF2S3,EIF3B,EIF3D,EIF3E,EIF3H,EIF4A3,EIF4E,EIF4E2,EIF4EBP1,EIF4G1,EIF6,ENC1,EPHA4,ETF1,EXOSC4,EXOSC5,EXOSC7,FASTKD3,FTO,GAPDH,GSTZ1,HNRNPR,HRSP12,HSPB1,ITGA2,KRT17,LSM14A,LSM5,METAP1,MRPL13,MTG1,MTIF2,NAT10,NCK1,NCL,NOLC1,NPM1,NSUN5,ORMDL2,PABPC1,PAIP1,PARN,PDK1,PDP1,PINK1,PKM,POLR2D,POL…
positive regulation of nitrogen compound metabolic process	GO:0051173	0.000683026	3.16556	3143	1699	356	18123	AATF,ABL1,ACTL6A,ACTR3,ACVR1,ADNP,ADORA2B,AGO2,AGT,AIFM1,AIM2,AIMP2,ANXA2,AP3D1,APEX1,ARF4,ARL6IP5,ARMCX3,ARNTL2,ASS1,ASXL1,ATAD2,ATMIN,AURKB,BACH1,BAG2,BAG6,BARD1,BCAP31,BCL11A,BCL9,BIRC3,BORA,BRMS1,C11ORF48,C14ORF166,CASK,CASP3,CCL19,CCNA2,CCNB1,CCPG1,CCT2,CCT3,CCT6A,CCT7,CD38,CDC20,CDC6,CDK2AP1,CDK4,CDK5,CDK5RAP1,CDK5RAP3,CDK7,CDK9,CDKN1B,CDKN2A,CEBPB,CEMIP,CENPE,CHCHD2,CHEK1,CHEK2,CIB1,CKS1B,…
phosphate-containing compound metabolic process	GO:0006796	0.000722868	3.14094	2987	1699	340	18123	ABHD4,ABI2,ABL1,ACLY,ACOT13,ACP2,ACP6,ACVR1,ADAR,ADK,ADNP,ADORA2B,AGT,AIDA,AK4,AK6,AKR1A1,ALDH18A1,ALDOA,AMPD3,ANXA2,APEX1,APRT,ARF1,ATIC,ATP5G1,ATP5J,AURKB,BARD1,BCKDK,BCR,BIRC5,BORA,C14ORF166,CASK,CASP3,CCL19,CCNA2,CCNB1,CCNG1,CCNO,CDC6,CDC7,CDK1,CDK2AP1,CDK4,CDK5,CDK5RAP1,CDK5RAP3,CDK7,CDK9,CDKN1B,CDKN2A,CDKN3,CEACAM1,CEBPB,CEMIP,CENPE,CHEK1,CHEK2,CHORDC1,CIB1,CILP,CIT,CKS1B,CLDN3,CLK1,CLK2,CO…
stimulatory C-type lectin receptor signaling pathway	GO:0002223	0.000727087	3.13841	112	1699	25	18123	MUC5B,PDPK1,PRKACB,PSMA1,PSMA2,PSMA4,PSMA5,PSMA6,PSMB2,PSMB3,PSMB4,PSMB5,PSMC1,PSMC2,PSMC4,PSMC5,PSMC6,PSMD1,PSMD12,PSMD14,PSMD2,PSMD7,PSME3,PSME4,SHFM1
maturation of LSU-rRNA	GO:0000470	0.000746985	3.12669	29	1699	11	18123	BOP1,DDX18,EIF6,FTSJ3,LAS1L,NHP2,NHP2L1,NOP2,WDR12,ZNHIT3,ZNHIT6
ribonucleoside monophosphate biosynthetic process	GO:0009156	0.000762068	3.11801	34	1699	12	18123	ADK,AMPD3,APRT,ATIC,GMPS,IMPDH2,PFAS,PPAT,PRPS2,RFK,UCKL1,UPP1
organophosphate metabolic process	GO:0019637	0.00076508	3.11629	1040	1699	136	18123	ABHD4,ACLY,ACOT13,ACP6,ADK,AK4,AK6,AKR1A1,ALDOA,AMPD3,APRT,ARF1,ATIC,ATP5G1,ATP5J,CASK,COASY,CPNE3,CSNK2B,CTPS1,DBI,DCTD,DCTPP1,DDIT4,DERA,DGAT1,DHTKD1,DLAT,DPAGT1,DPM1,DPM2,DPM3,EFR3A,EIF6,ENO1,ENO2,ENTPD6,ENTPD7,FLAD1,G6PD,GAPDH,GDE1,GFPT1,GMPS,GNAI3,GNPAT,GPAA1,GPI,GPX1,GPX4,GSTZ1,HIF1A,HK1,HSD17B8,HTR2B,IDH1,IDH2,IDI1,IMPDH2,INPPL1,IP6K2,ITPA,LDHA,LPGAT1,MCCC2,MOCOS,MTMR11,MTMR4,NDC1,NME7,NT5…
negative regulation of oxidative stress-induced intrinsic apoptotic signaling pathway	GO:1902176	0.000783186	3.10614	20	1699	9	18123	GPX1,HIF1A,HSPB1,NOL3,NONO,PARK7,PINK1,PPIA,TRAP1
cellular response to oxidative stress	GO:0034599	0.000800269	3.09676	306	1699	51	18123	ABL1,AIFM1,ANKZF1,ANXA1,APEX1,ARL6IP5,CDK1,CHCHD2,CYCS,DHFR,DIABLO,ECT2,EIF2S1,EZH2,FUT8,G6PD,GPR37,GPX1,GPX2,GSR,GSTP1,HDAC1,HDAC2,HIF1A,HSPB1,LCN2,MAPK13,MAPK9,MELK,MET,MMP3,MMP9,MPV17,NET1,NOL3,NONO,NQO1,PARK7,PARP1,PCNA,PDK1,PINK1,PPIA,PYCR1,PYROXD1,SETX,SFPQ,SLC7A11,SOD1,TRAP1,XBP1
centromere complex assembly	GO:0034508	0.000808427	3.09236	56	1699	16	18123	CENPA,CENPE,CENPM,CENPO,CENPU,DLGAP5,HELLS,HIST1H4J,HJURP,MIS18A,NPM1,OIP5,RBBP4,RBBP7,RNF4,RUVBL1
exocytosis	GO:0006887	0.000816007	3.08831	906	1699	121	18123	ACLY,AGA,ALDOA,AMPD3,ANXA1,ANXA2,AOC1,APRT,ARF1,ATP6AP1,B2M,C1ORF35,C3AR1,CAPN1,CASK,CCT2,CD9,CDK5,CEACAM1,CEACAM6,COPB1,CPNE3,CSNK2B,CSTB,CTSD,CYFIP1,DDOST,DERA,DGAT1,DNAJC3,DSN1,DSP,DVL1,DYNC1LI1,DYNLT1,ECM1,EGF,FAF2,FAM3C,FGL2,FRK,FTL,FUCA1,GALNS,GDI2,GPI,GRN,GSTP1,GUSB,HEBP2,HPSE,HSP90AA1,HSP90AB1,HSPA8,IDH1,ILF2,IMPDH2,ITGAV,JUP,KPNB1,LAMP2,LCN2,LGALS3BP,MANF,MIF,MLEC,MMP9,MYH9,NCSTN,NEU1,NH…
hexose biosynthetic process	GO:0019319	0.000816007	3.08831	93	1699	22	18123	ALDOA,CHST15,CLK2,DDB1,ENO1,ENO2,FAM3C,GAPDH,GOT1,GOT2,GPI,KAT2A,MAEA,MDH2,PC,RANBP2,SIRT7,SLC25A10,SLC25A12,SLC25A13,SORD,ZNF692
cellular response to lectin	GO:1990858	0.000831118	3.08034	113	1699	25	18123	MUC5B,PDPK1,PRKACB,PSMA1,PSMA2,PSMA4,PSMA5,PSMA6,PSMB2,PSMB3,PSMB4,PSMB5,PSMC1,PSMC2,PSMC4,PSMC5,PSMC6,PSMD1,PSMD12,PSMD14,PSMD2,PSMD7,PSME3,PSME4,SHFM1
response to lectin	GO:1990840	0.000831118	3.08034	113	1699	25	18123	MUC5B,PDPK1,PRKACB,PSMA1,PSMA2,PSMA4,PSMA5,PSMA6,PSMB2,PSMB3,PSMB4,PSMB5,PSMC1,PSMC2,PSMC4,PSMC5,PSMC6,PSMD1,PSMD12,PSMD14,PSMD2,PSMD7,PSME3,PSME4,SHFM1
cellular response to chemical stress	GO:0062197	0.000920462	3.03599	356	1699	57	18123	ABL1,AIFM1,ANKZF1,ANXA1,APEX1,AQP5,ARL6IP5,CASP3,CDK1,CHCHD2,CYCS,DHFR,DIABLO,ECT2,EIF2S1,EZH2,FUT8,G6PD,GPR37,GPX1,GPX2,GSR,GSTP1,HDAC1,HDAC2,HIF1A,HSPB1,LCN2,LRRC8D,LRRC8E,MAPK13,MAPK9,MELK,MET,MMP3,MMP9,MPV17,NET1,NOL3,NONO,NQO1,PARK7,PARP1,PCNA,PDK1,PIK3CA,PINK1,PPIA,PYCR1,PYROXD1,SETX,SFPQ,SLC7A11,SOD1,STK39,TRAP1,XBP1
DNA-templated transcription, termination	GO:0006353	0.000934961	3.02921	81	1699	20	18123	CDK7,CPSF4,CSTF1,CSTF2,MNAT1,PCF11,POLR1C,POLR2F,POLR2H,POLR2K,SCAF8,SETX,SLBP,SNRPB,SNRPD3,SNRPE,SNRPF,SNRPG,TAF1D,ZMPSTE24
regulation of nitrogen compound metabolic process	GO:0051171	0.000954583	3.02019	5886	1699	625	18123	AATF,ABCE1,ABL1,ACTL6A,ACTR3,ACVR1,ADAR,ADNP,ADORA2B,AGO2,AGT,AIDA,AIFM1,AIM2,AIMP2,AK4,ANXA2,AP3D1,APEX1,ARF4,ARL6IP1,ARL6IP5,ARMCX3,ARNTL2,ASCC2,ASS1,ASXL1,ATAD2,ATF7,ATMIN,ATP8B1,AURKB,BACH1,BAG2,BAG6,BARD1,BAZ2B,BCAP31,BCKDK,BCL11A,BCL9,BIRC3,BIRC5,BORA,BRD9,BRMS1,BTAF1,C11ORF48,C14ORF166,CA9,CASC3,CASK,CASP3,CBX1,CBX3,CCL19,CCNA2,CCNB1,CCNG1,CCNO,CCPG1,CCT2,CCT3,CCT6A,CCT7,CD27,CD38,CDC20,CD…
box C/D snoRNP assembly	GO:0000492	0.000954583	3.02019	9	1699	6	18123	NHP2L1,PIH1D1,RUVBL1,TAF9,ZNHIT3,ZNHIT6
cellular amino acid biosynthetic process	GO:0008652	0.00101028	2.99556	69	1699	18	18123	ALDH18A1,ASNS,ASS1,DHFR,ENOPH1,GOT1,GOT2,LGSN,PARK7,PHGDH,PLOD2,PLOD3,PSAT1,PSPH,PYCR1,SHMT1,SHMT2,SLC25A12
vesicle coating	GO:0006901	0.00101028	2.99556	69	1699	18	18123	ARFGAP3,BET1,CNIH1,CNIH3,KLHL12,PDCD6,PEF1,PREB,RAB1B,SAR1A,SEC13,SEC24A,SEC24C,SEC31A,TMED10,TMED9,TRAPPC3,USO1
alpha-amino acid metabolic process	GO:1901605	0.00101492	2.99357	208	1699	38	18123	AHCY,ALDH18A1,ARG2,ASNS,ASS1,BCKDK,CTPS1,DHFR,ENOPH1,GCLM,GFPT1,GMPS,GOT1,GOT2,GSTZ1,HGD,HRSP12,HSD17B10,LGSN,MUT,NIT2,PARK7,PCBD1,PFAS,PHGDH,PLOD2,PLOD3,PPAT,PSAT1,PSPH,PYCR1,SEPHS2,SHMT1,SHMT2,SLC25A12,SLC25A13,SLC7A11,SMS
negative regulation of cellular metabolic process	GO:0031324	0.00104613	2.98041	2785	1699	318	18123	AATF,ABCE1,ABL1,ADAR,AGO2,AGT,AIDA,ANXA2,APEX1,ARL6IP1,ATAD2,ATP8B1,AURKB,BACH1,BAG2,BAG6,BARD1,BCKDK,BCL11A,BIRC3,BIRC5,BRMS1,BTAF1,C14ORF166,CASP3,CBX1,CBX3,CCNB1,CD27,CD38,CDC45,CDC6,CDK5,CDK5RAP1,CDK5RAP3,CDK9,CDKN1B,CDKN2A,CEACAM1,CEBPB,CGGBP1,CHORDC1,CIB1,CIT,CLK2,CNOT8,CRTAP,CST1,CST4,CSTA,CSTB,CYP27B1,DAP,DBI,DBNDD1,DCP2,DCPS,DDIT4,DDX5,DEPDC1,DEPTOR,DHFR,DKC1,DLG3,DMD,DNAJA3,DNAJC3,DNMT1…
regulation of response to stress	GO:0080134	0.00109064	2.96232	1626	1699	198	18123	ABCE1,ABL1,ACE2,ADAR,ADM,ADORA2B,AGR2,AGT,AIDA,AIM2,ANXA1,ANXA2,ARG2,ARL6IP5,B2M,BAG2,BAG6,BCAP31,BIRC3,CASK,CCL19,CD27,CD9,CDK9,CDKN2A,CEACAM1,CEBPB,CHCHD2,CHEK1,CHEK2,CHORDC1,CLDN3,COCH,CREB3,DDX5,DDX58,DHFR,DNAJA3,DNAJC3,DROSHA,EIF4G1,ELL3,ENO1,EPHA4,EPHB2,F12,FADD,FAP,FBXO5,FERMT1,FGL2,FICD,FOXM1,FUT8,GJA1,GPR37,GPX1,GPX4,GRN,GSTP1,HIF1A,HNRNPK,HPSE,HSP90AA1,HSP90AB1,HSPA5,HSPA8,HSPB1,HSPD1,H…
innate immune response activating cell surface receptor signaling pathway	GO:0002220	0.00110534	2.9565	115	1699	25	18123	MUC5B,PDPK1,PRKACB,PSMA1,PSMA2,PSMA4,PSMA5,PSMA6,PSMB2,PSMB3,PSMB4,PSMB5,PSMC1,PSMC2,PSMC4,PSMC5,PSMC6,PSMD1,PSMD12,PSMD14,PSMD2,PSMD7,PSME3,PSME4,SHFM1
regulation of macromolecule metabolic process	GO:0060255	0.0011329	2.94581	6622	1699	695	18123	AATF,ABCE1,ABL1,ACE2,ACTL6A,ACTR3,ACVR1,ADAR,ADNP,ADORA2B,AGO2,AGR2,AGT,AIDA,AIFM1,AIM2,AIMP2,ANKRD17,ANXA1,ANXA2,AP3D1,APEX1,ARF1,ARF4,ARG2,ARL6IP1,ARL6IP5,ARMCX3,ARNTL2,ASCC2,ASXL1,ATAD2,ATAD5,ATF7,ATMIN,ATP1B1,ATP2B1,ATP8B1,AURKB,B2M,BACH1,BAG2,BAG6,BARD1,BAZ2B,BCAP31,BCL11A,BCL9,BIRC3,BIRC5,BLNK,BORA,BRD9,BRMS1,BTAF1,BTN3A2,C11ORF48,C14ORF166,C3AR1,CA9,CASC3,CASK,CASP3,CBX1,CBX3,CCL19,CCNA2,C…
response to acid chemical	GO:0001101	0.00113521	2.94492	136	1699	28	18123	AIFM1,ASNS,ASS1,BCL11A,CASP3,CD9,CDKN1B,CEBPB,COL18A1,COL1A1,COL1A2,COL5A2,DMD,DNMT1,DNMT3A,GCLM,GLRB,GSS,GSTP1,KRT8,NQO1,PCNA,PIK3CA,RRAGA,SIX1,TMBIM6,TOMM20,XBP1
protein polyubiquitination	GO:0000209	0.00116131	2.93505	343	1699	55	18123	BARD1,CDC16,CDC34,CDKN2A,FBXL4,FBXO2,MARCH8,PELI2,PPIA,PRPF19,PSMA1,PSMA2,PSMA4,PSMA5,PSMA6,PSMB2,PSMB3,PSMB4,PSMB5,PSMC1,PSMC2,PSMC4,PSMC5,PSMC6,PSMD1,PSMD12,PSMD14,PSMD2,PSMD7,PSME3,PSME4,RBX1,RLIM,RNF111,RNF114,RNF4,RUSC1,SHARPIN,SHFM1,SMURF2,SPOP,SPSB1,TRIM68,TTC3,UBB,UBE2A,UBE2C,UBE2E1,UBE2J1,UBE2K,UBE2L3,UBE2V1,UBE2V2,UBR5,XIAP
response to interleukin-1	GO:0070555	0.00116265	2.93455	217	1699	39	18123	ANXA1,CCL19,CCL22,CD38,CEBPB,HIF1A,IRAK3,LCN2,MAPK13,MYD88,PELI2,PSMA1,PSMA2,PSMA4,PSMA5,PSMA6,PSMB2,PSMB3,PSMB4,PSMB5,PSMC1,PSMC2,PSMC4,PSMC5,PSMC6,PSMD1,PSMD12,PSMD14,PSMD2,PSMD7,PSME3,PSME4,RBX1,SHFM1,SQSTM1,TAF9,UBB,UBE2V1,USP10
ATP-dependent chromatin remodeling	GO:0043044	0.00117958	2.92827	102	1699	23	18123	ACTL6A,ACTR6,ANP32E,CENPA,CENPM,CENPO,CENPU,CHD4,HDAC1,HDAC2,HIST1H4J,HJURP,HNRNPC,MIS18A,NPM1,OIP5,PSME4,RBBP4,RBBP7,RUVBL1,SMARCE1,VPS72,ZNHIT1
error-prone translesion synthesis	GO:0042276	0.00119239	2.92358	21	1699	9	18123	PCNA,POLE2,REV1,REV3L,RFC1,RFC2,RFC4,RPA3,UBB
ribonucleoside monophosphate metabolic process	GO:0009161	0.00123283	2.9091	58	1699	16	18123	ADK,AK4,AMPD3,APRT,ATIC,CASK,GMPS,IMPDH2,NT5E,PFAS,PPAT,PRPS2,RFK,UCKL1,UPP1,XDH
regulation of cellular component organization	GO:0051128	0.00124274	2.90562	2439	1699	282	18123	ABI2,ABL1,ACE2,ACTR3,ADD3,ADIPOR1,ADNP,AGT,AIDA,ALMS1,ANXA1,ANXA2,AP2B1,ARF1,ARF4,ARFGAP1,ARL6IP1,ARPC1A,ARPC2,ARPC5L,ATAD2,ATMIN,ATP8B1,AURKB,B2M,BCL11A,BICD1,BIK,BORA,BUB3,CAPG,CCL19,CCNB1,CCT2,CCT3,CCT6A,CCT7,CD2AP,CD38,CDC16,CDC20,CDC34,CDC45,CDC6,CDK5,CDK9,CDKN1B,CDKN2A,CEACAM1,CENPE,CEP131,CHEK1,CHMP2B,CHODL,CHORDC1,CIB1,CKAP5,CLDN3,COL5A1,CRABP2,CRBN,CREB3,CUL7,CXCL13,CYFIP1,CYP27B1,DCBLD2…
innate immune response-activating signal transduction	GO:0002758	0.00125869	2.90008	116	1699	25	18123	MUC5B,PDPK1,PRKACB,PSMA1,PSMA2,PSMA4,PSMA5,PSMA6,PSMB2,PSMB3,PSMB4,PSMB5,PSMC1,PSMC2,PSMC4,PSMC5,PSMC6,PSMD1,PSMD12,PSMD14,PSMD2,PSMD7,PSME3,PSME4,SHFM1
activation of innate immune response	GO:0002218	0.00126112	2.89924	144	1699	29	18123	AIM2,HSP90AA1,MUC5B,NONO,PDPK1,PRKACB,PSMA1,PSMA2,PSMA4,PSMA5,PSMA6,PSMB2,PSMB3,PSMB4,PSMB5,PSMC1,PSMC2,PSMC4,PSMC5,PSMC6,PSMD1,PSMD12,PSMD14,PSMD2,PSMD7,PSME3,PSME4,SFPQ,SHFM1
nuclear-transcribed mRNA catabolic process, nonsense-mediated decay	GO:0000184	0.00127345	2.89502	123	1699	26	18123	CASC3,DCP2,EIF3E,EIF4A3,EIF4G1,ETF1,PABPC1,PARN,RPL10,RPL12,RPL17,RPL30,RPL34,RPL36,RPL38,RPL4,RPL6,RPL8,RPLP1,RPS15A,RPS17,RPS18,RPS8,SKIV2L,SMG7,SMG8
ribonucleoprotein complex export from nucleus	GO:0071426	0.00127706	2.89379	130	1699	27	18123	ABCE1,CASC3,CPSF4,EIF4A3,EIF4E,EIF6,NDC1,NPM1,NUP107,NUP133,NUP155,NUP37,NUP85,POLR2D,RAN,RANBP2,RRS1,SEC13,SHFM1,SLBP,SMG7,SRRM1,SRSF3,SRSF9,THOC2,XPO1,ZC3H11A
NIK/NF-kappaB signaling	GO:0038061	0.00136259	2.86563	196	1699	36	18123	ADIPOR1,AKIP1,BIRC3,CCL19,CD27,GREM1,NOL3,PHB,PHB2,PPM1B,PPP4C,PSMA1,PSMA2,PSMA4,PSMA5,PSMA6,PSMB2,PSMB3,PSMB4,PSMB5,PSMC1,PSMC2,PSMC4,PSMC5,PSMC6,PSMD1,PSMD12,PSMD14,PSMD2,PSMD7,PSME3,PSME4,RAI14,SHFM1,TLR2,TSPAN6
nucleoside monophosphate metabolic process	GO:0009123	0.00137686	2.86111	77	1699	19	18123	ADK,AK4,AK6,AMPD3,APRT,ATIC,CASK,DCTD,GMPS,IMPDH2,NT5E,PFAS,PPAT,PRPS2,RFK,TK1,UCKL1,UPP1,XDH
RNA-dependent DNA biosynthetic process	GO:0006278	0.00137686	2.86111	77	1699	19	18123	AURKB,CCT2,CCT3,CCT6A,CCT7,DCP2,DKC1,GAR1,HNRNPC,HSP90AA1,HSP90AB1,NAT10,NEK2,NEK7,NHP2,PARN,PPIA,RFC1,TELO2
regulation of translation	GO:0006417	0.00137686	2.86111	504	1699	74	18123	ABCE1,AGO2,CASC3,CDK4,CDK5RAP1,CEBPB,CNOT8,CSDE1,CYFIP1,DCP2,DCPS,DHFR,DNAJC3,EIF1B,EIF2B4,EIF2S1,EIF2S3,EIF3B,EIF3D,EIF3E,EIF3H,EIF4A3,EIF4E,EIF4E2,EIF4EBP1,EIF4G1,EIF6,ENC1,ETF1,EXOSC4,EXOSC5,EXOSC7,FASTKD3,FTO,GAPDH,HNRNPR,HRSP12,HSPB1,ITGA2,KRT17,LSM14A,LSM5,METAP1,MRPL13,MTG1,MTIF2,NAT10,NCK1,NCL,NOLC1,NPM1,NSUN5,PABPC1,PAIP1,PARN,PINK1,PKM,POLR2D,POLR2G,PPP1CA,PTCD3,PUM1,PUS7,RPL10,RPL38,RP…
ribonucleoprotein complex localization	GO:0071166	0.00145057	2.83846	131	1699	27	18123	ABCE1,CASC3,CPSF4,EIF4A3,EIF4E,EIF6,NDC1,NPM1,NUP107,NUP133,NUP155,NUP37,NUP85,POLR2D,RAN,RANBP2,RRS1,SEC13,SHFM1,SLBP,SMG7,SRRM1,SRSF3,SRSF9,THOC2,XPO1,ZC3H11A
exit from mitosis	GO:0010458	0.00147218	2.83204	53	1699	15	18123	BUB3,CDC16,CDC20,CDKN1B,EPS8,KNTC1,MAD2L1,MAD2L1BP,NEK2,PHB2,SIRT7,SPAST,UBB,UBE2C,UBE2E1
establishment of vesicle localization	GO:0051650	0.00147536	2.8311	212	1699	38	18123	AP1M2,AP3D1,AP3S1,ARF1,ARFGAP3,BET1,C17ORF75,CDH3,CDK5,CNIH1,CNIH3,F8A1,F8A2,F8A3,FNBP1L,GPR143,KLHL12,MREG,MX2,MYO19,PDCD6,PEF1,PINK1,PREB,RAB11A,RAB1B,SAR1A,SCRIB,SEC13,SEC24A,SEC24C,SEC31A,TANC2,TMED10,TMED9,TRAK2,TRAPPC3,USO1
negative regulation of Wnt signaling pathway	GO:0030178	0.0015242	2.81696	220	1699	39	18123	DVL1,FERMT1,FRZB,FZD6,GREM1,HDAC1,HMGXB4,IGFBP2,KLHL12,MDK,PFDN5,PPP2R3A,PSMA1,PSMA2,PSMA4,PSMA5,PSMA6,PSMB2,PSMB3,PSMB4,PSMB5,PSMC1,PSMC2,PSMC4,PSMC5,PSMC6,PSMD1,PSMD12,PSMD14,PSMD2,PSMD7,PSME3,PSME4,RBX1,RNF43,SFRP4,SHFM1,SLC9A3R1,TSKU
sulfur compound metabolic process	GO:0006790	0.0015242	2.81696	388	1699	60	18123	ACLY,ACOT13,AHCY,AKR1A1,AMD1,ARL6IP5,B3GNT3,B4GALT3,BOLA2,BOLA2B,CHPF,CHPF2,CHST15,CIAO1,DBI,DCN,DGAT1,DLAT,ENOPH1,G6PD,GALNS,GCLM,GGCT,GLRX3,GLRX5,GPX1,GPX4,GSR,GSS,GSTP1,GSTZ1,HSD17B8,IDH1,ISCU,LIAS,LYRM4,MCCC2,MMACHC,MUT,OPLAH,OXSM,PARK7,PC,PDHA1,PDK1,PDP1,PHGDH,PMVK,PPCS,SLC25A10,SLC5A6,SLC7A11,SMS,SOD1,SULT1A1,TPST1,TPST2,UGDH,VCAN,XDH
morphogenesis of an epithelium	GO:0002009	0.00153434	2.81408	566	1699	81	18123	ABL1,ACVR1,ADM,AGT,AP2B1,CA9,CASP3,CEACAM1,COL5A1,CSNK2B,DDR1,DLG3,DVL1,EGF,EPHA4,FAT1,FERMT1,FOXA1,FRZB,FZD3,FZD6,GJA1,GREM1,GRHL2,HIF1A,HOXB7,IFT20,KAT2A,KRT17,LIAS,MAGED1,MDK,MED1,MET,MMP12,MSN,MST1,MYCN,PHB2,PIK3CD,PLOD3,PPP1CA,PRKACB,PSMA1,PSMA2,PSMA4,PSMA5,PSMA6,PSMB2,PSMB3,PSMB4,PSMB5,PSMC1,PSMC2,PSMC4,PSMC5,PSMC6,PSMD1,PSMD12,PSMD14,PSMD2,PSMD7,PSME3,PSME4,PTEN,RPGRIP1L,SCRIB,SDC4,SERPINB…
myeloid leukocyte activation	GO:0002274	0.00156418	2.80571	671	1699	93	18123	ACLY,AGA,ALDOA,AMPD3,ANXA2,AOC1,APRT,B2M,C1ORF35,C3AR1,CAPN1,CCT2,CEACAM1,CEACAM6,COPB1,CPNE3,CRTC3,CSNK2B,CSTB,CTSD,CYFIP1,DDOST,DERA,DGAT1,DNAJC3,DSN1,DSP,DYNC1LI1,DYNLT1,FAF2,FGL2,FRK,FTL,FUCA1,GALNS,GDI2,GPI,GRN,GSTP1,GUSB,HEBP2,HPSE,HSP90AA1,HSP90AB1,HSPA8,HSPD1,IDH1,IFNGR2,ILF2,IMPDH2,ITGAV,JUP,KPNB1,LAMP2,LCN2,MIF,MLEC,MMP9,MYD88,NCSTN,NEU1,NIT2,OSTF1,PDPK1,PIK3CD,PJA2,PKM,PLA2G4A,PPIA,PPI…
protein targeting to ER	GO:0045047	0.00160502	2.79452	111	1699	24	18123	HSPA5,RPL10,RPL12,RPL17,RPL30,RPL34,RPL36,RPL38,RPL4,RPL6,RPL8,RPLP1,RPS15A,RPS17,RPS18,RPS8,SEC61B,SEC61G,SPCS3,SRP19,SRP54,SRP9,SRPRB,SSR3
positive regulation of mitotic cell cycle	GO:0045931	0.00163023	2.78775	118	1699	25	18123	ABL1,ANKRD17,ANXA1,APEX1,ASNS,CCNB1,CDC16,CDC6,CDC7,CDK1,CDK4,DLGAP5,EIF4E,EIF4EBP1,EIF4G1,ESPL1,FBXO5,FOXA1,MAD2L1BP,MEPCE,PHB2,POLDIP2,RAB11A,RPS6KB1,UBE2C
telomere organization	GO:0032200	0.00164737	2.78321	183	1699	34	18123	APEX1,AURKB,CCT2,CCT3,CCT6A,CCT7,DCP2,DKC1,DNA2,FEN1,GAR1,GNL3,HIST1H4J,HNRNPC,HSP90AA1,HSP90AB1,NAT10,NEK2,NEK7,NHP2,PARN,PARP1,PCNA,POLA2,POLD2,POLD3,RECQL4,RFC1,RFC2,RFC4,RPA3,SMC6,TELO2,TPRKB
neuron death	GO:0070997	0.00170376	2.76859	365	1699	57	18123	ABL1,ADNP,AIFM1,AIMP2,AP2B1,ARL6IP5,BIRC5,CASP3,CASP7,CDC34,CDK5,CEBPB,CIT,CRLF1,DDIT4,DIABLO,EGLN3,EIF2S1,EIF4G1,ERBB3,FADD,G6PD,GAPDH,GCLM,GPI,GRN,HDAC1,HIF1A,HSP90AB1,HSPA5,HSPD1,HYOU1,KIF14,MDK,MSH2,NCSTN,NONO,NQO1,PARK7,PARP1,PARP2,PDPK1,PIK3CA,PINK1,PSMC1,PTPRZ1,SET,SIX1,SLC7A11,SNX6,SOD1,STXBP1,TNFRSF21,TOX3,UBB,UBE2V2,XIAP
regulation of innate immune response	GO:0045088	0.00170376	2.76859	316	1699	51	18123	ABCE1,ADAR,AIM2,BIRC3,CEACAM1,COCH,DNAJA3,FADD,GRN,HSP90AA1,HSP90AB1,IFNGR2,IRAK3,IRF7,ISG15,LSM14A,MED1,MMP12,MUC5B,NONO,OAS1,PDPK1,PRKACB,PSMA1,PSMA2,PSMA4,PSMA5,PSMA6,PSMB2,PSMB3,PSMB4,PSMB5,PSMC1,PSMC2,PSMC4,PSMC5,PSMC6,PSMD1,PSMD12,PSMD14,PSMD2,PSMD7,PSME3,PSME4,SERPINB4,SFPQ,SHFM1,SUSD4,TTLL12,UBE2K,XIAP
negative regulation of kinase activity	GO:0033673	0.00170376	2.76859	276	1699	46	18123	ABL1,ADAR,AGT,AIDA,C14ORF166,CASP3,CDK5RAP1,CDK5RAP3,CDKN1B,CDKN2A,CEACAM1,CHORDC1,CIB1,CIT,DBNDD1,DEPTOR,DNAJA3,DNAJC3,DUSP4,DVL1,EPHB2,GPS1,GSTP1,HSPB1,IPO7,IRAK3,MEN1,NCK1,NPM1,PARK7,PDPK1,PIP4K2C,PLK1,PPIA,PTEN,PTK6,SERPINB3,SFN,SMYD3,SNX6,SPRY1,TARBP2,THY1,TRIB1,TRIB2,ZGPAT
regulation of apoptotic signaling pathway	GO:2001233	0.00170376	2.76859	365	1699	57	18123	AATF,ACVR1,AGT,BCAP31,CREB3,DEPTOR,DFNA5,ELL3,ENO1,FADD,GCLM,GNAI3,GPX1,GSTP1,HDAC1,HELLS,HIF1A,HNRNPK,HSPB1,HYOU1,IFI6,INHBB,ITGAV,ITM2C,KDM1A,MAGED1,MAPK9,MIF,MMP9,NCK1,NDUFS3,NOL3,NONO,PARK7,PARP1,PIH1D1,PINK1,PMAIP1,PPIA,PPP1CA,PSME3,PTEN,PTTG1IP,SFPQ,SGMS1,SLC25A5,SLC35F6,SLC9A3R1,SOD1,TAF6,TAF9,TMBIM6,TMEM14A,TRAP1,TRIAP1,UBB,XBP1
protein import into nucleus	GO:0006606	0.00172076	2.76428	154	1699	30	18123	ADAR,AGT,CDK1,E2F3,ECT2,FAM53C,FERMT1,HSP90AB1,IPO4,IPO7,JUP,KPNA1,KPNB1,MED1,MMP12,NOLC1,NUP107,NUP133,NUP155,NUP62CL,NUP85,PHB2,PPP3CA,PTTG1IP,RAN,RANBP2,SEC13,SIX2,UBR5,XBP1
error-free translesion synthesis	GO:0070987	0.00174488	2.75824	22	1699	9	18123	NPLOC4,PCNA,POLDIP2,REV1,RFC1,RFC2,RFC4,RPA3,UBB
canonical Wnt signaling pathway	GO:0060070	0.00174762	2.75755	349	1699	55	18123	ASPM,BCL9,CDH3,COL1A1,DVL1,EGF,FERMT1,FRZB,FZD3,FZD6,GID8,GREM1,HDAC1,IFT20,IGFBP2,JUP,KLHL12,KPNA1,MDK,PFDN5,PPM1B,PPP1CA,PPP2R3A,PSMA1,PSMA2,PSMA4,PSMA5,PSMA6,PSMB2,PSMB3,PSMB4,PSMB5,PSMC1,PSMC2,PSMC4,PSMC5,PSMC6,PSMD1,PSMD12,PSMD14,PSMD2,PSMD7,PSME3,PSME4,PTEN,RBX1,RUVBL1,SDC1,SFRP4,SHFM1,SLC9A3R1,SMURF2,UBR5,USP8,XIAP
nucleotide-excision repair, DNA incision, 5'-to lesion	GO:0006296	0.00174932	2.75713	37	1699	12	18123	DDB1,PARP1,PCNA,POLD2,POLD3,RBX1,RFC1,RFC2,RFC4,RPA3,UBB,XPA
nuclear-transcribed mRNA catabolic process	GO:0000956	0.00175034	2.75688	214	1699	38	18123	AGO2,CASC3,CNOT8,CSDE1,DCP2,DCPS,DDX5,EIF3E,EIF4A3,EIF4G1,ETF1,EXOSC4,EXOSC5,EXOSC7,LSM5,MRTO4,PABPC1,PARN,POLR2D,POLR2G,RPL10,RPL12,RPL17,RPL30,RPL34,RPL36,RPL38,RPL4,RPL6,RPL8,RPLP1,RPS15A,RPS17,RPS18,RPS8,SKIV2L,SMG7,SMG8
DNA synthesis involved in DNA repair	GO:0000731	0.00178663	2.74797	54	1699	15	18123	ISG15,NPLOC4,PCNA,POLD2,POLD3,POLDIP2,POLE2,REV1,REV3L,RFC1,RFC2,RFC4,RPA3,UBB,USP10
ribose phosphate biosynthetic process	GO:0046390	0.00178663	2.74797	199	1699	36	18123	ACLY,ADK,AK4,ALDOA,AMPD3,APRT,ATIC,ATP5G1,ATP5J,COASY,CTPS1,DLAT,ENO1,G6PD,GMPS,GSTZ1,HSD17B8,IMPDH2,NME7,PARP1,PDHA1,PDK1,PDP1,PFAS,PINK1,PPAT,PPCS,PRPS2,PYGL,RFK,SLC25A12,SLC25A13,SLC25A16,STOML2,UCKL1,UPP1
stem cell differentiation	GO:0048863	0.00179945	2.74486	261	1699	44	18123	ABL1,ACVR1,ELL3,EPCAM,FOXA1,FRZB,GREM1,HIF1A,HTR2B,JARID2,KDM3A,KLHL12,KRT18,NOLC1,PDCD6,PEF1,PSMA1,PSMA2,PSMA4,PSMA5,PSMA6,PSMB2,PSMB3,PSMB4,PSMB5,PSMC1,PSMC2,PSMC4,PSMC5,PSMC6,PSMD1,PSMD12,PSMD14,PSMD2,PSMD7,PSME3,PSME4,PUM1,PUS7,PWP1,SEMA4F,SHFM1,TWIST1,ZNF281
tRNA processing	GO:0008033	0.00181317	2.74156	133	1699	27	18123	ADAT1,C14ORF166,C2ORF49,CDK5RAP1,CPSF4,CSTF2,DKC1,DUS1L,DUS4L,HSD17B10,LAGE3,METTL1,NAT10,POP7,PUS3,PUS7,RPP38,RPP40,RTCB,TARBP1,THUMPD2,TPRKB,TRIT1,TRMT112,TRMT61B,TSEN34,TYW1
negative regulation of nitrogen compound metabolic process	GO:0051172	0.00183045	2.73744	2592	1699	296	18123	AATF,ABCE1,ABL1,ADAR,AGO2,AGT,AIDA,ANXA2,APEX1,ARL6IP1,ATAD2,ATP8B1,AURKB,BACH1,BAG2,BAG6,BARD1,BCKDK,BCL11A,BIRC3,BIRC5,BRMS1,BTAF1,C14ORF166,CASP3,CBX1,CBX3,CCNB1,CD27,CD38,CDC45,CDK5,CDK5RAP1,CDK5RAP3,CDK9,CDKN1B,CDKN2A,CEACAM1,CEBPB,CGGBP1,CHORDC1,CIB1,CIT,CNOT8,CRTAP,CST1,CST4,CSTA,CSTB,DAP,DBI,DBNDD1,DCP2,DCPS,DDIT4,DDX5,DEPDC1,DEPTOR,DHFR,DKC1,DMD,DNAJA3,DNAJC3,DNMT1,DNMT3A,DPY30,DUSP4,DVL…
negative regulation of protein modification process	GO:0031400	0.00183045	2.73744	587	1699	83	18123	ABL1,ADAR,AGT,AIDA,BAG2,C14ORF166,CASP3,CCNB1,CDK5,CDK5RAP1,CDK5RAP3,CDKN1B,CDKN2A,CEACAM1,CHORDC1,CIB1,CIT,CRTAP,DBI,DBNDD1,DDIT4,DEPTOR,DMD,DNAJA3,DNAJC3,DNMT1,DUSP4,DVL1,EIF4G1,EPHB2,FBXO5,G6PD,GPS1,GREM1,GSTP1,HDAC1,HDAC2,HSPB1,IGFBP3,IPO7,IRAK3,ISG15,JARID2,KDM1A,KDM3A,MAD2L1,MEN1,NCK1,NPM1,PARK7,PBK,PDPK1,PIH1D1,PLK1,PMEPA1,PPIA,PPME1,PPP1R14D,PPP1R26,PPP1R8,PRMT3,PTEN,PTK6,PWP1,SERPINB3,SE…
cleavage involved in rRNA processing	GO:0000469	0.00188009	2.72582	27	1699	10	18123	BMS1,BOP1,ERI2,EXOSC7,KRI1,NHP2,NOP14,RPP40,RRS1,UTP20
negative regulation of protein phosphorylation	GO:0001933	0.00188922	2.72372	375	1699	58	18123	ABL1,ADAR,AGT,AIDA,C14ORF166,CASP3,CCNB1,CDK5RAP1,CDK5RAP3,CDKN1B,CDKN2A,CEACAM1,CHORDC1,CIB1,CIT,DBNDD1,DDIT4,DEPTOR,DMD,DNAJA3,DNAJC3,DUSP4,DVL1,EIF4G1,EPHB2,GPS1,GREM1,GSTP1,HSPB1,IGFBP3,IPO7,IRAK3,MEN1,NCK1,NPM1,PARK7,PBK,PDPK1,PLK1,PMEPA1,PPIA,PTEN,PTK6,PWP1,SERPINB3,SFN,SMYD3,SNX6,SPINK1,SPRY1,TARBP2,THY1,TRIB1,TRIB2,TWIST1,XBP1,XDH,ZGPAT
vesicle targeting, to, from or within Golgi	GO:0048199	0.00201391	2.69596	73	1699	18	18123	ARFGAP3,BET1,CNIH1,CNIH3,KLHL12,PDCD6,PEF1,PREB,RAB1B,SAR1A,SEC13,SEC24A,SEC24C,SEC31A,TMED10,TMED9,TRAPPC3,USO1
endoplasmic reticulum unfolded protein response	GO:0030968	0.00207032	2.68396	127	1699	26	18123	AGR2,ARFGAP1,CANX,CDK5RAP3,CREB3,CUL7,DNAJC3,EIF2S1,ERN2,FICD,FKBP14,GFPT1,HDGF,HSP90B1,HSPA5,HYOU1,KDELR3,NCK1,PDIA6,PREB,SEC31A,SRPRB,SSR1,TMEM33,XBP1,YIF1A
regulation of gene silencing by RNA	GO:0060966	0.00207302	2.6834	120	1699	25	18123	ADAR,AGO2,DDX5,EIF4E2,EIF4G1,HIST1H4J,MYCN,NDC1,NUP107,NUP133,NUP155,NUP37,NUP85,POLR2D,POLR2F,POLR2G,POLR2H,POLR2I,POLR2K,PPP3CA,PUM1,RANBP2,SEC13,TARBP2,ZMPSTE24
nitrogen compound transport	GO:0071705	0.00210204	2.67736	2216	1699	257	18123	AACS,ACE2,ADAR,AFTPH,AGT,AHCTF1,AIFM1,ANXA1,AP1M2,AP2B1,AP3D1,AP3S1,ARF1,ARF4,ARFGAP1,ARFGAP3,ARL4A,ARL6IP1,ARL6IP5,ATP1B1,ATP6AP1,ATP6V0E2,ATP6V1E1,ATP6V1F,ATP8B1,AUP1,BARD1,BBIP1,BCAP31,BET1,BIRC5,C14ORF166,C17ORF75,CANX,CASC3,CD2AP,CD38,CDK1,CDK5,CDKN2A,CEMIP,CEP131,CHMP2B,CIB1,CKAP5,COG5,COL1A1,COMP,COPB1,COPG1,CPSF4,DENND4C,DYNLT1,E2F3,ECT2,EIF2D,EIF4A3,EIF4E,EPS15,FAF2,FAM53C,FERMT1,GABARAP…
positive regulation of DNA biosynthetic process	GO:2000573	0.00210775	2.67618	67	1699	17	18123	AURKB,CCT2,CCT3,CCT6A,CCT7,DKC1,GREM1,GRHL2,HSP90AA1,HSP90AB1,NEK2,NEK7,NVL,PARN,PCNA,RFC2,RFC4
NAD metabolic process	GO:0019674	0.0021258	2.67248	49	1699	14	18123	ALDOA,CD38,ENO1,ENO2,GAPDH,GPI,HK1,LDHA,NQO1,NT5E,PFKP,PKM,QPRT,SLC25A12
carbohydrate catabolic process	GO:0016052	0.00214372	2.66883	201	1699	36	18123	ALDOA,DDIT4,DERA,DHTKD1,EIF6,ENO1,ENO2,FUT2,FUT8,GALT,GAPDH,GPI,GUSB,HIF1A,HK1,LDHA,NDC1,NEU1,NUP107,NUP133,NUP155,NUP37,NUP85,PFKFB3,PFKP,PHKA1,PKM,PPP1CA,PPP1CB,PYGB,PYGL,RANBP2,SEC13,SLC25A12,SORD,ZBTB20
DNA recombination	GO:0006310	0.00221578	2.65447	328	1699	52	18123	ACTL6A,APEX1,APEX2,C11ORF80,CDC45,CDC7,CHEK1,FEN1,GINS2,HIST1H4J,HMGB3,HSPD1,KDM1A,KPNA1,MAGEF1,MCM2,MCM3,MCM4,MCM6,MCM7,MSH2,NIPBL,NONO,PALB2,PARP1,POLR2D,POLR2F,POLR2G,POLR2H,POLR2I,POLR2K,PPP4C,PSMD14,RAD51AP1,RAD54B,RBBP8,RECQL4,REV3L,RFWD3,RMI1,RPA3,RUVBL1,SETX,SFPQ,SHFM1,SMC6,SMCHD1,TFRC,TOP2A,TPRKB,TRIP13,WDR48
leukocyte activation involved in immune response	GO:0002366	0.00222376	2.65291	723	1699	98	18123	ABL1,ACLY,AGA,ALDOA,AMPD3,ANXA1,ANXA2,AOC1,APRT,B2M,C1ORF35,C3AR1,CAPN1,CCL19,CCT2,CD180,CEACAM1,CEACAM6,COPB1,CPNE3,CSNK2B,CSTB,CTSD,CYFIP1,DDOST,DERA,DGAT1,DNAJC3,DSN1,DSP,DYNC1LI1,DYNLT1,ENTPD7,FAF2,FGL2,FRK,FTL,FUCA1,GALNS,GDI2,GPI,GRN,GSTP1,GUSB,HEBP2,HPSE,HSP90AA1,HSP90AB1,HSPA8,HSPD1,IDH1,ILF2,IMPDH2,IRF8,ITGAV,JUP,KPNB1,LAMP2,LCN2,MDK,MIF,MLEC,MMP9,MSH2,MYD88,NCSTN,NEU1,NIT2,OSTF1,PDPK1,P…
negative regulation of gene expression	GO:0010629	0.00227884	2.64229	1470	1699	179	18123	ADAR,ADNP,AGO2,ANXA1,APEX1,ARG2,ATAD2,ATP2B1,CASC3,CCNB1,CD2AP,CDC45,CDH3,CDK1,CEACAM1,CILP,CLDN3,CNOT8,CSDE1,DCP2,DCPS,DDX5,DDX58,DHFR,DNMT1,DNMT3A,DPY30,DROSHA,EIF2S1,EIF3E,EIF4A3,EIF4E,EIF4E2,EIF4EBP1,EIF4G1,EIF6,ENC1,ETF1,EXOSC4,EXOSC5,EXOSC7,EZH2,FASTK,FASTKD1,FASTKD3,FERMT1,FTO,GAPDH,GSTP1,HDAC1,HDAC2,HELLS,HIF1A,HIST1H2AC,HIST1H4J,HNRNPC,HNRNPK,HNRNPM,HNRNPR,HRSP12,HSP90AB1,HSPA8,HSPB1,INH…
ribosomal small subunit biogenesis	GO:0042274	0.0023751	2.62432	74	1699	18	18123	BMS1,DIEXF,EMG1,KRI1,MRPS7,NAT10,NHP2L1,NOL11,NOP14,NPM1,RPL38,RPP40,RPS17,RPS8,RRS1,UTP20,UTP6,WDR46
transport	GO:0006810	0.0023751	2.62432	5214	1699	555	18123	AACS,ABCA4,ABCC10,ABCC3,ABCE1,ABL1,ACBD3,ACE2,ACLY,ACTR3,ADAR,ADD3,ADM,AFG3L2,AFTPH,AGA,AGR2,AGT,AHCTF1,AIFM1,ALDOA,ALMS1,AMPD3,ANXA1,ANXA2,AOC1,AP1M2,AP2B1,AP3D1,AP3S1,APOL6,APOO,APRT,AQP5,ARF1,ARF4,ARFGAP1,ARFGAP3,ARL4A,ARL6IP1,ARL6IP5,ARMCX3,ARPC1A,ARPC2,ATOX1,ATP10B,ATP10D,ATP1B1,ATP2B1,ATP2C2,ATP5G1,ATP5J,ATP6AP1,ATP6V0E2,ATP6V1E1,ATP6V1F,ATP8B1,AUP1,B2M,BANF1,BARD1,BBIP1,BCAP31,BET1,BICD1,B…
retrograde vesicle-mediated transport, Golgi to endoplasmic reticulum	GO:0006890	0.0023751	2.62432	87	1699	20	18123	ARF4,ARFGAP1,ARFGAP3,CENPE,COPB1,COPG1,GOLPH3,GOLPH3L,KDELR2,KDELR3,KIF18A,KIF2A,KIF2C,KIF4A,RAB1B,RACGAP1,RINT1,TMED10,TMED3,TMED9
intrinsic apoptotic signaling pathway in response to hypoxia	GO:1990144	0.00241704	2.61672	7	1699	5	18123	ENO1,HYOU1,NOL3,PINK1,TMBIM6
negative regulation of cellular response to hypoxia	GO:1900038	0.00241704	2.61672	7	1699	5	18123	ENO1,HYOU1,NOL3,PINK1,TMBIM6
vesicle targeting	GO:0006903	0.0024871	2.60431	94	1699	21	18123	AP1M2,ARFGAP3,BET1,C17ORF75,CNIH1,CNIH3,KLHL12,PDCD6,PEF1,PREB,RAB1B,SAR1A,SCRIB,SEC13,SEC24A,SEC24C,SEC31A,TMED10,TMED9,TRAPPC3,USO1
protein localization to chromosome	GO:0034502	0.0024871	2.60431	94	1699	21	18123	AURKB,BUB3,CCT2,CCT3,CCT6A,CCT7,CDK1,CENPA,DKC1,EZH2,GNL3,IK,MSH2,NDC80,NIPBL,PIH1D1,PLK1,SPDL1,TTK,VCPIP1,ZWILCH
protein stabilization	GO:0050821	0.0024871	2.60431	195	1699	35	18123	ATP1B1,BAG2,BAG6,CCT2,CCT3,CCT6A,CCT7,CDK7,CDKN2A,CHEK2,CRTAP,DNAJA3,DVL1,EFNA1,EPHA4,GAPDH,GRN,GTSE1,HSP90AA1,HSP90AB1,HSPD1,LAMP2,NAPG,NPM1,PARK7,PFN2,PHB,PHB2,PINK1,PPIB,PTEN,STXBP1,TAF9,TELO2,ZNF207
response to estradiol	GO:0032355	0.00249173	2.6035	143	1699	28	18123	AGT,AIFM1,ANXA1,ASS1,CASP3,CCNA2,CD38,CDKN1B,COL1A1,DDX18,DNMT3A,EZH2,FOXA1,GJA1,GPI,GPX4,GSTP1,IGFBP2,ITGA2,KIF18A,NQO1,NRIP1,PCNA,POSTN,PTEN,RBBP8,SRD5A1,STXBP1
RNA phosphodiester bond hydrolysis, endonucleolytic	GO:0090502	0.00257787	2.58874	81	1699	19	18123	AGO2,APEX1,BMS1,BOP1,DROSHA,ERN2,FEN1,HRSP12,KRI1,LACTB2,NOP14,POP7,RNASEH2A,RPP38,RPP40,RRS1,SND1,TSEN34,UTP20
mitotic metaphase plate congression	GO:0007080	0.00261724	2.58216	50	1699	14	18123	AURKB,CCNB1,CDCA8,CENPE,CHMP2B,KIF14,KIF18A,KIF2C,KPNB1,NDC80,RAB11A,RMDN1,RRS1,SPDL1
establishment of protein localization to endoplasmic reticulum	GO:0072599	0.00263703	2.57889	115	1699	24	18123	HSPA5,RPL10,RPL12,RPL17,RPL30,RPL34,RPL36,RPL38,RPL4,RPL6,RPL8,RPLP1,RPS15A,RPS17,RPS18,RPS8,SEC61B,SEC61G,SPCS3,SRP19,SRP54,SRP9,SRPRB,SSR3
cell activation involved in immune response	GO:0002263	0.00265204	2.57642	727	1699	98	18123	ABL1,ACLY,AGA,ALDOA,AMPD3,ANXA1,ANXA2,AOC1,APRT,B2M,C1ORF35,C3AR1,CAPN1,CCL19,CCT2,CD180,CEACAM1,CEACAM6,COPB1,CPNE3,CSNK2B,CSTB,CTSD,CYFIP1,DDOST,DERA,DGAT1,DNAJC3,DSN1,DSP,DYNC1LI1,DYNLT1,ENTPD7,FAF2,FGL2,FRK,FTL,FUCA1,GALNS,GDI2,GPI,GRN,GSTP1,GUSB,HEBP2,HPSE,HSP90AA1,HSP90AB1,HSPA8,HSPD1,IDH1,ILF2,IMPDH2,IRF8,ITGAV,JUP,KPNB1,LAMP2,LCN2,MDK,MIF,MLEC,MMP9,MSH2,MYD88,NCSTN,NEU1,NIT2,OSTF1,PDPK1,P…
protein import	GO:0017038	0.00268908	2.5704	219	1699	38	18123	ADAR,AGT,AIFM1,CDK1,E2F3,ECT2,FAM53C,FERMT1,HSP90AA1,HSP90AB1,HSPA8,HSPD1,IPO4,IPO7,JUP,KPNA1,KPNB1,LAMP2,MED1,MMP12,NOLC1,NUP107,NUP133,NUP155,NUP62CL,NUP85,PHB2,PPP3CA,PTTG1IP,RAN,RANBP2,SEC13,SIX2,TIMM50,TOMM20,TOMM40,UBR5,XBP1
response to hydrogen peroxide	GO:0042542	0.00268908	2.5704	151	1699	29	18123	ABL1,AIFM1,ANKZF1,ANXA1,APEX1,CASP3,CDK1,COL1A1,ECT2,EZH2,GPR37,GPX1,HDAC2,HSPD1,LCN2,LDHA,MAPK13,MB,MET,NET1,NQO1,PARK7,PCNA,PINK1,PYCR1,SDC1,SETX,SOD1,TRAP1
telomere maintenance via telomerase	GO:0007004	0.00277381	2.55692	75	1699	18	18123	AURKB,CCT2,CCT3,CCT6A,CCT7,DCP2,DKC1,GAR1,HNRNPC,HSP90AA1,HSP90AB1,NAT10,NEK2,NEK7,NHP2,PARN,RFC1,TELO2
viral protein processing	GO:0019082	0.00285707	2.54408	39	1699	12	18123	CANX,DDOST,FUT8,GALNT1,MAN2A1,MGAT4B,MOGS,RPN1,RPN2,SPCS3,STT3A,TUSC3
glycosyl compound metabolic process	GO:1901657	0.00285707	2.54408	95	1699	21	18123	ADK,AHCY,AKR1A1,AKR1B10,AKR7A2,AMD1,APOBEC3B,APRT,ATIC,DERA,ERH,FUCA1,GUSB,NT5E,PPAT,PRPS2,TK1,TYW1,UCKL1,UPP1,XDH
nucleotide-excision repair, DNA incision	GO:0033683	0.00285707	2.54408	39	1699	12	18123	DDB1,PARP1,PCNA,POLD2,POLD3,RBX1,RFC1,RFC2,RFC4,RPA3,UBB,XPA
localization	GO:0051179	0.00286155	2.5434	6938	1699	720	18123	AACS,ABCA4,ABCC10,ABCC3,ABCE1,ABI2,ABL1,ACBD3,ACE2,ACLY,ACTR3,ACVR1,ADAR,ADD3,ADIPOR1,ADM,AFG3L2,AFTPH,AGA,AGO2,AGR2,AGT,AHCTF1,AIFM1,ALDOA,ALMS1,AMACR,AMPD3,ANXA1,ANXA2,AOC1,AP1M2,AP2B1,AP3D1,AP3S1,APEX1,APOL6,APOO,APRT,AQP5,ARF1,ARF4,ARFGAP1,ARFGAP3,ARL4A,ARL6IP1,ARL6IP5,ARMCX3,ARPC1A,ARPC2,ARPC5L,ASPM,ASXL1,ATOX1,ATP10B,ATP10D,ATP1B1,ATP2B1,ATP2C2,ATP5G1,ATP5J,ATP6AP1,ATP6V0E2,ATP6V1E1,ATP6V1F…
vesicle localization	GO:0051648	0.00298023	2.52575	228	1699	39	18123	AP1M2,AP3D1,AP3S1,ARF1,ARFGAP3,BET1,C17ORF75,CDH3,CDK5,CNIH1,CNIH3,F8A1,F8A2,F8A3,FNBP1L,GPR143,KLHL12,MREG,MX2,MYO19,PDCD6,PEF1,PINK1,PREB,PTEN,RAB11A,RAB1B,SAR1A,SCRIB,SEC13,SEC24A,SEC24C,SEC31A,TANC2,TMED10,TMED9,TRAK2,TRAPPC3,USO1
pyruvate metabolic process	GO:0006090	0.00298023	2.52575	152	1699	29	18123	ALDOA,DDIT4,DHTKD1,DLAT,EIF6,ENO1,ENO2,GAPDH,GPI,GSTZ1,HIF1A,HK1,LDHA,NDC1,NUP107,NUP133,NUP155,NUP37,NUP85,PC,PDHA1,PDK1,PDP1,PFKFB3,PFKP,PKM,RANBP2,SEC13,ZBTB20
negative regulation of neuron apoptotic process	GO:0043524	0.00298023	2.52575	152	1699	29	18123	ADNP,BIRC5,CEBPB,CRLF1,ERBB3,GCLM,GPI,GRN,HDAC1,HIF1A,HSP90AB1,HSPD1,HYOU1,KIF14,MDK,MSH2,NONO,PARK7,PDPK1,PIK3CA,PINK1,PTPRZ1,SET,SIX1,SNX6,SOD1,STXBP1,TOX3,UBE2V2
chaperone-mediated protein folding	GO:0061077	0.00309861	2.50883	63	1699	16	18123	CCT2,CHORDC1,CRTAP,FKBP11,FKBP2,HSPA13,HSPA14,HSPA5,HSPA8,HSPB1,HSPE1,PDIA4,PPIB,SDF2,SDF2L1,TRAP1
protein localization to kinetochore	GO:0034501	0.00310226	2.50832	19	1699	8	18123	AURKB,BUB3,CDK1,IK,NDC80,SPDL1,TTK,ZWILCH
protein localization to condensed chromosome	GO:1903083	0.00310226	2.50832	19	1699	8	18123	AURKB,BUB3,CDK1,IK,NDC80,SPDL1,TTK,ZWILCH
cell population proliferation	GO:0008283	0.00316094	2.50018	2057	1699	239	18123	ABL1,ACE2,ADM,AGT,AIMP2,ANXA1,ANXA2,ARG2,ASCC3,ASPM,AURKB,B2M,BAG6,BIRC5,BOP1,C1ORF56,CAPN1,CASK,CASP3,CCL19,CCNA2,CCNB1,CCPG1,CD164,CD180,CD38,CD79A,CD9,CDC20,CDC6,CDC7,CDH3,CDK1,CDK4,CDK5RAP3,CDK9,CDKN1B,CDKN2A,CDKN3,CEACAM1,CEACAM6,CEBPB,CEP131,CHEK1,CIAO1,CIB1,CLDN3,CLEC11A,CNOT8,COL18A1,COMP,COX17,CR2,CREB3,CRLF1,CSNK2B,CTPS1,CYP27B1,DDR1,DDX41,DFNA5,DLG3,DMD,DNAJA3,DNMT1,E2F3,ECD,ECM1,EGF,E…
regulation of gene silencing	GO:0060968	0.0031754	2.4982	138	1699	27	18123	ADAR,AGO2,ATAD2,CDC45,DDX5,EIF4E2,EIF4G1,HIST1H4J,MYCN,NDC1,NUP107,NUP133,NUP155,NUP37,NUP85,POLR2D,POLR2F,POLR2G,POLR2H,POLR2I,POLR2K,PPP3CA,PUM1,RANBP2,SEC13,TARBP2,ZMPSTE24
positive regulation of telomerase activity	GO:0051973	0.00318386	2.49705	34	1699	11	18123	AURKB,CCT2,DKC1,GREM1,GRHL2,HSP90AA1,HSP90AB1,NEK2,NEK7,NVL,PARN
positive regulation of protein metabolic process	GO:0051247	0.00326764	2.48577	1577	1699	189	18123	ABL1,ACVR1,ADNP,ADORA2B,AGO2,AGT,AIFM1,AIM2,AIMP2,ANXA2,ARL6IP5,BAG2,BAG6,BARD1,BCAP31,BIRC3,BORA,BRMS1,CASP3,CCL19,CCNB1,CDC20,CDC6,CDK2AP1,CDK4,CDK5,CDK5RAP1,CDK5RAP3,CDK9,CDKN1B,CDKN2A,CEMIP,CENPE,CHEK2,CIB1,CKS1B,CLDN3,CRLF1,CSNK2B,CTSD,CYCS,DAP,DBF4,DDB1,DDX58,DIABLO,DLG3,DNAJA3,DNAJC3,DNMT1,DVL1,ECT2,EFNA1,EGF,EGLN3,EIF2S3,EIF3D,EIF3E,EIF4A3,EIF4G1,EIF6,ENO1,EPHA4,ERBB3,ERN2,EZH2,F12,FADD,F…
positive regulation of response to biotic stimulus	GO:0002833	0.00329867	2.48166	253	1699	42	18123	AIM2,ANKRD17,CD180,COCH,FADD,GRN,HSP90AA1,HSPD1,IRF7,LSM14A,MED1,MMP12,MUC5B,NONO,PDPK1,PRKACB,PSMA1,PSMA2,PSMA4,PSMA5,PSMA6,PSMB2,PSMB3,PSMB4,PSMB5,PSMC1,PSMC2,PSMC4,PSMC5,PSMC6,PSMD1,PSMD12,PSMD14,PSMD2,PSMD7,PSME3,PSME4,PUM1,SFPQ,SHFM1,UBE2K,USP15
hepaticobiliary system development	GO:0061008	0.00329867	2.48166	153	1699	29	18123	AACS,AK4,ANXA1,ASNS,ASS1,CDK5RAP3,CEACAM1,CEBPB,CSNK2B,EZH2,FGL1,FRZB,ITGA2,JARID2,KRT18,LSR,MAN2A1,MDK,MED1,MET,NIPBL,PCNA,PIK3CA,PTPN3,RPGRIP1L,SRD5A1,TAF10,XBP1,ZMPSTE24
glutamine metabolic process	GO:0006541	0.00344931	2.46227	24	1699	9	18123	ASNS,CTPS1,GFPT1,GMPS,LGSN,NIT2,PFAS,PHGDH,PPAT
chromatin remodeling	GO:0006338	0.00345296	2.46181	222	1699	38	18123	ACTL6A,ACTR6,ANP32E,BAZ2B,CBX3,CDKN2A,CENPA,CENPM,CENPO,CENPU,CHD4,DNMT1,DNMT3A,FOXA1,GATAD1,HDAC1,HDAC2,HELLS,HIST1H4J,HJURP,HNRNPC,JARID2,KAT2A,MIS18A,NPM1,OIP5,PIH1D1,POLE3,PSME4,RBBP4,RBBP7,RUVBL1,SATB1,SMARCE1,SMCHD1,TOP1,VPS72,ZNHIT1
response to inorganic substance	GO:0010035	0.00356897	2.44746	583	1699	81	18123	ABL1,ADNP,AIFM1,ANKZF1,ANXA1,AOC1,APEX1,ASS1,ATIC,B2M,CASP3,CCL19,CCNA2,CCNB1,CD9,CDK1,CDK4,CDKN1B,COL18A1,COL1A1,CPNE3,CUTA,DHFR,DMD,DNMT3A,ECT2,EIF2S1,EIF4A3,ENTPD6,EZH2,G6PD,GOT1,GPI,GPR37,GPX1,GSS,HDAC2,HIF1A,HSPA5,HSPD1,IGFBP2,KCNMB3,KRT8,LCN2,LDHA,MAPK13,MAPK9,MB,MET,MMP3,MMP9,MNAT1,NCSTN,NET1,NQO1,NUDT1,PARK7,PARP1,PCNA,PDCD6,PEF1,PIK3CA,PINK1,PON1,PPP1CA,PPP3CA,PTEN,PYCR1,RASAL1,SDC1,SEC3…
small nucleolar ribonucleoprotein complex assembly	GO:0000491	0.00356897	2.44746	11	1699	6	18123	NHP2L1,PIH1D1,RUVBL1,TAF9,ZNHIT3,ZNHIT6
endonucleolytic cleavage of tricistronic rRNA transcript (SSU-rRNA, 5.8S rRNA, LSU-rRNA)	GO:0000479	0.00356897	2.44746	15	1699	7	18123	BMS1,BOP1,KRI1,NOP14,RPP40,RRS1,UTP20
endonucleolytic cleavage involved in rRNA processing	GO:0000478	0.00356897	2.44746	15	1699	7	18123	BMS1,BOP1,KRI1,NOP14,RPP40,RRS1,UTP20
regulation of protein localization to Cajal body	GO:1904869	0.00356897	2.44746	11	1699	6	18123	CCT2,CCT3,CCT6A,CCT7,DKC1,MEPCE
positive regulation of telomerase RNA localization to Cajal body	GO:1904874	0.00356897	2.44746	15	1699	7	18123	CCT2,CCT3,CCT6A,CCT7,DKC1,NHP2,RUVBL1
spliceosomal snRNP assembly	GO:0000387	0.00356897	2.44746	40	1699	12	18123	CLNS1A,GEMIN6,PRPF19,PRPF8,SNRPB,SNRPD2,SNRPD3,SNRPE,SNRPF,SNRPG,TGS1,WDR77
cytokine-mediated signaling pathway	GO:0019221	0.00356897	2.44746	824	1699	108	18123	ABCE1,ADAR,ADIPOR1,AIM2,ANXA1,ANXA2,ARF1,B2M,BIRC3,BIRC5,BOLA2,BOLA2B,CANX,CASP3,CCL19,CCL22,CD27,CDKN1B,CEACAM1,CIB1,COL1A2,CRLF1,CSNK2B,CXCL13,DNAJA3,ECM1,FADD,GSTP1,HIF1A,HSP90AA1,HSP90AB1,HSP90B1,HSPA8,IFI6,IFITM1,IFITM2,IFNGR2,IL2RA,INPPL1,IP6K2,IRAK3,IRF7,IRF8,IRS1,ISG15,KRT18,KRT8,LCN2,LSM14A,LTB,MED1,MIF,MMP1,MMP12,MMP3,MMP9,MSN,MST1R,MX2,MYD88,NOL3,OAS1,PELI2,PIK3CA,PIK3CD,PLP2,PPIA,PSMA…
positive regulation of protein localization to Cajal body	GO:1904871	0.00356897	2.44746	11	1699	6	18123	CCT2,CCT3,CCT6A,CCT7,DKC1,MEPCE
gluconeogenesis	GO:0006094	0.00356897	2.44746	90	1699	20	18123	ALDOA,CLK2,DDB1,ENO1,ENO2,FAM3C,GAPDH,GOT1,GOT2,GPI,KAT2A,MAEA,MDH2,PC,RANBP2,SIRT7,SLC25A10,SLC25A12,SLC25A13,ZNF692
mitotic DNA replication	GO:1902969	0.00356897	2.44746	15	1699	7	18123	CDC45,GINS1,MCM2,MCM3,MCM4,MCM6,ZMPSTE24
glutathione metabolic process	GO:0006749	0.00361752	2.44159	64	1699	16	18123	ARL6IP5,G6PD,GCLM,GGCT,GPX1,GPX4,GSR,GSS,GSTP1,GSTZ1,IDH1,MMACHC,OPLAH,PARK7,SLC7A11,SOD1
ADP metabolic process	GO:0046031	0.00366316	2.43614	125	1699	25	18123	AK4,ALDOA,DDIT4,DHTKD1,EIF6,ENO1,ENO2,GAPDH,GPI,HIF1A,HK1,LDHA,NDC1,NT5E,NUP107,NUP133,NUP155,NUP37,NUP85,PFKFB3,PFKP,PKM,RANBP2,SEC13,ZBTB20
chromatin remodeling at centromere	GO:0031055	0.00376676	2.42403	46	1699	13	18123	CENPA,CENPM,CENPO,CENPU,HELLS,HIST1H4J,HJURP,MIS18A,NPM1,OIP5,RBBP4,RBBP7,RUVBL1
regulation of G0 to G1 transition	GO:0070316	0.00376676	2.42403	46	1699	13	18123	CBX3,CDC7,CHEK1,E2F6,EZH2,MED1,PHC1,RBBP4,RBBP7,RBBP8,RRM2,RYBP,UXT
histone exchange	GO:0043486	0.00404352	2.39324	71	1699	17	18123	ACTR6,ANP32E,CENPA,CENPM,CENPO,CENPU,HIST1H4J,HJURP,MIS18A,NPM1,OIP5,PSME4,RBBP4,RBBP7,RUVBL1,VPS72,ZNHIT1
base-excision repair, gap-filling	GO:0006287	0.00406028	2.39144	35	1699	11	18123	APEX1,FEN1,PARP1,PCNA,POLD2,POLD3,RFC1,RFC2,RFC4,RPA3,TDG
cytoplasmic pattern recognition receptor signaling pathway in response to virus	GO:0039528	0.00406028	2.39144	35	1699	11	18123	ANKRD17,BIRC3,DDX58,IRF7,LSM14A,NPLOC4,PHB,PHB2,PUM1,TSPAN6,USP15
regulation of viral process	GO:0050792	0.00406028	2.39144	193	1699	34	18123	ADAR,APOBEC3B,BANF1,CDK9,CHMP2B,DDB1,DDX5,DYNLT1,IFITM1,IFITM2,ISG15,NELFCD,NELFE,OAS1,PABPC1,PC,POLR2D,POLR2F,POLR2G,POLR2H,POLR2I,POLR2K,PPIA,PPIE,SNF8,SRPK1,SUPT5H,TARBP2,TMEM39A,TMPRSS4,TNIP1,TOP2A,TRIM68,UBP1
regulation of posttranscriptional gene silencing	GO:0060147	0.0042013	2.37662	119	1699	24	18123	ADAR,AGO2,DDX5,EIF4E2,EIF4G1,HIST1H4J,MYCN,NDC1,NUP107,NUP133,NUP155,NUP37,NUP85,POLR2D,POLR2F,POLR2G,POLR2H,POLR2I,POLR2K,PPP3CA,PUM1,RANBP2,SEC13,ZMPSTE24
COPII vesicle coating	GO:0048208	0.00429613	2.36692	65	1699	16	18123	BET1,CNIH1,CNIH3,KLHL12,PDCD6,PEF1,PREB,RAB1B,SAR1A,SEC13,SEC24A,SEC24C,SEC31A,TMED10,TRAPPC3,USO1
vesicle targeting, rough ER to cis-Golgi	GO:0048207	0.00429613	2.36692	65	1699	16	18123	BET1,CNIH1,CNIH3,KLHL12,PDCD6,PEF1,PREB,RAB1B,SAR1A,SEC13,SEC24A,SEC24C,SEC31A,TMED10,TRAPPC3,USO1
regulation of Wnt signaling pathway	GO:0030111	0.00429613	2.36692	380	1699	57	18123	ABL1,ASPM,CDH3,COL1A1,DVL1,EGF,FERMT1,FRZB,FZD6,GID8,GREM1,HDAC1,HMGXB4,IFT20,IGFBP2,JUP,KLHL12,KPNA1,MDK,PFDN5,PPM1B,PPP1CA,PPP2R3A,PSMA1,PSMA2,PSMA4,PSMA5,PSMA6,PSMB2,PSMB3,PSMB4,PSMB5,PSMC1,PSMC2,PSMC4,PSMC5,PSMC6,PSMD1,PSMD12,PSMD14,PSMD2,PSMD7,PSME3,PSME4,RBX1,RNF43,RUVBL1,SFRP4,SHFM1,SLC9A3R1,SMURF2,SULF1,TLR2,TSKU,UBR5,USP8,XIAP
ribonucleoside diphosphate metabolic process	GO:0009185	0.00432792	2.36372	141	1699	27	18123	AK4,ALDOA,CASK,DDIT4,DHTKD1,EIF6,ENO1,ENO2,ENTPD7,GAPDH,GPI,HIF1A,HK1,LDHA,NDC1,NT5E,NUP107,NUP133,NUP155,NUP37,NUP85,PFKFB3,PFKP,PKM,RANBP2,SEC13,ZBTB20
termination of RNA polymerase II transcription	GO:0006369	0.00443369	2.35323	41	1699	12	18123	CPSF4,CSTF1,CSTF2,PCF11,SCAF8,SETX,SLBP,SNRPB,SNRPD3,SNRPE,SNRPF,SNRPG
purine ribonucleoside monophosphate biosynthetic process	GO:0009168	0.00443369	2.35323	20	1699	8	18123	ADK,AMPD3,APRT,ATIC,GMPS,IMPDH2,PFAS,PPAT
negative regulation of transferase activity	GO:0051348	0.00443369	2.35323	314	1699	49	18123	ABL1,ADAR,AGT,AIDA,BAG2,C14ORF166,CASP3,CDK5RAP1,CDK5RAP3,CDKN1B,CDKN2A,CEACAM1,CHORDC1,CIB1,CIT,DBNDD1,DEPTOR,DNAJA3,DNAJC3,DUSP4,DVL1,EPHB2,FBXO5,GPS1,GSTP1,HSPB1,IPO7,IRAK3,MAD2L1,MEN1,NCK1,NPM1,PARK7,PDPK1,PIP4K2C,PLK1,PPIA,PTEN,PTK6,SERPINB3,SFN,SMYD3,SNX6,SPRY1,TARBP2,THY1,TRIB1,TRIB2,ZGPAT
negative regulation of G0 to G1 transition	GO:0070317	0.00443369	2.35323	41	1699	12	18123	CBX3,CDC7,CHEK1,E2F6,EZH2,PHC1,RBBP4,RBBP7,RBBP8,RRM2,RYBP,UXT
regulation of viral transcription	GO:0046782	0.00443369	2.35323	41	1699	12	18123	CDK9,NELFCD,NELFE,POLR2D,POLR2F,POLR2G,POLR2H,POLR2I,POLR2K,SUPT5H,TARBP2,UBP1
purine ribonucleoside monophosphate metabolic process	GO:0009167	0.00443369	2.35323	41	1699	12	18123	ADK,AK4,AMPD3,APRT,ATIC,CASK,GMPS,IMPDH2,NT5E,PFAS,PPAT,XDH
T cell receptor signaling pathway	GO:0050852	0.00449899	2.34688	202	1699	35	18123	ABL1,BTN3A2,CEACAM1,EIF2B4,KCNN4,NCK1,PDPK1,PIK3CA,PIK3CD,PSMA1,PSMA2,PSMA4,PSMA5,PSMA6,PSMB2,PSMB3,PSMB4,PSMB5,PSMC1,PSMC2,PSMC4,PSMC5,PSMC6,PSMD1,PSMD12,PSMD14,PSMD2,PSMD7,PSME3,PSME4,SHFM1,STOML2,THY1,TNFRSF21,VTCN1
nuclear envelope organization	GO:0006998	0.00452061	2.3448	85	1699	19	18123	AHCTF1,BANF1,CCNB1,CDK1,CHMP2B,KPNB1,NDC1,NUP107,NUP133,NUP155,NUP37,NUP85,PLK1,RAN,SEC13,SPAG4,SPAST,VRK1,ZMPSTE24
negative regulation of proteolysis	GO:0045861	0.00457081	2.34001	356	1699	54	18123	AGT,ANXA2,ARL6IP1,BAG6,BIRC3,BIRC5,CD27,CDK5,CDKN2A,CST1,CST4,CSTA,CSTB,DNAJA3,ECM1,EFNA1,EIF3H,EPHA4,F8A1,F8A2,F8A3,GABARAPL2,GAPDH,GPI,GPX1,HSP90AB1,IDE,IFI6,MMP9,NOL3,PARK7,PBK,PCSK1N,PIH1D1,PLAT,PTPN3,PTTG1,RYBP,SDCBP,SERPINB3,SERPINB4,SERPINB5,SERPINH1,SFN,SPINK1,SPINT1,SPINT2,TAF9,TIMP1,TMED10,TRIAP1,UBE2Z,WFDC2,XIAP
cytoplasmic translation	GO:0002181	0.00457081	2.34001	149	1699	28	18123	DENR,EIF2D,EIF2S3,EIF3B,EIF3D,EIF3E,EIF3H,EIF4A1,EIF4G1,ETF1,NCK1,PKM,RPL10,RPL12,RPL17,RPL26L1,RPL30,RPL34,RPL36,RPL38,RPL4,RPL6,RPL8,RPLP1,RPS15A,RPS17,RPS18,RPS8
DNA replication-independent nucleosome assembly	GO:0006336	0.00458829	2.33835	53	1699	14	18123	ASF1B,CENPA,CENPM,CENPO,CENPU,HIST1H4J,HJURP,IPO4,MIS18A,NPM1,OIP5,RBBP4,RBBP7,RUVBL1
protein localization to chromosome, centromeric region	GO:0071459	0.00460919	2.33638	25	1699	9	18123	AURKB,BUB3,CDK1,CENPA,IK,NDC80,SPDL1,TTK,ZWILCH
cellular ketone metabolic process	GO:0042180	0.00466384	2.33126	274	1699	44	18123	ADIPOR1,ADM,AKR1A1,AKR1B10,AKR7A2,ANXA1,BCKDK,CBR3,CEACAM1,EIF6,GOT2,GSTZ1,HSD17B10,IRS1,LPGAT1,NQO1,PARK7,PDK1,PDP1,PSMA1,PSMA2,PSMA4,PSMA5,PSMA6,PSMB2,PSMB3,PSMB4,PSMB5,PSMC1,PSMC2,PSMC4,PSMC5,PSMC6,PSMD1,PSMD12,PSMD14,PSMD2,PSMD7,PSME3,PSME4,SHFM1,SLC7A11,SRD5A1,TWIST1
cell death in response to oxidative stress	GO:0036473	0.00472288	2.32579	99	1699	21	18123	ARL6IP5,DIABLO,GPR37,GPX1,HIF1A,HSPB1,MELK,MET,MMP3,NOL3,NONO,PARK7,PARP1,PDK1,PINK1,PPIA,PYCR1,SFPQ,SLC7A11,SOD1,TRAP1
positive regulation of protein modification by small protein conjugation or removal	GO:1903322	0.0047425	2.32399	142	1699	27	18123	AIMP2,BIRC3,CDC20,CDK5RAP3,CDK9,CDKN2A,DNAJA3,FANCI,GNL3,HSPA5,KDM1A,MAPK9,NPM1,PDCD6,PEF1,PINK1,PLK1,PTEN,PTTG1IP,RBX1,RNF111,TNIP1,UBB,UBE2C,UBE2L3,WDR48,XIAP
RNA 3'-end processing	GO:0031123	0.0048098	2.31787	157	1699	29	18123	BARD1,CASC3,CCNB1,CDK9,CPSF4,CSTF1,CSTF2,DKC1,EIF4A3,ERI2,EXOSC4,EXOSC5,EXOSC7,FBL,HSD17B10,INTS8,NELFE,PABPC1,PARN,PCF11,POLR2D,SCAF8,SLBP,SRRM1,SRSF3,SRSF9,SUPT5H,THOC2,ZC3H11A
response to tumor necrosis factor	GO:0034612	0.0048395	2.3152	332	1699	51	18123	AIM2,ASS1,BIRC3,CASP3,CCL19,CCL22,CD27,CIB1,COL1A1,DFNA5,FADD,GSS,GSTP1,HDAC1,KAT2A,KRT18,KRT8,LCN2,LTB,NOL3,POSTN,PRPF8,PSMA1,PSMA2,PSMA4,PSMA5,PSMA6,PSMB2,PSMB3,PSMB4,PSMB5,PSMC1,PSMC2,PSMC4,PSMC5,PSMC6,PSMD1,PSMD12,PSMD14,PSMD2,PSMD7,PSME3,PSME4,SGMS1,SHARPIN,SHFM1,TAX1BP1,TNFRSF17,TNFRSF21,UBD,UBE2K
mitotic spindle assembly	GO:0090307	0.00500584	2.30052	66	1699	16	18123	AURKB,CDC20,CHEK2,CHMP2B,KIF2A,KIF4A,KPNB1,LSM14A,NEK2,PLK1,PRC1,RAB11A,RACGAP1,STAG1,TPX2,ZNF207
regulation of neuron apoptotic process	GO:0043523	0.00500585	2.30052	219	1699	37	18123	ADNP,AIFM1,BIRC5,CASP3,CDC34,CDK5,CEBPB,CRLF1,EGLN3,ERBB3,G6PD,GCLM,GPI,GRN,HDAC1,HIF1A,HSP90AB1,HSPD1,HYOU1,KIF14,MDK,MSH2,NONO,NQO1,PARK7,PARP1,PDPK1,PIK3CA,PINK1,PTPRZ1,SET,SIX1,SNX6,SOD1,STXBP1,TOX3,UBE2V2
liver development	GO:0001889	0.00503425	2.29807	150	1699	28	18123	AACS,AK4,ANXA1,ASNS,ASS1,CDK5RAP3,CEACAM1,CEBPB,CSNK2B,EZH2,FGL1,FRZB,ITGA2,JARID2,KRT18,LSR,MAN2A1,MDK,MED1,MET,PCNA,PIK3CA,PTPN3,RPGRIP1L,SRD5A1,TAF10,XBP1,ZMPSTE24
positive regulation of proteolysis	GO:0045862	0.00506284	2.29561	383	1699	57	18123	AIFM1,AIM2,ARL6IP5,BAG2,BAG6,BCAP31,CDC20,CDKN2A,CLDN3,CTSD,CYCS,DAP,DIABLO,DNAJA3,DVL1,EFNA1,EGF,EGLN3,ENO1,EPHA4,F12,FADD,GRN,HDAC2,HSPD1,HSPE1,MAGEF1,MAPK9,MTCH1,MYH9,NCSTN,PDCD6,PINK1,PLK1,PLK2,PMAIP1,PRSS22,PSMC1,PSMC2,PSMC4,PSMC5,PSMC6,PSMD14,PSME3,PSME4,PTEN,PTK2,RBX1,RNFT2,SERPINB3,TNIP1,TRIB1,TRIB2,UBE2V2,WDR48,XBP1,XDH
positive regulation of cellular protein metabolic process	GO:0032270	0.00507791	2.29431	1488	1699	178	18123	ABL1,ACVR1,ADNP,ADORA2B,AGO2,AGT,AIFM1,AIM2,AIMP2,ANXA2,ARL6IP5,BAG2,BAG6,BCAP31,BIRC3,BORA,BRMS1,CCL19,CCNB1,CDC20,CDC6,CDK2AP1,CDK4,CDK5,CDK5RAP1,CDK5RAP3,CDK9,CDKN1B,CDKN2A,CEMIP,CENPE,CHEK2,CIB1,CKS1B,CLDN3,CRLF1,CSNK2B,CTSD,CYCS,DAP,DBF4,DIABLO,DLG3,DNAJA3,DNAJC3,DNMT1,DVL1,ECT2,EFNA1,EGF,EGLN3,EIF2S3,EIF3D,EIF3E,EIF4A3,EIF4G1,EIF6,ENO1,EPHA4,ERBB3,ERN2,EZH2,F12,FADD,FANCI,FASTKD3,GNL3,GREM1…
attachment of spindle microtubules to kinetochore	GO:0008608	0.00507791	2.29431	36	1699	11	18123	AURKB,BUB3,CCNB1,CENPE,ECT2,KIF2C,NDC80,NEK2,RACGAP1,RMDN1,ZNF207
cellular response to tumor necrosis factor	GO:0071356	0.00507791	2.29431	308	1699	48	18123	AIM2,ASS1,BIRC3,CCL19,CCL22,CD27,CIB1,COL1A1,DFNA5,FADD,GSTP1,HDAC1,KAT2A,KRT18,KRT8,LCN2,LTB,NOL3,POSTN,PRPF8,PSMA1,PSMA2,PSMA4,PSMA5,PSMA6,PSMB2,PSMB3,PSMB4,PSMB5,PSMC1,PSMC2,PSMC4,PSMC5,PSMC6,PSMD1,PSMD12,PSMD14,PSMD2,PSMD7,PSME3,PSME4,SGMS1,SHARPIN,SHFM1,TAX1BP1,TNFRSF17,TNFRSF21,UBE2K
pre-replicative complex assembly involved in cell cycle DNA replication	GO:1902299	0.00508119	2.29403	8	1699	5	18123	MCM2,MCM3,MCM4,MCM6,MCM7
regulation of oxidative stress-induced neuron intrinsic apoptotic signaling pathway	GO:1903376	0.00508119	2.29403	8	1699	5	18123	HIF1A,NONO,PARK7,PARP1,PINK1
response to organonitrogen compound	GO:0010243	0.00508119	2.29403	1092	1699	136	18123	AACS,ABL1,ADIPOR1,ADM,AGT,AIFM1,ANKZF1,ANXA1,AOC1,AP3S1,APEX1,APRT,ASNS,ASS1,ATP2B1,ATP6AP1,ATP6V0E2,ATP6V1E1,ATP6V1F,AUP1,BAG6,BCAP31,BCL11A,CASP3,CASP6,CASP7,CCDC47,CCNA2,CD9,CDC6,CDK1,CDK4,CDK5,CDKN1B,CEACAM1,CEBPB,COL1A1,COL1A2,COL5A2,CYC1,CYFIP1,DENND4C,DHFR,DNMT1,DNMT3A,EIF2B4,EIF6,EPHA4,EZH2,FADD,FAF2,FBXO2,GABPA,GCLM,GCNT1,GJA1,GLRB,GNA15,GNAI1,GNAI3,GOLPH3,GOT1,GOT2,GPI,GSS,GSTP1,HDAC1,H…
pre-replicative complex assembly involved in nuclear cell cycle DNA replication	GO:0006267	0.00508119	2.29403	8	1699	5	18123	MCM2,MCM3,MCM4,MCM6,MCM7
neuron intrinsic apoptotic signaling pathway in response to oxidative stress	GO:0036480	0.00508119	2.29403	8	1699	5	18123	HIF1A,NONO,PARK7,PARP1,PINK1
regulation of exit from mitosis	GO:0007096	0.00544156	2.26428	42	1699	12	18123	BUB3,CDC16,CDC20,CDKN1B,KNTC1,MAD2L1,MAD2L1BP,NEK2,PHB2,UBB,UBE2C,UBE2E1
DNA replication-independent nucleosome organization	GO:0034724	0.00546601	2.26233	54	1699	14	18123	ASF1B,CENPA,CENPM,CENPO,CENPU,HIST1H4J,HJURP,IPO4,MIS18A,NPM1,OIP5,RBBP4,RBBP7,RUVBL1
G0 to G1 transition	GO:0045023	0.00554759	2.2559	48	1699	13	18123	CBX3,CDC7,CHEK1,E2F6,EZH2,MED1,PHC1,RBBP4,RBBP7,RBBP8,RRM2,RYBP,UXT
organophosphate biosynthetic process	GO:0090407	0.00566334	2.24693	620	1699	84	18123	ABHD4,ACLY,ACP6,ADK,AK4,AK6,AKR1A1,ALDOA,AMPD3,APRT,ARF1,ATIC,ATP5G1,ATP5J,COASY,CPNE3,CSNK2B,CTPS1,DCTD,DLAT,DPAGT1,DPM1,DPM2,DPM3,EFR3A,ENO1,FLAD1,G6PD,GMPS,GNPAT,GPAA1,GSTZ1,HSD17B8,HTR2B,IDH1,IDH2,IDI1,IMPDH2,INPPL1,IP6K2,LPGAT1,MOCOS,MTMR4,NME7,OAS1,P2RY6,PARP1,PDHA1,PDK1,PDP1,PFAS,PI4KA,PIK3CA,PIK3CD,PINK1,PIP4K2C,PLA2G12A,PLA2G4A,PMVK,PNPO,PPAT,PPCS,PRPS2,PTDSS1,PTEN,PYGL,QPRT,RAB38,RFK,RR…
snoRNA localization	GO:0048254	0.00566334	2.24693	5	1699	4	18123	FBL,PIH1D1,ZNHIT3,ZNHIT6
negative regulation of oxidative stress-induced neuron intrinsic apoptotic signaling pathway	GO:1903377	0.00566334	2.24693	5	1699	4	18123	HIF1A,NONO,PARK7,PINK1
telomere maintenance via telomere lengthening	GO:0010833	0.00587044	2.23133	87	1699	19	18123	AURKB,CCT2,CCT3,CCT6A,CCT7,DCP2,DKC1,GAR1,HNRNPC,HSP90AA1,HSP90AB1,NAT10,NEK2,NEK7,NHP2,PARN,PARP1,RFC1,TELO2
positive regulation of cell cycle process	GO:0090068	0.00587044	2.23133	237	1699	39	18123	ANKRD17,ANXA1,APEX1,ATAD5,AURKB,CCNB1,CDC16,CDC6,CDC7,CDK1,CDK4,CHEK2,CIT,DBF4,DLGAP5,DYNC1LI1,ECT2,EGF,EIF4G1,ESPL1,EZH2,FBXO5,FEN1,KIF14,MAD2L1,MAD2L1BP,MED1,MEPCE,NDC80,NIPBL,NPM1,PHB2,PKP4,RAB11A,RACGAP1,RAD51AP1,SFPQ,SPAST,UBE2C
regulation of protein stability	GO:0031647	0.00587044	2.23133	302	1699	47	18123	ATP1B1,BAG2,BAG6,CASP3,CCT2,CCT3,CCT6A,CCT7,CDK7,CDKN2A,CHEK2,CRTAP,DDOST,DIEXF,DNAJA3,DPM2,DPM3,DVL1,EFNA1,EPHA4,GAPDH,GRN,GTSE1,HSP90AA1,HSP90AB1,HSPA8,HSPD1,KAT2A,LAMP2,NAPG,NPM1,PARK7,PFN2,PHB,PHB2,PINK1,PLK1,PPIB,PTEN,SH3GLB1,STXBP1,TAF9,TELO2,USP3,USP8,XBP1,ZNF207
positive regulation of macromolecule biosynthetic process	GO:0010557	0.00587062	2.23132	1859	1699	216	18123	AATF,ABL1,ACTL6A,ACTR3,ACVR1,AGO2,AGT,AP3D1,APEX1,ARF4,ARMCX3,ARNTL2,ASXL1,ATAD2,ATAD5,ATMIN,AURKB,BACH1,BCL11A,BCL9,C11ORF48,C14ORF166,CASK,CCL19,CCNA2,CCPG1,CCT2,CCT3,CCT6A,CCT7,CD38,CDC7,CDK1,CDK4,CDK5RAP1,CDK5RAP3,CDK7,CDK9,CDKN2A,CEBPB,CHCHD2,CHEK1,CHEK2,COL1A1,CREB3,CRTC3,DBF4,DCN,DDX58,DKC1,DLGAP5,DMTF1,DNA2,DNAJC3,DVL1,DYRK2,E2F3,E2F5,E4F1,ECD,EGF,EIF2S3,EIF3D,EIF3E,EIF4A3,EIF4G1,EIF6,ELF…
response to amino acid	GO:0043200	0.00587178	2.23123	115	1699	23	18123	AIFM1,ASNS,ASS1,BCL11A,CASP3,CDKN1B,CEBPB,COL1A1,COL1A2,COL5A2,DNMT1,DNMT3A,GCLM,GLRB,GSS,GSTP1,NQO1,PCNA,RRAGA,SIX1,TMBIM6,TOMM20,XBP1
protein localization to nuclear body	GO:1903405	0.00593272	2.22675	12	1699	6	18123	CCT2,CCT3,CCT6A,CCT7,DKC1,MEPCE
protein localization to Cajal body	GO:1904867	0.00593272	2.22675	12	1699	6	18123	CCT2,CCT3,CCT6A,CCT7,DKC1,MEPCE
hematopoietic progenitor cell differentiation	GO:0002244	0.00620704	2.20712	175	1699	31	18123	ABL1,ACP6,ADAR,DHTKD1,PRRC2C,PSMA1,PSMA2,PSMA4,PSMA5,PSMA6,PSMB2,PSMB3,PSMB4,PSMB5,PSMC1,PSMC2,PSMC4,PSMC5,PSMC6,PSMD1,PSMD12,PSMD14,PSMD2,PSMD7,PSME3,PSME4,PTPRZ1,PUS7,RBM47,SHFM1,TOP2A
nuclear membrane organization	GO:0071763	0.00622375	2.20595	74	1699	17	18123	AHCTF1,BANF1,CCNB1,CDK1,CHMP2B,KPNB1,NDC1,NUP107,NUP133,NUP155,NUP37,NUP85,PLK1,RAN,SEC13,SPAST,VRK1
Fc receptor signaling pathway	GO:0038093	0.00630676	2.20019	238	1699	39	18123	ABL1,ACTR3,ARPC1A,ARPC2,CYFIP1,HSP90AA1,HSP90AB1,IGKV4-1,IGLV1-44,MAPK9,NCK1,PDPK1,PIK3CA,PPP3CA,PPP3CB,PSMA1,PSMA2,PSMA4,PSMA5,PSMA6,PSMB2,PSMB3,PSMB4,PSMB5,PSMC1,PSMC2,PSMC4,PSMC5,PSMC6,PSMD1,PSMD12,PSMD14,PSMD2,PSMD7,PSME3,PSME4,PTK2,SHFM1,WIPF2
nucleoside diphosphate metabolic process	GO:0009132	0.00633439	2.1983	160	1699	29	18123	AK4,ALDOA,CASK,DDIT4,DHTKD1,EIF6,ENO1,ENO2,ENTPD6,ENTPD7,GAPDH,GPI,HIF1A,HK1,LDHA,NDC1,NME7,NT5E,NUP107,NUP133,NUP155,NUP37,NUP85,PFKFB3,PFKP,PKM,RANBP2,SEC13,ZBTB20
RNA transport	GO:0050658	0.0063365	2.19815	183	1699	32	18123	AHCTF1,C14ORF166,CASC3,CKAP5,CPSF4,EIF4A3,EIF4E,HNRNPA3,MRPL18,MX2,NDC1,NPM1,NUP107,NUP133,NUP155,NUP37,NUP62CL,NUP85,POLR2D,RAN,RANBP2,SEC13,SHFM1,SLBP,SMG7,SRRM1,SRSF3,SRSF9,THOC2,TOMM20,XPO1,ZC3H11A
rRNA modification	GO:0000154	0.0063365	2.19815	37	1699	11	18123	DKC1,EMG1,FBL,FTSJ3,GAR1,NAT10,NHP2,NOP2,NSUN5,TRMT112,TRMT61B
nucleic acid transport	GO:0050657	0.0063365	2.19815	183	1699	32	18123	AHCTF1,C14ORF166,CASC3,CKAP5,CPSF4,EIF4A3,EIF4E,HNRNPA3,MRPL18,MX2,NDC1,NPM1,NUP107,NUP133,NUP155,NUP37,NUP62CL,NUP85,POLR2D,RAN,RANBP2,SEC13,SHFM1,SLBP,SMG7,SRRM1,SRSF3,SRSF9,THOC2,TOMM20,XPO1,ZC3H11A
ribonucleotide biosynthetic process	GO:0009260	0.00647855	2.18852	191	1699	33	18123	ACLY,ADK,AK4,ALDOA,AMPD3,APRT,ATIC,ATP5G1,ATP5J,COASY,CTPS1,DLAT,ENO1,GMPS,GSTZ1,HSD17B8,IMPDH2,NME7,PARP1,PDHA1,PDK1,PDP1,PFAS,PINK1,PPAT,PPCS,RFK,SLC25A12,SLC25A13,SLC25A16,STOML2,UCKL1,UPP1
glycolytic process	GO:0006096	0.00656028	2.18308	116	1699	23	18123	ALDOA,DDIT4,DHTKD1,EIF6,ENO1,ENO2,GAPDH,GPI,HIF1A,HK1,LDHA,NDC1,NUP107,NUP133,NUP155,NUP37,NUP85,PFKFB3,PFKP,PKM,RANBP2,SEC13,ZBTB20
purine ribonucleoside diphosphate metabolic process	GO:0009179	0.00660226	2.18031	138	1699	26	18123	AK4,ALDOA,CASK,DDIT4,DHTKD1,EIF6,ENO1,ENO2,GAPDH,GPI,HIF1A,HK1,LDHA,NDC1,NT5E,NUP107,NUP133,NUP155,NUP37,NUP85,PFKFB3,PFKP,PKM,RANBP2,SEC13,ZBTB20
purine nucleoside diphosphate metabolic process	GO:0009135	0.00660226	2.18031	138	1699	26	18123	AK4,ALDOA,CASK,DDIT4,DHTKD1,EIF6,ENO1,ENO2,GAPDH,GPI,HIF1A,HK1,LDHA,NDC1,NT5E,NUP107,NUP133,NUP155,NUP37,NUP85,PFKFB3,PFKP,PKM,RANBP2,SEC13,ZBTB20
CENP-A containing chromatin organization	GO:0061641	0.00661817	2.17926	43	1699	12	18123	CENPA,CENPM,CENPO,CENPU,HIST1H4J,HJURP,MIS18A,NPM1,OIP5,RBBP4,RBBP7,RUVBL1
CENP-A containing nucleosome assembly	GO:0034080	0.00661817	2.17926	43	1699	12	18123	CENPA,CENPM,CENPO,CENPU,HIST1H4J,HJURP,MIS18A,NPM1,OIP5,RBBP4,RBBP7,RUVBL1
organic cyclic compound biosynthetic process	GO:1901362	0.00692467	2.1596	4446	1699	474	18123	AATF,ABL1,ACBD3,ACLY,ACTL6A,ACTR3,ACVR1,ADK,ADM,ADNP,AGO2,AGT,AIM2,AK4,AK6,ALDH18A1,ALDOA,AMACR,AMD1,AMPD3,AP3D1,APEX1,APRT,ARF4,ARMCX3,ARNTL2,ASCC2,ASXL1,ATAD2,ATF7,ATIC,ATMIN,ATP5G1,ATP5J,ATP8B1,AURKB,BACH1,BAZ2B,BCL11A,BCL9,BIRC5,BRD9,BRMS1,BTAF1,C11ORF48,C14ORF166,CA9,CASK,CBX1,CBX3,CCNA2,CCNB1,CCPG1,CCT2,CCT3,CCT6A,CCT7,CD38,CDC45,CDC6,CDH3,CDK1,CDK4,CDK5,CDK5RAP3,CDK7,CDK9,CDKN1B,CDKN2A,CEB…
regulation of DNA metabolic process	GO:0051052	0.007076	2.15021	389	1699	57	18123	AIFM1,AURKB,CCT2,CCT3,CCT6A,CCT7,CDK9,CDKN2A,CHEK1,DCP2,DKC1,FOXM1,GJA1,GNL3,GREM1,GRHL2,HIST1H4J,HNRNPC,HSP90AA1,HSP90AB1,KDM1A,KPNA1,MAGEF1,MEN1,MIS18A,MPV17,MSH2,NAT10,NEK2,NEK7,NPM1,NVL,PARN,PARP1,PCNA,PIK3CA,POLR2D,POLR2F,POLR2G,POLR2H,POLR2I,POLR2K,PPP4C,RAD51AP1,RFC2,RFC4,SIRT7,SMCHD1,SUB1,TFRC,TWIST1,UBE2V1,UBE2V2,UBR5,WDR48,WDR70,ZMPSTE24
RNA modification	GO:0009451	0.00717689	2.14406	169	1699	30	18123	ADAR,APOBEC3B,CDK5RAP1,DKC1,DUS1L,DUS4L,EMG1,FBL,FTO,FTSJ3,GAR1,HSD17B10,MEPCE,METTL1,NAT10,NHP2,NOP2,NSUN5,PARN,PUS3,PUS7,RBM47,TARBP1,TGS1,THUMPD2,TPRKB,TRIT1,TRMT112,TRMT61B,TYW1
Golgi vesicle transport	GO:0048193	0.00721119	2.14199	415	1699	60	18123	ACBD3,AP1M2,AP3D1,ARF1,ARF4,ARFGAP1,ARFGAP3,BCAP31,BET1,CENPE,CLINT1,CNIH1,CNIH3,COG5,COPB1,COPG1,DYNC1LI1,EPS15,FTL,GABARAPL2,GOLGA5,GOLPH3,GOLPH3L,HSPA8,HYOU1,KDELR2,KDELR3,KIF16B,KIF18A,KIF2A,KIF2C,KIF4A,KLHL12,KRT18,LYPLA1,NAPG,OPTN,PDCD6,PEF1,PREB,PUM1,RAB1B,RAB26,RACGAP1,RINT1,SAR1A,SCAMP3,SEC13,SEC24A,SEC24C,SEC31A,SNX2,SPAST,TMED10,TMED3,TMED9,TRAPPC3,TXNDC5,USO1,YIF1A
ATP generation from ADP	GO:0006757	0.00732913	2.13495	117	1699	23	18123	ALDOA,DDIT4,DHTKD1,EIF6,ENO1,ENO2,GAPDH,GPI,HIF1A,HK1,LDHA,NDC1,NUP107,NUP133,NUP155,NUP37,NUP85,PFKFB3,PFKP,PKM,RANBP2,SEC13,ZBTB20
regulation of gene silencing by miRNA	GO:0060964	0.00732913	2.13495	117	1699	23	18123	AGO2,DDX5,EIF4E2,EIF4G1,HIST1H4J,MYCN,NDC1,NUP107,NUP133,NUP155,NUP37,NUP85,POLR2D,POLR2F,POLR2G,POLR2H,POLR2I,POLR2K,PPP3CA,PUM1,RANBP2,SEC13,ZMPSTE24
glutamine family amino acid metabolic process	GO:0009064	0.00745008	2.12784	82	1699	18	18123	ALDH18A1,ARG2,ASNS,ASS1,CTPS1,GCLM,GFPT1,GMPS,GOT1,GOT2,LGSN,NIT2,PFAS,PHGDH,PPAT,PYCR1,SLC25A12,SLC7A11
ncRNA transcription	GO:0098781	0.00749457	2.12525	110	1699	22	18123	CDK7,CDK9,ELL3,GTF2E1,GTF2E2,GTF3A,ICE1,INTS8,MEPCE,NCL,NOL11,PIH1D1,POLR2D,POLR2F,POLR2G,POLR2H,POLR2I,POLR2K,PWP1,SIRT7,TAF6,TAF9
positive regulation of cellular biosynthetic process	GO:0031328	0.00753147	2.12312	1976	1699	227	18123	AATF,ABL1,ACTL6A,ACTR3,ACVR1,ADM,AGO2,AGT,ANXA1,AP3D1,APEX1,ARF4,ARMCX3,ARNTL2,ASS1,ASXL1,ATAD2,ATAD5,ATMIN,AURKB,BACH1,BCL11A,BCL9,C11ORF48,C14ORF166,CASK,CCL19,CCNA2,CCPG1,CCT2,CCT3,CCT6A,CCT7,CD38,CDC7,CDH3,CDK1,CDK4,CDK5RAP1,CDK5RAP3,CDK7,CDK9,CDKN2A,CEBPB,CHCHD2,CHEK1,CHEK2,COL1A1,CREB3,CRTC3,DBF4,DCN,DDB1,DDX58,DKC1,DLGAP5,DMTF1,DNA2,DNAJC3,DVL1,DYRK2,E2F3,E2F5,E4F1,ECD,EGF,EIF2S3,EIF3D,EIF…
cellular response to hydrogen peroxide	GO:0070301	0.0075955	2.11944	103	1699	21	18123	ABL1,AIFM1,ANKZF1,ANXA1,APEX1,CDK1,ECT2,EZH2,GPR37,HDAC2,LCN2,MAPK13,MET,NET1,NQO1,PARK7,PCNA,PINK1,PYCR1,SETX,TRAP1
SRP-dependent cotranslational protein targeting to membrane	GO:0006614	0.00762821	2.11758	96	1699	20	18123	RPL10,RPL12,RPL17,RPL30,RPL34,RPL36,RPL38,RPL4,RPL6,RPL8,RPLP1,RPS15A,RPS17,RPS18,RPS8,SEC61B,SRP19,SRP54,SRP9,SSR3
positive regulation of innate immune response	GO:0045089	0.0078581	2.10468	217	1699	36	18123	AIM2,COCH,FADD,HSP90AA1,IRF7,LSM14A,MED1,MMP12,MUC5B,NONO,PDPK1,PRKACB,PSMA1,PSMA2,PSMA4,PSMA5,PSMA6,PSMB2,PSMB3,PSMB4,PSMB5,PSMC1,PSMC2,PSMC4,PSMC5,PSMC6,PSMD1,PSMD12,PSMD14,PSMD2,PSMD7,PSME3,PSME4,SFPQ,SHFM1,UBE2K
maturation of SSU-rRNA	GO:0030490	0.00803679	2.09492	50	1699	13	18123	BMS1,DIEXF,KRI1,NAT10,NHP2L1,NOL11,NOP14,RPP40,RPS8,RRS1,UTP20,UTP6,WDR46
ribosomal large subunit assembly	GO:0000027	0.00805938	2.0937	27	1699	9	18123	BOP1,BRIX1,MRTO4,NOP2,RPL10,RPL38,RPL6,RRS1,RSL24D1
purine nucleoside monophosphate metabolic process	GO:0009126	0.00812604	2.09012	44	1699	12	18123	ADK,AK4,AMPD3,APRT,ATIC,CASK,GMPS,IMPDH2,NT5E,PFAS,PPAT,XDH
establishment of RNA localization	GO:0051236	0.0081844	2.08701	186	1699	32	18123	AHCTF1,C14ORF166,CASC3,CKAP5,CPSF4,EIF4A3,EIF4E,HNRNPA3,MRPL18,MX2,NDC1,NPM1,NUP107,NUP133,NUP155,NUP37,NUP62CL,NUP85,POLR2D,RAN,RANBP2,SEC13,SHFM1,SLBP,SMG7,SRRM1,SRSF3,SRSF9,THOC2,TOMM20,XPO1,ZC3H11A
negative regulation of cellular protein catabolic process	GO:1903363	0.00824744	2.08368	76	1699	17	18123	ANXA2,BAG6,CDK5RAP3,CDKN2A,EFNA1,EIF3H,EPHA4,F8A1,F8A2,F8A3,GABARAPL2,HSP90AB1,PARK7,PBK,RYBP,SDCBP,TAF9
base-excision repair	GO:0006284	0.00824744	2.08368	76	1699	17	18123	APEX1,APEX2,DNA2,FEN1,HIST1H4J,NEIL3,PARP1,PARP2,PCNA,POLD2,POLD3,RFC1,RFC2,RFC4,RPA3,TDG,XPA
purine nucleoside monophosphate biosynthetic process	GO:0009127	0.0083918	2.07614	22	1699	8	18123	ADK,AMPD3,APRT,ATIC,GMPS,IMPDH2,PFAS,PPAT
regulation of cellular response to oxidative stress	GO:1900407	0.00863382	2.0638	90	1699	19	18123	DHFR,FUT8,GPR37,GPX1,HIF1A,HSPB1,MET,MMP3,NOL3,NONO,PARK7,PARP1,PINK1,PPIA,PYCR1,SFPQ,SLC7A11,SOD1,TRAP1
membrane biogenesis	GO:0044091	0.00863382	2.0638	97	1699	20	18123	AHCTF1,ANXA2,BANF1,CCNB1,CDK1,CHMP2B,EPHB2,KPNB1,NDC1,NUP107,NUP133,NUP155,NUP37,NUP85,PTEN,RAN,SEC13,SERINC1,SPAST,VRK1
heterocycle biosynthetic process	GO:0018130	0.0086634	2.06231	4275	1699	456	18123	AATF,ABL1,ACLY,ACTL6A,ACTR3,ACVR1,ADK,ADNP,AGO2,AGT,AIM2,AK4,AK6,ALDH18A1,ALDOA,AMD1,AMPD3,AP3D1,APEX1,APRT,ARF4,ARMCX3,ARNTL2,ASCC2,ASXL1,ATAD2,ATF7,ATIC,ATMIN,ATP5G1,ATP5J,ATP8B1,AURKB,BACH1,BAZ2B,BCL11A,BCL9,BIRC5,BRD9,BRMS1,BTAF1,C11ORF48,C14ORF166,CA9,CASK,CBX1,CBX3,CCNA2,CCNB1,CCPG1,CCT2,CCT3,CCT6A,CCT7,CD38,CDC45,CDC6,CDK1,CDK4,CDK5,CDK5RAP3,CDK7,CDK9,CDKN1B,CDKN2A,CEBPB,CGGBP1,CHCHD2,CHD4…
positive regulation of translation	GO:0045727	0.00891366	2.04994	141	1699	26	18123	AGO2,CDK4,CDK5RAP1,DNAJC3,EIF2S3,EIF3D,EIF3E,EIF4A3,EIF4G1,EIF6,FASTKD3,ITGA2,KRT17,NAT10,NCK1,NPM1,NSUN5,PABPC1,PAIP1,PINK1,PKM,POLR2D,POLR2G,RPS6KB1,RPS6KB2,YTHDF1
positive regulation of biosynthetic process	GO:0009891	0.00911242	2.04037	2013	1699	230	18123	AATF,ABL1,ACTL6A,ACTR3,ACVR1,ADM,AGO2,AGT,ANXA1,AP3D1,APEX1,ARF4,ARMCX3,ARNTL2,ASS1,ASXL1,ATAD2,ATAD5,ATMIN,AURKB,BACH1,BCL11A,BCL9,C11ORF48,C14ORF166,CASK,CCL19,CCNA2,CCPG1,CCT2,CCT3,CCT6A,CCT7,CD38,CDC7,CDH3,CDK1,CDK4,CDK5RAP1,CDK5RAP3,CDK7,CDK9,CDKN2A,CEBPB,CHCHD2,CHEK1,CHEK2,CLCN3,COL1A1,CREB3,CRTC3,DBF4,DCN,DDB1,DDX58,DKC1,DLGAP5,DMTF1,DNA2,DNAJC3,DVL1,DYRK2,E2F3,E2F5,E4F1,ECD,EGF,EIF2S3,EIF…
glycoprotein metabolic process	GO:0009100	0.00911732	2.04013	428	1699	61	18123	AATF,AGA,AGO2,ALG3,ALG6,ALG8,B3GNT3,B4GALT3,C1GALT1,CCL19,CHPF,CHPF2,CHST15,COL11A1,DCN,DDOST,DPAGT1,DPM1,DPM2,DPM3,FBXO2,FUT2,FUT8,GALNT1,GALNT14,GALNT2,GALNT7,GCNT1,GCNT3,GFPT1,GOLPH3,HIF1A,HPSE,ITM2B,ITM2C,MAN2A1,MGAT4B,MMP12,MOGS,MUC5B,NCSTN,PARK7,PLOD3,RAB1B,RAMP1,RPN1,RPN2,SDF2L1,SRD5A3,ST3GAL5,STT3A,SULF1,TMEM258,TNIP1,TRAK2,TUSC3,UBB,UBE2J1,UGDH,UGGT1,VCAN
intracellular transport of virus	GO:0075733	0.00911815	2.04009	57	1699	14	18123	DYNLT1,KPNA1,KPNB1,NDC1,NUP107,NUP133,NUP155,NUP37,NUP85,RAN,RANBP2,SEC13,UBB,XPO1
regulation of DNA biosynthetic process	GO:2000278	0.00939934	2.0269	112	1699	22	18123	AURKB,CCT2,CCT3,CCT6A,CCT7,DCP2,DKC1,GJA1,GREM1,GRHL2,HNRNPC,HSP90AA1,HSP90AB1,MEN1,NAT10,NEK2,NEK7,NVL,PARN,PCNA,RFC2,RFC4
positive regulation of protein localization to chromosome, telomeric region	GO:1904816	0.00945677	2.02426	13	1699	6	18123	CCT2,CCT3,CCT6A,CCT7,DKC1,GNL3
regulation of transferase activity	GO:0051338	0.00945677	2.02426	1036	1699	128	18123	ABL1,ADAR,ADNP,ADORA2B,AGT,AIDA,AURKB,BAG2,BORA,C14ORF166,CASP3,CCL19,CCNA2,CCNB1,CCNG1,CCNO,CCT2,CDC20,CDC6,CDK5,CDK5RAP1,CDK5RAP3,CDK7,CDKN1B,CDKN2A,CDKN3,CEACAM1,CEMIP,CENPE,CHORDC1,CIB1,CIT,CKS1B,CSNK2B,DBF4,DBI,DBNDD1,DDR1,DEPTOR,DKC1,DLG3,DNAJA3,DNAJC3,DUSP4,DVL1,ECT2,EFNA1,EGF,EPHA4,EPHB2,EPHB4,ERBB3,ERN2,EZH2,FBXO5,GPS1,GREM1,GRHL2,GSTP1,HMGN1,HSP90AA1,HSP90AB1,HSPB1,HTR2B,IPO7,IRAK3,IRS1…
polyprenol metabolic process	GO:0016093	0.00953408	2.02072	9	1699	5	18123	AKR1B10,DPAGT1,DPM1,DPM2,SRD5A3
endonucleolytic cleavage in ITS1 to separate SSU-rRNA from 5.8S rRNA and LSU-rRNA from tricistronic rRNA transcript (SSU-rRNA, 5.8S rRNA, LSU-rRNA)	GO:0000447	0.00953408	2.02072	9	1699	5	18123	KRI1,NOP14,RPP40,RRS1,UTP20
regulation of mRNA binding	GO:1902415	0.00953408	2.02072	9	1699	5	18123	CDK9,EIF3D,EIF3E,EIF4A3,EIF4G1
oxaloacetate metabolic process	GO:0006107	0.00953408	2.02072	9	1699	5	18123	ACLY,GOT1,GOT2,MDH2,NIT2
water-soluble vitamin biosynthetic process	GO:0042364	0.00953408	2.02072	9	1699	5	18123	AKR1A1,MMACHC,PNPO,PSAT1,RFK
regulation of type I interferon-mediated signaling pathway	GO:0060338	0.00972726	2.01201	39	1699	11	18123	ABCE1,ADAR,FADD,HSP90AB1,IRF7,ISG15,LSM14A,MMP12,OAS1,TTLL12,UBE2K
membrane assembly	GO:0071709	0.00972726	2.01201	91	1699	19	18123	AHCTF1,ANXA2,BANF1,CCNB1,CDK1,CHMP2B,EPHB2,KPNB1,NDC1,NUP107,NUP133,NUP155,NUP37,NUP85,PTEN,RAN,SEC13,SPAST,VRK1
regulation of protein localization to nucleus	GO:1900180	0.00973547	2.01164	142	1699	26	18123	CCT2,CCT3,CCT6A,CCT7,CD2AP,CDK1,CDK5RAP3,CDKN2A,DKC1,ECT2,FERMT1,GTSE1,HSP90AB1,JUP,MAGED1,MEPCE,NOLC1,NPM1,NVL,PARK7,PARP1,PLK1,RAN,TFRC,UBR5,XBP1
purine-containing compound biosynthetic process	GO:0072522	0.00978285	2.00953	212	1699	35	18123	ACLY,ADK,AK4,ALDOA,AMD1,AMPD3,APRT,ATIC,ATP5G1,ATP5J,COASY,DLAT,ENO1,GMPS,GSTZ1,HSD17B8,IMPDH2,NME7,NT5E,OAS1,PARP1,PDHA1,PDK1,PDP1,PFAS,PINK1,PPAT,PPCS,PRPS2,SHMT1,SHMT2,SLC25A12,SLC25A13,SLC25A16,STOML2
transport of virus	GO:0046794	0.00986455	2.00592	64	1699	15	18123	DYNLT1,EPS15,KPNA1,KPNB1,NDC1,NUP107,NUP133,NUP155,NUP37,NUP85,RAN,RANBP2,SEC13,UBB,XPO1
nucleoside diphosphate phosphorylation	GO:0006165	0.0102529	1.98915	135	1699	25	18123	AK4,ALDOA,DDIT4,DHTKD1,EIF6,ENO1,ENO2,GAPDH,GPI,HIF1A,HK1,LDHA,NDC1,NME7,NUP107,NUP133,NUP155,NUP37,NUP85,PFKFB3,PFKP,PKM,RANBP2,SEC13,ZBTB20
RIG-I signaling pathway	GO:0039529	0.0104312	1.98166	28	1699	9	18123	ANKRD17,BIRC3,DDX58,LSM14A,NPLOC4,PHB,PHB2,PUM1,USP15
regulation of organelle organization	GO:0033043	0.0105545	1.97656	1228	1699	148	18123	ABI2,ABL1,ACTR3,ADD3,ALMS1,ANXA1,ANXA2,ARF1,ARL6IP1,ARPC1A,ARPC2,ARPC5L,ATMIN,AURKB,BICD1,BIK,BORA,BUB3,CAPG,CCNB1,CCT2,CCT3,CCT6A,CCT7,CD2AP,CDC16,CDC20,CDC6,CDK5,CDK9,CDKN1B,CENPE,CHEK1,CHMP2B,CIB1,CKAP5,CUL7,CYFIP1,DCN,DCP2,DKC1,DLGAP5,DNMT1,DSTN,DYNC1LI1,DYNLT1,ECT2,EGF,ENO1,ENO2,EPS8,ESPL1,FBXO5,FEN1,GNAI1,GNL3,GOLPH3,GPX1,GRN,HAX1,HIF1A,HIST1H4J,HNRNPC,IFT20,IK,JARID2,KAT2A,KDM1A,KIF18A,KNT…
regulation of oxidative stress-induced cell death	GO:1903201	0.0108617	1.9641	78	1699	17	18123	GPR37,GPX1,HIF1A,HSPB1,MET,MMP3,NOL3,NONO,PARK7,PARP1,PINK1,PPIA,PYCR1,SFPQ,SLC7A11,SOD1,TRAP1
response to UV	GO:0009411	0.0112099	1.9504	151	1699	27	18123	AURKB,CASP3,CASP7,CHEK1,DDB1,EIF2S1,FEN1,GPX1,HMGN1,KDM1A,MAPK13,MEN1,MMP1,MMP3,MMP9,MSH2,NPM1,PARP1,PBK,PCNA,POLD3,REV1,TIMP1,TIPIN,TRIAP1,UBE2A,XPA
protein refolding	GO:0042026	0.0112982	1.94699	23	1699	8	18123	B2M,CCT7,HSP90AA1,HSPA13,HSPA14,HSPA5,HSPA8,HSPD1
nucleotide-excision repair, DNA gap filling	GO:0006297	0.0112982	1.94699	23	1699	8	18123	PCNA,POLD2,POLD3,RFC1,RFC2,RFC4,RPA3,UBB
nucleotide-excision repair, DNA damage recognition	GO:0000715	0.0112982	1.94699	23	1699	8	18123	COPS3,COPS6,DDB1,GPS1,PARP1,RBX1,UBB,XPA
negative regulation of DNA duplex unwinding	GO:1905463	0.011427	1.94207	3	1699	3	18123	MCM2,MNAT1,TOP2A
metaphase plate congression	GO:0051310	0.011427	1.94207	65	1699	15	18123	AURKB,CCNB1,CDCA8,CENPE,CHMP2B,GEM,KIF14,KIF18A,KIF2C,KPNB1,NDC80,RAB11A,RMDN1,RRS1,SPDL1
negative regulation of intrinsic apoptotic signaling pathway in response to hydrogen peroxide	GO:1903751	0.011427	1.94207	3	1699	3	18123	PARK7,PINK1,TRAP1
RNA capping	GO:0036260	0.011427	1.94207	34	1699	10	18123	CDK7,MNAT1,POLR2D,POLR2F,POLR2G,POLR2H,POLR2I,POLR2K,SUPT5H,TGS1
box H/ACA RNA metabolic process	GO:0033979	0.011427	1.94207	3	1699	3	18123	DKC1,NOLC1,PARN
negative regulation of proteolysis involved in cellular protein catabolic process	GO:1903051	0.011427	1.94207	65	1699	15	18123	BAG6,CDKN2A,EFNA1,EIF3H,EPHA4,F8A1,F8A2,F8A3,GABARAPL2,HSP90AB1,PARK7,PBK,RYBP,SDCBP,TAF9
cap-dependent translational initiation	GO:0002191	0.011427	1.94207	3	1699	3	18123	EIF3D,EIF4G1,NCK1
positive regulation of cell cycle phase transition	GO:1901989	0.011427	1.94207	114	1699	22	18123	ANKRD17,ANXA1,APEX1,ATAD5,CCNB1,CDC16,CDC6,CDC7,CDK1,CDK4,CHEK2,DLGAP5,EIF4G1,ESPL1,EZH2,FBXO5,MAD2L1BP,MEPCE,NPM1,PHB2,RAB11A,UBE2C
7-methylguanosine RNA capping	GO:0009452	0.011427	1.94207	34	1699	10	18123	CDK7,MNAT1,POLR2D,POLR2F,POLR2G,POLR2H,POLR2I,POLR2K,SUPT5H,TGS1
positive regulation of mitochondrial electron transport, NADH to ubiquinone	GO:1902958	0.011427	1.94207	3	1699	3	18123	ISCU,PARK7,PINK1
regulation of translation at postsynapse	GO:0140245	0.011427	1.94207	3	1699	3	18123	CYFIP1,EIF4A3,EIF4E
nucleoside phosphate biosynthetic process	GO:1901293	0.011427	1.94207	271	1699	42	18123	ACLY,ADK,AK4,AK6,ALDOA,AMPD3,APRT,ATIC,ATP5G1,ATP5J,COASY,CTPS1,DCTD,DLAT,ENO1,FLAD1,GMPS,GSTZ1,HSD17B8,IDH2,IMPDH2,NME7,OAS1,PARP1,PDHA1,PDK1,PDP1,PFAS,PINK1,PPAT,PPCS,PRPS2,QPRT,RFK,RRM2,SLC25A12,SLC25A13,SLC25A16,STOML2,TK1,UCKL1,UPP1
regulation of translation at postsynapse, modulating synaptic transmission	GO:0099578	0.011427	1.94207	3	1699	3	18123	CYFIP1,EIF4A3,EIF4E
regulation of intrinsic apoptotic signaling pathway in response to hydrogen peroxide	GO:1903750	0.011427	1.94207	3	1699	3	18123	PARK7,PINK1,TRAP1
negative regulation of neuron death	GO:1901215	0.011427	1.94207	214	1699	35	18123	ADNP,AP2B1,BIRC5,CDK5,CEBPB,CRLF1,EIF4G1,ERBB3,GCLM,GPI,GRN,HDAC1,HIF1A,HSP90AB1,HSPD1,HYOU1,KIF14,MDK,MSH2,NONO,PARK7,PARP2,PDPK1,PIK3CA,PINK1,PSMC1,PTPRZ1,SET,SIX1,SLC7A11,SNX6,SOD1,STXBP1,TOX3,UBE2V2
Fc-epsilon receptor signaling pathway	GO:0038095	0.0115751	1.93648	167	1699	29	18123	IGKV4-1,IGLV1-44,MAPK9,PDPK1,PIK3CA,PPP3CA,PPP3CB,PSMA1,PSMA2,PSMA4,PSMA5,PSMA6,PSMB2,PSMB3,PSMB4,PSMB5,PSMC1,PSMC2,PSMC4,PSMC5,PSMC6,PSMD1,PSMD12,PSMD14,PSMD2,PSMD7,PSME3,PSME4,SHFM1
glycoprotein biosynthetic process	GO:0009101	0.0115763	1.93643	347	1699	51	18123	AATF,AGO2,ALG3,ALG6,ALG8,B3GNT3,B4GALT3,C1GALT1,CCL19,CHPF,CHPF2,CHST15,DCN,DDOST,DPAGT1,DPM1,DPM2,DPM3,FUT2,FUT8,GALNT1,GALNT14,GALNT2,GALNT7,GCNT1,GCNT3,GFPT1,GOLPH3,ITM2B,ITM2C,MAN2A1,MGAT4B,MOGS,MUC5B,NCSTN,PLOD3,RAMP1,RPN1,RPN2,SDF2L1,SRD5A3,ST3GAL5,STT3A,TMEM258,TNIP1,TRAK2,TUSC3,UBE2J1,UGDH,UGGT1,VCAN
RNA export from nucleus	GO:0006405	0.0116545	1.93351	129	1699	24	18123	CASC3,CPSF4,EIF4A3,EIF4E,NDC1,NPM1,NUP107,NUP133,NUP155,NUP37,NUP62CL,NUP85,POLR2D,RAN,RANBP2,SEC13,SHFM1,SLBP,SMG7,SRRM1,SRSF3,SRSF9,THOC2,ZC3H11A
covalent chromatin modification	GO:0016569	0.0118095	1.92777	486	1699	67	18123	ACTL6A,ASXL1,AURKB,BRMS1,CCNA2,CCNB1,CDK1,CDK5,CDK9,CHEK1,DDB1,DNMT1,DNMT3A,DPY30,EZH2,FBL,HDAC1,HDAC2,HELLS,ING3,JARID2,KAT2A,KDM1A,KDM3A,MEN1,MORF4L2,MRGBP,NAA50,NELFE,NIPBL,PARK7,PARP2,PHB,PHC1,PIH1D1,PINK1,POLE3,PRDM4,PWP1,RUVBL1,RYBP,SET,SETD4,SFPQ,SIRT7,SMYD3,SMYD5,TAF10,TAF12,TAF6,TAF9,TRMT112,TTLL12,TWIST1,UBE2A,UBE2E1,UBR5,USP15,USP21,USP3,VRK1,WDR5B,WDR70,XBP1,YEATS4,ZMPSTE24,ZZZ3
COPII-coated vesicle budding	GO:0090114	0.0118431	1.92653	72	1699	16	18123	BET1,CNIH1,CNIH3,KLHL12,PDCD6,PEF1,PREB,RAB1B,SAR1A,SEC13,SEC24A,SEC24C,SEC31A,TMED10,TRAPPC3,USO1
aromatic compound biosynthetic process	GO:0019438	0.0120254	1.9199	4285	1699	455	18123	AATF,ABL1,ACLY,ACTL6A,ACTR3,ACVR1,ADK,ADNP,AGO2,AGT,AIM2,AK4,AK6,ALDOA,AMD1,AMPD3,AP3D1,APEX1,APRT,ARF4,ARMCX3,ARNTL2,ASCC2,ASXL1,ATAD2,ATF7,ATIC,ATMIN,ATP5G1,ATP5J,ATP8B1,AURKB,BACH1,BAZ2B,BCL11A,BCL9,BIRC5,BRD9,BRMS1,BTAF1,C11ORF48,C14ORF166,CA9,CASK,CBX1,CBX3,CCNA2,CCNB1,CCPG1,CCT2,CCT3,CCT6A,CCT7,CD38,CDC45,CDC6,CDH3,CDK1,CDK4,CDK5,CDK5RAP3,CDK7,CDK9,CDKN1B,CDKN2A,CEBPB,CGGBP1,CHCHD2,CHD4,CHE…
regulation of carbohydrate metabolic process	GO:0006109	0.0120787	1.91798	215	1699	35	18123	ADIPOR1,BCKDK,CLK2,DDB1,DDIT4,DYRK2,EGF,EIF6,FAM3C,HIF1A,IGFBP3,IRS1,KAT2A,LCMT1,MAEA,NDC1,NUP107,NUP133,NUP155,NUP37,NUP85,P2RY6,PDK1,PFKFB3,PMAIP1,PPP1CA,PPP1CB,RANBP2,SEC13,SIRT7,SLC25A12,TFF3,ZBTB20,ZMPSTE24,ZNF692
peptidyl-lysine modification	GO:0018205	0.0121487	1.91547	408	1699	58	18123	ACTL6A,BAG6,BCL11A,CDKN2A,CHEK1,DNMT1,DPY30,EZH2,GNL3,HDAC1,HDAC2,ING3,JARID2,KAT2A,KDM1A,KDM3A,LIAS,LOXL1,MEN1,MORF4L2,MRGBP,NAA50,NDC1,NDUFAB1,NELFE,NUP107,NUP133,NUP155,NUP37,NUP85,PARK7,PIH1D1,PLOD1,PLOD2,PLOD3,POLE3,PWP1,RANBP2,RUVBL1,SENP3-EIF4A1,SET,SETD4,SIRT7,SMYD3,SMYD5,STX1A,TAF10,TAF12,TAF6,TAF9,TRMT112,TTLL12,TWIST1,WDR5B,YEATS4,ZMIZ1,ZMPSTE24,ZZZ3
positive regulation of protein ubiquitination	GO:0031398	0.0121487	1.91547	122	1699	23	18123	AIMP2,BIRC3,CDC20,CDK5RAP3,CDK9,DNAJA3,FANCI,HSPA5,KDM1A,MAPK9,NPM1,PDCD6,PEF1,PINK1,PLK1,PTEN,PTTG1IP,RBX1,RNF111,UBB,UBE2C,UBE2L3,XIAP
nucleotide phosphorylation	GO:0046939	0.0121832	1.91424	137	1699	25	18123	AK4,ALDOA,DDIT4,DHTKD1,EIF6,ENO1,ENO2,GAPDH,GPI,HIF1A,HK1,LDHA,NDC1,NME7,NUP107,NUP133,NUP155,NUP37,NUP85,PFKFB3,PFKP,PKM,RANBP2,SEC13,ZBTB20
tissue morphogenesis	GO:0048729	0.0123224	1.90931	675	1699	88	18123	ABL1,ACVR1,ADM,AGT,AP2B1,CA9,CASP3,CEACAM1,COL11A1,COL5A1,CSNK2B,DDR1,DLG3,DSP,DVL1,EGF,EPHA4,FAT1,FERMT1,FOXA1,FRZB,FZD3,FZD6,GCNT1,GCNT3,GJA1,GPI,GREM1,GRHL2,HIF1A,HOXB7,IFT20,ITGA2,KAT2A,KRT17,LIAS,MAGED1,MDK,MED1,MET,MMP12,MSN,MST1,MYCN,PHB2,PIK3CD,PLOD3,PPP1CA,PRKACB,PSMA1,PSMA2,PSMA4,PSMA5,PSMA6,PSMB2,PSMB3,PSMB4,PSMB5,PSMC1,PSMC2,PSMC4,PSMC5,PSMC6,PSMD1,PSMD12,PSMD14,PSMD2,PSMD7,PSME3,PSME…
regulation of catalytic activity	GO:0050790	0.0125578	1.90109	2452	1699	273	18123	ABCE1,ABL1,ADAR,ADNP,ADORA2B,AGT,AIDA,AIFM1,AIM2,AIMP2,ANP32E,ANXA1,ANXA2,ARF4,ARFGAP1,ARFGAP3,ARHGAP32,ARL6IP1,ARL6IP5,ASAP2,AUP1,AURKB,BAG2,BCAP31,BCR,BICD1,BIRC3,BIRC5,BNIP2,BORA,C14ORF166,CAPN1,CASP3,CCL19,CCL22,CCNA2,CCNB1,CCNG1,CCNO,CCPG1,CCT2,CD27,CDC20,CDC6,CDH3,CDK5,CDK5RAP1,CDK5RAP3,CDK7,CDKN1B,CDKN2A,CDKN3,CEACAM1,CEMIP,CENPE,CHORDC1,CIB1,CIT,CKS1B,CLDN3,COX17,CSNK2B,CST1,CST4,CSTA,CST…
spindle assembly	GO:0051225	0.0126351	1.89842	115	1699	22	18123	ASPM,AURKB,CDC20,CHEK2,CHMP2B,FBXO5,HAUS5,KIF2A,KIF4A,KPNB1,LSM14A,NEK2,NEK7,PLK1,PRC1,RAB11A,RACGAP1,RNF4,STAG1,TPX2,TUBB,ZNF207
negative regulation of phosphorylation	GO:0042326	0.0130264	1.88518	418	1699	59	18123	ABL1,ADAR,AGT,AIDA,C14ORF166,CASP3,CCNB1,CDK5RAP1,CDK5RAP3,CDKN1B,CDKN2A,CEACAM1,CHORDC1,CIB1,CIT,DBNDD1,DDIT4,DEPTOR,DMD,DNAJA3,DNAJC3,DUSP4,DVL1,EIF4G1,EPHB2,GPS1,GREM1,GSTP1,HSPB1,IGFBP3,IPO7,IRAK3,MEN1,NCK1,NPM1,PARK7,PBK,PDPK1,PIP4K2C,PLK1,PMEPA1,PPIA,PTEN,PTK6,PWP1,SERPINB3,SFN,SMYD3,SNX6,SPINK1,SPRY1,TARBP2,THY1,TRIB1,TRIB2,TWIST1,XBP1,XDH,ZGPAT
multi-organism transport	GO:0044766	0.0130746	1.88357	66	1699	15	18123	DYNLT1,EPS15,KPNA1,KPNB1,NDC1,NUP107,NUP133,NUP155,NUP37,NUP85,RAN,RANBP2,SEC13,UBB,XPO1
multi-organism localization	GO:1902579	0.0130746	1.88357	66	1699	15	18123	DYNLT1,EPS15,KPNA1,KPNB1,NDC1,NUP107,NUP133,NUP155,NUP37,NUP85,RAN,RANBP2,SEC13,UBB,XPO1
positive regulation of cellular protein localization	GO:1903829	0.0132104	1.87908	307	1699	46	18123	AGR2,AP2B1,BICD1,CCT2,CCT3,CCT6A,CCT7,CD2AP,CDK1,CDK5,CDK5RAP3,CDKN2A,CEMIP,CIB1,DKC1,ECT2,EGF,EPHB2,GNAI1,GNL3,GTSE1,HSP90AB1,JUP,MEPCE,MFF,MSN,NDC80,NIPBL,NPM1,PARK7,PARP1,PDPK1,PINK1,PLK1,PLS1,PMAIP1,RAB11A,RAN,SFN,SH3GLB1,SQSTM1,TFRC,TM9SF4,UBE2L3,UBR5,XBP1
dolichol metabolic process	GO:0019348	0.0132871	1.87657	6	1699	4	18123	DPAGT1,DPM1,DPM2,SRD5A3
regulation of protein monoubiquitination	GO:1902525	0.0132871	1.87657	6	1699	4	18123	PDCD6,PEF1,UBB,WDR48
bundle of His cell-Purkinje myocyte adhesion involved in cell communication	GO:0086073	0.0132871	1.87657	6	1699	4	18123	DSC2,DSG2,DSP,JUP
Wnt signaling pathway	GO:0016055	0.0132871	1.87657	533	1699	72	18123	ABL1,AGO2,AP2B1,ASPM,BCL9,CDH3,COL1A1,CPZ,CSNK2B,DDB1,DVL1,EGF,FERMT1,FRZB,FZD3,FZD6,GID8,GREM1,HDAC1,HMGXB4,IFT20,IGFBP2,JUP,KLHL12,KPNA1,MDK,PFDN5,PPM1B,PPP1CA,PPP2R3A,PPP3CA,PPP3CB,PSMA1,PSMA2,PSMA4,PSMA5,PSMA6,PSMB2,PSMB3,PSMB4,PSMB5,PSMC1,PSMC2,PSMC4,PSMC5,PSMC6,PSMD1,PSMD12,PSMD14,PSMD2,PSMD7,PSME3,PSME4,PTEN,RBX1,RNF43,RUVBL1,SDC1,SFRP4,SHFM1,SLC9A3R1,SMURF2,SULF1,TLR2,TSKU,TSPAN12,UBB,UBR…
regulation of extracellular exosome assembly	GO:1903551	0.0132871	1.87657	6	1699	4	18123	SDC1,SDC4,SDCBP,STAM
negative regulation of protein catabolic process	GO:0042177	0.0133608	1.87417	123	1699	23	18123	ANXA2,BAG6,CDK5RAP3,CDKN2A,EFNA1,EIF3H,EPHA4,F8A1,F8A2,F8A3,GABARAPL2,HSP90AB1,IRAK3,MAD2L1,PARK7,PBK,PHB,PTPN3,RYBP,SDCBP,SF3B3,TAF9,TIMP1
snRNA transcription by RNA polymerase II	GO:0042795	0.0134801	1.87031	73	1699	16	18123	CDK7,CDK9,ELL3,GTF2E1,GTF2E2,ICE1,INTS8,MEPCE,POLR2D,POLR2F,POLR2G,POLR2H,POLR2I,POLR2K,TAF6,TAF9
nucleotide biosynthetic process	GO:0009165	0.0137799	1.86075	266	1699	41	18123	ACLY,ADK,AK4,AK6,ALDOA,AMPD3,APRT,ATIC,ATP5G1,ATP5J,COASY,CTPS1,DCTD,DLAT,ENO1,FLAD1,GMPS,GSTZ1,HSD17B8,IDH2,IMPDH2,NME7,OAS1,PARP1,PDHA1,PDK1,PDP1,PFAS,PINK1,PPAT,PPCS,PRPS2,QPRT,RFK,RRM2,SLC25A12,SLC25A13,SLC25A16,STOML2,UCKL1,UPP1
histone modification	GO:0016570	0.0138815	1.85756	472	1699	65	18123	ACTL6A,ASXL1,AURKB,BRMS1,CCNA2,CCNB1,CDK1,CDK5,CDK9,CHEK1,DDB1,DNMT1,DPY30,EZH2,FBL,HDAC1,HDAC2,ING3,JARID2,KAT2A,KDM1A,KDM3A,MEN1,MORF4L2,MRGBP,NAA50,NELFE,NIPBL,PARK7,PARP2,PHB,PHC1,PIH1D1,PINK1,POLE3,PRDM4,PWP1,RUVBL1,RYBP,SET,SETD4,SFPQ,SIRT7,SMYD3,SMYD5,TAF10,TAF12,TAF6,TAF9,TRMT112,TTLL12,TWIST1,UBE2A,UBE2E1,UBR5,USP15,USP21,USP3,VRK1,WDR5B,WDR70,XBP1,YEATS4,ZMPSTE24,ZZZ3
regulation of cellular response to hypoxia	GO:1900037	0.0138815	1.85756	14	1699	6	18123	CHCHD2,ENO1,HYOU1,NOL3,PINK1,TMBIM6
protein localization to nucleoplasm	GO:1990173	0.0138815	1.85756	14	1699	6	18123	CCT2,CCT3,CCT6A,CCT7,DKC1,MEPCE
telomere maintenance via semi-conservative replication	GO:0032201	0.013937	1.85583	35	1699	10	18123	DNA2,FEN1,PCNA,POLA2,POLD2,POLD3,RFC1,RFC2,RFC4,RPA3
cytoplasmic translational initiation	GO:0002183	0.013937	1.85583	35	1699	10	18123	DENR,EIF2D,EIF2S3,EIF3B,EIF3D,EIF3E,EIF3H,EIF4A1,EIF4G1,NCK1
regulation of translational fidelity	GO:0006450	0.014419	1.84107	24	1699	8	18123	AARSD1,CDK5RAP1,EIF2S3,GATC,IARS2,LARS2,PTGES3L-AARSD1,TARS2
histone mRNA metabolic process	GO:0008334	0.014419	1.84107	24	1699	8	18123	DCP2,EXOSC4,SLBP,SNRPB,SNRPD3,SNRPE,SNRPF,SNRPG
NADH regeneration	GO:0006735	0.014419	1.84107	24	1699	8	18123	ALDOA,ENO1,ENO2,GAPDH,GPI,HK1,PFKP,PKM
glucose catabolic process to pyruvate	GO:0061718	0.014419	1.84107	24	1699	8	18123	ALDOA,ENO1,ENO2,GAPDH,GPI,HK1,PFKP,PKM
canonical glycolysis	GO:0061621	0.014419	1.84107	24	1699	8	18123	ALDOA,ENO1,ENO2,GAPDH,GPI,HK1,PFKP,PKM
cell-cell signaling by wnt	GO:0198738	0.014419	1.84107	535	1699	72	18123	ABL1,AGO2,AP2B1,ASPM,BCL9,CDH3,COL1A1,CPZ,CSNK2B,DDB1,DVL1,EGF,FERMT1,FRZB,FZD3,FZD6,GID8,GREM1,HDAC1,HMGXB4,IFT20,IGFBP2,JUP,KLHL12,KPNA1,MDK,PFDN5,PPM1B,PPP1CA,PPP2R3A,PPP3CA,PPP3CB,PSMA1,PSMA2,PSMA4,PSMA5,PSMA6,PSMB2,PSMB3,PSMB4,PSMB5,PSMC1,PSMC2,PSMC4,PSMC5,PSMC6,PSMD1,PSMD12,PSMD14,PSMD2,PSMD7,PSME3,PSME4,PTEN,RBX1,RNF43,RUVBL1,SDC1,SFRP4,SHFM1,SLC9A3R1,SMURF2,SULF1,TLR2,TSKU,TSPAN12,UBB,UBR…
vesicle-mediated transport	GO:0016192	0.0148184	1.8292	2193	1699	246	18123	ABL1,ACBD3,ACLY,ACTR3,ADM,AGA,ALDOA,ALMS1,AMPD3,ANXA1,ANXA2,AOC1,AP1M2,AP2B1,AP3D1,AP3S1,APRT,ARF1,ARF4,ARFGAP1,ARFGAP3,ARL4A,ARPC1A,ARPC2,ATP6AP1,B2M,BCAP31,BET1,BICD1,C17ORF75,C1ORF35,C3AR1,CANX,CAPN1,CASK,CCL19,CCT2,CD2AP,CD9,CDK5,CEACAM1,CEACAM6,CENPE,CHMP2B,CLCN3,CLINT1,CNIH1,CNIH3,COG5,COPB1,COPG1,CPNE3,CSNK2B,CSTB,CTSD,CYFIP1,DDOST,DERA,DGAT1,DNAJC3,DPY30,DSN1,DSP,DVL1,DYNC1LI1,DYNLT1,ECM1…
regulation of cyclin-dependent protein kinase activity	GO:1904029	0.0148258	1.82898	102	1699	20	18123	CASP3,CCNA2,CCNB1,CCNG1,CCNO,CDC6,CDK5RAP1,CDK5RAP3,CDK7,CDKN1B,CDKN2A,CDKN3,CKS1B,HSP90AB1,IPO7,MEN1,MNAT1,PLK1,PTEN,SFN
response to type I interferon	GO:0034340	0.0148258	1.82898	102	1699	20	18123	ABCE1,ADAR,FADD,HSP90AB1,IFI6,IFITM1,IFITM2,IP6K2,IRF7,IRF8,ISG15,LSM14A,MMP12,MX2,MYD88,OAS1,SHMT2,TTLL12,UBE2K,XAF1
serine family amino acid biosynthetic process	GO:0009070	0.0150245	1.8232	19	1699	7	18123	DHFR,PHGDH,PSAT1,PSPH,SEPHS2,SHMT1,SHMT2
purine nucleobase metabolic process	GO:0006144	0.0150245	1.8232	19	1699	7	18123	APRT,GMPS,KDM1A,PPAT,SHMT1,SHMT2,XDH
regulation of protein kinase activity	GO:0045859	0.0150836	1.82149	809	1699	102	18123	ABL1,ADAR,ADNP,ADORA2B,AGT,AIDA,BORA,C14ORF166,CASP3,CCL19,CCNA2,CCNB1,CCNG1,CCNO,CDC6,CDK5,CDK5RAP1,CDK5RAP3,CDK7,CDKN1B,CDKN2A,CDKN3,CEACAM1,CEMIP,CENPE,CHORDC1,CIB1,CIT,CKS1B,CSNK2B,DBF4,DBNDD1,DEPTOR,DLG3,DNAJA3,DNAJC3,DUSP4,DVL1,ECT2,EFNA1,EGF,EPHA4,EPHB2,ERBB3,ERN2,EZH2,GPS1,GREM1,GSTP1,HSP90AA1,HSP90AB1,HSPB1,HTR2B,IPO7,IRAK3,JTB,KIF14,MAGED1,MAP3K9,MEN1,MLST8,MNAT1,MST1R,NCK1,NPM1,PAK6,PA…
snRNA transcription	GO:0009301	0.0152762	1.81598	74	1699	16	18123	CDK7,CDK9,ELL3,GTF2E1,GTF2E2,ICE1,INTS8,MEPCE,POLR2D,POLR2F,POLR2G,POLR2H,POLR2I,POLR2K,TAF6,TAF9
mitotic cytokinesis	GO:0000281	0.0152762	1.81598	74	1699	16	18123	ARF1,CENPA,CEP55,CHMP2B,CIT,CUL7,ECT2,ESPL1,JTB,KIF20A,KIF4A,PLK1,RACGAP1,SPAST,TTC19,USP8
Golgi vesicle budding	GO:0048194	0.0157088	1.80386	10	1699	5	18123	ARFGAP3,GOLPH3,GOLPH3L,TMED10,TMED9
positive regulation of establishment of protein localization to telomere	GO:1904851	0.0157088	1.80386	10	1699	5	18123	CCT2,CCT3,CCT6A,CCT7,DKC1
purine nucleobase biosynthetic process	GO:0009113	0.0157088	1.80386	10	1699	5	18123	APRT,GMPS,PPAT,SHMT1,SHMT2
DNA damage response, signal transduction by p53 class mediator	GO:0030330	0.0159406	1.79749	110	1699	21	18123	CCNB1,CDK1,CDKN1B,CDKN2A,CHEK2,CNOT8,DDX5,FOXM1,GTSE1,KDM1A,MIF,NPM1,PCNA,PLK2,PMAIP1,PTTG1IP,SFN,TRIAP1,TWIST1,USP10,ZMPSTE24
cellular modified amino acid biosynthetic process	GO:0042398	0.0162984	1.78786	48	1699	12	18123	ATIC,DHFR,GCLM,GGCT,GSS,OPLAH,PARK7,PLOD2,PLOD3,PTDSS1,SHMT1,SLC7A11
nucleus organization	GO:0006997	0.0163546	1.78636	148	1699	26	18123	AHCTF1,BANF1,CCNB1,CDK1,CHEK1,CHMP2B,EMG1,KDM3A,KPNB1,NDC1,NOLC1,NUP107,NUP133,NUP155,NUP37,NUP85,PLK1,PSME4,RAN,SEC13,SERBP1,SPAG4,SPAST,SRPK1,VRK1,ZMPSTE24
positive regulation of viral genome replication	GO:0045070	0.0163546	1.78636	30	1699	9	18123	ADAR,DDB1,PABPC1,PPIA,PPIE,SRPK1,TARBP2,TMEM39A,TOP2A
regulation of peptidase activity	GO:0052547	0.0164966	1.78261	467	1699	64	18123	AGT,AIFM1,AIM2,ANXA2,ARL6IP1,ARL6IP5,BCAP31,BIRC3,BIRC5,CD27,CDKN2A,CLDN3,CST1,CST4,CSTA,CSTB,CTSD,CYCS,DAP,DIABLO,DNAJA3,ECM1,EFNA1,EGLN3,EPHA4,FADD,GAPDH,GPI,GPX1,GRN,HDAC1,HSPD1,HSPE1,IFI6,MMP9,MTCH1,NCSTN,NOL3,PARK7,PCSK1N,PDCD6,PIH1D1,PINK1,PMAIP1,PRSS22,PSMD14,PSME3,PSME4,PTTG1,SERPINB3,SERPINB4,SERPINB5,SERPINH1,SFN,SPINK1,SPINT1,SPINT2,TIMP1,TMED10,TRIAP1,UBE2Z,WFDC2,XDH,XIAP
response to nitrogen compound	GO:1901698	0.0165596	1.78095	1178	1699	141	18123	AACS,ABL1,ADIPOR1,ADM,AGT,AIFM1,ANKZF1,ANXA1,AOC1,AP3S1,APEX1,APRT,ASNS,ASS1,ATP2B1,ATP6AP1,ATP6V0E2,ATP6V1E1,ATP6V1F,AUP1,BAG6,BCAP31,BCL11A,CASP3,CASP6,CASP7,CCDC47,CCL19,CCNA2,CD9,CDC6,CDK1,CDK4,CDK5,CDKN1B,CEACAM1,CEBPB,COL1A1,COL1A2,COL5A2,CYC1,CYFIP1,DDX58,DENND4C,DHFR,DNMT1,DNMT3A,EIF2B4,EIF6,EPHA4,EZH2,FADD,FAF2,FBXO2,GABPA,GCLM,GCNT1,GJA1,GLRB,GNA15,GNAI1,GNAI3,GOLPH3,GOT1,GOT2,GPI,GSS,G…
type I interferon signaling pathway	GO:0060337	0.0169917	1.76976	96	1699	19	18123	ABCE1,ADAR,FADD,HSP90AB1,IFI6,IFITM1,IFITM2,IP6K2,IRF7,IRF8,ISG15,LSM14A,MMP12,MX2,MYD88,OAS1,TTLL12,UBE2K,XAF1
establishment of mitotic spindle localization	GO:0040001	0.017066	1.76787	36	1699	10	18123	CENPA,DYNLT1,ESPL1,GJA1,KPNB1,MAD2L1,NDC80,PLK1,SPDL1,SPRY1
transcription by RNA polymerase I	GO:0006360	0.017066	1.76787	68	1699	15	18123	CDK7,MNAT1,NCL,NOL11,PIH1D1,POLR1C,POLR2F,POLR2H,POLR2K,PWP1,RRN3,SIRT7,TAF1D,WDR43,ZMPSTE24
positive regulation of cellular amide metabolic process	GO:0034250	0.0171753	1.7651	172	1699	29	18123	AGO2,CASP3,CDK4,CDK5RAP1,DNAJC3,EFNA1,EIF2S3,EIF3D,EIF3E,EIF4A3,EIF4G1,EIF6,EPHA4,FASTKD3,ITGA2,KRT17,NAT10,NCK1,NPM1,NSUN5,PABPC1,PAIP1,PINK1,PKM,POLR2D,POLR2G,RPS6KB1,RPS6KB2,YTHDF1
ribonucleoside triphosphate metabolic process	GO:0009199	0.0172849	1.76233	89	1699	18	18123	AK4,ALDOA,ATP5G1,ATP5J,CTPS1,ENO1,ENTPD7,GNAI3,IMPDH2,ITPA,NME7,PARP1,PINK1,RAN,SLC25A12,SLC25A13,STOML2,UCKL1
nucleosome organization	GO:0034728	0.0173218	1.76141	188	1699	31	18123	ACTR6,ANP32E,ASF1B,CENPA,CENPM,CENPO,CENPU,CHAF1B,HIST1H2BC,HIST1H2BD,HIST1H2BK,HIST1H4J,HJURP,IPO4,MCM2,MIS18A,NAP1L3,NAP1L4,NPM1,OIP5,POLE3,PSME4,RBBP4,RBBP7,RUVBL1,SET,SETSIP,SMARCE1,SMYD3,VPS72,ZNHIT1
regulation of mitochondrial membrane potential	GO:0051881	0.0173604	1.76044	75	1699	16	18123	ABL1,ARL6IP5,DCN,GCLM,GOT1,HEBP2,IFI6,MLLT11,PARK7,PARP1,PINK1,PMAIP1,PYCR1,SOD1,STOML2,UBB
establishment of chromosome localization	GO:0051303	0.0174022	1.7594	82	1699	17	18123	ACTR3,AURKB,CCNB1,CDCA8,CENPE,CHMP2B,DLGAP5,GEM,KIF14,KIF18A,KIF2C,KPNB1,NDC80,RAB11A,RMDN1,RRS1,SPDL1
negative regulation of apoptotic signaling pathway	GO:2001234	0.0177253	1.75141	237	1699	37	18123	AATF,ACVR1,CREB3,ELL3,ENO1,FADD,GCLM,GNAI3,GPX1,GSTP1,HDAC1,HELLS,HIF1A,HSPB1,HYOU1,IFI6,ITGAV,KDM1A,MIF,MMP9,NDUFS3,NOL3,NONO,PARK7,PIH1D1,PINK1,PPIA,PSME3,PTTG1IP,SLC25A5,SLC35F6,TAF9,TMBIM6,TMEM14A,TRAP1,TRIAP1,XBP1
phosphorylation	GO:0016310	0.018359	1.73615	1996	1699	225	18123	ABI2,ABL1,ACVR1,ADAR,ADK,ADNP,ADORA2B,AGT,AIDA,AK4,AK6,ALDH18A1,ALDOA,ANXA2,AURKB,BARD1,BCKDK,BCR,BIRC5,BORA,C14ORF166,CASK,CASP3,CCL19,CCNA2,CCNB1,CCNG1,CCNO,CDC6,CDC7,CDK1,CDK2AP1,CDK4,CDK5,CDK5RAP1,CDK5RAP3,CDK7,CDK9,CDKN1B,CDKN2A,CDKN3,CEACAM1,CEBPB,CEMIP,CENPE,CHEK1,CHEK2,CHORDC1,CIB1,CIT,CKS1B,CLDN3,CLK1,CLK2,COASY,CPNE3,CRLF1,CSNK2B,DBF4,DBNDD1,DDIT4,DDR1,DEPTOR,DHTKD1,DLG3,DMD,DNAJA3,DNAJ…
mRNA 3'-end processing	GO:0031124	0.018359	1.73615	104	1699	20	18123	BARD1,CASC3,CCNB1,CDK9,CPSF4,CSTF1,CSTF2,EIF4A3,NELFE,PABPC1,PCF11,POLR2D,SCAF8,SLBP,SRRM1,SRSF3,SRSF9,SUPT5H,THOC2,ZC3H11A
negative regulation of cellular component organization	GO:0051129	0.0189615	1.72213	760	1699	96	18123	ADD3,AIDA,ATAD2,AURKB,B2M,BCL11A,BUB3,CAPG,CCNB1,CD38,CDC20,CDK5,CHEK1,CIB1,CRBN,DCP2,DNMT1,DYNC1LI1,EFNA1,EFNB3,EIF4EBP1,EPHA4,EPHB2,EPS8,ESPL1,FAP,FBXO5,GPX1,HDAC2,HNRNPC,HSPA5,HSPA8,IK,IRAK3,ITGAV,ITM2C,JARID2,KAT2A,KDM1A,KDM3A,KIF14,KNTC1,LAMP2,LCMT1,MAD2L1,MAD2L1BP,MCM2,MET,MNAT1,NAT10,NCK1,NDC80,NOL3,NPM1,PARK7,PARP1,PFDN2,PFDN5,PFN2,PIH1D1,PIK3CA,PINK1,PLK1,PMEPA1,PPP3CA,PTEN,PTTG1,SCAF8,S…
ribosome assembly	GO:0042255	0.0189615	1.72213	62	1699	14	18123	BOP1,BRIX1,EIF6,MRPL22,MRPS7,MRTO4,MTERF3,NOP2,NPM1,RPL10,RPL38,RPL6,RRS1,RSL24D1
cellular response to type I interferon	GO:0071357	0.0189615	1.72213	97	1699	19	18123	ABCE1,ADAR,FADD,HSP90AB1,IFI6,IFITM1,IFITM2,IP6K2,IRF7,IRF8,ISG15,LSM14A,MMP12,MX2,MYD88,OAS1,TTLL12,UBE2K,XAF1
negative regulation of signal transduction	GO:0009968	0.0192377	1.71585	1394	1699	163	18123	AATF,ABL1,ACVR1,ADAR,ADIPOR1,ADM,AGT,AIDA,ASXL1,BICD1,CD2AP,CDC34,CDK5RAP3,CEACAM1,CHEK2,CIB1,CILP,CIT,CREB3,CRTC3,DCN,DDIT4,DEPTOR,DMD,DNAJA3,DUSP4,DVL1,DYRK2,ECM1,EFNA1,EGF,EIF4A3,ELL3,ENO1,EPHB2,EPS15,ERBB3,EZH2,FADD,FERMT1,FHL2,FOXM1,FRZB,FZD6,GCLM,GNAI3,GPS1,GPX1,GREM1,GSTP1,HDAC1,HELLS,HIF1A,HMGXB4,HSPA5,HSPB1,HTR2B,HYOU1,IFI6,IGFBP2,IGFBP3,IRAK3,IRS1,ISG15,ITGAV,KDM1A,KLHL12,LRRC14,MAD2L1B…
negative regulation of proteasomal protein catabolic process	GO:1901799	0.0192377	1.71585	49	1699	12	18123	BAG6,EIF3H,F8A1,F8A2,F8A3,GABARAPL2,HSP90AB1,PARK7,PBK,RYBP,SDCBP,TAF9
positive regulation of mitotic cell cycle phase transition	GO:1901992	0.0194216	1.71171	90	1699	18	18123	ANKRD17,ANXA1,APEX1,CCNB1,CDC16,CDC6,CDC7,CDK1,CDK4,DLGAP5,EIF4G1,ESPL1,FBXO5,MAD2L1BP,MEPCE,PHB2,RAB11A,UBE2C
mRNA-containing ribonucleoprotein complex export from nucleus	GO:0071427	0.019522	1.70948	112	1699	21	18123	CASC3,CPSF4,EIF4A3,EIF4E,NDC1,NUP107,NUP133,NUP155,NUP37,NUP85,POLR2D,RANBP2,SEC13,SHFM1,SLBP,SMG7,SRRM1,SRSF3,SRSF9,THOC2,ZC3H11A
mRNA export from nucleus	GO:0006406	0.019522	1.70948	112	1699	21	18123	CASC3,CPSF4,EIF4A3,EIF4E,NDC1,NUP107,NUP133,NUP155,NUP37,NUP85,POLR2D,RANBP2,SEC13,SHFM1,SLBP,SMG7,SRRM1,SRSF3,SRSF9,THOC2,ZC3H11A
secretion	GO:0046903	0.0197636	1.70413	1492	1699	173	18123	AACS,ABCC3,ACLY,ADM,AGA,AGR2,AGT,ALDOA,AMPD3,ANXA1,ANXA2,AOC1,APRT,AQP5,ARF1,ARFGAP3,ATP5J,ATP6AP1,B2M,BIRC5,C1ORF35,C3AR1,CA9,CANX,CAPN1,CASK,CCT2,CD2AP,CD38,CD9,CDK5,CEACAM1,CEACAM6,CKLF,COMP,COPB1,COPG1,CPNE3,CSNK2B,CSTB,CTSD,CYFIP1,DDOST,DDR1,DERA,DGAT1,DNAJC3,DSN1,DSP,DVL1,DYNC1LI1,DYNLT1,ECM1,EGF,ERBB3,FAF2,FAM3C,FGL2,FRK,FTL,FUCA1,GALNS,GDI2,GJA1,GOLPH3,GOLPH3L,GOT2,GPI,GRN,GSTP1,GUSB,HDAC…
ribosome localization	GO:0033750	0.0197636	1.70413	15	1699	6	18123	ABCE1,EIF6,NPM1,RAN,RRS1,XPO1
regulation of mitotic spindle checkpoint	GO:1903504	0.0197636	1.70413	15	1699	6	18123	CCNB1,DYNC1LI1,LCMT1,MAD2L1,MAD2L1BP,NDC80
tRNA splicing, via endonucleolytic cleavage and ligation	GO:0006388	0.0197636	1.70413	15	1699	6	18123	C14ORF166,C2ORF49,CPSF4,CSTF2,RTCB,TSEN34
regulation of protein localization to chromosome, telomeric region	GO:1904814	0.0197636	1.70413	15	1699	6	18123	CCT2,CCT3,CCT6A,CCT7,DKC1,GNL3
maturation of LSU-rRNA from tricistronic rRNA transcript (SSU-rRNA, 5.8S rRNA, LSU-rRNA)	GO:0000463	0.0197636	1.70413	15	1699	6	18123	BOP1,DDX18,FTSJ3,WDR12,ZNHIT3,ZNHIT6
ribosomal subunit export from nucleus	GO:0000054	0.0197636	1.70413	15	1699	6	18123	ABCE1,EIF6,NPM1,RAN,RRS1,XPO1
regulation of spindle checkpoint	GO:0090231	0.0197636	1.70413	15	1699	6	18123	CCNB1,DYNC1LI1,LCMT1,MAD2L1,MAD2L1BP,NDC80
regulation of mitotic cell cycle spindle assembly checkpoint	GO:0090266	0.0197636	1.70413	15	1699	6	18123	CCNB1,DYNC1LI1,LCMT1,MAD2L1,MAD2L1BP,NDC80
response to virus	GO:0009615	0.0198475	1.70229	366	1699	52	18123	ABCE1,ADAR,AIM2,ANKRD17,APOBEC3B,ARF1,AUP1,BANF1,BIRC3,CCL19,CCL22,CRCP,CREB3,DDIT4,DDX58,DFNA5,DNAJC3,ENO1,EXOSC4,EXOSC5,FADD,FGL2,HIF1A,HSP90AA1,HSPB1,IFI6,IFITM1,IFITM2,IFNGR2,IRAK3,IRF7,ISG15,LSM14A,MMP12,MST1R,MX2,MYD88,NPLOC4,OAS1,PHB,PHB2,PMAIP1,PPM1B,PSMA2,PUM1,RPS15A,TARBP2,TLR2,TSPAN6,TTC4,USP15,ZMPSTE24
cytokinesis	GO:0000910	0.0198872	1.70143	174	1699	29	18123	ACTR3,AHCTF1,ARF1,AURKB,CDC6,CENPA,CEP55,CHMP2B,CIT,CUL7,ECT2,ESPL1,JTB,KIF14,KIF20A,KIF4A,KLHL9,MYH9,MYO19,PKP4,PLK1,PLK2,PRC1,RAB11A,RACGAP1,SH3GLB1,SPAST,TTC19,USP8
NADH metabolic process	GO:0006734	0.0200261	1.6984	43	1699	11	18123	ALDOA,ENO1,ENO2,GAPDH,GPI,HK1,MDH2,NQO1,PFKP,PKM,SLC25A12
positive regulation of morphogenesis of an epithelium	GO:1905332	0.0205024	1.6882	37	1699	10	18123	ABL1,AGT,EGF,GJA1,GREM1,HOXB7,MAGED1,MDK,PIK3CD,SIX1
tRNA transport	GO:0051031	0.0205024	1.6882	37	1699	10	18123	NDC1,NUP107,NUP133,NUP155,NUP37,NUP85,RAN,RANBP2,SEC13,TOMM20
maturation of SSU-rRNA from tricistronic rRNA transcript (SSU-rRNA, 5.8S rRNA, LSU-rRNA)	GO:0000462	0.0205024	1.6882	37	1699	10	18123	BMS1,DIEXF,KRI1,NOP14,RPP40,RPS8,RRS1,UTP20,UTP6,WDR46
mitochondrial electron transport, NADH to ubiquinone	GO:0006120	0.0205024	1.6882	56	1699	13	18123	ISCU,NDUFA1,NDUFA6,NDUFAB1,NDUFB11,NDUFB2,NDUFB3,NDUFS2,NDUFS3,NDUFS5,NDUFS6,PARK7,PINK1
aspartate family amino acid metabolic process	GO:0009066	0.0205024	1.6882	56	1699	13	18123	ASNS,ASS1,ENOPH1,GOT1,GOT2,HRSP12,NIT2,PHGDH,PLOD2,PLOD3,SLC25A12,SLC25A13,SMS
regulation of cyclin-dependent protein serine/threonine kinase activity	GO:0000079	0.0208304	1.6813	98	1699	19	18123	CASP3,CCNA2,CCNB1,CCNG1,CCNO,CDC6,CDK5RAP1,CDK5RAP3,CDK7,CDKN1B,CDKN2A,CDKN3,CKS1B,IPO7,MEN1,MNAT1,PLK1,PTEN,SFN
response to oxygen-containing compound	GO:1901700	0.0212564	1.67251	1748	1699	199	18123	AACS,ABL1,ADIPOR1,ADM,ADNP,AGT,AIFM1,AKR1A1,AKR1B10,ANKZF1,ANXA1,AOC1,AP3S1,APEX1,APRT,ASNS,ASS1,ASXL1,ATP2B1,ATP6AP1,ATP6V0E2,ATP6V1E1,ATP6V1F,BCL11A,BIRC5,CA9,CASP3,CATSPERB,CCL19,CCNA2,CCNB1,CD180,CD27,CD38,CD9,CDC6,CDK1,CDK4,CDK5,CDKN1B,CEACAM1,CEBPB,CHEK2,CLDN3,COL18A1,COL1A1,COL1A2,COL5A2,CSNK2B,CXCL13,CYC1,CYFIP1,CYP24A1,CYP27B1,DCN,DCPS,DDIT4,DDX18,DENND4C,DHFR,DMD,DNAAF2,DNMT1,DNMT3A,ECT…
aging	GO:0007568	0.0214729	1.66811	333	1699	48	18123	ABL1,ADM,AGT,APEX1,ARG2,ASS1,ATP2B1,AURKB,B2M,BAZ2B,CANX,CASP7,CDK1,CDKN2A,CHEK1,CHEK2,COMP,DCN,DMD,DNAJA3,DNMBP,DNMT3A,EIF2S1,FBXO5,FOXM1,GCLM,GPX4,GSS,IDE,IGFBP2,MIF,MMP7,MSH2,NPM1,NQO1,NUDT1,PLK2,PPP3CA,PTEN,RAD54B,RPN2,SLC12A2,SMC6,SOD1,TIMP1,TWIST1,ZMIZ1,ZMPSTE24
chromosome localization	GO:0050000	0.0218947	1.65966	84	1699	17	18123	ACTR3,AURKB,CCNB1,CDCA8,CENPE,CHMP2B,DLGAP5,GEM,KIF14,KIF18A,KIF2C,KPNB1,NDC80,RAB11A,RMDN1,RRS1,SPDL1
regulation of viral genome replication	GO:0045069	0.0218947	1.65966	84	1699	17	18123	ADAR,APOBEC3B,BANF1,DDB1,DDX5,IFITM1,IFITM2,ISG15,OAS1,PABPC1,PPIA,PPIE,SRPK1,TARBP2,TMEM39A,TNIP1,TOP2A
water-soluble vitamin metabolic process	GO:0006767	0.0218947	1.65966	84	1699	17	18123	AKR1A1,DHFR,FLAD1,LMBRD1,MCCC2,MMACHC,MTHFD2,MUT,PC,PNPO,PSAT1,RFK,SHMT1,SHMT2,SLC52A2,SLC5A6,TCN1
carbohydrate biosynthetic process	GO:0016051	0.0220603	1.65639	224	1699	35	18123	AKR1A1,ALDOA,B3GNT3,CHST15,CLK2,DDB1,DYRK2,EGF,ENO1,ENO2,FAM3C,FUT2,FUT8,G6PD,GAPDH,GOT1,GOT2,GPI,GYG2,IRS1,KAT2A,MAEA,MDH2,P2RY6,PC,PPP1CA,PPP1CB,RANBP2,SIRT7,SLC25A10,SLC25A12,SLC25A13,SORD,TALDO1,ZNF692
response to reactive oxygen species	GO:0000302	0.0220603	1.65639	224	1699	35	18123	ABL1,AIFM1,ANKZF1,ANXA1,APEX1,CASP3,CDK1,COL1A1,DHFR,ECT2,EZH2,GPR37,GPX1,GSTP1,HDAC2,HIF1A,HSPD1,LCN2,LDHA,MAPK13,MAPK9,MB,MET,MMP9,MPV17,NET1,NQO1,PARK7,PCNA,PINK1,PYCR1,SDC1,SETX,SOD1,TRAP1
regulation of neuron death	GO:1901214	0.0220984	1.65564	325	1699	47	18123	ABL1,ADNP,AIFM1,AIMP2,AP2B1,BIRC5,CASP3,CDC34,CDK5,CEBPB,CRLF1,DDIT4,EGLN3,EIF2S1,EIF4G1,ERBB3,G6PD,GCLM,GPI,GRN,HDAC1,HIF1A,HSP90AB1,HSPD1,HYOU1,KIF14,MDK,MSH2,NONO,NQO1,PARK7,PARP1,PARP2,PDPK1,PIK3CA,PINK1,PSMC1,PTPRZ1,SET,SIX1,SLC7A11,SNX6,SOD1,STXBP1,TOX3,UBB,UBE2V2
nucleobase-containing compound biosynthetic process	GO:0034654	0.0223769	1.6502	4202	1699	443	18123	AATF,ABL1,ACLY,ACTL6A,ACTR3,ACVR1,ADK,ADNP,AGO2,AGT,AIM2,AK4,AK6,ALDOA,AMD1,AMPD3,AP3D1,APEX1,APRT,ARF4,ARMCX3,ARNTL2,ASCC2,ASXL1,ATAD2,ATF7,ATIC,ATMIN,ATP5G1,ATP5J,ATP8B1,AURKB,BACH1,BAZ2B,BCL11A,BCL9,BIRC5,BRD9,BRMS1,BTAF1,C11ORF48,C14ORF166,CA9,CASK,CBX1,CBX3,CCNA2,CCNB1,CCPG1,CCT2,CCT3,CCT6A,CCT7,CD38,CDC45,CDC6,CDK1,CDK4,CDK5,CDK5RAP3,CDK7,CDK9,CDKN1B,CDKN2A,CEBPB,CGGBP1,CHCHD2,CHD4,CHEK1,CH…
endoplasmic reticulum to Golgi vesicle-mediated transport	GO:0006888	0.0226439	1.64505	208	1699	33	18123	ARF1,ARF4,ARFGAP1,ARFGAP3,BCAP31,BET1,CNIH1,CNIH3,COG5,COPB1,COPG1,DYNC1LI1,HYOU1,KDELR2,KDELR3,KLHL12,PDCD6,PEF1,PREB,RAB1B,RINT1,SAR1A,SEC13,SEC24A,SEC24C,SEC31A,SPAST,TMED10,TMED3,TMED9,TRAPPC3,USO1,YIF1A
cellular modified amino acid metabolic process	GO:0006575	0.0228684	1.64076	200	1699	32	18123	AHCY,ARL6IP5,ASS1,ATIC,DHFR,G6PD,GCLM,GGCT,GOT2,GPX1,GPX4,GSR,GSS,GSTP1,GSTZ1,IDH1,MED1,MMACHC,MTHFD2,OPLAH,PARK7,PLA2G12A,PLA2G4A,PLOD2,PLOD3,PTDSS1,SERINC1,SHMT1,SHMT2,SLC5A6,SLC7A11,SOD1
regulation of response to oxidative stress	GO:1902882	0.0231843	1.63481	99	1699	19	18123	DHFR,FUT8,GPR37,GPX1,HIF1A,HSPB1,MET,MMP3,NOL3,NONO,PARK7,PARP1,PINK1,PPIA,PYCR1,SFPQ,SLC7A11,SOD1,TRAP1
glycolytic process through glucose-6-phosphate	GO:0061620	0.0234987	1.62896	26	1699	8	18123	ALDOA,ENO1,ENO2,GAPDH,GPI,HK1,PFKP,PKM
negative regulation of cell communication	GO:0010648	0.0234987	1.62896	1499	1699	173	18123	AATF,ABL1,ACVR1,ADAR,ADIPOR1,ADM,ADNP,AGT,AIDA,ARF1,ASXL1,BICD1,CD2AP,CD38,CDC34,CDK5RAP3,CEACAM1,CHEK2,CIB1,CILP,CIT,CREB3,CRTC3,DCN,DDIT4,DEPTOR,DMD,DNAJA3,DUSP4,DVL1,DYRK2,ECM1,EFNA1,EGF,EIF4A3,ELL3,ENO1,EPHB2,EPS15,ERBB3,EZH2,FADD,FERMT1,FHL2,FOXM1,FRZB,FZD6,GCLM,GJA1,GNAI1,GNAI3,GPS1,GPX1,GREM1,GSTP1,HDAC1,HELLS,HIF1A,HMGXB4,HSPA5,HSPB1,HTR2B,HYOU1,IFI6,IGFBP2,IGFBP3,INHBB,IRAK3,IRS1,ISG15,I…
negative regulation of catalytic activity	GO:0043086	0.0234987	1.62896	841	1699	104	18123	ABCE1,ABL1,ADAR,AGT,AIDA,ANXA1,ANXA2,ARL6IP1,BAG2,BICD1,BIRC3,BIRC5,C14ORF166,CASP3,CD27,CDK5RAP1,CDK5RAP3,CDKN1B,CDKN2A,CEACAM1,CHORDC1,CIB1,CIT,CST1,CST4,CSTA,CSTB,CYP27B1,DBNDD1,DEPTOR,DLG3,DNAJA3,DNAJC3,DUSP4,DVL1,ECM1,EPHB2,FAF2,FBXO5,FICD,GAPDH,GNAI3,GPATCH2,GPI,GPR87,GPS1,GPX1,GSTP1,HNRNPR,HSPB1,IFI6,IPO7,IRAK3,MAD2L1,MCM2,MEN1,MMP9,MNAT1,MPHOSPH10,NCK1,NOL3,NPM1,NQO1,OXA1L,PARK7,PCSK1N,PD…
spindle localization	GO:0051653	0.0237436	1.62445	57	1699	13	18123	ACTR3,ASPM,CENPA,DYNLT1,ESPL1,GJA1,KPNB1,MAD2L1,MYH9,NDC80,PLK1,SPDL1,SPRY1
negative regulation of oxidative stress-induced cell death	GO:1903202	0.0237436	1.62445	57	1699	13	18123	GPR37,GPX1,HIF1A,HSPB1,MET,NOL3,NONO,PARK7,PINK1,PPIA,PYCR1,SLC7A11,TRAP1
regeneration	GO:0031099	0.0242707	1.61492	209	1699	33	18123	ADM,ANXA1,ATIC,BCL9,CCNA2,CCNB1,CD9,CDK1,CDK4,CDKN1B,CEBPB,CSNK2B,DHFR,DMD,EPHA4,EZH2,GPX1,GRN,GSTP1,KPNA1,MDK,MED1,NACA,NREP,PCNA,POSTN,PPAT,PPP3CA,PTEN,PTPN3,PTPRF,SPP1,THY1
regulation of establishment of protein localization to telomere	GO:0070203	0.0243214	1.61401	11	1699	5	18123	CCT2,CCT3,CCT6A,CCT7,DKC1
IRES-dependent viral translational initiation	GO:0075522	0.0243214	1.61401	11	1699	5	18123	CSDE1,DENR,EIF2D,EIF3B,EIF3D
L-serine metabolic process	GO:0006563	0.0243214	1.61401	11	1699	5	18123	PHGDH,PSAT1,PSPH,SHMT1,SHMT2
regulation of RNA binding	GO:1905214	0.0243214	1.61401	11	1699	5	18123	CDK9,EIF3D,EIF3E,EIF4A3,EIF4G1
histone phosphorylation	GO:0016572	0.0246498	1.60819	38	1699	10	18123	AURKB,CCNA2,CCNB1,CDK1,CDK5,CDK9,CHEK1,TWIST1,VRK1,ZMPSTE24
ncRNA export from nucleus	GO:0097064	0.0246498	1.60819	38	1699	10	18123	NDC1,NPM1,NUP107,NUP133,NUP155,NUP37,NUP85,RAN,RANBP2,SEC13
ribosomal large subunit export from nucleus	GO:0000055	0.0248303	1.60502	7	1699	4	18123	NPM1,RAN,RRS1,XPO1
positive regulation of cellular process	GO:0048522	0.0248303	1.60502	5863	1699	603	18123	AACS,AATF,ABI2,ABL1,ACE2,ACLY,ACTL6A,ACTR3,ACVR1,ADIPOR1,ADM,ADNP,ADORA2B,AGO2,AGR2,AGT,AIFM1,AIM2,AIMP2,ANKRD17,ANXA1,ANXA2,AP2B1,AP3D1,APEX1,ARF1,ARF4,ARG2,ARL6IP1,ARL6IP5,ARMCX3,ARNTL2,ARPC1A,ARPC2,ARPC5L,ASNS,ASPM,ASS1,ASXL1,ATAD2,ATAD5,ATMIN,ATP1B1,ATP6AP1,AURKB,B2M,BACH1,BAG2,BAG6,BARD1,BCAP31,BCL11A,BCL9,BICD1,BIK,BIRC3,BIRC5,BNIP2,BORA,BRMS1,C11ORF48,C14ORF166,C3AR1,CAPN1,CASK,CASP3,CCL19…
negative regulation of signaling	GO:0023057	0.0248303	1.60502	1502	1699	173	18123	AATF,ABL1,ACVR1,ADAR,ADIPOR1,ADM,ADNP,AGT,AIDA,ARF1,ASXL1,BICD1,CD2AP,CD38,CDC34,CDK5RAP3,CEACAM1,CHEK2,CIB1,CILP,CIT,CREB3,CRTC3,DCN,DDIT4,DEPTOR,DMD,DNAJA3,DUSP4,DVL1,DYRK2,ECM1,EFNA1,EGF,EIF4A3,ELL3,ENO1,EPHB2,EPS15,ERBB3,EZH2,FADD,FERMT1,FHL2,FOXM1,FRZB,FZD6,GCLM,GJA1,GNAI1,GNAI3,GPS1,GPX1,GREM1,GSTP1,HDAC1,HELLS,HIF1A,HMGXB4,HSPA5,HSPB1,HTR2B,HYOU1,IFI6,IGFBP2,IGFBP3,INHBB,IRAK3,IRS1,ISG15,I…
regulation of mitochondrial mRNA stability	GO:0044528	0.0248303	1.60502	7	1699	4	18123	FASTK,FASTKD1,FASTKD3,TBRG4
[2Fe-2S] cluster assembly	GO:0044571	0.0248303	1.60502	7	1699	4	18123	BOLA2,BOLA2B,GLRX3,GLRX5
positive regulation of NAD(P)H oxidase activity	GO:0033864	0.0248303	1.60502	7	1699	4	18123	AGT,GNAI3,PARK7,RFK
cardiac muscle cell-cardiac muscle cell adhesion	GO:0086042	0.0248303	1.60502	7	1699	4	18123	DSC2,DSG2,DSP,JUP
positive regulation of mRNA binding	GO:1902416	0.0248303	1.60502	7	1699	4	18123	CDK9,EIF3D,EIF3E,EIF4G1
L-serine biosynthetic process	GO:0006564	0.0248303	1.60502	7	1699	4	18123	PHGDH,PSAT1,PSPH,SHMT2
chromosome movement towards spindle pole	GO:0051305	0.0248303	1.60502	7	1699	4	18123	ACTR3,CENPE,DLGAP5,KPNB1
extracellular exosome assembly	GO:0071971	0.0248303	1.60502	7	1699	4	18123	SDC1,SDC4,SDCBP,STAM
negative regulation of hydrogen peroxide-mediated programmed cell death	GO:1901299	0.0248303	1.60502	7	1699	4	18123	MET,PARK7,PINK1,TRAP1
tetrahydrobiopterin biosynthetic process	GO:0006729	0.0248303	1.60502	7	1699	4	18123	DHFR,PCBD1,PTS,SPR
regulation of biosynthetic process	GO:0009889	0.0248635	1.60444	4374	1699	459	18123	AATF,ABCE1,ABL1,ACTL6A,ACTR3,ACVR1,ADIPOR1,ADM,ADNP,AGO2,AGT,AIM2,AK4,ANKRD17,ANXA1,AP3D1,APEX1,ARF4,ARG2,ARMCX3,ARNTL2,ASCC2,ASS1,ASXL1,ATAD2,ATAD5,ATF7,ATMIN,ATP8B1,AURKB,BACH1,BAZ2B,BCL11A,BCL9,BIRC5,BRD9,BRMS1,BTAF1,C11ORF48,C14ORF166,CA9,CASC3,CASK,CBX1,CBX3,CCL19,CCNA2,CCNB1,CCPG1,CCT2,CCT3,CCT6A,CCT7,CD38,CDC45,CDC6,CDC7,CDH3,CDK1,CDK4,CDK5,CDK5RAP1,CDK5RAP3,CDK7,CDK9,CDKN1B,CDKN2A,CEACAM1…
anatomical structure homeostasis	GO:0060249	0.0251579	1.59933	486	1699	65	18123	ABCA4,ALDOA,APEX1,ATP2B1,ATP6AP1,AURKB,B2M,BARD1,CCT2,CCT3,CCT6A,CCT7,CD38,CDH3,CDK5,CHMP2B,CLCN3,CLDN3,CST4,DCP2,DKC1,DMD,DNA2,FEN1,FGGY,GAR1,GJA1,GNL3,HIF1A,HIST1H4J,HNRNPC,HSP90AA1,HSP90AB1,HSPB1,IQCB1,LAMC1,LSR,NAT10,NEK2,NEK7,NELL2,NHP2,OAS1,PARN,PARP1,PCNA,POLA2,POLD2,POLD3,RECQL4,RFC1,RFC2,RFC4,RPA3,SLC12A2,SMC6,SNX10,SOD1,SPP1,STK39,TELO2,TFF1,TFF3,TFRC,TPRKB
regulation of telomerase activity	GO:0051972	0.0255945	1.59185	51	1699	12	18123	AURKB,CCT2,DKC1,GREM1,GRHL2,HSP90AA1,HSP90AB1,MEN1,NEK2,NEK7,NVL,PARN
chromatin assembly	GO:0031497	0.0261732	1.58214	194	1699	31	18123	ASF1B,CDKN2A,CENPA,CENPM,CENPO,CENPU,CHAF1B,DNMT1,DNMT3A,HDAC1,HELLS,HIST1H2BC,HIST1H2BD,HIST1H2BK,HIST1H4J,HJURP,IPO4,MCM2,MIS18A,NAP1L3,NAP1L4,NPM1,OIP5,POLE3,RBBP4,RBBP7,RUVBL1,SET,SETSIP,SMCHD1,SMYD3
positive regulation of biological process	GO:0048518	0.0264157	1.57814	6474	1699	661	18123	AACS,AATF,ABI2,ABL1,ACE2,ACLY,ACTL6A,ACTR3,ACVR1,ADAR,ADIPOR1,ADM,ADNP,ADORA2B,AGO2,AGR2,AGT,AIFM1,AIM2,AIMP2,ALMS1,ANKRD17,ANXA1,ANXA2,AP2B1,AP3D1,APEX1,ARF1,ARF4,ARG2,ARL6IP1,ARL6IP5,ARMCX3,ARNTL2,ARPC1A,ARPC2,ARPC5L,ASNS,ASPM,ASS1,ASXL1,ATAD2,ATAD5,ATMIN,ATP1B1,ATP2B1,ATP2C2,ATP5J,ATP6AP1,AURKB,B2M,BACH1,BAG2,BAG6,BARD1,BCAP31,BCL11A,BCL9,BICD1,BIK,BIRC3,BIRC5,BLNK,BNIP2,BORA,BRMS1,BSCL2,BTN3A…
purine ribonucleotide biosynthetic process	GO:0009152	0.0264753	1.57716	178	1699	29	18123	ACLY,ADK,AK4,ALDOA,AMPD3,APRT,ATIC,ATP5G1,ATP5J,COASY,DLAT,ENO1,GMPS,GSTZ1,HSD17B8,IMPDH2,NME7,PARP1,PDHA1,PDK1,PDP1,PFAS,PINK1,PPAT,PPCS,SLC25A12,SLC25A13,SLC25A16,STOML2
rRNA-containing ribonucleoprotein complex export from nucleus	GO:0071428	0.0270574	1.56771	16	1699	6	18123	ABCE1,EIF6,NPM1,RAN,RRS1,XPO1
RNA splicing, via endonucleolytic cleavage and ligation	GO:0000394	0.0270574	1.56771	16	1699	6	18123	C14ORF166,C2ORF49,CPSF4,CSTF2,RTCB,TSEN34
protein maturation by iron-sulfur cluster transfer	GO:0097428	0.0270574	1.56771	16	1699	6	18123	BOLA2,BOLA2B,CIAO1,GLRX3,GLRX5,MAGEF1
sno(s)RNA metabolic process	GO:0016074	0.0270574	1.56771	16	1699	6	18123	DKC1,EXOSC4,EXOSC5,FBL,NOLC1,PARN
secretion by cell	GO:0032940	0.0274129	1.56205	1351	1699	157	18123	AACS,ACLY,ADM,AGA,AGT,ALDOA,AMPD3,ANXA1,ANXA2,AOC1,APRT,ARF1,ARFGAP3,ATP5J,ATP6AP1,B2M,BIRC5,C1ORF35,C3AR1,CANX,CAPN1,CASK,CCT2,CD2AP,CD38,CD9,CDK5,CEACAM1,CEACAM6,CKLF,COMP,COPB1,COPG1,CPNE3,CSNK2B,CSTB,CTSD,CYFIP1,DDOST,DERA,DGAT1,DNAJC3,DSN1,DSP,DVL1,DYNC1LI1,DYNLT1,ECM1,EGF,FAF2,FAM3C,FGL2,FRK,FTL,FUCA1,GALNS,GDI2,GJA1,GOLPH3,GOLPH3L,GPI,GRN,GSTP1,GUSB,HDAC1,HEBP2,HIF1A,HPSE,HSP90AA1,HSP90AB1…
membrane organization	GO:0061024	0.0274934	1.56077	1016	1699	122	18123	ABCA4,ACTR3,AFG3L2,AHCTF1,ANXA1,ANXA2,AP2B1,AP3D1,APOO,ARF1,ARFGAP3,ARL6IP1,ARPC1A,ARPC2,ATP10B,ATP10D,ATP1B1,ATP5G1,ATP5J,ATP8B1,AURKB,BAG6,BANF1,BET1,CCDC47,CCNB1,CD9,CDK1,CEP55,CHCHD3,CHMP2B,CLCN3,CNIH1,CNIH3,COL5A1,DNAJA3,DVL1,DYNLT1,EGF,EMC9,EPHB2,EPS15,FA2H,FNBP1L,GLRB,GNAI3,GNPAT,GOLPH3,GOLPH3L,HEBP2,HSP90AA1,HSPA8,ITGA2,KCNN4,KIF20A,KLHL12,KPNB1,M6PR,MTCH1,MTX1,MTX2,MX2,MYH9,NAPG,NDC1,NOL…
nucleoside metabolic process	GO:0009116	0.0278467	1.55523	72	1699	15	18123	ADK,AHCY,AMD1,APOBEC3B,APRT,ATIC,DERA,ERH,NT5E,PPAT,PRPS2,TK1,UCKL1,UPP1,XDH
macromolecule methylation	GO:0043414	0.0278561	1.55508	321	1699	46	18123	DNMT1,DNMT3A,DPY30,EMG1,ETF1,EZH2,FAM98A,FBL,FTSJ3,GRHL2,HELLS,HSD17B10,JARID2,KDM1A,KDM3A,LCMT1,MEN1,MEPCE,METTL1,METTL18,METTL22,MIS18A,NELFE,NOP2,NSUN5,PARP1,PIH1D1,PIK3CA,PRDM4,PRMT3,PWP1,SETD4,SIRT7,SMYD3,SMYD5,SNRPB,SNRPD3,TARBP1,TGS1,THUMPD2,TRMT112,TRMT61B,TTLL12,WDR5B,XBP1,ZMPSTE24
protein localization to membrane	GO:0072657	0.0279358	1.55384	698	1699	88	18123	AGR2,ANXA2,AP2B1,AP3D1,ARL6IP1,ARL6IP5,ATP1B1,ATP2C2,BAG6,BBIP1,CCDC47,CDK5,CEMIP,CIB1,DENND4C,DLG3,DNAJA3,DVL1,EFR3A,EMC9,EPHB2,GLRB,GOLPH3,GOLPH3L,GORASP2,HSP90AA1,HSPA5,IFT20,JUP,KRT18,LYPLA1,MAP7,MFF,NACA,NDC1,NUMB,NUP155,OPTN,OXA1L,PDPK1,PLS1,PMAIP1,RAB11A,RAB15,RAB26,RAB38,RAMP1,RPL10,RPL12,RPL17,RPL30,RPL34,RPL36,RPL38,RPL4,RPL6,RPL8,RPLP1,RPS15A,RPS17,RPS18,RPS8,SCRIB,SDCBP,SEC61B,SEC61G,…
protein targeting	GO:0006605	0.0286401	1.54303	400	1699	55	18123	AIFM1,AP1M2,AP3D1,ARL6IP1,BCAP31,CDK5,CEMIP,CIB1,HAX1,HSP90AA1,HSPA5,HSPA8,HSPD1,LAMP2,M6PR,MFF,NACA,PINK1,RPL10,RPL12,RPL17,RPL30,RPL34,RPL36,RPL38,RPL4,RPL6,RPL8,RPLP1,RPS15A,RPS17,RPS18,RPS8,SDCBP,SEC61B,SEC61G,SH3GLB1,SIL1,SPCS3,SRP19,SRP54,SRP9,SRPRB,SSR1,SSR2,SSR3,TIMM10,TIMM13,TIMM50,TIMM9,TOMM20,TOMM34,TOMM40,TRAK2,UBE2L3
iron-sulfur cluster assembly	GO:0016226	0.0290884	1.53628	27	1699	8	18123	BOLA2,BOLA2B,CIAO1,GLRX3,GLRX5,ISCU,LYRM4,XDH
glycolytic process through fructose-6-phosphate	GO:0061615	0.0290884	1.53628	27	1699	8	18123	ALDOA,ENO1,ENO2,GAPDH,GPI,HK1,PFKP,PKM
metallo-sulfur cluster assembly	GO:0031163	0.0290884	1.53628	27	1699	8	18123	BOLA2,BOLA2B,CIAO1,GLRX3,GLRX5,ISCU,LYRM4,XDH
collagen fibril organization	GO:0030199	0.0294861	1.53038	109	1699	20	18123	ADAMTS2,ANXA2,COL10A1,COL11A1,COL18A1,COL1A1,COL1A2,COL3A1,COL5A1,COL5A2,COMP,CRTAP,GREM1,LOXL1,P4HA1,PLOD1,PLOD2,PLOD3,PPIB,SERPINH1
7-methylguanosine mRNA capping	GO:0006370	0.0298859	1.52453	33	1699	9	18123	CDK7,MNAT1,POLR2D,POLR2F,POLR2G,POLR2H,POLR2I,POLR2K,SUPT5H
glucose catabolic process	GO:0006007	0.0298859	1.52453	33	1699	9	18123	ALDOA,ENO1,ENO2,GAPDH,GPI,HK1,PFKP,PKM,SLC25A12
nucleobase-containing compound transport	GO:0015931	0.0306499	1.51357	246	1699	37	18123	AHCTF1,C14ORF166,CASC3,CKAP5,CPSF4,EIF4A3,EIF4E,GJA1,HNRNPA3,LRRC8E,MRPL18,MX2,NDC1,NPM1,NUP107,NUP133,NUP155,NUP37,NUP62CL,NUP85,POLR2D,RAN,RANBP2,SEC13,SHFM1,SLBP,SLC25A5,SLC35A1,SLC35B1,SMG7,SRRM1,SRSF3,SRSF9,THOC2,TOMM20,XPO1,ZC3H11A
release of cytochrome c from mitochondria	GO:0001836	0.0311144	1.50704	59	1699	13	18123	BIK,GGCT,GPX1,IFI6,MFF,MLLT11,MMP9,NOL3,PINK1,PMAIP1,SFN,TIMM50,TRIAP1
establishment of protein localization to membrane	GO:0090150	0.0326976	1.48548	385	1699	53	18123	ARL6IP1,ATP1B1,BAG6,CCDC47,CDK5,CEMIP,CIB1,EMC9,GOLPH3,GOLPH3L,GORASP2,HSP90AA1,HSPA5,KRT18,LYPLA1,MFF,NACA,OPTN,OXA1L,PMAIP1,RAB11A,RAB26,RPL10,RPL12,RPL17,RPL30,RPL34,RPL36,RPL38,RPL4,RPL6,RPL8,RPLP1,RPS15A,RPS17,RPS18,RPS8,SCRIB,SDCBP,SEC61B,SEC61G,SFN,SIL1,SRP19,SRP54,SRP9,SSR1,SSR2,SSR3,STX1A,TIMM10,TIMM13,TIMM9
intrinsic apoptotic signaling pathway in response to DNA damage by p53 class mediator	GO:0042771	0.0327122	1.48529	46	1699	11	18123	BAG6,CHEK2,DDIT4,DYRK2,ELL3,HNRNPK,KDM1A,MIF,MSH2,TAF9,TRIAP1
positive regulation of cellular protein catabolic process	GO:1903364	0.03359	1.47379	157	1699	26	18123	BAG2,BAG6,BCAP31,CDC20,DVL1,EGF,HSP90AA1,MAGEF1,MAPK9,MSN,PLK1,PLK2,PSMC1,PSMC2,PSMC4,PSMC5,PSMC6,PTEN,PTK2,PTTG1IP,RBX1,RNFT2,TRIB1,TRIB2,UBE2V2,XBP1
regulation of DNA-templated transcription, termination	GO:0031554	0.0339577	1.46906	4	1699	3	18123	SCAF8,SETX,ZMPSTE24
AMP catabolic process	GO:0006196	0.0339577	1.46906	4	1699	3	18123	AMPD3,NT5E,XDH
positive regulation of mitochondrial ATP synthesis coupled electron transport	GO:1905448	0.0339577	1.46906	4	1699	3	18123	CCNB1,CDK1,CHCHD2
mitotic chromosome movement towards spindle pole	GO:0007079	0.0339577	1.46906	4	1699	3	18123	CENPE,DLGAP5,KPNB1
intracellular signal transduction	GO:0035556	0.0339577	1.46906	2886	1699	311	18123	ABI2,ABL1,ADIPOR1,ADM,ADNP,ADORA2B,AGT,AIDA,AIFM1,AKIP1,ANKRD17,ARFGAP1,ARHGAP32,ARL6IP5,ASB13,ATP1B1,ATP6AP1,AURKB,BAG6,BARD1,BCAP31,BCR,BIRC3,BLNK,BOP1,BUB3,CASP3,CCL19,CCL22,CCNA2,CCNB1,CCNG1,CD27,CD2AP,CDC20,CDC34,CDC45,CDC6,CDK1,CDK5,CDK5RAP3,CDKN1B,CDKN2A,CEACAM1,CEBPB,CEP55,CHD4,CHEK1,CHEK2,CIB1,CIT,CNOT8,COL1A2,COL3A1,CREB3,CRTC3,CSNK2B,CYFIP1,DCN,DDIT4,DDX5,DDX58,DENND4C,DEPDC1,DEPTOR,DF…
positive regulation of extracellular exosome assembly	GO:1903553	0.0339577	1.46906	4	1699	3	18123	SDC1,SDC4,SDCBP
purine nucleoside triphosphate metabolic process	GO:0009144	0.0339577	1.46906	88	1699	17	18123	ADK,AK4,ALDOA,ATP5G1,ATP5J,ENO1,ENTPD7,GNAI3,IMPDH2,ITPA,NME7,PARP1,PINK1,RAN,SLC25A12,SLC25A13,STOML2
acetyl-CoA biosynthetic process	GO:0006085	0.0339577	1.46906	22	1699	7	18123	ACLY,DLAT,GSTZ1,PDHA1,PDK1,PDP1,PPCS
regulation of endoribonuclease activity	GO:0060699	0.0339577	1.46906	4	1699	3	18123	ABCE1,NPM1,TMBIM6
DNA replication, removal of RNA primer	GO:0043137	0.0339577	1.46906	4	1699	3	18123	DNA2,FEN1,RNASEH2A
positive regulation of protein-containing complex assembly	GO:0031334	0.0347595	1.45893	265	1699	39	18123	ABI2,ACTR3,ARF1,ARPC1A,ARPC2,ARPC5L,BIK,CDKN1B,CKAP5,CRBN,CXCL13,CYFIP1,DDB1,EIF4G1,FERMT1,HSP90AA1,ICE1,MAPK9,MET,MLST8,MMP1,MMP3,MSN,NCK1,PARK7,PARP1,PFN2,PIH1D1,PINK1,PSMC2,PSMC4,PSMC5,PSMC6,RBX1,RPA3,SCIN,SH3GLB1,TFRC,XPA
'de novo' protein folding	GO:0006458	0.0348311	1.45803	40	1699	10	18123	CCT2,HSPA13,HSPA14,HSPA5,HSPA8,HSPD1,HSPE1,SDF2,SDF2L1,UGGT1
positive regulation of catabolic process	GO:0009896	0.0351614	1.45393	530	1699	69	18123	AGO2,BAG2,BAG6,BARD1,BCAP31,CDC20,CDKN1B,CNOT8,DCN,DCP2,DCPS,DDB1,DVL1,EGF,EXOSC4,EXOSC5,EXOSC7,FTO,GJA1,GNAI3,HIF1A,HNRNPR,HRSP12,HSP90AA1,IDE,IRS1,LSM5,MAGEF1,MAPK9,MSN,MTDH,OPTN,PABPC1,PARK7,PARN,PFKFB3,PHB2,PINK1,PIP4K2C,PLK1,PLK2,POLR2D,POLR2G,PPP2R3A,PSMC1,PSMC2,PSMC4,PSMC5,PSMC6,PTEN,PTK2,PTTG1IP,PUM1,RBX1,RNFT2,SH3GLB1,SKIV2L,SLC25A5,SMURF2,SNF8,SUPT5H,TRIB1,TRIB2,TRIM68,TWIST1,UBE2V2,XBP…
organic substance transport	GO:0071702	0.0355411	1.44927	2657	1699	288	18123	AACS,ABCA4,ABCC10,ABCC3,ACE2,ADAR,AFTPH,AGT,AHCTF1,AIFM1,ANXA1,ANXA2,AP1M2,AP2B1,AP3D1,AP3S1,APOL6,APOO,AQP5,ARF1,ARF4,ARFGAP1,ARFGAP3,ARL4A,ARL6IP1,ARL6IP5,ATP10B,ATP10D,ATP1B1,ATP5J,ATP6AP1,ATP6V0E2,ATP6V1E1,ATP6V1F,ATP8B1,AUP1,BARD1,BBIP1,BCAP31,BET1,BIRC5,C14ORF166,C17ORF75,CA9,CANX,CASC3,CD2AP,CD38,CDK1,CDK5,CDKN2A,CEACAM1,CEMIP,CEP131,CHMP2B,CIB1,CKAP5,COG5,COL1A1,COMP,COPB1,COPG1,CPSF4,DBI…
regulation of histone ubiquitination	GO:0033182	0.0356472	1.44797	12	1699	5	18123	CDK9,KDM1A,PARK7,UBR5,WDR70
regulation of establishment of protein localization to chromosome	GO:0070202	0.0356472	1.44797	12	1699	5	18123	CCT2,CCT3,CCT6A,CCT7,DKC1
nucleosome assembly	GO:0006334	0.0356472	1.44797	142	1699	24	18123	ASF1B,CENPA,CENPM,CENPO,CENPU,CHAF1B,HIST1H2BC,HIST1H2BD,HIST1H2BK,HIST1H4J,HJURP,IPO4,MCM2,MIS18A,NAP1L3,NAP1L4,NPM1,OIP5,RBBP4,RBBP7,RUVBL1,SET,SETSIP,SMYD3
nucleoside triphosphate metabolic process	GO:0009141	0.0356472	1.44797	111	1699	20	18123	ADK,AK4,ALDOA,ATP5G1,ATP5J,CTPS1,DCTPP1,ENO1,ENTPD7,GNAI3,IMPDH2,ITPA,NME7,PARP1,PINK1,RAN,SLC25A12,SLC25A13,STOML2,UCKL1
sno(s)RNA 3'-end processing	GO:0031126	0.0356472	1.44797	12	1699	5	18123	DKC1,EXOSC4,EXOSC5,FBL,PARN
chromosome condensation	GO:0030261	0.0356657	1.44775	67	1699	14	18123	AIFM1,BANF1,CCNB1,CDK1,CSNK2B,ERN2,HIST1H4J,NCAPD3,NCAPG,NCAPG2,NCAPH,PLK1,SET,TOP2A
regulation of transcription involved in G1/S transition of mitotic cell cycle	GO:0000083	0.0359267	1.44458	34	1699	9	18123	BACH1,CDC45,CDC6,CDK5,DHFR,E2F6,FBXO5,PCNA,RRM2
response to muscle activity	GO:0014850	0.0359267	1.44458	28	1699	8	18123	AGT,ATP5J,GOT2,HIF1A,ITGA2,POSTN,SRD5A1,TOMM20
regulation of ubiquitin protein ligase activity	GO:1904666	0.0359267	1.44458	28	1699	8	18123	BAG2,CDC20,CDKN2A,FBXO5,MAD2L1,PLK1,PTEN,UBE2C
tRNA export from nucleus	GO:0006409	0.0359267	1.44458	34	1699	9	18123	NDC1,NUP107,NUP133,NUP155,NUP37,NUP85,RAN,RANBP2,SEC13
positive regulation of telomere maintenance via telomerase	GO:0032212	0.0359267	1.44458	34	1699	9	18123	AURKB,CCT2,CCT3,CCT6A,CCT7,DKC1,NEK2,NEK7,PARN
tRNA-containing ribonucleoprotein complex export from nucleus	GO:0071431	0.0359267	1.44458	34	1699	9	18123	NDC1,NUP107,NUP133,NUP155,NUP37,NUP85,RAN,RANBP2,SEC13
negative regulation of organelle organization	GO:0010639	0.036015	1.44352	361	1699	50	18123	ADD3,AURKB,BUB3,CAPG,CCNB1,CDC20,CHEK1,CIB1,DCP2,DYNC1LI1,EPS8,ESPL1,FBXO5,GPX1,HNRNPC,IK,KAT2A,KNTC1,LCMT1,MAD2L1,MAD2L1BP,MCM2,MET,MNAT1,NAT10,NCK1,NDC80,NOL3,NPM1,PARP1,PFN2,PIK3CA,PINK1,PLK1,PTTG1,SCIN,SLC25A5,SLC35F6,SPDL1,TFRC,TMEM14A,TMEM39A,TOM1L1,TOP2A,TPX2,TRIAP1,TRIP13,TTK,ZNF207,ZWINT
AMP metabolic process	GO:0046033	0.0362929	1.44018	17	1699	6	18123	ADK,AK4,AMPD3,APRT,NT5E,XDH
regulation of translational initiation in response to stress	GO:0043558	0.0362929	1.44018	17	1699	6	18123	CEBPB,DNAJC3,EIF2S1,NCK1,NPM1,PPP1CA
regulation of intrinsic apoptotic signaling pathway in response to DNA damage by p53 class mediator	GO:1902165	0.0362929	1.44018	17	1699	6	18123	ELL3,HNRNPK,KDM1A,MIF,TAF9,TRIAP1
regulation of cellular biosynthetic process	GO:0031326	0.0362929	1.44018	4307	1699	450	18123	AATF,ABCE1,ABL1,ACTL6A,ACTR3,ACVR1,ADIPOR1,ADM,ADNP,AGO2,AGT,AIM2,AK4,ANKRD17,ANXA1,AP3D1,APEX1,ARF4,ARMCX3,ARNTL2,ASCC2,ASS1,ASXL1,ATAD2,ATAD5,ATF7,ATMIN,ATP8B1,AURKB,BACH1,BAZ2B,BCL11A,BCL9,BIRC5,BRD9,BRMS1,BTAF1,C11ORF48,C14ORF166,CA9,CASC3,CASK,CBX1,CBX3,CCL19,CCNA2,CCNB1,CCPG1,CCT2,CCT3,CCT6A,CCT7,CD38,CDC45,CDC6,CDC7,CDH3,CDK1,CDK4,CDK5,CDK5RAP1,CDK5RAP3,CDK7,CDK9,CDKN1B,CDKN2A,CEACAM1,CEBP…
cellular response to heat	GO:0034605	0.0362929	1.44018	119	1699	21	18123	BAG2,CHORDC1,EIF2S1,HDAC2,HSP90AA1,HSP90AB1,HSPA8,HSPD1,MLST8,NDC1,NUP107,NUP133,NUP155,NUP37,NUP85,PDCD6,POLR2D,RANBP2,RBBP7,RPA3,SEC13
DNA-templated transcription, elongation	GO:0006354	0.0372743	1.42859	104	1699	19	18123	CDK7,CDK9,ELL3,EZH2,HMGN1,MNAT1,NELFCD,NELFE,POLR2D,POLR2F,POLR2G,POLR2H,POLR2I,POLR2K,SCAF8,SSRP1,SUPT5H,TEFM,WDR43
protein phosphopantetheinylation	GO:0018215	0.0374825	1.42617	216	1699	33	18123	B3GNT3,C1GALT1,CRELD2,DLAT,FN3KRP,GALNT1,GALNT14,GALNT2,GALNT7,GCNT1,GCNT3,KAT2A,LOXL1,LYPLA1,LYPLA2,MGAT4B,PDIA4,PDIA6,PLOD1,PLOD2,PLOD3,PPME1,QPCT,RABGGTB,RBX1,TPST1,TPST2,TTLL12,TXNDC5,UBA3,UBE2E1,UFC1,ZDHHC13
protein exit from endoplasmic reticulum	GO:0032527	0.0374825	1.42617	47	1699	11	18123	AUP1,BCAP31,FAF2,HSP90B1,NPLOC4,PREB,SAR1A,SEC13,SEC61B,TM9SF4,UBE2J1
positive regulation of proteolysis involved in cellular protein catabolic process	GO:1903052	0.0377506	1.42308	135	1699	23	18123	BAG2,BAG6,BCAP31,CDC20,DVL1,EGF,MAGEF1,MAPK9,PLK1,PLK2,PSMC1,PSMC2,PSMC4,PSMC5,PSMC6,PTEN,PTK2,RBX1,RNFT2,TRIB1,TRIB2,UBE2V2,XBP1
positive regulation of nucleobase-containing compound metabolic process	GO:0045935	0.0379143	1.4212	1943	1699	216	18123	AATF,ABL1,ACTL6A,ACTR3,ACVR1,AGO2,AGT,AP3D1,APEX1,ARF4,ARMCX3,ARNTL2,ASXL1,ATAD2,ATMIN,AURKB,BACH1,BCL11A,BCL9,C11ORF48,C14ORF166,CASK,CCNA2,CCNB1,CCPG1,CCT2,CCT3,CCT6A,CCT7,CD38,CDK5RAP3,CDK7,CDK9,CDKN2A,CEBPB,CHCHD2,CHEK1,CHEK2,CNOT8,COL1A1,CREB3,CRTC3,DCN,DCP2,DCPS,DDX5,DDX58,DKC1,DLGAP5,DMTF1,DVL1,E2F3,E2F5,E4F1,ECD,EGF,ELF3,ELL3,ENO1,EPCAM,ETV4,EXOSC4,EXOSC5,EXOSC7,FADD,FOXA1,FOXM1,FTO,GABPA…
positive regulation of cellular catabolic process	GO:0031331	0.037957	1.42071	460	1699	61	18123	AGO2,BAG2,BAG6,BCAP31,CDC20,CNOT8,DCN,DCP2,DCPS,DVL1,EGF,EXOSC4,EXOSC5,EXOSC7,FTO,GNAI3,HIF1A,HNRNPR,HRSP12,HSP90AA1,IRS1,LSM5,MAGEF1,MAPK9,MSN,MTDH,OPTN,PABPC1,PARK7,PARN,PFKFB3,PHB2,PINK1,PIP4K2C,PLK1,PLK2,POLR2D,POLR2G,PSMC1,PSMC2,PSMC4,PSMC5,PSMC6,PTEN,PTK2,PTTG1IP,PUM1,RBX1,RNFT2,SH3GLB1,SKIV2L,SLC25A5,SUPT5H,TRIB1,TRIB2,TRIM68,TWIST1,UBE2V2,XBP1,YTHDF1,ZBTB20
mRNA transport	GO:0051028	0.0381777	1.41819	151	1699	25	18123	AHCTF1,CASC3,CPSF4,EIF4A3,EIF4E,HNRNPA3,MX2,NDC1,NUP107,NUP133,NUP155,NUP37,NUP85,POLR2D,RANBP2,SEC13,SHFM1,SLBP,SMG7,SRRM1,SRSF3,SRSF9,THOC2,XPO1,ZC3H11A
cellular response to reactive oxygen species	GO:0034614	0.0381777	1.41819	159	1699	26	18123	ABL1,AIFM1,ANKZF1,ANXA1,APEX1,CDK1,DHFR,ECT2,EZH2,GPR37,HDAC2,LCN2,MAPK13,MAPK9,MET,MMP9,MPV17,NET1,NQO1,PARK7,PCNA,PINK1,PYCR1,SETX,SOD1,TRAP1
purine ribonucleoside triphosphate metabolic process	GO:0009205	0.0381784	1.41818	82	1699	16	18123	AK4,ALDOA,ATP5G1,ATP5J,ENO1,ENTPD7,GNAI3,IMPDH2,ITPA,NME7,PARP1,PINK1,RAN,SLC25A12,SLC25A13,STOML2
protein glycosylation	GO:0006486	0.0381798	1.41817	250	1699	37	18123	ALG3,ALG6,ALG8,B3GNT3,B4GALT3,C1GALT1,DDOST,DPAGT1,DPM1,DPM2,DPM3,FUT2,FUT8,GALNT1,GALNT14,GALNT2,GALNT7,GCNT1,GCNT3,GFPT1,MAN2A1,MGAT4B,MOGS,MUC5B,PLOD3,RAMP1,RPN1,RPN2,SDF2L1,SRD5A3,ST3GAL5,STT3A,TMEM258,TRAK2,TUSC3,UBE2J1,UGGT1
macromolecule glycosylation	GO:0043413	0.0381798	1.41817	250	1699	37	18123	ALG3,ALG6,ALG8,B3GNT3,B4GALT3,C1GALT1,DDOST,DPAGT1,DPM1,DPM2,DPM3,FUT2,FUT8,GALNT1,GALNT14,GALNT2,GALNT7,GCNT1,GCNT3,GFPT1,MAN2A1,MGAT4B,MOGS,MUC5B,PLOD3,RAMP1,RPN1,RPN2,SDF2L1,SRD5A3,ST3GAL5,STT3A,TMEM258,TRAK2,TUSC3,UBE2J1,UGGT1
regulation of biological quality	GO:0065008	0.0383077	1.41671	4116	1699	431	18123	AACS,AARSD1,ABCA4,ABHD4,ABI2,ABL1,ACE2,ACOT13,ACTR3,ADAR,ADD3,ADIPOR1,ADM,ADNP,AFG3L2,AGO2,AGR2,AGT,AKR1B10,ALDOA,ALMS1,ANXA1,ANXA2,AP2B1,AP3D1,APEX1,APRT,AQP5,ARF1,ARF4,ARL6IP5,ARMCX1,ARPC1A,ARPC2,ARPC5L,ASXL1,ATOX1,ATP10B,ATP10D,ATP1B1,ATP2B1,ATP2C2,ATP5J,ATP6AP1,ATP6V0E2,ATP6V1E1,ATP6V1F,ATP8B1,AURKB,B2M,BAG2,BAG6,BARD1,BAZ2B,BCAP31,BCL11A,BDH2,BIRC5,BOLA2,BOLA2B,BSCL2,C3AR1,CAPG,CASK,CASP3,CC…
hexose catabolic process	GO:0019320	0.0390485	1.4084	54	1699	12	18123	ALDOA,ENO1,ENO2,FUT2,FUT8,GALT,GAPDH,GPI,HK1,PFKP,PKM,SLC25A12
regulation of telomere maintenance via telomerase	GO:0032210	0.0390485	1.4084	54	1699	12	18123	AURKB,CCT2,CCT3,CCT6A,CCT7,DCP2,DKC1,HNRNPC,NAT10,NEK2,NEK7,PARN
epithelium development	GO:0060429	0.0403749	1.39389	1338	1699	154	18123	ABI2,ABL1,ACVR1,ADM,AGR2,AGT,AIMP2,ANXA1,AP2B1,ARG2,ASXL1,ATP2C2,BCR,BDH2,CA9,CAPN1,CASP3,CASP6,CCNO,CDH3,CDK1,CDKN1B,CEACAM1,CEBPB,CLDN3,CNN3,COL18A1,COL5A1,CRLF1,CSNK2B,CSTA,CYP27B1,DDR1,DLG3,DMD,DSC2,DSG2,DSP,DVL1,EGF,ELF3,EPCAM,EPHA4,ESRP1,ETV4,EZH2,FA2H,FAT1,FERMT1,FLNB,FOXA1,FRZB,FZD3,FZD6,GJA1,GPX1,GREM1,GRHL2,HDAC1,HDAC2,HIF1A,HOXB7,HPSE,IFT20,ITGA2,JUP,KAT2A,KRT10,KRT15,KRT17,KRT18,KRT6B…
mitotic chromosome condensation	GO:0007076	0.0404843	1.39271	41	1699	10	18123	CCNB1,CDK1,CSNK2B,HIST1H4J,NCAPD3,NCAPG,NCAPG2,NCAPH,PLK1,SET
cellular response to UV	GO:0034644	0.0408868	1.38842	90	1699	17	18123	AURKB,CHEK1,DDB1,EIF2S1,KDM1A,MAPK13,MMP1,MMP3,MMP9,NPM1,PARP1,PBK,PCNA,POLD3,TIMP1,TRIAP1,XPA
regulation of cytokinesis	GO:0032465	0.0408868	1.38842	90	1699	17	18123	AHCTF1,AURKB,CDC6,CIT,ECT2,KIF14,KIF20A,KLHL9,MYO19,PKP4,PLK1,PLK2,PRC1,RAB11A,RACGAP1,SH3GLB1,SPAST
purine nucleotide biosynthetic process	GO:0006164	0.0414881	1.38208	201	1699	31	18123	ACLY,ADK,AK4,ALDOA,AMPD3,APRT,ATIC,ATP5G1,ATP5J,COASY,DLAT,ENO1,GMPS,GSTZ1,HSD17B8,IMPDH2,NME7,OAS1,PARP1,PDHA1,PDK1,PDP1,PFAS,PINK1,PPAT,PPCS,PRPS2,SLC25A12,SLC25A13,SLC25A16,STOML2
rRNA base methylation	GO:0070475	0.0416026	1.38088	8	1699	4	18123	EMG1,NOP2,NSUN5,TRMT112
positive regulation of RNA binding	GO:1905216	0.0416026	1.38088	8	1699	4	18123	CDK9,EIF3D,EIF3E,EIF4G1
mitotic spindle midzone assembly	GO:0051256	0.0416026	1.38088	8	1699	4	18123	AURKB,KIF4A,PRC1,RACGAP1
biological process involved in interaction with host	GO:0051701	0.0416026	1.38088	243	1699	36	18123	ACE2,B2M,CDK1,CHMP2B,CPSF4,CR2,DDB1,DYNLT1,EFNB3,ENO1,EPS15,IDE,IFITM1,IFITM2,ITGA2,ITGAV,KPNA1,KPNB1,MET,PC,PHB,PHB2,PPIA,RRAGA,SCRIB,SERPINB3,SFPQ,SLC1A5,SLC52A2,TFRC,THOC2,TLR2,TMPRSS4,TNIP1,TRIM68,UBB
mitochondrial depolarization	GO:0051882	0.0420904	1.37582	23	1699	7	18123	ABL1,DCN,GCLM,GOT1,IFI6,MLLT11,PARP1
apoptotic nuclear changes	GO:0030262	0.0427635	1.36893	35	1699	9	18123	AIFM1,CASP3,CDK5RAP3,CDKN2A,ERN2,KPNA1,KPNB1,SHARPIN,TOP2A
nuclear-transcribed mRNA catabolic process, exonucleolytic	GO:0000291	0.0427635	1.36893	35	1699	9	18123	CNOT8,DCP2,DCPS,EXOSC4,EXOSC5,EXOSC7,LSM5,POLR2G,SKIV2L
regulation of purine nucleotide metabolic process	GO:1900542	0.043062	1.36591	121	1699	21	18123	AK4,DDIT4,EIF6,ENO1,GSTZ1,HIF1A,NDC1,NUP107,NUP133,NUP155,NUP37,NUP85,PARP1,PDK1,PDP1,PFKFB3,PINK1,RANBP2,SEC13,SLC25A12,ZBTB20
regulation of intrinsic apoptotic signaling pathway by p53 class mediator	GO:1902253	0.0437202	1.35932	29	1699	8	18123	ELL3,HNRNPK,KDM1A,MIF,PTTG1IP,TAF9,TRIAP1,UBB
nucleotide-excision repair, preincision complex assembly	GO:0006294	0.0437202	1.35932	29	1699	8	18123	CDK7,DDB1,MNAT1,PARP1,RBX1,RPA3,UBB,XPA
regulation of endopeptidase activity	GO:0052548	0.0448043	1.34868	437	1699	58	18123	AGT,AIFM1,AIM2,ANXA2,ARL6IP1,ARL6IP5,BCAP31,BIRC3,BIRC5,CD27,CDKN2A,CST1,CST4,CSTA,CSTB,CTSD,CYCS,DAP,DIABLO,DNAJA3,EFNA1,EGLN3,EPHA4,FADD,GAPDH,GPI,GPX1,HDAC1,HSPD1,HSPE1,IFI6,MMP9,MTCH1,NCSTN,NOL3,PARK7,PCSK1N,PDCD6,PIH1D1,PMAIP1,PSMD14,PSME3,PTTG1,SERPINB3,SERPINB4,SERPINB5,SERPINH1,SFN,SPINK1,SPINT1,SPINT2,TIMP1,TMED10,TRIAP1,UBE2Z,WFDC2,XDH,XIAP
peptidyl-proline modification	GO:0018208	0.0453524	1.3434	62	1699	13	18123	CRTAP,EGLN3,FKBP11,FKBP14,FKBP2,P4HA1,PPIA,PPIB,PPIC,PPIE,PPWD1,PRDX4,RANBP2
biological process involved in symbiotic interaction	GO:0044403	0.0459442	1.33777	331	1699	46	18123	ACE2,ANXA2,B2M,CDK1,CHMP2B,CPSF4,CR2,DDB1,DYNLT1,EFNB3,ENO1,EPS15,GAPDH,GPX1,HDAC1,HSP90AB1,HSPA8,HSPD1,IDE,IFITM1,IFITM2,INHBB,ITGA2,ITGAV,KPNA1,KPNB1,MET,MYD88,PC,PHB,PHB2,PPIA,PPIB,RRAGA,SCRIB,SERPINB3,SFPQ,SLC1A5,SLC52A2,TFRC,THOC2,TLR2,TMPRSS4,TNIP1,TRIM68,UBB
collagen metabolic process	GO:0032963	0.0461349	1.33597	114	1699	20	18123	ADAMTS2,COL1A1,COL1A2,COL5A1,CTSD,FAP,GOT1,HDAC2,HIF1A,ITGA2,MMP1,MMP10,MMP12,MMP13,MMP3,MMP7,MMP9,PLOD3,SERPINH1,SUCO
dicarboxylic acid metabolic process	GO:0043648	0.0476409	1.32202	99	1699	18	18123	ACLY,ALDH18A1,ASS1,ATIC,DHFR,GCLM,GOT1,GOT2,IDH1,IDH2,MDH2,MTHFD2,NIT2,QPRT,SHMT1,SHMT2,SLC25A12,SLC7A11
tRNA threonylcarbamoyladenosine metabolic process	GO:0070525	0.0480837	1.318	18	1699	6	18123	CDK5RAP1,HSD17B10,LAGE3,TPRKB,TRIT1,TRMT61B
nucleobase biosynthetic process	GO:0046112	0.0480837	1.318	18	1699	6	18123	APRT,CTPS1,GMPS,PPAT,SHMT1,SHMT2
obsolete oxidation-reduction process	GO:0055114	0.0487281	1.31222	475	1699	62	18123	AIFM1,AKR1A1,AKR1B10,ALDH18A1,AOC1,BDH2,CBR3,CP,CPOX,CYP24A1,CYP27B1,CYP2J2,DECR1,DECR2,DHFR,DHRS1,DHRS11,DHTKD1,DUS1L,DUS4L,EGLN3,EHHADH,FA2H,G6PD,GAPDH,GPX1,GPX2,GPX4,GSR,HGD,HSD17B10,HSD17B8,IDH1,IDH2,IMPDH2,KDM1A,LDHA,LOXL1,MDH2,MSRB1,MTHFD2,NDUFS2,NDUFS3,OGFOD3,P4HA1,PCYOX1,PHGDH,PLOD1,PLOD2,PLOD3,PNPO,PRDX4,PYCR1,PYROXD1,RRM2,SOD1,SORD,SPR,SRD5A1,TYW1,UGDH,XDH
cytoskeleton organization	GO:0007010	0.0494174	1.30612	1473	1699	167	18123	ABI2,ABL1,ACTR3,ADD3,AHCTF1,ALDOA,ALMS1,ANXA1,ARF1,ARPC1A,ARPC2,ARPC5L,ASPM,AURKB,BICD1,BIRC5,BORA,BUB3,CAPG,CCDC6,CCNB1,CD2AP,CDC20,CDCA8,CDK1,CDK5,CDKN1B,CENPA,CENPE,CENPM,CENPO,CENPU,CEP131,CEP350,CEP57,CEP68,CHEK1,CHEK2,CHMP2B,CHORDC1,CIB1,CIT,CKAP5,CLDN3,CNN3,CUL7,CYFIP1,DLGAP5,DMD,DNAAF2,DSN1,DSP,DSTN,DVL1,DYNC1LI1,DYNLT1,ECT2,ELMO3,EPS8,ERCC6L,ESPL1,FAT1,FBXO5,FLNB,GAPDH,GJA1,GNAI1,HAUS5,H…

## Sheet: Molecular Function
term_name	term_id	adjusted_p_value	negative_log10_of_adjusted_p_value	term_size	query_size	intersection_size	effective_domain_size	intersections
protein binding	GO:0005515	5.93312e-30	29.2267	14767	1742	1558	18679	AACS,AATF,ABCE1,ABHD4,ABI2,ABL1,ACBD3,ACE2,ACLY,ACOT13,ACP2,ACTL6A,ACTR3,ACTR6,ACVR1,ACY1,ADAM28,ADAR,ADD3,ADIPOR1,ADM,ADNP,ADORA2B,AFG3L2,AFTPH,AGA,AGO2,AGR2,AGT,AHCY,AHSA1,AIDA,AIFM1,AIM2,AIMP2,AK4,AK6,AKIP1,AKR1A1,AKR1B10,AKR7A2,AKR7A3,ALDH18A1,ALDOA,ALG3,ALG8,ALMS1,AMACR,AMD1,AMPD3,ANKMY2,ANKRD17,ANKRD46,ANKZF1,ANP32E,ANXA1,ANXA2,AOC1,AP1M2,AP2B1,AP3D1,AP3S1,APEX1,APEX2,APMAP,APOBEC3B,APOL6,A…
RNA binding	GO:0003723	3.0067e-24	23.5219	1951	1742	324	18679	AATF,ADAR,ADAT1,ADK,AGO2,ALDH18A1,ALDOA,ANKRD17,ANXA1,ANXA2,APEX1,APOBEC3B,ARF1,ASCC3,ASS1,BARD1,BMS1,BOP1,BRIX1,C14ORF166,C1ORF35,CANX,CASC3,CCDC47,CCDC86,CCT3,CCT6A,CDK9,CDKN2A,CLNS1A,CLUH,CNOT8,CPNE3,CPSF4,CSDE1,CSTB,CSTF1,CSTF2,CYFIP1,DCN,DCP2,DCPS,DDX18,DDX41,DDX5,DDX58,DENR,DHFR,DHX32,DHX40,DIEXF,DKC1,DNA2,DNMT1,DROSHA,DSP,DYNC1LI1,EBNA1BP2,EIF1B,EIF2B4,EIF2D,EIF2S1,EIF2S3,EIF3B,EIF3D,EIF3E…
heterocyclic compound binding	GO:1901363	3.38788e-15	14.4701	6210	1742	743	18679	AACS,AARSD1,AATF,ABCA4,ABCC10,ABCC3,ABCE1,ABL1,ACBD3,ACLY,ACTL6A,ACTR3,ACVR1,ADAR,ADAT1,ADK,ADNP,AFG3L2,AGO2,AHCTF1,AHCY,AIFM1,AIM2,AK4,AK6,ALDH18A1,ALDOA,ANKRD17,ANXA1,ANXA2,APEX1,APEX2,APOBEC3B,APRT,ARF1,ARF4,ARL4A,ARNTL2,ASCC3,ASNS,ASS1,ASXL1,ATAD2,ATAD5,ATF7,ATMIN,ATP10B,ATP10D,ATP2B1,ATP2C2,ATP6AP1,ATP8B1,AURKB,BACH1,BAG2,BANF1,BARD1,BAZ2B,BCKDK,BCL11A,BCR,BDH2,BMS1,BOP1,BRD9,BRIX1,BTAF1,C14…
organic cyclic compound binding	GO:0097159	2.30671e-14	13.637	6291	1742	746	18679	AACS,AARSD1,AATF,ABCA4,ABCC10,ABCC3,ABCE1,ABL1,ACBD3,ACLY,ACTL6A,ACTR3,ACVR1,ADAR,ADAT1,ADK,ADNP,AFG3L2,AGO2,AHCTF1,AHCY,AIFM1,AIM2,AK4,AK6,ALDH18A1,ALDOA,ANKRD17,ANXA1,ANXA2,APEX1,APEX2,APOBEC3B,APRT,ARF1,ARF4,ARL4A,ARNTL2,ASCC3,ASNS,ASS1,ASXL1,ATAD2,ATAD5,ATF7,ATMIN,ATP10B,ATP10D,ATP2B1,ATP2C2,ATP6AP1,ATP8B1,AURKB,BACH1,BAG2,BANF1,BARD1,BAZ2B,BCKDK,BCL11A,BCR,BDH2,BMS1,BOP1,BRD9,BRIX1,BTAF1,C14…
catalytic activity	GO:0003824	5.92511e-14	13.2273	5682	1742	683	18679	AACS,AARSD1,ABHD14A-ACY1,ABHD4,ABL1,ACE2,ACLY,ACOT13,ACP2,ACP6,ACVR1,ACY1,ADAM28,ADAMDEC1,ADAMTS2,ADAR,ADAT1,ADK,AFG3L2,AGA,AGO2,AHCY,AIFM1,AK4,AK6,AKR1A1,AKR1B10,AKR7A2,AKR7A3,ALDH18A1,ALDOA,ALG3,ALG6,ALG8,AMACR,AMD1,AMPD3,AMZ2,ANXA1,AOC1,APEX1,APEX2,APMAP,APOBEC3B,APRT,ARG2,ASCC3,ASNS,ASS1,ATAD2,ATAD5,ATIC,ATP5J,ATP6V0E2,ATP6V1E1,AURKB,B3GNT3,B3GNTL1,B4GALT3,BARD1,BCKDK,BCR,BDH2,BIRC3,BMS1,BNIP…
binding	GO:0005488	6.64964e-14	13.1772	17070	1742	1675	18679	AACS,AARSD1,AATF,ABCA4,ABCC10,ABCC3,ABCE1,ABHD4,ABI2,ABL1,ACBD3,ACE2,ACLY,ACOT13,ACP2,ACTL6A,ACTR3,ACTR6,ACVR1,ACY1,ADAM28,ADAMDEC1,ADAMTS2,ADAR,ADAT1,ADD3,ADIPOR1,ADK,ADM,ADNP,ADORA2B,AFG3L2,AFTPH,AGA,AGO2,AGR2,AGT,AHCTF1,AHCY,AHSA1,AIDA,AIFM1,AIM2,AIMP2,AK4,AK6,AKIP1,AKR1A1,AKR1B10,AKR7A2,AKR7A3,ALDH18A1,ALDOA,ALG3,ALG8,ALMS1,AMACR,AMD1,AMPD3,AMZ2,ANKMY2,ANKRD17,ANKRD46,ANKZF1,ANP32E,ANXA1,ANXA…
nucleoside phosphate binding	GO:1901265	3.46453e-11	10.4604	2177	1742	302	18679	AACS,AARSD1,ABCA4,ABCC10,ABCC3,ABCE1,ABL1,ACBD3,ACLY,ACTR3,ACVR1,ADK,AFG3L2,AHCY,AIFM1,AK4,AK6,ALDH18A1,APRT,ARF1,ARF4,ARL4A,ASCC3,ASNS,ASS1,ATAD2,ATAD5,ATP10B,ATP10D,ATP2B1,ATP2C2,ATP6AP1,ATP8B1,AURKB,BAG2,BCKDK,BCR,BDH2,BMS1,BTAF1,CASK,CBR3,CCT2,CCT3,CCT6A,CCT7,CDC34,CDC6,CDC7,CDK1,CDK4,CDK5,CDK7,CDK9,CENPE,CHD4,CHEK1,CHEK2,CHORDC1,CHST15,CIT,CLCN3,CLK1,CLK2,COASY,CRCP,CTPS1,DBI,DCTPP1,DDR1,DDX…
nucleotide binding	GO:0000166	4.84331e-11	10.3149	2176	1742	301	18679	AACS,AARSD1,ABCA4,ABCC10,ABCC3,ABCE1,ABL1,ACBD3,ACLY,ACTR3,ACVR1,ADK,AFG3L2,AHCY,AIFM1,AK4,AK6,ALDH18A1,APRT,ARF1,ARF4,ARL4A,ASCC3,ASNS,ASS1,ATAD2,ATAD5,ATP10B,ATP10D,ATP2B1,ATP2C2,ATP6AP1,ATP8B1,AURKB,BAG2,BCKDK,BCR,BDH2,BMS1,BTAF1,CASK,CBR3,CCT2,CCT3,CCT6A,CCT7,CDC34,CDC6,CDC7,CDK1,CDK4,CDK5,CDK7,CDK9,CENPE,CHD4,CHEK1,CHEK2,CHORDC1,CHST15,CIT,CLCN3,CLK1,CLK2,COASY,CRCP,CTPS1,DBI,DCTPP1,DDR1,DDX…
small molecule binding	GO:0036094	3.74356e-10	9.42671	2516	1742	334	18679	AACS,AARSD1,ABCA4,ABCC10,ABCC3,ABCE1,ABL1,ACBD3,ACLY,ACTR3,ACVR1,ADK,AFG3L2,AHCY,AIFM1,AK4,AK6,ALDH18A1,ALDOA,APRT,ARF1,ARF4,ARL4A,ASCC3,ASNS,ASS1,ATAD2,ATAD5,ATP10B,ATP10D,ATP2B1,ATP2C2,ATP6AP1,ATP8B1,AURKB,BAG2,BCKDK,BCR,BDH2,BMS1,BTAF1,CASK,CBR3,CCT2,CCT3,CCT6A,CCT7,CDC34,CDC6,CDC7,CDK1,CDK4,CDK5,CDK7,CDK9,CENPE,CHD4,CHEK1,CHEK2,CHORDC1,CHST15,CIT,CLCN3,CLK1,CLK2,COASY,CRABP2,CRCP,CTPS1,DBI,DC…
nucleic acid binding	GO:0003676	2.79135e-09	8.55419	4252	1742	511	18679	AARSD1,AATF,ABL1,ACTL6A,ADAR,ADAT1,ADK,ADNP,AGO2,AHCTF1,AIFM1,AIM2,ALDH18A1,ALDOA,ANKRD17,ANXA1,ANXA2,APEX1,APEX2,APOBEC3B,ARF1,ARNTL2,ASCC3,ASS1,ASXL1,ATAD5,ATF7,ATMIN,BACH1,BANF1,BARD1,BAZ2B,BCL11A,BMS1,BOP1,BRD9,BRIX1,BTAF1,C14ORF166,C1ORF35,CANX,CASC3,CCDC47,CCDC86,CCT3,CCT6A,CDC45,CDC6,CDK9,CDKN2A,CEBPB,CENPA,CERS6,CGGBP1,CHCHD2,CHD4,CLNS1A,CLUH,CNOT8,CPNE3,CPSF4,CR2,CREB3,CSDE1,CSTB,CSTF1,C…
adenyl nucleotide binding	GO:0030554	1.08539e-08	7.96441	1577	1742	223	18679	AACS,AARSD1,ABCA4,ABCC10,ABCC3,ABCE1,ABL1,ACBD3,ACLY,ACTR3,ACVR1,ADK,AFG3L2,AHCY,AK4,AK6,ALDH18A1,APRT,ASCC3,ASNS,ASS1,ATAD2,ATAD5,ATP10B,ATP10D,ATP2B1,ATP2C2,ATP6AP1,ATP8B1,AURKB,BAG2,BCKDK,BCR,BMS1,BTAF1,CASK,CCT2,CCT3,CCT6A,CCT7,CDC34,CDC6,CDC7,CDK1,CDK4,CDK5,CDK7,CDK9,CENPE,CHD4,CHEK1,CHEK2,CHORDC1,CHST15,CIT,CLCN3,CLK1,CLK2,COASY,CTPS1,DBI,DDR1,DDX18,DDX41,DDX5,DDX58,DHX32,DHX40,DNA2,DNAJA3,…
ATP binding	GO:0005524	1.14139e-08	7.94257	1500	1742	214	18679	AACS,AARSD1,ABCA4,ABCC10,ABCC3,ABCE1,ABL1,ACLY,ACTR3,ACVR1,ADK,AFG3L2,AK4,AK6,ALDH18A1,ASCC3,ASNS,ASS1,ATAD2,ATAD5,ATP10B,ATP10D,ATP2B1,ATP2C2,ATP6AP1,ATP8B1,AURKB,BCKDK,BCR,BMS1,BTAF1,CASK,CCT2,CCT3,CCT6A,CCT7,CDC34,CDC6,CDC7,CDK1,CDK4,CDK5,CDK7,CDK9,CENPE,CHD4,CHEK1,CHEK2,CHORDC1,CIT,CLCN3,CLK1,CLK2,COASY,CTPS1,DDR1,DDX18,DDX41,DDX5,DDX58,DHX32,DHX40,DNA2,DNAJA3,DYNC1LI1,DYRK2,EIF4A1,EIF4A3,EIF…
enzyme binding	GO:0019899	1.88722e-08	7.72418	2048	1742	274	18679	AATF,ABI2,ABL1,ACVR1,ADIPOR1,AGO2,ANKMY2,ANXA2,ATF7,ATOX1,ATP1B1,ATP6AP1,ATP6V1E1,AUP1,AURKB,BAG2,BAG6,BANF1,BARD1,BCL11A,BCR,BICD1,BIRC5,BLNK,BORA,BRMS1,C14ORF166,CASC3,CASP3,CBX1,CBX3,CCNA2,CCNB1,CCT2,CDC20,CDC6,CDK2AP1,CDK5,CDK5RAP1,CDK5RAP3,CDK9,CDKN1B,CDKN2A,CEACAM1,CEBPB,CEP68,CHCHD3,CHD4,CHEK2,CIB1,CIT,CKS1B,COL1A1,COL1A2,COL3A1,COMP,CPNE3,CSTA,CSTB,CUL7,CUTA,CYFIP1,DDX5,DDX58,DLG3,DMD,DNA…
adenyl ribonucleotide binding	GO:0032559	1.91981e-08	7.71674	1564	1742	220	18679	AACS,AARSD1,ABCA4,ABCC10,ABCC3,ABCE1,ABL1,ACBD3,ACLY,ACTR3,ACVR1,ADK,AFG3L2,AK4,AK6,ALDH18A1,APRT,ASCC3,ASNS,ASS1,ATAD2,ATAD5,ATP10B,ATP10D,ATP2B1,ATP2C2,ATP6AP1,ATP8B1,AURKB,BCKDK,BCR,BMS1,BTAF1,CASK,CCT2,CCT3,CCT6A,CCT7,CDC34,CDC6,CDC7,CDK1,CDK4,CDK5,CDK7,CDK9,CENPE,CHD4,CHEK1,CHEK2,CHORDC1,CHST15,CIT,CLCN3,CLK1,CLK2,COASY,CTPS1,DBI,DDR1,DDX18,DDX41,DDX5,DDX58,DHX32,DHX40,DNA2,DNAJA3,DYNC1LI1,D…
purine ribonucleoside triphosphate binding	GO:0035639	2.3504e-08	7.62886	1846	1742	251	18679	AACS,AARSD1,ABCA4,ABCC10,ABCC3,ABCE1,ABL1,ACLY,ACTR3,ACVR1,ADK,AFG3L2,AK4,AK6,ALDH18A1,ARF1,ARF4,ARL4A,ASCC3,ASNS,ASS1,ATAD2,ATAD5,ATP10B,ATP10D,ATP2B1,ATP2C2,ATP6AP1,ATP8B1,AURKB,BCKDK,BCR,BMS1,BTAF1,CASK,CCT2,CCT3,CCT6A,CCT7,CDC34,CDC6,CDC7,CDK1,CDK4,CDK5,CDK7,CDK9,CENPE,CHD4,CHEK1,CHEK2,CHORDC1,CIT,CLCN3,CLK1,CLK2,COASY,CTPS1,DDR1,DDX18,DDX41,DDX5,DDX58,DHX32,DHX40,DNA2,DNAJA3,DYNC1LI1,DYRK2,E…
purine nucleotide binding	GO:0017076	4.51818e-08	7.34504	1932	1742	259	18679	AACS,AARSD1,ABCA4,ABCC10,ABCC3,ABCE1,ABL1,ACBD3,ACLY,ACTR3,ACVR1,ADK,AFG3L2,AHCY,AK4,AK6,ALDH18A1,APRT,ARF1,ARF4,ARL4A,ASCC3,ASNS,ASS1,ATAD2,ATAD5,ATP10B,ATP10D,ATP2B1,ATP2C2,ATP6AP1,ATP8B1,AURKB,BAG2,BCKDK,BCR,BMS1,BTAF1,CASK,CCT2,CCT3,CCT6A,CCT7,CDC34,CDC6,CDC7,CDK1,CDK4,CDK5,CDK7,CDK9,CENPE,CHD4,CHEK1,CHEK2,CHORDC1,CHST15,CIT,CLCN3,CLK1,CLK2,COASY,CTPS1,DBI,DDR1,DDX18,DDX41,DDX5,DDX58,DHX32,DH…
ribonucleotide binding	GO:0032553	7.56419e-08	7.12124	1934	1742	258	18679	AACS,AARSD1,ABCA4,ABCC10,ABCC3,ABCE1,ABL1,ACBD3,ACLY,ACTR3,ACVR1,ADK,AFG3L2,AK4,AK6,ALDH18A1,APRT,ARF1,ARF4,ARL4A,ASCC3,ASNS,ASS1,ATAD2,ATAD5,ATP10B,ATP10D,ATP2B1,ATP2C2,ATP6AP1,ATP8B1,AURKB,BCKDK,BCR,BMS1,BTAF1,CASK,CCT2,CCT3,CCT6A,CCT7,CDC34,CDC6,CDC7,CDK1,CDK4,CDK5,CDK7,CDK9,CENPE,CHD4,CHEK1,CHEK2,CHORDC1,CHST15,CIT,CLCN3,CLK1,CLK2,COASY,CTPS1,DBI,DDR1,DDX18,DDX41,DDX5,DDX58,DHX32,DHX40,DNA2,D…
purine ribonucleotide binding	GO:0032555	7.61446e-08	7.11836	1917	1742	256	18679	AACS,AARSD1,ABCA4,ABCC10,ABCC3,ABCE1,ABL1,ACBD3,ACLY,ACTR3,ACVR1,ADK,AFG3L2,AK4,AK6,ALDH18A1,APRT,ARF1,ARF4,ARL4A,ASCC3,ASNS,ASS1,ATAD2,ATAD5,ATP10B,ATP10D,ATP2B1,ATP2C2,ATP6AP1,ATP8B1,AURKB,BCKDK,BCR,BMS1,BTAF1,CASK,CCT2,CCT3,CCT6A,CCT7,CDC34,CDC6,CDC7,CDK1,CDK4,CDK5,CDK7,CDK9,CENPE,CHD4,CHEK1,CHEK2,CHORDC1,CHST15,CIT,CLCN3,CLK1,CLK2,COASY,CTPS1,DBI,DDR1,DDX18,DDX41,DDX5,DDX58,DHX32,DHX40,DNA2,D…
anion binding	GO:0043168	1.5042e-07	6.82269	2413	1742	308	18679	AACS,AARSD1,ABCA4,ABCC10,ABCC3,ABCE1,ABL1,ACLY,ACTR3,ACVR1,ADK,AFG3L2,AIFM1,AK4,AK6,ALDH18A1,ANXA2,APRT,ARF1,ARF4,ARL4A,ASCC3,ASNS,ASS1,ATAD2,ATAD5,ATP10B,ATP10D,ATP2B1,ATP2C2,ATP6AP1,ATP8B1,AURKB,BCKDK,BCR,BMS1,BTAF1,CAPG,CASK,CBR3,CCT2,CCT3,CCT6A,CCT7,CDC34,CDC6,CDC7,CDK1,CDK4,CDK5,CDK7,CDK9,CENPE,CHD4,CHEK1,CHEK2,CHORDC1,CHST15,CIT,CLCN3,CLK1,CLK2,COASY,CRABP2,CTPS1,DDR1,DDX18,DDX41,DDX5,DDX58…
carbohydrate derivative binding	GO:0097367	3.32253e-07	6.47853	2282	1742	292	18679	AACS,AARSD1,ABCA4,ABCC10,ABCC3,ABCE1,ABL1,ACBD3,ACLY,ACTR3,ACVR1,ADK,AFG3L2,AK4,AK6,ALDH18A1,AOC1,APRT,ARF1,ARF4,ARL4A,ASCC3,ASNS,ASS1,ATAD2,ATAD5,ATP10B,ATP10D,ATP2B1,ATP2C2,ATP6AP1,ATP8B1,AURKB,BCKDK,BCR,BMS1,BTAF1,CASK,CCT2,CCT3,CCT6A,CCT7,CDC34,CDC6,CDC7,CDK1,CDK4,CDK5,CDK7,CDK9,CEACAM5,CEMIP,CENPE,CHD4,CHEK1,CHEK2,CHORDC1,CHST15,CIT,CLCN3,CLK1,CLK2,COASY,COL11A1,COL5A1,COMP,CTPS1,CXCL13,DBI,…
structural constituent of ribosome	GO:0003735	3.54394e-07	6.45051	171	1742	42	18679	MRPL12,MRPL13,MRPL15,MRPL17,MRPL18,MRPL19,MRPL22,MRPL24,MRPL28,MRPL3,MRPL33,MRPL42,MRPL49,MRPL9,MRPS15,MRPS16,MRPS17,MRPS18A,MRPS30,MRPS33,MRPS34,MRPS35,MRPS7,RPL10,RPL12,RPL17,RPL17-C18ORF32,RPL26L1,RPL30,RPL34,RPL36,RPL38,RPL39L,RPL4,RPL6,RPL8,RPLP1,RPS15A,RPS17,RPS18,RPS8,RSL24D1
identical protein binding	GO:0042802	3.65048e-07	6.43765	2063	1742	268	18679	ABI2,ACE2,ACVR1,ACY1,ADIPOR1,AGR2,AHCY,AIM2,AKR7A3,ALDH18A1,ALDOA,AMD1,ANXA1,ANXA2,AOC1,AQP5,ARL6IP1,ASNS,ASS1,ATIC,B2M,BAG2,BAG6,BANF1,BARD1,BCL11A,BIRC5,BTBD1,C14ORF166,CASC3,CASP6,CBX1,CBX3,CCDC6,CCT7,CD2AP,CD38,CD79A,CEACAM1,CEACAM5,CEACAM6,CEBPB,CEP131,CEP55,CEP57,CGGBP1,CHEK2,CISD1,CLDN10,CLDN3,CLDN7,CLK2,COL1A1,COL1A2,CPOX,CR2,CREB3,CSNK2B,CTPS1,DBI,DCPS,DCTD,DCTPP1,DDX58,DECR1,DGAT1,DLAT,…
unfolded protein binding	GO:0051082	5.84712e-07	6.23306	113	1742	32	18679	AFG3L2,CANX,CCT2,CCT3,CCT6A,CCT7,CHAF1B,DNAJA3,ERN2,HSP90AA1,HSP90AB1,HSP90B1,HSPA13,HSPA14,HSPA5,HSPA8,HSPD1,HSPE1,HYOU1,NACA,NAP1L4,NPM1,PFDN2,PFDN5,PPIA,PPIB,SCG5,SERPINH1,SIL1,TOMM20,TRAP1,UGGT1
cadherin binding	GO:0045296	5.96481e-07	6.2244	333	1742	65	18679	ACVR1,AHSA1,ALDOA,ANXA1,ANXA2,ATIC,BZW2,CAPG,CD2AP,CDH3,CHMP2B,CKAP5,CLINT1,CNN3,EIF2S3,EIF3E,ENO1,EPCAM,EPS15,FLNB,FNBP1L,GLOD4,HNRNPK,HSP90AB1,HSPA5,HSPA8,IDH1,JUP,KRT18,LAD1,LDHA,LYPLA2,MYH9,NCK1,NOP56,NUMB,PAK6,PARK7,PDXDC1,PFKP,PI4KA,PKM,PKP4,PLIN3,PPME1,PPP1CA,PUF60,RAN,RPL34,RPL6,RUVBL1,S100A11,S100P,SCRIB,SERBP1,SFN,SH3GL1,SH3GLB1,SLK,SND1,SNX2,TMPO,UBFD1,USO1,USP8
ribonucleoprotein complex binding	GO:0043021	6.56894e-07	6.1825	150	1742	38	18679	ABCE1,BAG6,BOP1,CCDC47,CKAP5,CSNK2B,DDX5,EIF1B,EIF2S1,EIF4A3,EIF6,ETF1,EZH2,HSPA5,MTIF2,NOLC1,NPM1,NVL,OXA1L,PPP1CA,PRMT3,PTCD3,RPLP1,RPN2,SEC61B,SERBP1,SND1,SNRPB,SNRPD2,SNRPG,SRP19,SRP54,SRP9,TIMM50,TMCO1,TMEM147,WDR12,YTHDF1
cell adhesion molecule binding	GO:0050839	1.96314e-06	5.70705	544	1742	91	18679	ACVR1,AHSA1,ALDOA,ANXA1,ANXA2,ATIC,BZW2,CAPG,CD2AP,CD9,CDH3,CHMP2B,CKAP5,CLINT1,CNN3,COL3A1,COL5A1,COMP,DMD,DSC2,DSG2,DSP,EIF2S3,EIF3E,ENO1,EPCAM,EPS15,FAP,FERMT1,FLNB,FNBP1L,GLOD4,HNRNPK,HSP90AB1,HSPA5,HSPA8,IDH1,ISG15,ITGA2,ITGAV,JUP,KRT18,LAD1,LDHA,LYPLA2,MSN,MYH9,NCK1,NOP56,NUMB,PAK6,PARK7,PDXDC1,PFKP,PI4KA,PKM,PKP4,PLIN3,POSTN,PPIA,PPME1,PPP1CA,PTK2,PTPRF,PTPRZ1,PUF60,RAN,RPL34,RPL6,RUVBL1,S…
ATPase	GO:0016887	8.28213e-06	5.08186	553	1742	90	18679	ABCA4,ABCC10,ABCC3,ABCE1,AFG3L2,AK6,ANXA1,ASCC3,ATAD2,ATAD5,ATP10B,ATP10D,ATP1B1,ATP2B1,ATP2C2,ATP6V0E2,ATP6V1E1,ATP6V1F,ATP8B1,BTAF1,CCT2,CCT3,CCT6A,CCT7,CDK7,CENPE,CHD4,DDX18,DDX41,DDX5,DDX58,DHX32,DHX40,DNA2,EIF4A1,EIF4A3,ERCC6L,HELLS,HLTF,HSP90AA1,HSP90AB1,HSP90B1,HSPA13,HSPA14,HSPA4L,HSPA5,HSPA8,HSPD1,HSPE1,HYOU1,KIF14,KIF16B,KIF18A,KIF18B,KIF20A,KIF2A,KIF2C,KIF4A,MCM2,MCM3,MCM4,MCM6,MCM7,MS…
structural molecule activity	GO:0005198	2.6985e-05	4.56888	701	1742	106	18679	ACTR3,ADD3,ARPC2,BICD1,CCDC6,CD2AP,CILP,CLDN10,CLDN3,CLDN7,COL10A1,COL11A1,COL18A1,COL1A1,COL1A2,COL3A1,COL5A1,COL5A2,COMP,COPB1,COPG1,CRYBG3,DCN,DLG3,DMD,DSP,ECM1,FGL2,JUP,KRT10,KRT15,KRT17,KRT18,KRT6B,LAD1,LAMC1,MAP7,MFAP2,MPZL1,MRPL12,MRPL13,MRPL15,MRPL17,MRPL18,MRPL19,MRPL22,MRPL24,MRPL28,MRPL3,MRPL33,MRPL42,MRPL49,MRPL9,MRPS15,MRPS16,MRPS17,MRPS18A,MRPS30,MRPS33,MRPS34,MRPS35,MRPS7,MSN,MXRA5…
catalytic activity, acting on RNA	GO:0140098	3.21735e-05	4.4925	394	1742	68	18679	AARSD1,AGO2,APEX1,CNOT8,CRCP,DCP2,DDX18,DDX41,DDX5,DDX58,DHX32,DHX40,DROSHA,DUS1L,DUS4L,EIF4A1,EIF4A3,EMG1,ERI2,ERN2,EXOSC4,EXOSC5,EXOSC7,FBL,FEN1,FTO,FTSJ3,GATC,HARS2,HRSP12,IARS2,LACTB2,LARS2,MEPCE,METTL1,NOP2,NSUN5,PARN,POLR1C,POLR2D,POLR2F,POLR2G,POLR2H,POLR2I,POLR2K,POP7,PPP1R8,PTGES3L-AARSD1,PTRH2,PUS3,RAD54B,RNASEH2A,RPP38,RPP40,RTCB,SARS2,SKIV2L,SND1,TARBP1,TARS2,TGS1,THUMPD2,TRIT1,TRMT11…
protein-containing complex binding	GO:0044877	3.69182e-05	4.43276	1304	1742	174	18679	ABCE1,ABL1,ACTL6A,ACTR3,ACTR6,ACVR1,ADD3,AOC1,AP2B1,APEX1,ARPC1A,ARPC2,ARPC5L,ATMIN,ATP1B1,ATP5J,BAG6,BCAP31,BICD1,BIRC3,BOP1,CAPG,CASP3,CCDC47,CD2AP,CD9,CDC20,CDK4,CDK5RAP1,CDKN1B,CEP131,CHD4,CKAP5,COCH,COL3A1,COL5A1,COMP,CRTAP,CSNK2B,CYFIP1,DCN,DDB1,DDR1,DDX5,DMD,DNAJA3,DSTN,EIF1B,EIF2S1,EIF4A3,EIF6,EPCAM,EPHB2,ETF1,EZH2,FADD,FAP,FBL,FBXO5,FERMT1,GCLM,GLRB,GNA15,GNAI1,GNAI3,HDAC1,HDAC2,HMGN1,HN…
catalytic activity, acting on DNA	GO:0140097	4.89052e-05	4.31064	299	1742	55	18679	ANXA1,APEX1,APEX2,ASCC3,ATAD5,BTAF1,CDK7,CHD4,DDX18,DDX41,DDX5,DDX58,DHX32,DHX40,DKC1,DNA2,DNMT1,DNMT3A,EIF4A1,EIF4A3,ERCC6L,FEN1,FTO,HELLS,HLTF,MCM2,MCM3,MCM4,MCM6,MCM7,MSH2,NEIL3,PCNA,PLD3,POLD3,POLE2,POLE3,RAD54B,RBBP4,RBBP8,RECQL4,REV1,REV3L,RFC1,RFC2,RFC4,RUVBL1,SETX,SKIV2L,SMC6,SUB1,TDG,TDP1,TOP1,TOP2A
ubiquitin-like protein ligase binding	GO:0044389	0.00027587	3.5593	316	1742	55	18679	ABI2,AUP1,BAG2,BAG6,CASC3,CCNB1,CCT2,CDK5RAP3,CEBPB,CHEK2,CUL7,DDX58,DLG3,EIF4E2,ERBB3,FAF2,FANCL,FZD6,GABARAPL2,GPI,GPR37,HERC2,HIF1A,HLTF,HSP90AA1,HSP90AB1,HSPA5,HSPA8,HSPD1,ISG15,NDUFS2,NPLOC4,PINK1,PRKACB,PSMD1,RBX1,RRAGA,SCAMP3,SLC22A18,SLC25A5,SMC6,SPOP,SQSTM1,STAM,TMBIM6,TRIB1,TRIB2,TUBB,UBB,UBE2A,UBE2C,UBE2J1,UBE2K,UBE2L3,XBP1
translation initiation factor activity	GO:0003743	0.000849653	3.07076	58	1742	17	18679	AGO2,DENR,EIF1B,EIF2B4,EIF2D,EIF2S1,EIF2S3,EIF3B,EIF3D,EIF3E,EIF3H,EIF4A1,EIF4E,EIF4E2,EIF4G1,EIF6,MTIF2
snoRNA binding	GO:0030515	0.000968241	3.01402	32	1742	12	18679	BMS1,DIEXF,DKC1,GAR1,IMP4,NHP2,NHP2L1,NOLC1,NOP14,NOP56,NUDT1,UTP6
ATPase, acting on DNA	GO:0008094	0.00096883	3.01375	185	1742	36	18679	ANXA1,ASCC3,ATAD5,BTAF1,CDK7,CHD4,DDX18,DDX41,DDX5,DDX58,DHX32,DHX40,DNA2,EIF4A1,EIF4A3,ERCC6L,HELLS,HLTF,MCM2,MCM3,MCM4,MCM6,MCM7,MSH2,RAD54B,RBBP4,RECQL4,RFC1,RFC2,RFC4,RUVBL1,SETX,SKIV2L,SMC6,SUB1,TOP2A
DNA replication origin binding	GO:0003688	0.00102029	2.99127	23	1742	10	18679	CDC45,CDC6,HSPD1,MCM10,MCM2,MCM3,MCM4,MCM6,MCM7,ORC2
catalytic activity, acting on a protein	GO:0140096	0.0014686	2.8331	2336	1742	273	18679	ABL1,ACE2,ACVR1,ADAM28,ADAMDEC1,ADAMTS2,AFG3L2,AGA,AMZ2,AURKB,B3GNT3,BARD1,BCKDK,BCR,BIRC3,BSPRY,C1GALT1,CAPN1,CASK,CASP3,CASP6,CASP7,CDC34,CDC7,CDK1,CDK4,CDK5,CDK7,CDK9,CDKN2A,CDKN3,CHEK1,CHEK2,CIT,CKAP5,CLK1,CLK2,COPS6,CPD,CPNE3,CPZ,CRELD2,CSNK2B,CTSD,CTSO,DDR1,DLAT,DPM1,DPP3,DTX2,DUSP4,DYRK2,EFNB3,EGLN3,EIF3H,EPHA4,EPHB2,EPHB4,ERBB3,ERN2,ESPL1,EZH2,F12,FAM98A,FANCL,FAP,FASTK,FBL,FBXO2,FGL2,FIC…
hydrolase activity	GO:0016787	0.0015007	2.82371	2357	1742	275	18679	AARSD1,ABHD14A-ACY1,ABHD4,ACE2,ACOT13,ACP2,ACP6,ACY1,ADAM28,ADAMDEC1,ADAMTS2,ADAR,ADAT1,AFG3L2,AGA,AGO2,AHCY,AKR7A2,AMPD3,AMZ2,APEX1,APEX2,APMAP,APOBEC3B,ARG2,ASCC3,ATAD2,ATIC,ATP6V0E2,ATP6V1E1,BMS1,BNIP2,BPHL,BTAF1,CAPN1,CASP3,CASP6,CASP7,CD38,CDKN3,CEMIP,CENPE,CHD4,CNOT8,COPS6,CPD,CPZ,CTSD,CTSO,DCP2,DCPS,DCTD,DCTPP1,DDX18,DDX41,DDX5,DDX58,DHX32,DHX40,DMD,DNA2,DPP3,DROSHA,DUSP4,EIF2S3,EIF3H,EIF4…
ubiquitin protein ligase binding	GO:0031625	0.00166713	2.77803	298	1742	50	18679	ABI2,AUP1,BAG2,BAG6,CASC3,CCT2,CHEK2,CUL7,DDX58,DLG3,EIF4E2,ERBB3,FAF2,FANCL,FZD6,GABARAPL2,GPI,GPR37,HERC2,HIF1A,HLTF,HSP90AA1,HSP90AB1,HSPA5,HSPA8,HSPD1,ISG15,NDUFS2,NPLOC4,PINK1,PRKACB,PSMD1,RBX1,RRAGA,SCAMP3,SLC22A18,SLC25A5,SMC6,SPOP,SQSTM1,TMBIM6,TRIB1,TRIB2,TUBB,UBB,UBE2A,UBE2J1,UBE2K,UBE2L3,XBP1
proteasome-activating activity	GO:0036402	0.00200531	2.69782	6	1742	5	18679	PSMC1,PSMC2,PSMC4,PSMC5,PSMC6
transferase activity	GO:0016740	0.00282181	2.54947	2341	1742	271	18679	ABHD4,ABL1,ACLY,ACVR1,ADK,AK4,AK6,ALDH18A1,ALG3,ALG6,ALG8,AMACR,APRT,ATIC,AURKB,B3GNT3,B3GNTL1,B4GALT3,BARD1,BCKDK,BCR,BIRC3,BSPRY,C1GALT1,CASD1,CASK,CD38,CDC34,CDC7,CDK1,CDK4,CDK5,CDK5RAP1,CDK7,CDK9,CDKN1B,CDKN2A,CERS6,CHEK1,CHEK2,CHPF,CHPF2,CHST15,CIT,CKAP5,CKS1B,CLK1,CLK2,COASY,CPNE3,CRCP,CSNK2B,DDR1,DGAT1,DKC1,DLAT,DNMT1,DNMT3A,DPAGT1,DPM1,DTX2,DYRK2,E4F1,EFNB3,EMG1,EPHA4,EPHB2,EPHB4,ERBB3,ER…
protein folding chaperone	GO:0044183	0.00305258	2.51533	36	1742	12	18679	CCDC47,CCT2,CCT3,CCT6A,CCT7,HSP90AB1,HSPA13,HSPA14,HSPA5,HSPA8,HSPB1,PFDN2
telomerase RNA binding	GO:0070034	0.00405123	2.39241	22	1742	9	18679	DCP2,DKC1,GAR1,HNRNPC,NHP2,PARN,SMG7,SNRPB,SNRPD3
kinase binding	GO:0019900	0.00417196	2.37966	757	1742	102	18679	AATF,ABI2,ABL1,ACVR1,ADIPOR1,ATF7,ATP1B1,AURKB,BARD1,BCL11A,BICD1,BLNK,BORA,CCNA2,CCNB1,CDC6,CDK5,CDK5RAP1,CDK5RAP3,CDK9,CDKN1B,CDKN2A,CEACAM1,CEBPB,CEP68,CHEK2,CIB1,CIT,CKS1B,CPNE3,DLG3,DNAJA3,DNAJC3,DSP,DUSP4,DVL1,EPHA4,FBXO5,FOXM1,GLRX3,GSTP1,HIF1A,HSP90AA1,HSP90AB1,HSPB1,IRS1,ITGAV,JTB,JUP,KIF14,KIF20A,LDHA,LRRC14,MSH2,MSN,MST1,MYCN,NCK1,NELL2,NPM1,PARK7,PARN,PARP1,PCNA,PDPK1,PIH1D1,PINK1,PJA…
protein homodimerization activity	GO:0042803	0.00447889	2.34883	679	1742	93	18679	ACVR1,AOC1,ATIC,B2M,BANF1,BARD1,BCL11A,CEACAM1,CEACAM5,CEBPB,CEP131,CEP57,CHEK2,CPOX,CR2,CREB3,DPY30,DROSHA,ECT2,ENO1,FAP,FICD,G6PD,GGCT,GID8,GOLGA5,GREM1,GSS,GSTZ1,HOOK1,HSP90AA1,HSP90AB1,HSPB1,IDE,IDH1,INHBB,IRAK3,JUP,KLHL7,MAD2L1,MAN2A1,MAP3K9,MFF,MMACHC,MSH2,MUT,MYH9,NPM1,OXA1L,PAFAH1B3,PARK7,PDCD6,PHB2,PNPO,PON1,PON3,PPCS,PRPS2,PSMD7,PSPH,RRAGA,RRM2,S100A11,S100P,SFPQ,SH3GLB1,SHMT1,SHMT2,SLK…
heat shock protein binding	GO:0031072	0.00447889	2.34883	127	1742	26	18679	AHSA1,BAG2,BAG6,CDK5,CDKN1B,CHORDC1,DNAJA3,DNAJC9,FICD,GPR37,HDAC2,HIF1A,HSP90AB1,HSPA13,HSPA14,HSPA5,HSPA8,KPNB1,METTL18,METTL22,PTGES3L,SLC12A2,STIP1,TELO2,TOMM34,TTC4
translation regulator activity, nucleic acid binding	GO:0090079	0.00659279	2.18093	123	1742	25	18679	AGO2,DENR,DHFR,EIF1B,EIF2B4,EIF2D,EIF2S1,EIF2S3,EIF3B,EIF3D,EIF3E,EIF3H,EIF4A1,EIF4E,EIF4E2,EIF4G1,EIF6,ETF1,MTIF2,PABPC1,PAIP1,SHMT1,SHMT2,TCEAL4,TUFM
DNA helicase activity	GO:0003678	0.00728961	2.1373	76	1742	18	18679	ANXA1,ASCC3,CHD4,DNA2,ERCC6L,MCM2,MCM3,MCM4,MCM6,MCM7,RAD54B,RECQL4,RFC2,RFC4,RUVBL1,SETX,SMC6,SUB1
translation regulator activity	GO:0045182	0.00803703	2.0949	154	1742	29	18679	AGO2,CYFIP1,DENR,DHFR,EIF1B,EIF2B4,EIF2D,EIF2S1,EIF2S3,EIF3B,EIF3D,EIF3E,EIF3H,EIF4A1,EIF4A3,EIF4E,EIF4E2,EIF4EBP1,EIF4G1,EIF6,ETF1,MTIF2,PABPC1,PAIP1,RPL10,SHMT1,SHMT2,TCEAL4,TUFM
helicase activity	GO:0004386	0.00936909	2.0283	163	1742	30	18679	ANXA1,ASCC3,BTAF1,CHD4,DDX18,DDX41,DDX5,DDX58,DHX32,DHX40,DNA2,EIF4A1,EIF4A3,ERCC6L,HELLS,HLTF,MCM2,MCM3,MCM4,MCM6,MCM7,RAD54B,RECQL4,RFC2,RFC4,RUVBL1,SETX,SKIV2L,SMC6,SUB1
oxidoreductase activity	GO:0016491	0.0106246	1.97369	770	1742	101	18679	AIFM1,AKR1A1,AKR1B10,AKR7A2,AKR7A3,ALDH18A1,AOC1,APEX1,BDH2,CBR3,COX5A,COX6B1,COX6C,COX7B,COX8A,CP,CPOX,CYC1,CYCS,CYP24A1,CYP27B1,CYP2J2,DECR1,DECR2,DHFR,DHRS1,DHRS11,DHTKD1,DLAT,DUS1L,DUS4L,EGLN3,EHHADH,FA2H,FTO,G6PD,GAPDH,GCLM,GLRX3,GLRX5,GPX1,GPX2,GPX4,GSR,GSTP1,GSTZ1,HGD,HSD17B10,HSD17B8,HSPBAP1,HTATIP2,IDH1,IDH2,IMPDH2,KDM1A,KDM3A,LDHA,LOXL1,MDH2,MMACHC,MSRB1,MTHFD2,NDUFA1,NDUFA6,NDUFB2,NDUF…
NF-kappaB binding	GO:0051059	0.0133449	1.87468	31	1742	10	18679	APEX1,BRMS1,CDK5RAP3,CDKN2A,DNAJA3,HDAC1,HDAC2,MTDH,NPM1,PSMA6
cell adhesive protein binding involved in bundle of His cell-Purkinje myocyte communication	GO:0086083	0.0133449	1.87468	5	1742	4	18679	DSC2,DSG2,DSP,JUP
box H/ACA snoRNA binding	GO:0034513	0.0133449	1.87468	5	1742	4	18679	DKC1,GAR1,NHP2,NOLC1
protein kinase binding	GO:0019901	0.0134517	1.87122	677	1742	90	18679	AATF,ABL1,ACVR1,ADIPOR1,ATF7,ATP1B1,BCL11A,BICD1,BLNK,BORA,CCNA2,CCNB1,CDK5,CDK5RAP1,CDK5RAP3,CDK9,CDKN1B,CDKN2A,CEACAM1,CEP68,CHEK2,CIB1,CIT,CKS1B,CPNE3,DNAJA3,DNAJC3,DSP,DUSP4,DVL1,EPHA4,FBXO5,FOXM1,GLRX3,GSTP1,HIF1A,HSP90AA1,HSP90AB1,HSPB1,IRS1,ITGAV,JTB,JUP,KIF14,KIF20A,MSH2,MSN,MST1,NCK1,NELL2,NPM1,PARN,PARP1,PCNA,PDPK1,PIH1D1,PINK1,PJA2,PLK1,PPME1,PPP1CB,PRC1,PTEN,PTK2,RACGAP1,RHOD,RNF13,SD…
NAD binding	GO:0051287	0.0178966	1.74723	56	1742	14	18679	AHCY,BDH2,EHHADH,GAPDH,HSD17B8,IDH1,IDH2,LDHA,NDUFS2,PARP1,PHGDH,SIRT7,SORD,UGDH
electron transfer activity	GO:0009055	0.0180755	1.74291	140	1742	26	18679	AKR1A1,AKR7A2,AKR7A3,COX5A,COX6B1,COX6C,COX7B,COX8A,CYC1,CYCS,GPX2,GSR,NDUFA1,NDUFA6,NDUFB2,NDUFB3,NDUFS2,NDUFS3,NDUFS5,NDUFS6,PHGDH,SRD5A1,UQCRH,UQCRHL,UQCRQ,XDH
isomerase activity	GO:0016853	0.0188397	1.72493	171	1742	30	18679	AMACR,CRELD2,CYP2J2,DKC1,EHHADH,ENOPH1,FKBP11,FKBP14,FKBP2,GPI,GSTZ1,HSPD1,IDI1,MIF,MUT,PDIA4,PDIA6,PPIA,PPIB,PPIC,PPIE,PPWD1,PUS3,PUS7,RANBP2,RPIA,SPAST,TOP1,TOP2A,TXNDC5
monosaccharide binding	GO:0048029	0.0225962	1.64596	71	1742	16	18679	ALDOA,DPM1,EGLN3,G6PD,GPI,HK1,OGFOD3,P4HA1,PFKP,PLOD1,PLOD2,PLOD3,PYGL,RPIA,SLC2A5,TALDO1
chaperone binding	GO:0051087	0.0225962	1.64596	106	1742	21	18679	AHSA1,BAG2,BIRC5,CDKN1B,CP,DNAJC3,FICD,GRN,HSPA5,HSPA8,HSPD1,HSPE1,HYOU1,PTGES3L,SDF2L1,SLC12A2,SOD1,STIP1,TBCA,TIMM10,TIMM9
metal cluster binding	GO:0051540	0.0225962	1.64596	71	1742	16	18679	ABCE1,BOLA2,BOLA2B,CDK5RAP1,CISD1,DNA2,GLRX3,GLRX5,ISCU,KIF4A,LIAS,NDUFS2,PPAT,REV3L,TYW1,XDH
magnesium ion binding	GO:0000287	0.0225962	1.64596	221	1742	36	18679	ABL1,ARF1,ATP10B,ATP10D,ATP8B1,DCTPP1,DYRK2,ENO1,ENO2,ENOPH1,ERN2,FEN1,GEM,GNAI1,GSS,IDH1,IDH2,IDI1,IRAK3,KCNMB3,MSH2,MTHFD2,NUAK2,PDCD6,PINK1,PKM,PLK1,PPM1B,PRKACB,PRPS2,PSPH,RAN,S100P,SRPK1,TDG,TOP2A
misfolded protein binding	GO:0051787	0.0225962	1.64596	28	1742	9	18679	BAG6,DNAJC3,F12,HSPA13,HSPA14,HSPA5,HSPA8,SDF2,SDF2L1
iron-sulfur cluster binding	GO:0051536	0.0225962	1.64596	71	1742	16	18679	ABCE1,BOLA2,BOLA2B,CDK5RAP1,CISD1,DNA2,GLRX3,GLRX5,ISCU,KIF4A,LIAS,NDUFS2,PPAT,REV3L,TYW1,XDH
translation factor activity, RNA binding	GO:0008135	0.0227891	1.64227	99	1742	20	18679	AGO2,DENR,EIF1B,EIF2B4,EIF2D,EIF2S1,EIF2S3,EIF3B,EIF3D,EIF3E,EIF3H,EIF4A1,EIF4E,EIF4E2,EIF4G1,EIF6,ETF1,MTIF2,TCEAL4,TUFM
single-stranded DNA binding	GO:0003697	0.0229782	1.63868	121	1742	23	18679	ANXA1,CDC45,HSPD1,MCM10,MCM2,MCM3,MCM4,MCM6,MCM7,MSH2,NEIL3,POLR2D,POLR2G,POLR2H,RAD51AP1,RBBP8,REXO4,RPA3,SMC6,SUB1,TDP1,TOP1,WDR48
cysteine-type endopeptidase inhibitor activity	GO:0004869	0.0232363	1.63383	52	1742	13	18679	BIRC3,BIRC5,CD27,CST1,CST4,CSTA,CSTB,NOL3,PTTG1,SERPINB3,UBE2Z,WFDC2,XIAP
cadherin binding involved in cell-cell adhesion	GO:0098641	0.0232363	1.63383	18	1742	7	18679	ANXA1,ANXA2,CNN3,EPCAM,KRT18,PPP1CA,S100A11
procollagen-lysine 5-dioxygenase activity	GO:0008475	0.0242368	1.61552	3	1742	3	18679	PLOD1,PLOD2,PLOD3
catalytic activity, acting on a tRNA	GO:0140101	0.0289786	1.53792	131	1742	24	18679	AARSD1,DUS1L,DUS4L,FTO,GATC,HARS2,IARS2,LARS2,METTL1,POP7,PTGES3L-AARSD1,PTRH2,PUS3,RPP38,RPP40,SARS2,TARBP1,TARS2,THUMPD2,TRIT1,TRMT61B,TSEN34,TYW1,YARS
threonine-type endopeptidase activity	GO:0004298	0.0294703	1.53062	14	1742	6	18679	PSMA4,PSMB2,PSMB3,PSMB4,PSMB5,TASP1
RNA cap binding	GO:0000339	0.0319675	1.49529	19	1742	7	18679	AGO2,CYFIP1,DCPS,EIF3D,EIF4A1,EIF4E,EIF4E2
ribosome binding	GO:0043022	0.0353382	1.45176	68	1742	15	18679	BAG6,CCDC47,EIF2S1,EIF6,ETF1,HSPA5,OXA1L,PRMT3,RPN2,SEC61B,SERBP1,SRP19,TMCO1,TMEM147,YTHDF1
rRNA binding	GO:0019843	0.0353382	1.45176	68	1742	15	18679	BRIX1,DIEXF,EMG1,GTF3A,IMP4,MRPL18,MRPS17,MRPS18A,MRPS7,NPM1,PTCD3,RPL12,RPL8,RPS18,RRS1
ribonuclease activity	GO:0004540	0.0358325	1.44572	111	1742	21	18679	AGO2,APEX1,CNOT8,DCP2,DROSHA,ERI2,ERN2,EXOSC4,EXOSC5,EXOSC7,FEN1,HRSP12,LACTB2,PARN,POP7,PPP1R8,RNASEH2A,RPP38,RPP40,SND1,TSEN34
protein dimerization activity	GO:0046983	0.0395125	1.40327	1073	1742	129	18679	ACVR1,AIFM1,AOC1,ARNTL2,ATIC,ATP1B1,B2M,BANF1,BARD1,BCL11A,CEACAM1,CEACAM5,CEACAM6,CEBPB,CENPA,CEP131,CEP57,CHEK2,CPOX,CR2,CREB3,DPY30,DROSHA,E2F3,E2F5,E2F6,ECT2,ENO1,ERBB3,FAP,FICD,G6PD,GGCT,GID8,GOLGA5,GREM1,GSS,GSTZ1,HIF1A,HIST1H2AC,HIST1H2BC,HIST1H2BD,HIST1H2BK,HIST1H4J,HOOK1,HSP90AA1,HSP90AB1,HSPB1,IDE,IDH1,INHBB,IRAK3,JUP,KLHL7,KRT10,LSM5,MAD2L1,MAN2A1,MAP3K9,MFF,MMACHC,MSH2,MUT,MYCN,MYH9,N…
nucleosome binding	GO:0031491	0.045884	1.33834	70	1742	15	18679	ACTL6A,ACTR6,CHD4,HDAC1,HDAC2,HMGN1,HNRNPC,NAP1L4,PARP2,RBBP4,RNF4,SMARCE1,SSRP1,VRK1,ZNHIT1
ion binding	GO:0043167	0.045884	1.33834	6056	1742	620	18679	AACS,AARSD1,ABCA4,ABCC10,ABCC3,ABCE1,ABL1,ACE2,ACLY,ACOT13,ACTR3,ACVR1,ACY1,ADAM28,ADAMDEC1,ADAMTS2,ADAR,ADAT1,ADIPOR1,ADK,ADNP,AFG3L2,AGO2,AIFM1,AK4,AK6,ALDH18A1,AMD1,AMPD3,AMZ2,ANKMY2,ANKZF1,ANXA1,ANXA2,AOC1,APEX1,APEX2,APOBEC3B,APRT,ARF1,ARF4,ARFGAP1,ARFGAP3,ARG2,ARL4A,ASAP2,ASCC3,ASNS,ASS1,ASXL1,ATAD2,ATAD5,ATF7,ATMIN,ATOX1,ATP10B,ATP10D,ATP2B1,ATP2C2,ATP6AP1,ATP8B1,AURKB,B4GALT3,BARD1,BAZ2B,…

## Sheet: Cellular Component
term_name	term_id	adjusted_p_value	negative_log10_of_adjusted_p_value	term_size	query_size	intersection_size	effective_domain_size	intersections
membrane-enclosed lumen	GO:0031974	1.09101e-62	61.9622	5579	1740	833	18964	AATF,ABCE1,ABI2,ABL1,ACE2,ACLY,ACP2,ACP6,ACTL6A,ACTR6,ADAR,ADD3,ADK,AFTPH,AGA,AGO2,AHCTF1,AIFM1,AIM2,AK4,AK6,AKIP1,ALDOA,AMACR,AMPD3,ANKRD17,ANP32E,ANXA1,ANXA2,AOC1,APEX1,APEX2,APOBEC3B,APRT,ARG2,ARHGAP32,ARL4A,ARNTL2,ARPC2,ASCC2,ASCC3,ASF1B,ASXL1,ATAD2,ATF7,ATMIN,ATP10D,ATP2B1,ATP8B1,AURKB,B2M,BAG6,BANF1,BARD1,BCKDK,BCL11A,BCL9,BIRC3,BIRC5,BMS1,BOP1,BRD9,BRIX1,BRMS1,BTAF1,BTBD1,BUB3,C11ORF24,C14…
intracellular organelle lumen	GO:0070013	1.09101e-62	61.9622	5579	1740	833	18964	AATF,ABCE1,ABI2,ABL1,ACE2,ACLY,ACP2,ACP6,ACTL6A,ACTR6,ADAR,ADD3,ADK,AFTPH,AGA,AGO2,AHCTF1,AIFM1,AIM2,AK4,AK6,AKIP1,ALDOA,AMACR,AMPD3,ANKRD17,ANP32E,ANXA1,ANXA2,AOC1,APEX1,APEX2,APOBEC3B,APRT,ARG2,ARHGAP32,ARL4A,ARNTL2,ARPC2,ASCC2,ASCC3,ASF1B,ASXL1,ATAD2,ATF7,ATMIN,ATP10D,ATP2B1,ATP8B1,AURKB,B2M,BAG6,BANF1,BARD1,BCKDK,BCL11A,BCL9,BIRC3,BIRC5,BMS1,BOP1,BRD9,BRIX1,BRMS1,BTAF1,BTBD1,BUB3,C11ORF24,C14…
organelle lumen	GO:0043233	1.09101e-62	61.9622	5579	1740	833	18964	AATF,ABCE1,ABI2,ABL1,ACE2,ACLY,ACP2,ACP6,ACTL6A,ACTR6,ADAR,ADD3,ADK,AFTPH,AGA,AGO2,AHCTF1,AIFM1,AIM2,AK4,AK6,AKIP1,ALDOA,AMACR,AMPD3,ANKRD17,ANP32E,ANXA1,ANXA2,AOC1,APEX1,APEX2,APOBEC3B,APRT,ARG2,ARHGAP32,ARL4A,ARNTL2,ARPC2,ASCC2,ASCC3,ASF1B,ASXL1,ATAD2,ATF7,ATMIN,ATP10D,ATP2B1,ATP8B1,AURKB,B2M,BAG6,BANF1,BARD1,BCKDK,BCL11A,BCL9,BIRC3,BIRC5,BMS1,BOP1,BRD9,BRIX1,BRMS1,BTAF1,BTBD1,BUB3,C11ORF24,C14…
intracellular membrane-bounded organelle	GO:0043231	1.06697e-56	55.9718	12046	1740	1402	18964	AARSD1,AATF,ABCA4,ABCC10,ABCE1,ABHD4,ABI2,ABL1,ACBD3,ACE2,ACLY,ACOT13,ACP2,ACP6,ACTL6A,ACTR3,ACTR6,ADAM28,ADAR,ADD3,ADK,ADNP,AFG3L2,AFTPH,AGA,AGO2,AGR2,AHCTF1,AHCY,AHSA1,AIFM1,AIM2,AIMP2,AK4,AK6,AKIP1,AKR1B10,AKR7A2,ALDH18A1,ALDOA,ALG3,ALG6,ALG8,AMACR,AMPD3,ANKRD17,ANP32E,ANXA1,ANXA2,AOC1,AP1M2,AP2B1,AP3D1,AP3S1,APEX1,APEX2,APOBEC3B,APOO,APRT,AQP5,ARF1,ARF4,ARFGAP1,ARFGAP3,ARG2,ARHGAP32,ARL4A,ARL…
membrane-bounded organelle	GO:0043227	3.17614e-55	54.4981	13201	1740	1486	18964	AARSD1,AATF,ABCA4,ABCC10,ABCE1,ABHD4,ABI2,ABL1,ACBD3,ACE2,ACLY,ACOT13,ACP2,ACP6,ACTL6A,ACTR3,ACTR6,ACY1,ADAM28,ADAR,ADD3,ADK,ADNP,AFG3L2,AFTPH,AGA,AGO2,AGR2,AGT,AHCTF1,AHCY,AHSA1,AIFM1,AIM2,AIMP2,AK4,AK6,AKIP1,AKR1A1,AKR1B10,AKR7A2,AKR7A3,ALDH18A1,ALDOA,ALG3,ALG6,ALG8,ALMS1,AMACR,AMPD3,ANKMY2,ANKRD17,ANP32E,ANXA1,ANXA2,AOC1,AP1M2,AP2B1,AP3D1,AP3S1,APEX1,APEX2,APOBEC3B,APOO,APRT,AQP5,ARF1,ARF4,ARF…
intracellular anatomical structure	GO:0005622	5.69238e-54	53.2447	14808	1740	1595	18964	AACS,AARSD1,AATF,ABCA4,ABCC10,ABCE1,ABHD14A-ACY1,ABHD4,ABI2,ABL1,ACBD3,ACE2,ACLY,ACOT13,ACP2,ACP6,ACTL6A,ACTR3,ACTR6,ACY1,ADAM28,ADAR,ADD3,ADK,ADM,ADNP,AFG3L2,AFTPH,AGA,AGO2,AGR2,AGT,AHCTF1,AHCY,AHSA1,AIDA,AIFM1,AIM2,AIMP2,AK4,AK6,AKIP1,AKR1A1,AKR1B10,AKR7A2,AKR7A3,ALDH18A1,ALDOA,ALG3,ALG6,ALG8,ALMS1,AMACR,AMD1,AMPD3,ANKRD17,ANKZF1,ANP32E,ANXA1,ANXA2,AOC1,AP1M2,AP2B1,AP3D1,AP3S1,APEX1,APEX2,APOBE…
organelle	GO:0043226	5.29933e-48	47.2758	14027	1740	1529	18964	AARSD1,AATF,ABCA4,ABCC10,ABCE1,ABHD4,ABI2,ABL1,ACBD3,ACE2,ACLY,ACOT13,ACP2,ACP6,ACTL6A,ACTR3,ACTR6,ACY1,ADAM28,ADAR,ADD3,ADK,ADNP,AFG3L2,AFTPH,AGA,AGO2,AGR2,AGT,AHCTF1,AHCY,AHSA1,AIFM1,AIM2,AIMP2,AK4,AK6,AKIP1,AKR1A1,AKR1B10,AKR7A2,AKR7A3,ALDH18A1,ALDOA,ALG3,ALG6,ALG8,ALMS1,AMACR,AMPD3,ANKMY2,ANKRD17,ANP32E,ANXA1,ANXA2,AOC1,AP1M2,AP2B1,AP3D1,AP3S1,APEX1,APEX2,APOBEC3B,APOO,APRT,AQP5,ARF1,ARF4,ARF…
intracellular organelle	GO:0043229	3.55255e-47	46.4495	13117	1740	1460	18964	AARSD1,AATF,ABCA4,ABCC10,ABCE1,ABHD4,ABI2,ABL1,ACBD3,ACE2,ACLY,ACOT13,ACP2,ACP6,ACTL6A,ACTR3,ACTR6,ADAM28,ADAR,ADD3,ADK,ADNP,AFG3L2,AFTPH,AGA,AGO2,AGR2,AHCTF1,AHCY,AHSA1,AIFM1,AIM2,AIMP2,AK4,AK6,AKIP1,AKR1B10,AKR7A2,ALDH18A1,ALDOA,ALG3,ALG6,ALG8,ALMS1,AMACR,AMPD3,ANKRD17,ANP32E,ANXA1,ANXA2,AOC1,AP1M2,AP2B1,AP3D1,AP3S1,APEX1,APEX2,APOBEC3B,APOO,APRT,AQP5,ARF1,ARF4,ARFGAP1,ARFGAP3,ARG2,ARHGAP32,ARL…
cytoplasm	GO:0005737	1.54405e-41	40.8113	11951	1740	1353	18964	AACS,AARSD1,AATF,ABCA4,ABCC10,ABCE1,ABHD14A-ACY1,ABHD4,ABI2,ABL1,ACBD3,ACE2,ACLY,ACOT13,ACP2,ACP6,ACTR3,ACTR6,ACY1,ADAM28,ADAR,ADD3,ADK,ADM,ADNP,AFG3L2,AFTPH,AGA,AGO2,AGR2,AGT,AHCTF1,AHCY,AHSA1,AIDA,AIFM1,AIM2,AIMP2,AK4,AK6,AKR1A1,AKR1B10,AKR7A2,AKR7A3,ALDH18A1,ALDOA,ALG3,ALG6,ALG8,ALMS1,AMACR,AMD1,AMPD3,ANKRD17,ANKZF1,ANP32E,ANXA1,ANXA2,AOC1,AP1M2,AP2B1,AP3D1,AP3S1,APEX1,APEX2,APOBEC3B,APOL6,APO…
nuclear lumen	GO:0031981	2.92419e-39	38.534	4453	1740	646	18964	AATF,ABI2,ABL1,ACLY,ACTL6A,ACTR6,ADAR,ADD3,ADK,AFTPH,AGO2,AHCTF1,AIM2,AK6,AKIP1,ANKRD17,ANP32E,ANXA1,APEX1,APEX2,APOBEC3B,APRT,ARHGAP32,ARL4A,ARNTL2,ARPC2,ASCC2,ASCC3,ASF1B,ASXL1,ATAD2,ATF7,ATMIN,ATP10D,ATP2B1,ATP8B1,AURKB,BAG6,BANF1,BARD1,BCL11A,BCL9,BIRC3,BIRC5,BMS1,BOP1,BRD9,BRIX1,BRMS1,BTAF1,BTBD1,BUB3,C11ORF24,C14ORF166,C1ORF174,C2ORF49,CA9,CAPG,CASC3,CASK,CASP3,CASP6,CASP7,CBR3,CBX1,CBX3,CC…
protein-containing complex	GO:0032991	8.21568e-39	38.0854	5541	1740	758	18964	AATF,ABCE1,ABI2,ABL1,ACTL6A,ACTR3,ACTR6,ACVR1,ADAR,ADNP,AFG3L2,AFTPH,AGO2,AHCTF1,AIM2,AIMP2,ANP32E,ANXA1,ANXA2,AP1M2,AP2B1,AP3D1,AP3S1,APEX1,APOO,ARF1,ARL6IP1,ARNTL2,ARPC1A,ARPC2,ARPC5L,ASCC2,ASCC3,ASF1B,ASXL1,ATAD5,ATP10B,ATP10D,ATP1B1,ATP5G1,ATP5J,ATP6AP1,ATP6V0E2,ATP6V1E1,ATP6V1F,ATP8B1,AUP1,AURKB,B2M,BAG2,BAG6,BARD1,BBIP1,BCKDK,BCL9,BCR,BET1,BICD1,BIRC3,BIRC5,BLOC1S5-TXNDC5,BMS1,BOP1,BRD9,BRM…
nucleoplasm	GO:0005654	2.74847e-38	37.5609	4112	1740	606	18964	AATF,ABI2,ABL1,ACLY,ACTL6A,ACTR6,ADAR,ADK,AFTPH,AGO2,AHCTF1,AIM2,AK6,AKIP1,ANKRD17,ANP32E,ANXA1,APEX1,APEX2,APOBEC3B,APRT,ARHGAP32,ARL4A,ARNTL2,ARPC2,ASCC2,ASCC3,ASF1B,ASXL1,ATAD2,ATF7,ATMIN,ATP10D,ATP2B1,ATP8B1,AURKB,BAG6,BANF1,BARD1,BCL11A,BCL9,BIRC3,BIRC5,BMS1,BOP1,BRD9,BRMS1,BTAF1,BTBD1,BUB3,C11ORF24,C14ORF166,C1ORF174,C2ORF49,CAPG,CASC3,CASP3,CASP6,CASP7,CBR3,CBX1,CBX3,CCDC86,CCNA2,CCNB1,CCN…
nucleus	GO:0005634	1.49213e-25	24.8262	7607	1740	911	18964	AARSD1,AATF,ABI2,ABL1,ACLY,ACOT13,ACTL6A,ACTR3,ACTR6,ADAR,ADD3,ADK,ADNP,AFTPH,AGO2,AHCTF1,AHCY,AIFM1,AIM2,AIMP2,AK6,AKIP1,ALDOA,ANKRD17,ANP32E,ANXA1,ANXA2,APEX1,APEX2,APOBEC3B,APRT,ARHGAP32,ARL4A,ARMCX3,ARNTL2,ARPC1A,ARPC2,ASCC2,ASCC3,ASF1B,ASPM,ASS1,ASXL1,ATAD2,ATAD5,ATF7,ATMIN,ATP10D,ATP2B1,ATP8B1,AURKB,BACH1,BAG6,BANF1,BARD1,BAZ2B,BCL11A,BCL9,BIRC3,BIRC5,BMS1,BNIP2,BOLA2,BOLA2B,BOP1,BORA,BRD9,…
extracellular exosome	GO:0070062	1.49213e-25	24.8262	2178	1740	348	18964	ACE2,ACLY,ACP2,ACTR3,ACY1,AGO2,AGT,AHCTF1,AHCY,AHSA1,AKR1A1,AKR7A2,AKR7A3,ALDOA,ANXA1,ANXA2,AOC1,APRT,AQP5,ARF1,ARF4,ARPC1A,ARPC2,ARPC5L,ASS1,ATAD2,ATIC,ATP1B1,ATP2B1,ATP6AP1,ATP6V1E1,ATP6V1F,AUP1,B2M,B4GALT3,BAG6,BCAS1,BCR,BDH2,CANX,CAPG,CAPN1,CCT2,CCT3,CCT6A,CCT7,CD2AP,CD38,CD9,CDK1,CEACAM1,CEACAM5,CHCHD3,CHMP2B,CIB1,CILP,COASY,COL18A1,COL1A2,COMP,CP,CPD,CPNE3,CR2,CRABP2,CSNK2B,CST4,CSTB,CTSD,C…
ribonucleoprotein complex	GO:1990904	1.66969e-25	24.7774	694	1740	157	18964	ADAR,AGO2,BMS1,BOP1,CASC3,DCP2,DDX41,DDX5,DDX58,DHX32,DIEXF,DKC1,DYRK2,EBNA1BP2,EIF1B,EIF2D,EIF2S1,EIF3B,EIF3D,EIF3E,EIF3H,EIF4A3,EIF4E,EIF4G1,EIF6,EMG1,ESRP1,FBL,FTSJ3,GAPDH,GAR1,GPKOW,HNRNPA3,HNRNPAB,HNRNPC,HNRNPK,HNRNPM,HNRNPR,HSD17B10,HSPA8,IK,ILF2,IMP4,ISG15,KRI1,LAS1L,LSM14A,LSM5,LUC7L3,MEPCE,MPHOSPH10,MRPL12,MRPL13,MRPL15,MRPL17,MRPL18,MRPL19,MRPL22,MRPL24,MRPL28,MRPL3,MRPL33,MRPL40,MRPL42…
cytosol	GO:0005829	3.0907e-25	24.5099	5361	1740	690	18964	AACS,ABCE1,ABI2,ABL1,ACLY,ACOT13,ACTR3,ACY1,ADD3,ADK,AFTPH,AGO2,AGT,AHCTF1,AHCY,AHSA1,AIFM1,AIM2,AIMP2,AK6,AKR1A1,AKR1B10,AKR7A2,AKR7A3,ALDOA,ALMS1,AMACR,AMD1,AMPD3,ANXA1,ANXA2,AP1M2,AP2B1,APOO,APRT,ARF1,ARF4,ARFGAP1,ARFGAP3,ARHGAP32,ARL4A,ARMCX3,ARPC1A,ARPC2,ASB13,ASCC3,ASNS,ASS1,ATIC,ATOX1,ATP6V1E1,ATP6V1F,ATP8B1,AURKB,B2M,B4GALT3,BACH1,BAG2,BAG6,BANF1,BBIP1,BCAP31,BCR,BDH2,BICD1,BIRC3,BIRC5,BL…
catalytic complex	GO:1902494	5.1345e-23	22.2895	1377	1740	243	18964	ACTL6A,ACTR6,ACVR1,AFG3L2,AGO2,ANP32E,ATAD5,AUP1,BARD1,BCKDK,BRMS1,CASC3,CCNA2,CCNB1,CCNG1,CCNO,CDC16,CDC20,CDK1,CDK4,CDK5,CDK7,CDK9,CDKN1B,CHD4,CKS1B,CLNS1A,CRBN,CRCP,CUL7,CYC1,DCAF16,DCAF17,DCAF4,DDB1,DDOST,DDX41,DDX5,DECR1,DKC1,DLAT,DNA2,DPM1,DPM2,DPM3,DPY30,DROSHA,DYNC1LI1,DYNLT1,DYRK2,E2F6,EIF4A3,ENC1,ENO1,ENO2,ERH,EXOSC4,EXOSC5,EXOSC7,EZH2,FADD,FAP,FBXL4,FBXO2,GAR1,GCLM,GID8,GNA15,GNAI1,GNA…
extracellular vesicle	GO:1903561	1.42049e-22	21.8476	2263	1740	348	18964	ACE2,ACLY,ACP2,ACTR3,ACY1,AGO2,AGT,AHCTF1,AHCY,AHSA1,AKR1A1,AKR7A2,AKR7A3,ALDOA,ANXA1,ANXA2,AOC1,APRT,AQP5,ARF1,ARF4,ARPC1A,ARPC2,ARPC5L,ASS1,ATAD2,ATIC,ATP1B1,ATP2B1,ATP6AP1,ATP6V1E1,ATP6V1F,AUP1,B2M,B4GALT3,BAG6,BCAS1,BCR,BDH2,CANX,CAPG,CAPN1,CCT2,CCT3,CCT6A,CCT7,CD2AP,CD38,CD9,CDK1,CEACAM1,CEACAM5,CHCHD3,CHMP2B,CIB1,CILP,COASY,COL18A1,COL1A2,COMP,CP,CPD,CPNE3,CR2,CRABP2,CSNK2B,CST4,CSTB,CTSD,C…
extracellular membrane-bounded organelle	GO:0065010	1.50146e-22	21.8235	2265	1740	348	18964	ACE2,ACLY,ACP2,ACTR3,ACY1,AGO2,AGT,AHCTF1,AHCY,AHSA1,AKR1A1,AKR7A2,AKR7A3,ALDOA,ANXA1,ANXA2,AOC1,APRT,AQP5,ARF1,ARF4,ARPC1A,ARPC2,ARPC5L,ASS1,ATAD2,ATIC,ATP1B1,ATP2B1,ATP6AP1,ATP6V1E1,ATP6V1F,AUP1,B2M,B4GALT3,BAG6,BCAS1,BCR,BDH2,CANX,CAPG,CAPN1,CCT2,CCT3,CCT6A,CCT7,CD2AP,CD38,CD9,CDK1,CEACAM1,CEACAM5,CHCHD3,CHMP2B,CIB1,CILP,COASY,COL18A1,COL1A2,COMP,CP,CPD,CPNE3,CR2,CRABP2,CSNK2B,CST4,CSTB,CTSD,C…
extracellular organelle	GO:0043230	1.50146e-22	21.8235	2265	1740	348	18964	ACE2,ACLY,ACP2,ACTR3,ACY1,AGO2,AGT,AHCTF1,AHCY,AHSA1,AKR1A1,AKR7A2,AKR7A3,ALDOA,ANXA1,ANXA2,AOC1,APRT,AQP5,ARF1,ARF4,ARPC1A,ARPC2,ARPC5L,ASS1,ATAD2,ATIC,ATP1B1,ATP2B1,ATP6AP1,ATP6V1E1,ATP6V1F,AUP1,B2M,B4GALT3,BAG6,BCAS1,BCR,BDH2,CANX,CAPG,CAPN1,CCT2,CCT3,CCT6A,CCT7,CD2AP,CD38,CD9,CDK1,CEACAM1,CEACAM5,CHCHD3,CHMP2B,CIB1,CILP,COASY,COL18A1,COL1A2,COMP,CP,CPD,CPNE3,CR2,CRABP2,CSNK2B,CST4,CSTB,CTSD,C…
nuclear protein-containing complex	GO:0140513	2.00356e-19	18.6982	1236	1740	215	18964	ACTL6A,ACTR6,ADAR,ADNP,AHCTF1,ANP32E,ASCC2,ASCC3,ASXL1,BARD1,BCL9,BOP1,BRD9,BRMS1,BUB3,CASC3,CBX3,CDC16,CDC20,CDC45,CDK4,CDK7,CDK9,CEBPB,CHD4,COPS3,COPS6,CPSF4,CRCP,CSNK2B,CSTF1,CSTF2,CUL7,DDX41,DDX5,DHX32,DKC1,DPY30,DROSHA,DSN1,E2F3,E2F5,E2F6,EIF4A3,ELL3,EXOSC4,EXOSC5,EXOSC7,EZH2,FANCE,FANCF,FANCL,GAR1,GINS1,GINS2,GPKOW,GPS1,GTF2E1,GTF2E2,HDAC1,HDAC2,HIF1A,HMGXB4,HNRNPA3,HNRNPAB,HNRNPC,HNRNPK,HN…
mitochondrion	GO:0005739	1.04956e-16	15.979	1678	1740	260	18964	ABCE1,ABHD4,ABL1,ACBD3,ACOT13,ACP6,ADAM28,AFG3L2,AIFM1,AIM2,AK4,AKR1B10,ALDH18A1,AMACR,ANXA1,APEX1,APEX2,APOO,ARG2,ARMCX1,ARMCX3,ASS1,ATP5G1,ATP5J,BCAP31,BCKDK,BIK,BOLA1,BPHL,C14ORF2,CAPN1,CCDC51,CCNB1,CDK1,CDK5RAP1,CDKN2A,CHCHD2,CHCHD3,CHPF,CISD1,CMC2,COA4,COA7,COASY,COX17,COX5A,COX6B1,COX6C,COX7B,COX8A,CPNE3,CPOX,CYC1,CYCS,CYP24A1,CYP27B1,DCPS,DCTPP1,DDIT4,DECR1,DHFR,DHTKD1,DHX32,DIABLO,DLAT,DL…
nucleolus	GO:0005730	4.66942e-15	14.3307	955	1740	167	18964	AATF,ABL1,ADAR,APEX1,APEX2,ARHGAP32,ARL4A,ARNTL2,BMS1,BOP1,BRIX1,CA9,CAPG,CASK,CCDC86,CCNO,CD2AP,CDCA8,CDK4,CDK5RAP3,CDK7,CDKN2A,CKAP5,CPNE3,CSTB,DCAF17,DDX18,DDX5,DIEXF,DKC1,DROSHA,DSN1,E2F5,EBNA1BP2,EIF4A3,EIF6,ELL3,EMG1,ENC1,ESF1,ETV4,EXOSC4,EXOSC5,EXOSC7,FAM64A,FBL,FEN1,FOXA1,FTSJ3,GAR1,GNL3,GPATCH2,HDHD3,HJURP,HLTF,HNRNPM,HSPA8,ILF2,IMP4,IP6K2,KIF2A,KLHL7,KNOP1,KRI1,KRT18,LAS1L,MAD2L1BP,MCM1…
non-membrane-bounded organelle	GO:0043228	5.6871e-15	14.2451	5102	1740	617	18964	AATF,ABHD4,ABI2,ABL1,ACOT13,ACTL6A,ACTR3,ACTR6,ADAR,ADD3,ADNP,AGO2,AHCTF1,AK6,ALDOA,ALMS1,ANKRD17,ANP32E,ANXA1,ANXA2,APEX1,APEX2,APOBEC3B,ARF1,ARHGAP32,ARL4A,ARL6IP5,ARNTL2,ARPC1A,ARPC2,ARPC5L,ASF1B,ASPM,ATAD5,ATF7,AUP1,AURKB,BACH1,BAG2,BANF1,BARD1,BCAP31,BCR,BICD1,BIRC5,BLNK,BMS1,BOP1,BORA,BRD9,BRIX1,BRMS1,BSCL2,BTBD1,BUB3,C11ORF80,C14ORF166,CA9,CANX,CAPG,CASC3,CASK,CBX1,CBX3,CCDC6,CCDC86,CCNB1,…
intracellular non-membrane-bounded organelle	GO:0043232	9.36087e-15	14.0287	5094	1740	615	18964	AATF,ABHD4,ABI2,ABL1,ACOT13,ACTL6A,ACTR3,ACTR6,ADAR,ADD3,ADNP,AGO2,AHCTF1,AK6,ALDOA,ALMS1,ANKRD17,ANP32E,ANXA1,ANXA2,APEX1,APEX2,APOBEC3B,ARF1,ARHGAP32,ARL4A,ARL6IP5,ARNTL2,ARPC1A,ARPC2,ARPC5L,ASF1B,ASPM,ATAD5,ATF7,AUP1,AURKB,BACH1,BAG2,BANF1,BARD1,BCAP31,BICD1,BIRC5,BLNK,BMS1,BOP1,BORA,BRD9,BRIX1,BRMS1,BSCL2,BTBD1,BUB3,C11ORF80,C14ORF166,CA9,CANX,CAPG,CASC3,CASK,CBX1,CBX3,CCDC6,CCDC86,CCNB1,CCNO…
vesicle	GO:0031982	3.97823e-14	13.4003	4058	1740	507	18964	ACE2,ACLY,ACP2,ACTR3,ACY1,AFTPH,AGA,AGO2,AGT,AHCTF1,AHCY,AHSA1,AKR1A1,AKR7A2,AKR7A3,ALDOA,AMPD3,ANP32E,ANXA1,ANXA2,AOC1,AP1M2,AP2B1,AP3D1,AP3S1,APRT,AQP5,ARF1,ARF4,ARHGAP32,ARPC1A,ARPC2,ARPC5L,ASS1,ATAD2,ATIC,ATP10B,ATP1B1,ATP2B1,ATP2C2,ATP6AP1,ATP6V0E2,ATP6V1E1,ATP6V1F,AUP1,B2M,B4GALT3,BAG6,BCAP31,BCAS1,BCR,BDH2,BET1,BICD1,BLOC1S5-TXNDC5,C17ORF75,C1ORF35,C3AR1,CALU,CANX,CAPG,CAPN1,CASK,CCT2,CCT3…
chromosomal region	GO:0098687	1.00473e-13	12.998	348	1740	81	18964	AHCTF1,APEX1,ATF7,AURKB,BIRC5,BUB3,CBX1,CBX3,CDCA8,CDK1,CEBPB,CENPA,CENPE,CENPM,CENPO,CENPU,CHEK1,CHEK2,CKAP5,DDB1,DNA2,DNMT1,DNMT3A,DPY30,DSN1,DYNC1LI1,ERCC6L,EZH2,FEN1,GAR1,HELLS,HIST1H4J,HJURP,KDM1A,KIF18A,KIF2C,KNTC1,MAD2L1,MCM2,MCM3,MCM4,MCM6,MCM7,MEN1,MIS18A,MSH2,NAT10,NCAPD3,NCAPG,NDC80,NEK2,NHP2,NUP107,NUP133,NUP37,NUP85,OIP5,ORC2,PARP1,PCNA,PLK1,PMF1,PPP1CA,PPP1CB,RAD51AP1,RECQL4,SEC13,S…
secretory granule lumen	GO:0034774	6.98767e-12	11.1557	320	1740	73	18964	ACLY,AGA,ALDOA,AMPD3,ANXA2,AOC1,APRT,B2M,C1ORF35,CCT2,CSNK2B,CSTB,CTSD,CYFIP1,DERA,DNAJC3,DSN1,DYNLT1,ECM1,EGF,FAF2,FAM3C,FRK,FTL,FUCA1,GALNS,GDI2,GPI,GRN,GSTP1,GUSB,HEBP2,HPSE,HSP90AA1,HSP90AB1,HSPA8,IDH1,ILF2,IMPDH2,JUP,KPNB1,LCN2,LGALS3BP,MIF,NEU1,NHLRC2,NIT2,OSTF1,PKM,PPIA,PPIE,PRDX4,PSMA2,PSMA5,PSMC2,PSMD1,PSMD12,PSMD14,PSMD2,PSMD7,PYGB,PYGL,QPCT,S100A11,S100P,SDCBP,SERPINB3,SPARC,TCN1,TEX26…
cytoplasmic vesicle lumen	GO:0060205	1.30504e-11	10.8844	324	1740	73	18964	ACLY,AGA,ALDOA,AMPD3,ANXA2,AOC1,APRT,B2M,C1ORF35,CCT2,CSNK2B,CSTB,CTSD,CYFIP1,DERA,DNAJC3,DSN1,DYNLT1,ECM1,EGF,FAF2,FAM3C,FRK,FTL,FUCA1,GALNS,GDI2,GPI,GRN,GSTP1,GUSB,HEBP2,HPSE,HSP90AA1,HSP90AB1,HSPA8,IDH1,ILF2,IMPDH2,JUP,KPNB1,LCN2,LGALS3BP,MIF,NEU1,NHLRC2,NIT2,OSTF1,PKM,PPIA,PPIE,PRDX4,PSMA2,PSMA5,PSMC2,PSMD1,PSMD12,PSMD14,PSMD2,PSMD7,PYGB,PYGL,QPCT,S100A11,S100P,SDCBP,SERPINB3,SPARC,TCN1,TEX26…
vesicle lumen	GO:0031983	1.74509e-11	10.7582	326	1740	73	18964	ACLY,AGA,ALDOA,AMPD3,ANXA2,AOC1,APRT,B2M,C1ORF35,CCT2,CSNK2B,CSTB,CTSD,CYFIP1,DERA,DNAJC3,DSN1,DYNLT1,ECM1,EGF,FAF2,FAM3C,FRK,FTL,FUCA1,GALNS,GDI2,GPI,GRN,GSTP1,GUSB,HEBP2,HPSE,HSP90AA1,HSP90AB1,HSPA8,IDH1,ILF2,IMPDH2,JUP,KPNB1,LCN2,LGALS3BP,MIF,NEU1,NHLRC2,NIT2,OSTF1,PKM,PPIA,PPIE,PRDX4,PSMA2,PSMA5,PSMC2,PSMD1,PSMD12,PSMD14,PSMD2,PSMD7,PYGB,PYGL,QPCT,S100A11,S100P,SDCBP,SERPINB3,SPARC,TCN1,TEX26…
spindle	GO:0005819	2.2611e-11	10.6457	390	1740	82	18964	ACOT13,ALMS1,ASPM,AURKB,BIRC5,BORA,C14ORF166,CAPG,CBX1,CBX3,CCNB1,CDC16,CDC20,CDC6,CDC7,CDCA8,CDK1,CENPE,CEP350,CIAO1,CKAP5,DLGAP5,DYNC1LI1,DYNLT1,E4F1,ECT2,ESPL1,FBXO5,GEM,HAUS5,HSPB1,IK,IQCB1,JTB,KAT2A,KIF14,KIF16B,KIF18A,KIF18B,KIF20A,KIF2A,KIF2C,KIF4A,KNTC1,LSM14A,MAD2L1,MAD2L1BP,MAEA,MTUS1,MYH9,MZT2A,MZT2B,NEK2,NEK7,NPM1,NUP85,PKP4,PLK1,PLK2,PRC1,PRPF19,RAB11A,RACGAP1,RMDN1,SHCBP1,SLC25A5,SM…
mitochondrial protein-containing complex	GO:0098798	4.45837e-11	10.3508	272	1740	64	18964	AFG3L2,APOO,ATP5G1,ATP5J,BCKDK,C14ORF2,CHCHD3,COX5A,CYC1,DLAT,DNA2,HSD17B10,MCCC2,MRPL12,MRPL13,MRPL15,MRPL17,MRPL18,MRPL19,MRPL22,MRPL24,MRPL28,MRPL3,MRPL33,MRPL40,MRPL42,MRPL49,MRPL9,MRPS15,MRPS16,MRPS17,MRPS18A,MRPS30,MRPS33,MRPS34,MRPS35,MRPS7,MTX1,MTX2,NDUFA1,NDUFA6,NDUFAB1,NDUFB11,NDUFB2,NDUFB3,NDUFS2,NDUFS3,NDUFS5,NDUFS6,PDHA1,PDK1,PHB,PHB2,SLC25A5,TIMM10,TIMM13,TIMM50,TIMM9,TOMM20,TOMM40,…
intracellular protein-containing complex	GO:0140535	2.45641e-10	9.6097	768	1740	129	18964	ACTL6A,AGO2,ARNTL2,AUP1,BARD1,C14ORF166,C2ORF49,CDC16,CDC20,CDK7,CDKN1B,CKS1B,CNOT8,CRBN,CRCP,CSNK2B,CUL7,CYFIP1,DBF4,DCAF16,DCAF17,DCAF4,DDB1,DNA2,DPM1,DPM2,DPM3,DYRK2,EIF4E,EIF4E2,ENC1,FAM98A,FBXL4,FBXO2,FTL,GATC,GID8,GPR37,GTF2E1,GTF2E2,HSP90AB1,HSPB1,IDE,ING3,KAT2A,KLHL12,KLHL7,KLHL9,MAEA,MCM3,MED1,MLST8,MNAT1,MORF4L2,MRGBP,NAA35,NAA50,PDCD6,PEF1,PHC1,POLA2,POLD2,POLD3,POLE2,POLE3,POLR1C,POLR…
extracellular space	GO:0005615	2.60663e-10	9.58392	3595	1740	439	18964	ACE2,ACLY,ACP2,ACTR3,ACY1,ADM,ADNP,AGA,AGO2,AGR2,AGT,AHCTF1,AHCY,AHSA1,AKR1A1,AKR7A2,AKR7A3,ALDOA,ANXA1,ANXA2,AOC1,APOO,APRT,AQP5,ARF1,ARF4,ARPC1A,ARPC2,ARPC5L,ASS1,ATAD2,ATIC,ATP1B1,ATP2B1,ATP5J,ATP6AP1,ATP6V1E1,ATP6V1F,AUP1,B2M,B4GALT3,BAG6,BCAS1,BCR,BDH2,CANX,CAPG,CAPN1,CBR3,CCL19,CCL22,CCT2,CCT3,CCT6A,CCT7,CD180,CD2AP,CD38,CD9,CDK1,CEACAM1,CEACAM5,CEACAM6,CHCHD3,CHEK1,CHGB,CHMP2B,CIB1,CILP,CK…
ficolin-1-rich granule lumen	GO:1904813	4.04217e-10	9.39339	124	1740	38	18964	ACLY,ALDOA,AMPD3,C1ORF35,CAPN1,CSNK2B,CSTB,CTSD,DERA,DYNLT1,FGL2,GPI,GSTP1,GUSB,HSP90AA1,HSP90AB1,HSPA8,IDH1,ILF2,IMPDH2,JUP,KPNB1,MIF,MMP9,OSTF1,PKM,PPIA,PPIE,PRDX4,PSMA2,PSMA5,PSMC2,PSMD12,PSMD14,PSMD2,PSMD7,PYGL,QPCT
peptidase complex	GO:1905368	1.90229e-09	8.72072	97	1740	32	18964	AFG3L2,FAP,GPAA1,HSPB1,IDE,PSMA1,PSMA2,PSMA4,PSMA5,PSMA6,PSMB2,PSMB3,PSMB4,PSMB5,PSMC1,PSMC2,PSMC4,PSMC5,PSMC6,PSMD1,PSMD12,PSMD14,PSMD2,PSMD7,PSME3,PSME4,SHFM1,SPCS3,TAF12,TAF6,TAF9,TXNL1
chromosome, centromeric region	GO:0000775	3.72662e-09	8.42868	200	1740	49	18964	AHCTF1,AURKB,BIRC5,BUB3,CBX1,CBX3,CDCA8,CEBPB,CENPA,CENPE,CENPM,CENPO,CENPU,CKAP5,DNMT1,DNMT3A,DSN1,DYNC1LI1,ERCC6L,HELLS,HJURP,KIF18A,KIF2C,KNTC1,MAD2L1,MIS18A,NCAPD3,NCAPG,NDC80,NEK2,NUP107,NUP133,NUP37,NUP85,OIP5,ORC2,PLK1,PMF1,SEC13,SMC6,SPC25,SPDL1,STAG1,TOP2A,TTK,XPO1,ZNF207,ZWILCH,ZWINT
ribosome	GO:0005840	4.4463e-09	8.352	247	1740	56	18964	APEX1,CANX,DMD,EIF2D,EIF3H,HSPA14,ISG15,MRPL12,MRPL13,MRPL15,MRPL17,MRPL18,MRPL19,MRPL22,MRPL24,MRPL28,MRPL3,MRPL33,MRPL40,MRPL42,MRPL49,MRPL9,MRPS15,MRPS16,MRPS17,MRPS18A,MRPS30,MRPS33,MRPS34,MRPS35,MRPS7,MTG1,NCK1,NDUFAB1,NPM1,OAS1,PTCD3,RPL10,RPL12,RPL17,RPL17-C18ORF32,RPL26L1,RPL30,RPL34,RPL36,RPL38,RPL39L,RPL4,RPL6,RPL8,RPLP1,RPS15A,RPS17,RPS18,RPS8,RSL24D1
ribosomal subunit	GO:0044391	7.20079e-09	8.14262	191	1740	47	18964	EIF2D,ISG15,MRPL12,MRPL13,MRPL15,MRPL17,MRPL18,MRPL19,MRPL22,MRPL24,MRPL28,MRPL3,MRPL33,MRPL40,MRPL42,MRPL49,MRPL9,MRPS15,MRPS16,MRPS17,MRPS18A,MRPS30,MRPS33,MRPS34,MRPS35,MRPS7,NDUFAB1,NPM1,RPL10,RPL12,RPL17,RPL17-C18ORF32,RPL26L1,RPL30,RPL34,RPL36,RPL38,RPL39L,RPL4,RPL6,RPL8,RPLP1,RPS15A,RPS17,RPS18,RPS8,RSL24D1
mitochondrial matrix	GO:0005759	7.28675e-09	8.13747	482	1740	88	18964	ABCE1,ACP6,AK4,ARG2,BCKDK,CCNB1,CDK1,CDKN2A,CHPF,COASY,DECR1,DHTKD1,DLAT,DNA2,DNAJA3,ECHS1,FASTK,FLAD1,GLRX5,GOT2,GPX1,GSR,GSTZ1,HARS2,HRSP12,HSD17B10,HSD17B8,HSPD1,HSPE1,IARS2,IDH2,ISCU,LACTB2,LARS2,LIAS,LYRM4,MCCC2,MDH2,MRPL12,MRPL13,MRPL15,MRPL17,MRPL18,MRPL19,MRPL22,MRPL24,MRPL28,MRPL3,MRPL33,MRPL40,MRPL42,MRPL49,MRPL9,MRPS15,MRPS16,MRPS17,MRPS18A,MRPS30,MRPS33,MRPS34,MRPS35,MRPS7,MTG1,MTHFD2…
proteasome complex	GO:0000502	1.06784e-08	7.97149	67	1740	25	18964	HSPB1,IDE,PSMA1,PSMA2,PSMA4,PSMA5,PSMA6,PSMB2,PSMB3,PSMB4,PSMB5,PSMC1,PSMC2,PSMC4,PSMC5,PSMC6,PSMD1,PSMD12,PSMD14,PSMD2,PSMD7,PSME3,PSME4,SHFM1,TXNL1
envelope	GO:0031975	1.19436e-08	7.92286	1244	1740	179	18964	ABL1,AFG3L2,AHCTF1,AIFM1,ALDH18A1,ANKRD17,ANXA1,APOO,ARMCX1,ARMCX3,ASS1,ATP5G1,ATP5J,BANF1,BIK,BNIP2,BPHL,C14ORF2,CASC3,CBX3,CCDC51,CDK4,CHCHD2,CHCHD3,CISD1,COA4,COA7,COASY,COX17,COX5A,COX6B1,COX6C,COX7B,COX8A,CPOX,CYC1,CYCS,CYP24A1,CYP27B1,DIABLO,DMD,DTX2,EI24,EPHA4,FANCL,FBXL4,GAPDH,GJA1,GNPAT,GOLPH3,GOT2,GPX4,HAX1,HK1,HSD17B8,HSPD1,HTATIP2,IFI6,IPO7,KPNA1,KPNB1,LMNB2,LYPLA1,MAD2L1,MAD2L1BP,MFF…
organelle envelope	GO:0031967	1.19436e-08	7.92286	1244	1740	179	18964	ABL1,AFG3L2,AHCTF1,AIFM1,ALDH18A1,ANKRD17,ANXA1,APOO,ARMCX1,ARMCX3,ASS1,ATP5G1,ATP5J,BANF1,BIK,BNIP2,BPHL,C14ORF2,CASC3,CBX3,CCDC51,CDK4,CHCHD2,CHCHD3,CISD1,COA4,COA7,COASY,COX17,COX5A,COX6B1,COX6C,COX7B,COX8A,CPOX,CYC1,CYCS,CYP24A1,CYP27B1,DIABLO,DMD,DTX2,EI24,EPHA4,FANCL,FBXL4,GAPDH,GJA1,GNPAT,GOLPH3,GOT2,GPX4,HAX1,HK1,HSD17B8,HSPD1,HTATIP2,IFI6,IPO7,KPNA1,KPNB1,LMNB2,LYPLA1,MAD2L1,MAD2L1BP,MFF…
mitochondrial envelope	GO:0005740	1.222e-08	7.91293	800	1740	127	18964	AFG3L2,AIFM1,ALDH18A1,ANXA1,APOO,ARMCX1,ARMCX3,ASS1,ATP5G1,ATP5J,BIK,BPHL,C14ORF2,CCDC51,CHCHD2,CHCHD3,CISD1,COA4,COA7,COASY,COX17,COX5A,COX6B1,COX6C,COX7B,COX8A,CPOX,CYC1,CYCS,CYP24A1,CYP27B1,DIABLO,DMD,EPHA4,FBXL4,GJA1,GNPAT,GOLPH3,GOT2,HAX1,HK1,HSD17B8,HSPD1,IFI6,MFF,MPV17,MRPL12,MRPL13,MRPL15,MRPL17,MRPL18,MRPL19,MRPL22,MRPL24,MRPL28,MRPL3,MRPL33,MRPL40,MRPL42,MRPL49,MRPL9,MRPS15,MRPS16,MRPS1…
endopeptidase complex	GO:1905369	1.4264e-08	7.84576	73	1740	26	18964	GPAA1,HSPB1,IDE,PSMA1,PSMA2,PSMA4,PSMA5,PSMA6,PSMB2,PSMB3,PSMB4,PSMB5,PSMC1,PSMC2,PSMC4,PSMC5,PSMC6,PSMD1,PSMD12,PSMD14,PSMD2,PSMD7,PSME3,PSME4,SHFM1,TXNL1
transferase complex	GO:1990234	1.52637e-08	7.81634	795	1740	126	18964	ACTL6A,ACVR1,AUP1,BARD1,CCNA2,CCNB1,CCNG1,CCNO,CDC16,CDC20,CDK1,CDK4,CDK5,CDK7,CDK9,CDKN1B,CKS1B,CLNS1A,CRBN,CRCP,CUL7,DCAF16,DCAF17,DCAF4,DDB1,DDOST,DNA2,DPM1,DPM2,DPM3,DPY30,DYRK2,E2F6,ENC1,ERH,EZH2,FBXL4,FBXO2,GID8,GPR37,GTF2E1,GTF2E2,HDAC2,ING3,IRS1,JARID2,KAT2A,KLHL12,KLHL7,KLHL9,LAS1L,MAEA,MCM3,MED1,MEN1,METTL1,MNAT1,MORF4L2,MRGBP,NAA35,NAA50,ORMDL2,PCNA,PDCD6,PEF1,PFKP,PHC1,PHKA1,PIK3CA,PI…
large ribosomal subunit	GO:0015934	2.86771e-08	7.54246	119	1740	34	18964	MRPL12,MRPL13,MRPL15,MRPL17,MRPL18,MRPL19,MRPL22,MRPL24,MRPL28,MRPL3,MRPL33,MRPL40,MRPL42,MRPL49,MRPL9,MRPS18A,MRPS30,NDUFAB1,NPM1,RPL10,RPL12,RPL17,RPL17-C18ORF32,RPL26L1,RPL30,RPL34,RPL36,RPL38,RPL39L,RPL4,RPL6,RPL8,RPLP1,RSL24D1
condensed chromosome, centromeric region	GO:0000779	3.68779e-08	7.43323	144	1740	38	18964	AHCTF1,AURKB,BIRC5,BUB3,CBX3,CEBPB,CENPA,CENPE,CENPM,CENPO,CENPU,CKAP5,DSN1,DYNC1LI1,ERCC6L,KIF18A,KIF2C,KNTC1,MAD2L1,NCAPD3,NCAPG,NDC80,NEK2,NUP107,NUP133,NUP37,NUP85,ORC2,PLK1,PMF1,SEC13,SPC25,SPDL1,TTK,XPO1,ZNF207,ZWILCH,ZWINT
endomembrane system	GO:0012505	9.69491e-08	7.01346	4651	1740	528	18964	AATF,ABCA4,ABHD4,ABL1,ACBD3,ACE2,ACLY,AFTPH,AGA,AGR2,AHCTF1,AHSA1,AKR7A2,ALDOA,ALG3,ALG6,ALG8,AMPD3,ANKRD17,ANXA1,ANXA2,AOC1,AP1M2,AP2B1,AP3D1,AP3S1,APEX1,APOO,APRT,AQP5,ARF1,ARF4,ARFGAP1,ARFGAP3,ARHGAP32,ARL6IP1,ARL6IP5,ARPC2,ASAP2,ASS1,ATP10B,ATP10D,ATP2C2,ATP6AP1,ATP6V0E2,ATP6V1E1,ATP8B1,AUP1,B2M,B3GNT3,B4GALT3,BANF1,BCAP31,BCL9,BET1,BICD1,BIK,BLOC1S5-TXNDC5,BNIP2,BSCL2,C11ORF24,C17ORF62,C17OR…
chromosome	GO:0005694	2.03839e-07	6.69071	1795	1740	234	18964	ACTL6A,ACTR3,ACTR6,ADD3,ADNP,AHCTF1,ANKRD17,ANP32E,APEX1,ARNTL2,ARPC1A,ARPC2,ASF1B,ATAD5,ATF7,AURKB,BACH1,BANF1,BIRC5,BMS1,BOP1,BRD9,BRIX1,BRMS1,BUB3,C11ORF80,CBX1,CBX3,CCDC86,CDCA8,CDK1,CDK4,CDKN2A,CEBPB,CENPA,CENPE,CENPM,CENPO,CENPU,CHAF1B,CHD4,CHEK1,CHEK2,CKAP5,CREB3,CSNK2B,DDB1,DDX18,DNA2,DNMT1,DNMT3A,DPY30,DSN1,DYNC1LI1,E2F3,E2F5,E2F6,EBNA1BP2,EIF3E,ELF3,ELL3,EMG1,ENC1,ERCC6L,ETV4,EXOSC4,EXO…
organelle membrane	GO:0031090	4.91808e-07	6.3082	3644	1740	423	18964	ABCA4,ABCC10,ABHD4,ABL1,ACBD3,ACE2,ACP2,AFG3L2,AFTPH,AHCTF1,AIFM1,ALDH18A1,ALG3,ALG6,ALG8,ANKRD17,ANXA1,ANXA2,AP1M2,AP2B1,AP3D1,AP3S1,APOO,AQP5,ARF1,ARFGAP1,ARFGAP3,ARHGAP32,ARL6IP1,ARL6IP5,ARMCX1,ARMCX3,ASAP2,ASS1,ATP10B,ATP10D,ATP1B1,ATP2C2,ATP5G1,ATP5J,ATP6AP1,ATP6V0E2,ATP6V1E1,ATP6V1F,AUP1,B2M,B3GNT3,B4GALT3,BCAP31,BET1,BIK,BPHL,BSCL2,C14ORF2,C17ORF62,C1GALT1,C3AR1,CALU,CANX,CASC3,CASD1,CASK,…
ficolin-1-rich granule	GO:0101002	5.12991e-07	6.28989	184	1740	42	18964	ACLY,ALDOA,AMPD3,C1ORF35,CAPN1,COPB1,CSNK2B,CSTB,CTSD,DERA,DSP,DYNC1LI1,DYNLT1,FGL2,GPI,GSTP1,GUSB,HSP90AA1,HSP90AB1,HSPA8,IDH1,ILF2,IMPDH2,JUP,KPNB1,LAMP2,MIF,MMP9,OSTF1,PKM,PPIA,PPIE,PRDX4,PSMA2,PSMA5,PSMC2,PSMD12,PSMD14,PSMD2,PSMD7,PYGL,QPCT
mitochondrial membrane	GO:0031966	5.12991e-07	6.28989	750	1740	115	18964	AFG3L2,AIFM1,ALDH18A1,ANXA1,APOO,ARMCX1,ARMCX3,ASS1,ATP5G1,ATP5J,BIK,BPHL,C14ORF2,CCDC51,CHCHD3,CISD1,COASY,COX5A,COX6B1,COX6C,COX7B,COX8A,CYC1,CYCS,CYP24A1,CYP27B1,DMD,EPHA4,GJA1,GNPAT,GOT2,HAX1,HK1,HSPD1,IFI6,MFF,MPV17,MRPL12,MRPL13,MRPL15,MRPL17,MRPL18,MRPL19,MRPL22,MRPL24,MRPL28,MRPL3,MRPL33,MRPL40,MRPL42,MRPL49,MRPL9,MRPS15,MRPS16,MRPS17,MRPS18A,MRPS30,MRPS33,MRPS34,MRPS35,MRPS7,MTCH1,MTCH2,…
kinetochore	GO:0000776	5.60905e-07	6.25111	133	1740	34	18964	AHCTF1,AURKB,BIRC5,BUB3,CENPA,CENPE,CENPM,CENPO,CENPU,CKAP5,DSN1,DYNC1LI1,ERCC6L,KIF18A,KIF2C,KNTC1,MAD2L1,NDC80,NEK2,NUP107,NUP133,NUP37,NUP85,ORC2,PLK1,PMF1,SEC13,SPC25,SPDL1,TTK,XPO1,ZNF207,ZWILCH,ZWINT
mitochondrial inner membrane	GO:0005743	9.03477e-07	6.04408	502	1740	84	18964	AFG3L2,AIFM1,ALDH18A1,APOO,ATP5G1,ATP5J,C14ORF2,CCDC51,CHCHD3,COX5A,COX6B1,COX6C,COX7B,COX8A,CYC1,CYCS,CYP24A1,DMD,GOT2,HSPD1,IFI6,MPV17,MRPL12,MRPL13,MRPL15,MRPL17,MRPL18,MRPL19,MRPL22,MRPL24,MRPL28,MRPL3,MRPL33,MRPL40,MRPL42,MRPL49,MRPL9,MRPS15,MRPS16,MRPS17,MRPS18A,MRPS30,MRPS33,MRPS34,MRPS35,MRPS7,MTCH2,MTG1,MTX1,MTX2,NDUFA1,NDUFA6,NDUFAB1,NDUFB11,NDUFB2,NDUFB3,NDUFS2,NDUFS3,NDUFS5,NDUFS6,OXA…
organellar ribosome	GO:0000313	9.86082e-07	6.00609	88	1740	26	18964	MRPL12,MRPL13,MRPL15,MRPL17,MRPL18,MRPL19,MRPL22,MRPL24,MRPL28,MRPL3,MRPL33,MRPL40,MRPL42,MRPL49,MRPL9,MRPS15,MRPS16,MRPS17,MRPS18A,MRPS30,MRPS33,MRPS34,MRPS35,MRPS7,MTG1,NDUFAB1
mitochondrial ribosome	GO:0005761	9.86082e-07	6.00609	88	1740	26	18964	MRPL12,MRPL13,MRPL15,MRPL17,MRPL18,MRPL19,MRPL22,MRPL24,MRPL28,MRPL3,MRPL33,MRPL40,MRPL42,MRPL49,MRPL9,MRPS15,MRPS16,MRPS17,MRPS18A,MRPS30,MRPS33,MRPS34,MRPS35,MRPS7,MTG1,NDUFAB1
extracellular region	GO:0005576	1.23772e-06	5.90738	4564	1740	511	18964	ACE2,ACLY,ACP2,ACTR3,ACY1,ADAM28,ADAMDEC1,ADAMTS2,ADM,ADNP,AGA,AGO2,AGR2,AGT,AHCTF1,AHCY,AHSA1,AKR1A1,AKR1B10,AKR7A2,AKR7A3,ALDOA,AMPD3,ANXA1,ANXA2,AOC1,APOL6,APOO,APRT,AQP5,ARF1,ARF4,ARPC1A,ARPC2,ARPC5L,ASS1,ATAD2,ATIC,ATP1B1,ATP2B1,ATP5J,ATP6AP1,ATP6V1E1,ATP6V1F,AUP1,B2M,B4GALT3,BAG6,BCAS1,BCR,BDH2,C1ORF35,C1ORF56,C1QTNF3-AMACR,CALU,CANX,CAPG,CAPN1,CBR3,CCL19,CCL22,CCT2,CCT3,CCT6A,CCT7,CD164,CD…
organelle inner membrane	GO:0019866	1.33994e-06	5.87292	564	1740	91	18964	AFG3L2,AIFM1,ALDH18A1,APOO,ATP5G1,ATP5J,C14ORF2,CBX3,CCDC51,CHCHD3,COX5A,COX6B1,COX6C,COX7B,COX8A,CYC1,CYCS,CYP24A1,DMD,GOT2,HSPD1,IFI6,LMNB2,MPV17,MRPL12,MRPL13,MRPL15,MRPL17,MRPL18,MRPL19,MRPL22,MRPL24,MRPL28,MRPL3,MRPL33,MRPL40,MRPL42,MRPL49,MRPL9,MRPS15,MRPS16,MRPS17,MRPS18A,MRPS30,MRPS33,MRPS34,MRPS35,MRPS7,MTCH2,MTG1,MTX1,MTX2,NDUFA1,NDUFA6,NDUFAB1,NDUFB11,NDUFB2,NDUFB3,NDUFS2,NDUFS3,NDUFS5…
methylosome	GO:0034709	1.53634e-06	5.81351	12	1740	9	18964	CLNS1A,ERH,SNRPB,SNRPD2,SNRPD3,SNRPE,SNRPF,SNRPG,WDR77
endoplasmic reticulum protein-containing complex	GO:0140534	2.22347e-06	5.65297	128	1740	32	18964	ARL6IP1,AUP1,B2M,DDOST,DPM2,EMC9,ERN2,FAF2,GPAA1,HSP90B1,HSPA5,HYOU1,MZB1,NPLOC4,ORMDL2,P4HA1,PDIA6,PPIB,RINT1,RPN1,RPN2,SDF2L1,SEC61B,SEC61G,SEL1L2,SPCS3,SRP9,SRPRB,SSR4,STT3A,TMEM258,TUSC3
nuclear chromosome	GO:0000228	2.40238e-06	5.61936	237	1740	48	18964	ACTL6A,ACTR6,ADD3,ANP32E,BIRC5,BRMS1,CHEK1,GINS1,GINS2,HDAC1,HDAC2,HIST1H4J,IK,ING3,MCM10,MCM2,MCM3,MCM4,MCM6,MCM7,NEK2,ORC2,ORC6,PCNA,PLK1,POLA2,POLD2,POLD3,POLE2,POLE3,PRPF19,RBBP4,RPA3,RRS1,RUVBL1,SAP130,SETX,SIRT7,SMARCE1,SMCHD1,TIPIN,TOP1,TOP2A,TOPBP1,TUBG1,WDHD1,XPA,ZNHIT1
chromosome, telomeric region	GO:0000781	6.16283e-06	5.21022	160	1740	36	18964	APEX1,ATF7,CBX1,CBX3,CDK1,CHEK1,CHEK2,DDB1,DNA2,DPY30,EZH2,FEN1,GAR1,HIST1H4J,KDM1A,MCM2,MCM3,MCM4,MCM6,MCM7,MEN1,MSH2,NAT10,NHP2,ORC2,PARP1,PCNA,PPP1CA,PPP1CB,RAD51AP1,RECQL4,SETX,SMC6,SMCHD1,TELO2,THOC2
preribosome	GO:0030684	6.93122e-06	5.15919	79	1740	23	18964	BMS1,BOP1,DIEXF,EBNA1BP2,EIF6,EMG1,FBL,FTSJ3,IMP4,KRI1,LAS1L,MPHOSPH10,MRTO4,NHP2L1,NOP14,NOP56,RRP1,RRS1,UTP20,UTP6,WDR12,WDR46,WDR74
condensed chromosome	GO:0000793	7.6455e-06	5.11659	239	1740	47	18964	ADD3,AHCTF1,AURKB,BIRC5,BUB3,CBX3,CEBPB,CENPA,CENPE,CENPM,CENPO,CENPU,CHEK1,CKAP5,DSN1,DYNC1LI1,ERCC6L,KIF18A,KIF2C,KNTC1,MAD2L1,MKI67,NCAPD3,NCAPG,NDC80,NEK2,NUP107,NUP133,NUP37,NUP85,ORC2,PLK1,PMF1,RRS1,SEC13,SMC6,SPC25,SPDL1,STAG1,TOP2A,TOPBP1,TTK,TUBG1,XPO1,ZNF207,ZWILCH,ZWINT
secretory granule	GO:0030141	9.87228e-06	5.00558	857	1740	122	18964	ACLY,AGA,ALDOA,AMPD3,ANXA2,AOC1,APRT,B2M,C1ORF35,C3AR1,CAPN1,CCT2,CD38,CD9,CEACAM1,CEACAM6,CEP131,CHGB,CLCN3,COL1A1,COPB1,CPNE3,CRCP,CSNK2B,CSTB,CTSD,CYFIP1,DDOST,DENND4C,DERA,DGAT1,DMD,DNAJC3,DSN1,DSP,DYNC1LI1,DYNLT1,ECM1,EGF,FAF2,FAM3C,FGL2,FRK,FTL,FUCA1,GALNS,GDI2,GNAI3,GPI,GRN,GSTP1,GUSB,HEBP2,HPSE,HSP90AA1,HSP90AB1,HSPA8,HSPD1,IDH1,ILF2,IMPDH2,ITGAV,JUP,KPNB1,LAMP2,LCN2,LGALS3BP,LOXL1,MIF,ML…
proteasome accessory complex	GO:0022624	1.02353e-05	4.9899	25	1740	12	18964	PSMC1,PSMC2,PSMC4,PSMC5,PSMC6,PSMD1,PSMD12,PSMD14,PSMD2,PSMD7,PSME3,SHFM1
nuclear periphery	GO:0034399	1.38021e-05	4.86005	132	1740	31	18964	AHCTF1,ATF7,CASK,CEBPB,CSNK2B,DNMT3A,EBNA1BP2,EIF6,ENC1,GMCL1,HNRNPM,KIF4A,KRT8,MAEA,MEN1,NARF,NONO,NUP107,PCNA,PHB2,PSMA6,RUVBL1,SATB1,SCAF8,SFPQ,SPARC,SRPK1,SRRM1,STAG1,TELO2,YEATS4
methyltransferase complex	GO:0034708	1.62061e-05	4.79032	101	1740	26	18964	CLNS1A,DPY30,E2F6,ERH,EZH2,HDAC2,JARID2,LAS1L,MEN1,METTL1,PRDM4,RBBP4,RBBP7,RUVBL1,SENP3-EIF4A1,SNRPB,SNRPD2,SNRPD3,SNRPE,SNRPF,SNRPG,TAF6,TAF9,TRMT61B,WDR5B,WDR77
proteasome regulatory particle	GO:0005838	1.74695e-05	4.75772	22	1740	11	18964	PSMC1,PSMC2,PSMC4,PSMC5,PSMC6,PSMD1,PSMD12,PSMD14,PSMD2,PSMD7,SHFM1
nuclear body	GO:0016604	1.88481e-05	4.72473	816	1740	116	18964	ABL1,AK6,APEX1,ASCC2,ASCC3,ATMIN,ATP8B1,BARD1,CASC3,CDC34,CDK9,CDKN2A,CENPO,CHEK2,CLK2,CREB3,CSTF2,DBF4,DKC1,DSN1,ECT2,EIF2D,EIF3E,EIF4A3,ELL3,ESRP1,F8A1,F8A2,F8A3,FANCL,FBL,FBXL4,FIBP,FTO,GAR1,GEMIN6,GNL3,GPATCH2,GTF2E2,HIF1A,HNRNPM,HOXB7,ICE1,IK,INPPL1,KIF18B,KIF2A,LAGE3,LUC7L3,LYRM4,MKI67,MTDH,NCAPG2,NDUFS3,NELFE,NHP2,NOC3L,NOLC1,NONO,NPM1,NRIP1,OIP5,PARK7,PARN,PARP1,PCNA,PCNP,PNISR,POLE2,POLR…
endoplasmic reticulum	GO:0005783	2.17269e-05	4.663	1995	1740	243	18964	ABCA4,ABHD4,ACE2,AGA,AGR2,AHSA1,ALG3,ALG6,ALG8,APEX1,APOO,AQP5,ARHGAP32,ARL6IP1,ARL6IP5,ASS1,ATP10B,ATP10D,ATP2C2,ATP6AP1,ATP8B1,AUP1,B2M,BCAP31,BET1,BSCL2,C17ORF62,CALU,CANX,CCDC47,CDK1,CEMIP,CERS6,CHGB,CHODL,CIB1,CNIH1,CNIH3,COL10A1,COL11A1,COL18A1,COL1A1,COL1A2,COL3A1,COL5A1,COL5A2,COPB1,COPG1,CP,CRABP2,CREB3,CRELD2,CRTAP,CYP2J2,DBI,DDOST,DGAT1,DHRS1,DNAJC3,DPAGT1,DPM1,DPM2,DPM3,EI24,EMC9,EPHA…
DNA replication preinitiation complex	GO:0031261	2.86704e-05	4.54257	12	1740	8	18964	CDC45,GINS1,GINS2,MCM2,MCM3,MCM4,MCM6,MCM7
mitochondrial large ribosomal subunit	GO:0005762	2.9502e-05	4.53015	57	1740	18	18964	MRPL12,MRPL13,MRPL15,MRPL17,MRPL18,MRPL19,MRPL22,MRPL24,MRPL28,MRPL3,MRPL33,MRPL40,MRPL42,MRPL49,MRPL9,MRPS18A,MRPS30,NDUFAB1
organellar large ribosomal subunit	GO:0000315	2.9502e-05	4.53015	57	1740	18	18964	MRPL12,MRPL13,MRPL15,MRPL17,MRPL18,MRPL19,MRPL22,MRPL24,MRPL28,MRPL3,MRPL33,MRPL40,MRPL42,MRPL49,MRPL9,MRPS18A,MRPS30,NDUFAB1
sno(s)RNA-containing ribonucleoprotein complex	GO:0005732	4.78744e-05	4.3199	24	1740	11	18964	DKC1,FBL,GAR1,MPHOSPH10,NHP2,NHP2L1,NOLC1,NOP56,POP7,RPP40,SNRPF
pigment granule	GO:0048770	6.70706e-05	4.17347	109	1740	26	18964	AHCY,ANXA2,CALU,CANX,CAPG,CTSD,GPR143,HSP90AA1,HSP90AB1,HSP90B1,HSPA5,HSPA8,MREG,NCSTN,PDIA4,PDIA6,PPIB,RAB38,RAN,RPN1,SDCBP,SLC1A5,SND1,TFRC,TMED10,TMEM33
melanosome	GO:0042470	6.70706e-05	4.17347	109	1740	26	18964	AHCY,ANXA2,CALU,CANX,CAPG,CTSD,GPR143,HSP90AA1,HSP90AB1,HSP90B1,HSPA5,HSPA8,MREG,NCSTN,PDIA4,PDIA6,PPIB,RAB38,RAN,RPN1,SDCBP,SLC1A5,SND1,TFRC,TMED10,TMEM33
CMG complex	GO:0071162	7.57958e-05	4.12035	10	1740	7	18964	GINS1,GINS2,MCM2,MCM3,MCM4,MCM6,MCM7
endoplasmic reticulum chaperone complex	GO:0034663	7.57958e-05	4.12035	10	1740	7	18964	HSP90B1,HSPA5,HYOU1,MZB1,PDIA6,PPIB,SDF2L1
telomerase holoenzyme complex	GO:0005697	8.33961e-05	4.07885	21	1740	10	18964	DKC1,GAR1,HNRNPC,NAT10,NHP2,NVL,SMG7,SNRPB,SNRPD3,SNRPE
mitochondrial intermembrane space	GO:0005758	0.000102538	3.98911	86	1740	22	18964	AIFM1,CHCHD2,COA4,COA7,COX17,CPOX,CYCS,DIABLO,FBXL4,GOLPH3,HAX1,NDUFS5,PARK7,PINK1,SHMT2,SOD1,STOML2,TIMM10,TIMM13,TIMM9,TRAP1,TRIAP1
spliceosomal complex	GO:0005681	0.00015927	3.79787	192	1740	37	18964	ADAR,CASC3,DDX41,DDX5,DHX32,EIF4A3,GPKOW,HNRNPA3,HNRNPC,HNRNPK,HNRNPM,HNRNPR,HSPA8,IK,LSM5,LUC7L3,NCL,NHP2L1,PABPC1,PPIE,PPP1R8,PPWD1,PRPF19,PRPF38B,PRPF8,RBMX2,SF3B3,SF3B4,SNRNP25,SNRPA,SNRPB,SNRPD2,SNRPD3,SNRPE,SNRPF,SNRPG,SRRM1
chaperone complex	GO:0101031	0.000174529	3.75813	27	1740	11	18964	BAG2,CCT2,CCT3,CCT6A,CCT7,HSP90AB1,HSPA8,PSMG1,SDF2,SDF2L1,STIP1
organelle envelope lumen	GO:0031970	0.000199609	3.69982	96	1740	23	18964	AIFM1,CHCHD2,COA4,COA7,COX17,CPOX,CYCS,DIABLO,FBXL4,GOLPH3,HAX1,NDUFS5,PARK7,PINK1,SHMT2,SOD1,STOML2,TIMM10,TIMM13,TIMM9,TRAP1,TRIAP1,TUBB
COPII vesicle coat	GO:0030127	0.000245735	3.60953	15	1740	8	18964	KLHL12,PDCD6,PEF1,SAR1A,SEC13,SEC24A,SEC24C,SEC31A
midbody	GO:0030496	0.000273095	3.56369	197	1740	37	18964	ANXA2,ASPM,AURKB,BIRC5,CAPG,CDCA8,CDK1,CENPE,CEP55,ECT2,ERH,GEM,GNAI1,GNAI3,GNL3,HSP90B1,HSPA5,JTB,KIF14,KIF20A,KIF4A,KLHL9,LAP3,NAT10,NEK2,PKP4,PLK1,PRC1,RACGAP1,RAN,SH3GLB1,SHCBP1,SPAST,TTC19,TTLL12,USP3,USP8
catalytic step 2 spliceosome	GO:0071013	0.000273095	3.56369	85	1740	21	18964	DDX41,DDX5,EIF4A3,HNRNPA3,HNRNPC,HNRNPK,HNRNPM,HNRNPR,PABPC1,PPIE,PPWD1,PRPF19,PRPF8,SF3B3,SNRPB,SNRPD2,SNRPD3,SNRPE,SNRPF,SNRPG,SRRM1
preribosome, large subunit precursor	GO:0030687	0.000326264	3.48643	24	1740	10	18964	BOP1,EBNA1BP2,EIF6,FTSJ3,LAS1L,MRTO4,RRP1,RRS1,WDR12,WDR74
proteasome regulatory particle, base subcomplex	GO:0008540	0.000376687	3.42402	12	1740	7	18964	PSMC1,PSMC2,PSMC4,PSMC5,PSMC6,PSMD1,PSMD2
DNA polymerase complex	GO:0042575	0.000391035	3.40778	20	1740	9	18964	CRCP,DNA2,MCM3,POLA2,POLD2,POLD3,POLE2,POLE3,REV3L
organelle subcompartment	GO:0031984	0.000429121	3.36742	1764	1740	210	18964	ABHD4,ACBD3,AFTPH,ALG3,ALG6,ALG8,AP1M2,AP3D1,APOO,ARF1,ARFGAP1,ARFGAP3,ARHGAP32,ARL6IP1,ARL6IP5,ASAP2,ATP10B,ATP10D,ATP2C2,ATP6AP1,ATP8B1,AUP1,B2M,B3GNT3,B4GALT3,BCAP31,BET1,BICD1,BSCL2,C17ORF62,C17ORF75,C1GALT1,CALU,CANX,CASD1,CCDC47,CDK1,CERS6,CHODL,CHPF,CHPF2,CHST15,CLCN3,CNIH1,CNIH3,COG5,COPB1,COPG1,CREB3,CYP2J2,DDOST,DGAT1,DNMBP,DPAGT1,DPM1,DPM2,DPM3,DPY30,EI24,EMC9,ENTPD6,ERN2,FA2H,FAF2,FIC…
pICln-Sm protein complex	GO:0034715	0.000461851	3.3355	6	1740	5	18964	CLNS1A,SNRPD2,SNRPD3,SNRPE,SNRPF
vacuolar lumen	GO:0005775	0.000573314	3.24161	174	1740	33	18964	ACLY,ACP2,AGA,ANXA2,CCT2,CTSD,DCN,DNAJC3,DSN1,FAF2,FRK,FTL,FUCA1,GALNS,GDI2,GRN,GUSB,HEBP2,HPSE,HSP90AA1,HSPA8,LAMP2,NEU1,PLD3,PSMD1,PYGB,SDC1,SDC4,SDCBP,SERPINB3,TUBB,TXNDC5,VCAN
cytoplasmic vesicle	GO:0031410	0.000598127	3.22321	2433	1740	277	18964	ACE2,ACLY,AFTPH,AGA,AHCY,ALDOA,AMPD3,ANP32E,ANXA1,ANXA2,AOC1,AP1M2,AP2B1,AP3D1,AP3S1,APRT,AQP5,ARF1,ARHGAP32,ARPC2,ATP10B,ATP2C2,ATP6AP1,ATP6V0E2,ATP6V1E1,AUP1,B2M,BCAP31,BET1,BICD1,BLOC1S5-TXNDC5,C17ORF75,C1ORF35,C3AR1,CALU,CANX,CAPG,CAPN1,CCT2,CD164,CD2AP,CD38,CD79A,CD9,CDKN1B,CEACAM1,CEACAM6,CEMIP,CEP131,CHGB,CHMP2B,CLCN3,CLINT1,CNIH1,CNIH3,COL1A1,COPB1,COPG1,CPNE3,CRCP,CSNK2B,CSTB,CTSD,CYFIP1…
nuclear matrix	GO:0016363	0.000606074	3.21747	110	1740	24	18964	AHCTF1,CASK,CEBPB,CSNK2B,DNMT3A,ENC1,GMCL1,HNRNPM,KIF4A,KRT8,MAEA,MEN1,NONO,PHB2,PSMA6,RUVBL1,SATB1,SCAF8,SFPQ,SPARC,SRPK1,SRRM1,STAG1,YEATS4
spindle midzone	GO:0051233	0.000653532	3.18473	36	1740	12	18964	AURKB,CDC6,CDCA8,CENPE,GEM,KIF14,KIF18A,KIF18B,PKP4,PLK1,PRC1,RACGAP1
intracellular vesicle	GO:0097708	0.000671998	3.17263	2438	1740	277	18964	ACE2,ACLY,AFTPH,AGA,AHCY,ALDOA,AMPD3,ANP32E,ANXA1,ANXA2,AOC1,AP1M2,AP2B1,AP3D1,AP3S1,APRT,AQP5,ARF1,ARHGAP32,ARPC2,ATP10B,ATP2C2,ATP6AP1,ATP6V0E2,ATP6V1E1,AUP1,B2M,BCAP31,BET1,BICD1,BLOC1S5-TXNDC5,C17ORF75,C1ORF35,C3AR1,CALU,CANX,CAPG,CAPN1,CCT2,CD164,CD2AP,CD38,CD79A,CD9,CDKN1B,CEACAM1,CEACAM6,CEMIP,CEP131,CHGB,CHMP2B,CLCN3,CLINT1,CNIH1,CNIH3,COL1A1,COPB1,COPG1,CPNE3,CRCP,CSNK2B,CSTB,CTSD,CYFIP1…
mitotic spindle	GO:0072686	0.000678567	3.16841	161	1740	31	18964	ASPM,AURKB,C14ORF166,CAPG,CDC16,CDC6,CDC7,CDK1,CENPE,ECT2,ESPL1,GEM,HAUS5,IK,IQCB1,KAT2A,KIF18A,KIF18B,LSM14A,MAD2L1,PKP4,PLK1,PRC1,RACGAP1,RMDN1,SMC6,STAG1,TACC3,TAF1D,TPX2,TUBG1
azurophil granule lumen	GO:0035578	0.000714688	3.14588	91	1740	21	18964	ACLY,AGA,ANXA2,CCT2,DNAJC3,DSN1,FAF2,FRK,FTL,FUCA1,GALNS,GDI2,GRN,GUSB,HEBP2,PSMD1,PYGB,SDCBP,SERPINB3,TUBB,TXNDC5
replication fork	GO:0005657	0.000990299	3.00423	67	1740	17	18964	CHEK1,DNMT1,MCM10,MCM3,PCNA,POLA2,POLD2,POLD3,PRPF19,RFC1,RFC2,RFC4,RPA3,TEX264,TIPIN,WDHD1,XPA
P-body	GO:0000932	0.000990299	3.00423	93	1740	21	18964	AGO2,APOBEC3B,BTBD1,CNOT8,CSDE1,DCP2,DCPS,EIF4E,EIF4E2,HAX1,LSM14A,POLR2D,POLR2G,PSMA2,PSMA4,PSMA6,PSMC2,PUM1,SQSTM1,TOP1,YTHDF1
vesicle coat	GO:0030120	0.00102413	2.98964	55	1740	15	18964	AFTPH,AP2B1,CLINT1,COPB1,COPG1,EPN3,KLHL12,PDCD6,PEF1,SAR1A,SEC13,SEC24A,SEC24C,SEC31A,TMED3
nuclear pore outer ring	GO:0031080	0.00102413	2.98964	10	1740	6	18964	AHCTF1,NUP107,NUP133,NUP37,NUP85,SEC13
U4 snRNP	GO:0005687	0.00102413	2.98964	10	1740	6	18964	SNRPB,SNRPD2,SNRPD3,SNRPE,SNRPF,SNRPG
proteasome core complex	GO:0005839	0.00125472	2.90145	23	1740	9	18964	PSMA1,PSMA2,PSMA4,PSMA5,PSMA6,PSMB2,PSMB3,PSMB4,PSMB5
rough endoplasmic reticulum	GO:0005791	0.00125472	2.90145	88	1740	20	18964	ARL6IP1,CANX,CCDC47,F12,HSPD1,PKM,PLOD1,PLOD2,PLOD3,RPL4,RPL6,RPN1,RPN2,SEC61B,SEC61G,SLC7A11,SRP9,SRPRB,SSR4,SUCO
pre-snoRNP complex	GO:0070761	0.00126268	2.89871	7	1740	5	18964	NOP56,PIH1D1,TAF9,ZNHIT3,ZNHIT6
U7 snRNP	GO:0005683	0.00126268	2.89871	7	1740	5	18964	SNRPB,SNRPD3,SNRPE,SNRPF,SNRPG
cytosolic proteasome complex	GO:0031597	0.00126268	2.89871	7	1740	5	18964	IDE,PSMC4,PSMC5,PSMC6,PSMD14
cytoplasmic ribonucleoprotein granule	GO:0036464	0.00137827	2.86067	238	1740	40	18964	AGO2,APOBEC3B,BARD1,BLNK,BTBD1,CASC3,CDK9,CNOT8,CSDE1,DCP2,DCPS,EIF2S1,EIF4E,EIF4E2,EIF4G1,HAX1,HNRNPK,KPNB1,LSM14A,NCL,PABPC1,PABPC3,PABPC4,POLR2D,POLR2G,PRRC2C,PSMA2,PSMA4,PSMA6,PSMC2,PUM1,RPL6,SNRPG,SQSTM1,TOP1,TUBA1A,TUBB,UBAP2L,USP3,YTHDF1
U1 snRNP	GO:0005685	0.00158464	2.80007	19	1740	8	18964	LUC7L3,SNRPA,SNRPB,SNRPD2,SNRPD3,SNRPE,SNRPF,SNRPG
fibrillar center	GO:0001650	0.00169537	2.77074	140	1740	27	18964	APEX2,ARHGAP32,CD2AP,CDK7,DKC1,DSN1,E2F5,FBL,FOXA1,GAR1,IMP4,IP6K2,MTDH,NOLC1,NONO,NOP56,NRIP1,ORC6,PAK6,POLR2F,RAI14,RPP38,TIMM13,TOP1,UBD,USO1,WDR43
rough endoplasmic reticulum membrane	GO:0030867	0.00169655	2.77043	29	1740	10	18964	ARL6IP1,CCDC47,PLOD1,PLOD2,SEC61B,SEC61G,SRP9,SRPRB,SSR4,SUCO
precatalytic spliceosome	GO:0071011	0.00185054	2.7327	52	1740	14	18964	IK,LSM5,NHP2L1,PRPF38B,PRPF8,RBMX2,SF3B3,SF3B4,SNRPB,SNRPD2,SNRPD3,SNRPE,SNRPF,SNRPG
transferase complex, transferring phosphorus-containing groups	GO:0061695	0.00185089	2.73262	266	1740	43	18964	ACVR1,CCNA2,CCNB1,CCNG1,CCNO,CDK1,CDK4,CDK5,CDK7,CDK9,CKS1B,CRCP,DNA2,GTF2E1,GTF2E2,IRS1,KAT2A,LAS1L,MCM3,MNAT1,PCNA,PFKP,PHKA1,PIK3CA,PIK3CD,POLA2,POLD2,POLD3,POLE2,POLE3,POLR1C,POLR2D,POLR2F,POLR2G,POLR2H,POLR2I,POLR2K,PRPS2,REV3L,TAF10,TAF12,TAF6,TAF9
nuclear replication fork	GO:0043596	0.00201301	2.69615	35	1740	11	18964	MCM10,MCM3,PCNA,POLA2,POLD2,POLD3,PRPF19,RPA3,TIPIN,WDHD1,XPA
ribonucleoprotein granule	GO:0035770	0.00220963	2.65568	252	1740	41	18964	AGO2,APOBEC3B,BARD1,BLNK,BTBD1,CASC3,CDK9,CNOT8,CSDE1,DCP2,DCPS,EIF2S1,EIF4E,EIF4E2,EIF4G1,HAX1,HNRNPA3,HNRNPK,KPNB1,LSM14A,NCL,PABPC1,PABPC3,PABPC4,POLR2D,POLR2G,PRRC2C,PSMA2,PSMA4,PSMA6,PSMC2,PUM1,RPL6,SNRPG,SQSTM1,TOP1,TUBA1A,TUBB,UBAP2L,USP3,YTHDF1
endoplasmic reticulum subcompartment	GO:0098827	0.00243782	2.613	1137	1740	139	18964	ABHD4,ALG3,ALG6,ALG8,APOO,ARHGAP32,ARL6IP1,ARL6IP5,ATP10B,ATP10D,ATP6AP1,AUP1,B2M,BCAP31,BET1,BSCL2,C17ORF62,CALU,CANX,CCDC47,CDK1,CERS6,CHODL,CNIH1,CNIH3,COPB1,COPG1,CREB3,CYP2J2,DDOST,DGAT1,DPAGT1,DPM1,DPM2,DPM3,EI24,EMC9,ERN2,FA2H,FAF2,FICD,FKBP2,FZD6,GABARAPL2,GALNT1,GALNT2,GGCX,GJA1,GNAI3,GORASP2,GPAA1,GPR37,HHAT,HSP90B1,HSPA5,IFNGR2,KDELR2,KDELR3,KPNB1,LMBRD1,LPGAT1,LRRC8D,LRRC8E,MEST,MLEC,…
Golgi stack	GO:0005795	0.00243782	2.613	151	1740	28	18964	ASAP2,B4GALT3,BCAP31,BET1,CHPF,CHPF2,DNMBP,FUT2,FUT8,GALNT1,GALNT2,GCNT1,GOLGA5,GOLPH3,GOLPH3L,HSPD1,LYPLA2,MAN2A1,MGAT4B,SGMS1,SULF1,TMED3,TOM1L1,USO1,VCPIP1,VRK1,YIPF1,YIPF6
ATPase complex	GO:1904949	0.00271534	2.56618	115	1740	23	18964	ACTL6A,ACTR6,ANP32E,ATAD5,ATP10B,ATP10D,ATP1B1,ATP8B1,BRD9,CHD4,HDAC1,HDAC2,HMGXB4,ING3,PHF10,POLE3,RBBP4,RBBP7,RFC1,RFC4,RUVBL1,SMARCE1,ZNHIT1
secretory vesicle	GO:0099503	0.00277647	2.55651	1027	1740	127	18964	ACLY,AGA,ALDOA,AMPD3,ANXA2,AOC1,APRT,B2M,BICD1,C1ORF35,C3AR1,CAPN1,CCT2,CD38,CD9,CEACAM1,CEACAM6,CEP131,CHGB,CLCN3,COL1A1,COPB1,CPNE3,CRCP,CSNK2B,CSTB,CTSD,CYFIP1,DDOST,DENND4C,DERA,DGAT1,DMD,DNAJC3,DSN1,DSP,DYNC1LI1,DYNLT1,ECM1,EGF,FAF2,FAM3C,FGL2,FRK,FTL,FUCA1,GALNS,GDI2,GNAI3,GPI,GRN,GSTP1,GUSB,HEBP2,HPSE,HSP90AA1,HSP90AB1,HSPA8,HSPD1,IDH1,ILF2,IMPDH2,ITGAV,JUP,KPNB1,LAMP2,LAMP5,LCN2,LGALS3BP,…
inner mitochondrial membrane protein complex	GO:0098800	0.00280816	2.55158	145	1740	27	18964	AFG3L2,APOO,ATP5G1,ATP5J,C14ORF2,CHCHD3,COX5A,CYC1,MTX1,MTX2,NDUFA1,NDUFA6,NDUFAB1,NDUFB11,NDUFB2,NDUFB3,NDUFS2,NDUFS3,NDUFS5,NDUFS6,PHB,PHB2,TIMM10,TIMM50,UQCRH,UQCRHL,UQCRQ
endoplasmic reticulum membrane	GO:0005789	0.00280816	2.55158	1132	1740	138	18964	ABHD4,ALG3,ALG6,ALG8,APOO,ARHGAP32,ARL6IP1,ARL6IP5,ATP10B,ATP10D,ATP6AP1,AUP1,B2M,BCAP31,BET1,BSCL2,C17ORF62,CALU,CANX,CCDC47,CDK1,CERS6,CHODL,CNIH1,CNIH3,COPB1,COPG1,CREB3,CYP2J2,DDOST,DGAT1,DPAGT1,DPM1,DPM2,DPM3,EI24,EMC9,ERN2,FA2H,FAF2,FICD,FKBP2,FZD6,GABARAPL2,GALNT1,GALNT2,GGCX,GJA1,GNAI3,GORASP2,GPAA1,GPR37,HHAT,HSP90B1,HSPA5,IFNGR2,KDELR2,KDELR3,LMBRD1,LPGAT1,LRRC8D,LRRC8E,MEST,MLEC,MOGS,M…
spindle pole	GO:0000922	0.00283	2.54821	168	1740	30	18964	ALMS1,ASPM,AURKB,CCNB1,CDC20,CDC6,CKAP5,DLGAP5,DYNC1LI1,IK,KIF2A,KNTC1,MAD2L1,NEK2,NEK7,NPM1,PKP4,PLK1,PLK2,PRC1,RAB11A,RMDN1,SMC6,SPDL1,STAG1,TACC3,TOPBP1,TPX2,TUBG1,UXT
nuclear outer membrane-endoplasmic reticulum membrane network	GO:0042175	0.00306405	2.5137	1154	1740	140	18964	ABHD4,ALG3,ALG6,ALG8,APOO,ARHGAP32,ARL6IP1,ARL6IP5,ATP10B,ATP10D,ATP6AP1,AUP1,B2M,BCAP31,BET1,BSCL2,C17ORF62,CALU,CANX,CCDC47,CDK1,CERS6,CHODL,CNIH1,CNIH3,COPB1,COPG1,CREB3,CYP2J2,DDOST,DGAT1,DPAGT1,DPM1,DPM2,DPM3,EI24,EMC9,ERN2,FA2H,FAF2,FICD,FKBP2,FZD6,GABARAPL2,GALNT1,GALNT2,GGCX,GJA1,GNAI3,GORASP2,GPAA1,GPR37,HHAT,HSP90B1,HSPA5,IFNGR2,KDELR2,KDELR3,LMBRD1,LPGAT1,LRRC8D,LRRC8E,MEST,MLEC,MOGS,M…
box H/ACA snoRNP complex	GO:0031429	0.00306405	2.5137	5	1740	4	18964	DKC1,GAR1,NHP2,NOLC1
box H/ACA RNP complex	GO:0072588	0.00306405	2.5137	5	1740	4	18964	DKC1,GAR1,NHP2,NOLC1
banded collagen fibril	GO:0098643	0.00308629	2.51056	12	1740	6	18964	COL11A1,COL1A1,COL1A2,COL3A1,COL5A1,COL5A2
fibrillar collagen trimer	GO:0005583	0.00308629	2.51056	12	1740	6	18964	COL11A1,COL1A1,COL1A2,COL3A1,COL5A1,COL5A2
U2 snRNP	GO:0005686	0.00308629	2.51056	21	1740	8	18964	RBMX2,SF3B3,SNRPB,SNRPD2,SNRPD3,SNRPE,SNRPG,U2SURP
Sm-like protein family complex	GO:0120114	0.00344317	2.46304	82	1740	18	18964	CLNS1A,GEMIN6,LSM5,LUC7L3,MEPCE,NHP2L1,PRPF8,RBMX2,SF3B3,SNRPA,SNRPB,SNRPD2,SNRPD3,SNRPE,SNRPF,SNRPG,TGS1,U2SURP
supramolecular complex	GO:0099080	0.00383988	2.41568	1325	1740	157	18964	AGO2,AHCTF1,ALDOA,ANXA1,APOBEC3B,ARF1,ASPM,AURKB,BAG2,BARD1,BICD1,BIRC5,BLNK,BTBD1,BUB3,CASC3,CCT2,CCT3,CCT6A,CCT7,CD2AP,CDK1,CDK5,CDK5RAP3,CDK9,CENPA,CENPE,CENPM,CENPO,CENPU,CEP57,CKAP5,CNOT8,COL11A1,COL1A1,COL1A2,COL3A1,COL5A1,COL5A2,CSDE1,DCN,DCP2,DCPS,DMD,DNAJA3,DSN1,DSP,DVL1,DYNC1LI1,DYNLT1,EIF2S1,EIF4E,EIF4E2,EIF4G1,EIF6,ENO1,ERCC6L,FHL2,FLNB,GLRX3,GTSE1,HAUS5,HAX1,HNRNPA3,HNRNPK,HOOK1,HSPB…
U2-type precatalytic spliceosome	GO:0071005	0.00389176	2.40985	50	1740	13	18964	IK,LSM5,NHP2L1,PRPF8,RBMX2,SF3B3,SF3B4,SNRPB,SNRPD2,SNRPD3,SNRPE,SNRPF,SNRPG
small nuclear ribonucleoprotein complex	GO:0030532	0.004339	2.36261	70	1740	16	18964	LSM5,LUC7L3,MEPCE,NHP2L1,PRPF8,RBMX2,SF3B3,SNRPA,SNRPB,SNRPD2,SNRPD3,SNRPE,SNRPF,SNRPG,TGS1,U2SURP
cytosolic large ribosomal subunit	GO:0022625	0.00440314	2.35624	57	1740	14	18964	RPL10,RPL12,RPL17,RPL26L1,RPL30,RPL34,RPL36,RPL38,RPL39L,RPL4,RPL6,RPL8,RPLP1,RSL24D1
small-subunit processome	GO:0032040	0.00490155	2.30967	39	1740	11	18964	DIEXF,EMG1,FBL,IMP4,MPHOSPH10,NHP2L1,NOP14,NOP56,UTP20,UTP6,WDR46
oligosaccharyltransferase complex	GO:0008250	0.00498372	2.30245	13	1740	6	18964	DDOST,RPN1,RPN2,STT3A,TMEM258,TUSC3
spindle microtubule	GO:0005876	0.00498372	2.30245	71	1740	16	18964	AURKB,BIRC5,CDK1,CENPE,HAUS5,KIF18A,KIF18B,KIF2A,KIF4A,KNTC1,PLK1,PRC1,RAB11A,RMDN1,TUBG1,XIAP
respiratory chain complex	GO:0098803	0.00509597	2.29277	85	1740	18	18964	COX5A,COX6B1,COX7B,COX8A,CYC1,NDUFA1,NDUFA6,NDUFAB1,NDUFB11,NDUFB2,NDUFB3,NDUFS2,NDUFS3,NDUFS5,NDUFS6,UQCRH,UQCRHL,UQCRQ
host cell	GO:0043657	0.00509597	2.29277	58	1740	14	18964	DYNLT1,KPNA1,KPNB1,NDC1,NUP107,NUP133,NUP155,NUP37,NUP85,RAN,RANBP2,SEC13,UBB,XPO1
host cellular component	GO:0018995	0.00509597	2.29277	58	1740	14	18964	DYNLT1,KPNA1,KPNB1,NDC1,NUP107,NUP133,NUP155,NUP37,NUP85,RAN,RANBP2,SEC13,UBB,XPO1
90S preribosome	GO:0030686	0.00516732	2.28673	28	1740	9	18964	BMS1,BOP1,IMP4,KRI1,MPHOSPH10,NOP14,UTP20,UTP6,WDR12
U12-type spliceosomal complex	GO:0005689	0.00516732	2.28673	28	1740	9	18964	SF3B3,SF3B4,SNRNP25,SNRPB,SNRPD2,SNRPD3,SNRPE,SNRPF,SNRPG
respirasome	GO:0070469	0.00551991	2.25807	100	1740	20	18964	COX5A,COX6B1,COX7B,COX8A,CYC1,CYCS,NDUFA1,NDUFA6,NDUFAB1,NDUFB11,NDUFB2,NDUFB3,NDUFS2,NDUFS3,NDUFS5,NDUFS6,TTC19,UQCRH,UQCRHL,UQCRQ
SMN-Sm protein complex	GO:0034719	0.00568911	2.24496	18	1740	7	18964	GEMIN6,SNRPB,SNRPD2,SNRPD3,SNRPE,SNRPF,SNRPG
azurophil granule	GO:0042582	0.00610493	2.21432	154	1740	27	18964	ACLY,AGA,ANXA2,C3AR1,CCT2,CEACAM6,CPNE3,DDOST,DNAJC3,DSN1,FAF2,FRK,FTL,FUCA1,GALNS,GDI2,GRN,GUSB,HEBP2,LAMP2,NCSTN,PSMD1,PYGB,SDCBP,SERPINB3,TUBB,TXNDC5
Elg1 RFC-like complex	GO:0031391	0.00610493	2.21432	3	1740	3	18964	ATAD5,RFC1,RFC4
microtubule cytoskeleton	GO:0015630	0.00610493	2.21432	1313	1740	154	18964	ACOT13,AK6,ALMS1,APEX1,ASPM,AURKB,BAG2,BICD1,BIRC5,BORA,C14ORF166,CAPG,CBX1,CBX3,CCNB1,CCT2,CCT3,CCT6A,CCT7,CD2AP,CDC16,CDC20,CDC45,CDC6,CDC7,CDCA8,CDK1,CDK5,CDK5RAP3,CENPE,CENPU,CEP131,CEP350,CEP55,CEP57,CEP68,CHD4,CHEK1,CHODL,CIAO1,CIB1,CKAP5,CUL7,DLGAP5,DVL1,DYNC1LI1,DYNLT1,E4F1,ECT2,ESPL1,FBXO5,G6PD,GAPDH,GEM,GNAI1,GNAI3,GPAA1,GTSE1,HAUS5,HERC2,HMMR,HOOK1,HSPB1,IFT20,IK,IQCB1,JTB,KAT2A,KIAA07…
inner kinetochore	GO:0000939	0.00610493	2.21432	3	1740	3	18964	CENPA,CENPO,ORC2
dolichol-phosphate-mannose synthase complex	GO:0033185	0.00610493	2.21432	3	1740	3	18964	DPM1,DPM2,DPM3
primary lysosome	GO:0005766	0.00610493	2.21432	154	1740	27	18964	ACLY,AGA,ANXA2,C3AR1,CCT2,CEACAM6,CPNE3,DDOST,DNAJC3,DSN1,FAF2,FRK,FTL,FUCA1,GALNS,GDI2,GRN,GUSB,HEBP2,LAMP2,NCSTN,PSMD1,PYGB,SDCBP,SERPINB3,TUBB,TXNDC5
Golgi apparatus subcompartment	GO:0098791	0.00618767	2.20847	845	1740	105	18964	ACBD3,AFTPH,AP1M2,AP3D1,APOO,ARF1,ARFGAP1,ARFGAP3,ARHGAP32,ASAP2,ATP2C2,ATP8B1,B2M,B3GNT3,B4GALT3,BCAP31,BET1,BICD1,C17ORF75,C1GALT1,CASD1,CHPF,CHPF2,CHST15,CLCN3,CNIH1,COG5,COPB1,COPG1,CREB3,DNMBP,DPY30,ENTPD6,FUT2,FUT8,GABARAPL2,GALNT1,GALNT14,GALNT2,GALNT7,GCNT1,GCNT3,GJA1,GNAI3,GOLGA5,GOLPH3,GOLPH3L,GOLT1B,GORASP2,GRN,HSPD1,IFNGR2,IFT20,ITM2B,KDELR2,KDELR3,LAMP2,LAP3,LYPLA2,M6PR,MAN2A1,MGAT4B…
mitochondrial small ribosomal subunit	GO:0005763	0.00639937	2.19386	29	1740	9	18964	MRPL42,MRPS15,MRPS16,MRPS17,MRPS18A,MRPS33,MRPS34,MRPS35,MRPS7
organellar small ribosomal subunit	GO:0000314	0.00639937	2.19386	29	1740	9	18964	MRPL42,MRPS15,MRPS16,MRPS17,MRPS18A,MRPS33,MRPS34,MRPS35,MRPS7
replisome	GO:0030894	0.00729666	2.13688	24	1740	8	18964	MCM3,PCNA,POLA2,POLD2,POLD3,PRPF19,RPA3,XPA
specific granule lumen	GO:0035580	0.00783409	2.10601	61	1740	14	18964	AOC1,B2M,CTSD,CYFIP1,FRK,HPSE,ILF2,JUP,KPNB1,LCN2,NEU1,NIT2,QPCT,TCN1
spliceosomal snRNP complex	GO:0097525	0.00783409	2.10601	61	1740	14	18964	LSM5,LUC7L3,NHP2L1,PRPF8,RBMX2,SF3B3,SNRPA,SNRPB,SNRPD2,SNRPD3,SNRPE,SNRPF,SNRPG,U2SURP
endoribonuclease complex	GO:1902555	0.0081427	2.08923	30	1740	9	18964	AGO2,DROSHA,HSD17B10,LAS1L,POP7,RPP38,RPP40,TARBP2,TSEN34
U2-type catalytic step 2 spliceosome	GO:0071007	0.0081427	2.08923	30	1740	9	18964	PPIE,PRPF19,PRPF8,SNRPB,SNRPD2,SNRPD3,SNRPE,SNRPF,SNRPG
proteasome core complex, alpha-subunit complex	GO:0019773	0.00817426	2.08755	10	1740	5	18964	PSMA1,PSMA2,PSMA4,PSMA5,PSMA6
membrane coat	GO:0030117	0.00860149	2.06543	97	1740	19	18964	AFTPH,AP1M2,AP2B1,AP3D1,AP3S1,CLINT1,COPB1,COPG1,EPN3,EPS15,KLHL12,PDCD6,PEF1,SAR1A,SEC13,SEC24A,SEC24C,SEC31A,TMED3
coated membrane	GO:0048475	0.00860149	2.06543	97	1740	19	18964	AFTPH,AP1M2,AP2B1,AP3D1,AP3S1,CLINT1,COPB1,COPG1,EPN3,EPS15,KLHL12,PDCD6,PEF1,SAR1A,SEC13,SEC24A,SEC24C,SEC31A,TMED3
small ribosomal subunit	GO:0015935	0.00922687	2.03495	76	1740	16	18964	EIF2D,ISG15,MRPL42,MRPS15,MRPS16,MRPS17,MRPS18A,MRPS33,MRPS34,MRPS35,MRPS7,NPM1,RPS15A,RPS17,RPS18,RPS8
cyclin-dependent protein kinase holoenzyme complex	GO:0000307	0.00992516	2.00326	43	1740	11	18964	CCNA2,CCNB1,CCNG1,CCNO,CDK1,CDK4,CDK7,CDK9,CKS1B,MNAT1,PCNA
cytosolic ribosome	GO:0022626	0.0102501	1.98927	106	1740	20	18964	EIF2D,ISG15,RPL10,RPL12,RPL17,RPL26L1,RPL30,RPL34,RPL36,RPL38,RPL39L,RPL4,RPL6,RPL8,RPLP1,RPS15A,RPS17,RPS18,RPS8,RSL24D1
RNA polymerase II, core complex	GO:0005665	0.0102501	1.98927	15	1740	6	18964	POLR2D,POLR2F,POLR2G,POLR2H,POLR2I,POLR2K
oxidoreductase complex	GO:1990204	0.01074	1.969	114	1740	21	18964	BCKDK,CYC1,DLAT,KAT2A,NDUFA1,NDUFA6,NDUFAB1,NDUFB11,NDUFB2,NDUFB3,NDUFS2,NDUFS3,NDUFS5,NDUFS6,P4HA1,PDHA1,PDK1,RRM2,UQCRH,UQCRHL,UQCRQ
coated vesicle membrane	GO:0030662	0.0108227	1.96566	177	1740	29	18964	AFTPH,AP1M2,AP2B1,B2M,CD9,CEMIP,CLINT1,CNIH1,CNIH3,COPB1,COPG1,EGF,EPN3,HSPA8,KDELR2,KDELR3,KLHL12,M6PR,PDCD6,PEF1,SAR1A,SEC13,SEC24A,SEC24C,SEC31A,TFRC,TMED10,TMED3,USO1
cell-substrate junction	GO:0030055	0.0112495	1.94887	427	1740	58	18964	ACTR3,ANXA1,ARF1,ARPC2,ARPC5L,B2M,CAPN1,CASK,CD9,CNN3,CPNE3,CYFIP1,DMD,FAP,FAT1,FERMT1,FHL2,FLNB,GDI2,GJA1,HNRNPK,HSP90B1,HSPA5,HSPA8,HSPB1,HYOU1,ITGA2,ITGAV,JUP,LAP3,MPZL1,MSN,MYH9,NCSTN,NPM1,NUMB,PABPC1,PDPK1,PI4KA,PPIA,PPIB,PPP1CB,PROCR,PTK2,RPL12,RPL30,RPL38,RPL4,RPL6,RPL8,RPLP1,RPS17,RPS18,RPS8,SDC4,SDCBP,THY1,TNS3
ER to Golgi transport vesicle membrane	GO:0012507	0.011492	1.9396	57	1740	13	18964	B2M,CNIH1,CNIH3,KLHL12,PDCD6,PEF1,SAR1A,SEC13,SEC24A,SEC24C,SEC31A,TMED10,USO1
vacuole	GO:0005773	0.0122717	1.9111	818	1740	100	18964	ABCC10,ACLY,ACP2,AGA,AKR1B10,ANXA1,ANXA2,AP1M2,AP2B1,AP3D1,ASS1,ATP10B,ATP6V0E2,ATP6V1E1,ATP6V1F,AUP1,C3AR1,CAPN1,CCT2,CD164,CEACAM6,CHMP2B,CLCN3,CP,CPNE3,CTSD,CTSO,DCN,DDOST,DNAJC3,DSN1,EGF,FAF2,FRK,FTL,FUCA1,GABARAPL2,GALNS,GDI2,GJA1,GLB1L2,GNAI1,GNAI3,GOT1,GPR143,GRN,GUSB,HEBP2,HPSE,HSP90AA1,HSP90AB1,HSPA8,IFITM1,IFITM2,ITM2C,LAMP2,LAMP5,LMBRD1,LRRC8E,M6PR,MARCH8,MREG,MST1,MST1R,NAPG,NCSTN,NEU…
U4/U6 x U5 tri-snRNP complex	GO:0046540	0.0122717	1.9111	32	1740	9	18964	LSM5,NHP2L1,PRPF8,SNRPB,SNRPD2,SNRPD3,SNRPE,SNRPF,SNRPG
spliceosomal tri-snRNP complex	GO:0097526	0.0122717	1.9111	32	1740	9	18964	LSM5,NHP2L1,PRPF8,SNRPB,SNRPD2,SNRPD3,SNRPE,SNRPF,SNRPG
focal adhesion	GO:0005925	0.0122717	1.9111	420	1740	57	18964	ACTR3,ANXA1,ARF1,ARPC2,ARPC5L,B2M,CAPN1,CASK,CD9,CNN3,CPNE3,CYFIP1,FAP,FAT1,FERMT1,FHL2,FLNB,GDI2,GJA1,HNRNPK,HSP90B1,HSPA5,HSPA8,HSPB1,HYOU1,ITGA2,ITGAV,JUP,LAP3,MPZL1,MSN,MYH9,NCSTN,NPM1,NUMB,PABPC1,PDPK1,PI4KA,PPIA,PPIB,PPP1CB,PROCR,PTK2,RPL12,RPL30,RPL38,RPL4,RPL6,RPL8,RPLP1,RPS17,RPS18,RPS8,SDC4,SDCBP,THY1,TNS3
U2-type spliceosomal complex	GO:0005684	0.0122717	1.9111	93	1740	18	18964	CASC3,EIF4A3,IK,LSM5,LUC7L3,NHP2L1,PPIE,PRPF19,PRPF8,RBMX2,SF3B3,SF3B4,SNRPB,SNRPD2,SNRPD3,SNRPE,SNRPF,SNRPG
SWI/SNF superfamily-type complex	GO:0070603	0.0130686	1.88377	79	1740	16	18964	ACTL6A,ACTR6,ANP32E,BRD9,CHD4,HDAC1,HDAC2,HMGXB4,ING3,PHF10,POLE3,RBBP4,RBBP7,RUVBL1,SMARCE1,ZNHIT1
kinetochore microtubule	GO:0005828	0.0130686	1.88377	7	1740	4	18964	CENPE,KIF18A,KNTC1,RAB11A
translocon complex	GO:0071256	0.0130686	1.88377	7	1740	4	18964	ARL6IP1,SEC61B,SEC61G,SSR4
box C/D RNP complex	GO:0031428	0.0130686	1.88377	7	1740	4	18964	FBL,NHP2L1,NOLC1,NOP56
histone methyltransferase complex	GO:0035097	0.0130686	1.88377	72	1740	15	18964	DPY30,E2F6,EZH2,HDAC2,JARID2,LAS1L,MEN1,PRDM4,RBBP4,RBBP7,RUVBL1,SENP3-EIF4A1,TAF6,TAF9,WDR5B
mitochondrial outer membrane	GO:0005741	0.0133587	1.87423	205	1740	32	18964	APOO,ARMCX1,ARMCX3,ASS1,BPHL,CHCHD3,CISD1,COASY,CYP27B1,DMD,EPHA4,GJA1,HAX1,HK1,MFF,MTCH1,MTERF3,MTX1,MTX2,MYO19,PHB2,PINK1,PMAIP1,RAB11FIP5,RPS6KB1,SH3GLB1,STARD7,TOMM20,TOMM34,TOMM40,TOMM6,UBB
nuclear replisome	GO:0043601	0.0175369	1.75605	22	1740	7	18964	MCM3,POLA2,POLD2,POLD3,PRPF19,RPA3,XPA
box H/ACA telomerase RNP complex	GO:0090661	0.0184051	1.73506	4	1740	3	18964	DKC1,GAR1,NHP2
mannosyltransferase complex	GO:0031501	0.0184051	1.73506	4	1740	3	18964	DPM1,DPM2,DPM3
box H/ACA scaRNP complex	GO:0072589	0.0184051	1.73506	4	1740	3	18964	DKC1,GAR1,NHP2
zeta DNA polymerase complex	GO:0016035	0.0184051	1.73506	4	1740	3	18964	POLD2,POLD3,REV3L
endoplasmic reticulum lumen	GO:0005788	0.0184497	1.73401	313	1740	44	18964	ACE2,B2M,CALU,CANX,CHGB,COL10A1,COL11A1,COL18A1,COL1A1,COL1A2,COL3A1,COL5A1,COL5A2,CP,CRTAP,DBI,DNAJC3,FKBP14,HSP90B1,HSPA5,HYOU1,IGFBP3,LAMC1,MANF,MEN1,MZB1,P4HA1,PDIA4,PDIA6,PLOD3,PPIB,RCN1,SDF2L1,SERPINH1,SIL1,SPP1,TIMP1,TMEM132A,TOR3A,TSPAN5,TXNDC5,UGGT1,VCAN,VCPIP1
MCM complex	GO:0042555	0.0187147	1.72782	12	1740	5	18964	MCM2,MCM3,MCM4,MCM6,MCM7
COPII-coated ER to Golgi transport vesicle	GO:0030134	0.0195472	1.70892	90	1740	17	18964	B2M,CNIH1,CNIH3,KLHL12,PDCD6,PEF1,SAR1A,SEC13,SEC24A,SEC24C,SEC31A,TMED10,TMED3,TMED9,USO1,YIF1A,YIPF6
mitochondrial outer membrane translocase complex	GO:0005742	0.0222644	1.65239	23	1740	7	18964	APOO,CHCHD3,MTX1,MTX2,TOMM20,TOMM40,TOMM6
tRNA-splicing ligase complex	GO:0072669	0.0224474	1.64883	8	1740	4	18964	C14ORF166,C2ORF49,FAM98A,RTCB
lysosome	GO:0005764	0.0224474	1.64883	723	1740	88	18964	ABCC10,ACLY,ACP2,AGA,AKR1B10,ANXA1,ANXA2,AP1M2,AP2B1,AP3D1,ASS1,ATP10B,ATP6V0E2,ATP6V1E1,C3AR1,CAPN1,CCT2,CD164,CEACAM6,CHMP2B,CLCN3,CP,CPNE3,CTSD,CTSO,DCN,DDOST,DNAJC3,DSN1,EGF,FAF2,FRK,FTL,FUCA1,GALNS,GDI2,GJA1,GNAI1,GNAI3,GOT1,GPR143,GRN,GUSB,HEBP2,HPSE,HSP90AA1,HSP90AB1,HSPA8,IFITM1,IFITM2,ITM2C,LAMP2,LAMP5,LMBRD1,LRRC8E,M6PR,MARCH8,MREG,NAPG,NCSTN,NEU1,PCYOX1,PLD3,PSMD1,PYGB,RAB38,RNF13,RRAG…
condensin complex	GO:0000796	0.0224474	1.64883	8	1740	4	18964	NCAPD3,NCAPG,NCAPG2,NCAPH
lytic vacuole	GO:0000323	0.0224474	1.64883	723	1740	88	18964	ABCC10,ACLY,ACP2,AGA,AKR1B10,ANXA1,ANXA2,AP1M2,AP2B1,AP3D1,ASS1,ATP10B,ATP6V0E2,ATP6V1E1,C3AR1,CAPN1,CCT2,CD164,CEACAM6,CHMP2B,CLCN3,CP,CPNE3,CTSD,CTSO,DCN,DDOST,DNAJC3,DSN1,EGF,FAF2,FRK,FTL,FUCA1,GALNS,GDI2,GJA1,GNAI1,GNAI3,GOT1,GPR143,GRN,GUSB,HEBP2,HPSE,HSP90AA1,HSP90AB1,HSPA8,IFITM1,IFITM2,ITM2C,LAMP2,LAMP5,LMBRD1,LRRC8E,M6PR,MARCH8,MREG,NAPG,NCSTN,NEU1,PCYOX1,PLD3,PSMD1,PYGB,RAB38,RNF13,RRAG…
cytoplasmic stress granule	GO:0010494	0.0238841	1.62189	77	1740	15	18964	CASC3,CSDE1,EIF2S1,EIF4E,EIF4G1,HNRNPK,KPNB1,LSM14A,PABPC1,PABPC3,PABPC4,PRRC2C,PUM1,UBAP2L,YTHDF1
U5 snRNP	GO:0005682	0.0252192	1.59827	18	1740	6	18964	PRPF8,SNRPB,SNRPD2,SNRPD3,SNRPE,SNRPG
translation preinitiation complex	GO:0070993	0.0252192	1.59827	18	1740	6	18964	EIF1B,EIF2S1,EIF3B,EIF3D,EIF3E,EIF3H
nuclear pore	GO:0005643	0.0252237	1.59819	85	1740	16	18964	AHCTF1,IPO7,KPNA1,KPNB1,MAD2L1,MX2,NDC1,NUP107,NUP133,NUP155,NUP37,NUP62CL,NUP85,RAN,RANBP2,SEC13
Swr1 complex	GO:0000812	0.0264522	1.57754	13	1740	5	18964	ACTR6,ANP32E,ING3,RUVBL1,ZNHIT1
histone deacetylase complex	GO:0000118	0.0264522	1.57754	78	1740	15	18964	ACTR6,ANP32E,BRMS1,CHD4,HDAC1,HDAC2,ING3,KDM3A,NRIP1,RBBP4,RBBP7,RUVBL1,SAP130,ZNF217,ZNHIT1
outer mitochondrial membrane protein complex	GO:0098799	0.0274002	1.56225	24	1740	7	18964	APOO,CHCHD3,MTX1,MTX2,TOMM20,TOMM40,TOMM6
mitochondrial respirasome	GO:0005746	0.0277343	1.55698	86	1740	16	18964	COX5A,COX7B,CYC1,NDUFA1,NDUFA6,NDUFAB1,NDUFB11,NDUFB2,NDUFB3,NDUFS2,NDUFS3,NDUFS5,NDUFS6,UQCRH,UQCRHL,UQCRQ
Golgi cisterna	GO:0031985	0.0277343	1.55698	117	1740	20	18964	ASAP2,B4GALT3,BCAP31,BET1,CHPF,CHPF2,FUT2,FUT8,GALNT1,GALNT2,GCNT1,GOLGA5,GOLPH3,GOLPH3L,HSPD1,MAN2A1,SGMS1,TMED3,YIPF1,YIPF6
integral component of endoplasmic reticulum membrane	GO:0030176	0.0369119	1.43283	161	1740	25	18964	ARL6IP1,AUP1,B2M,BCAP31,BSCL2,CANX,CCDC47,CREB3,DPAGT1,DPM2,DPM3,EMC9,FICD,GPAA1,HSPA5,LRRC8E,PREB,SACM1L,SARAF,SGMS1,SLC35B1,TMCO1,TMEM33,XBP1,ZMPSTE24
transcription factor TFTC complex	GO:0033276	0.0369679	1.43217	14	1740	5	18964	KAT2A,TAF10,TAF12,TAF6,TAF9
mitotic spindle midzone	GO:1990023	0.0369679	1.43217	14	1740	5	18964	AURKB,CENPE,KIF18A,KIF18B,PRC1
DNA replication factor C complex	GO:0005663	0.037991	1.42032	5	1740	3	18964	RFC1,RFC2,RFC4
paraspeckles	GO:0042382	0.037991	1.42032	5	1740	3	18964	HNRNPM,NONO,SFPQ
mitochondrial intermembrane space protein transporter complex	GO:0042719	0.037991	1.42032	5	1740	3	18964	TIMM10,TIMM13,TIMM9
PCAF complex	GO:0000125	0.037991	1.42032	5	1740	3	18964	TAF10,TAF12,TAF9
H4/H2A histone acetyltransferase complex	GO:0043189	0.0417412	1.37944	20	1740	6	18964	ACTL6A,ING3,MORF4L2,MRGBP,RUVBL1,YEATS4
NuA4 histone acetyltransferase complex	GO:0035267	0.0417412	1.37944	20	1740	6	18964	ACTL6A,ING3,MORF4L2,MRGBP,RUVBL1,YEATS4
basal plasma membrane	GO:0009925	0.0435364	1.36115	250	1740	35	18964	ABCC10,ABCC3,ANXA1,ANXA2,AQP5,ATP1B1,ATP2B1,CA9,CASK,CD38,CEACAM1,CEACAM5,CLDN7,CNNM4,DLG3,DSP,EPCAM,EPS15,ERBB3,HSP90AB1,IDE,MAP7,MET,MSN,MST1R,NUMB,P2RY6,SCRIB,SLC12A2,SLC1A5,SLC38A1,SLC5A6,SLC7A5,STK39,TFRC
basal part of cell	GO:0045178	0.0441179	1.35538	268	1740	37	18964	ABCC10,ABCC3,ANXA1,ANXA2,AQP5,ATP1B1,ATP2B1,CA9,CASK,CD38,CEACAM1,CEACAM5,CLDN7,CNNM4,DLG3,DSP,EPCAM,EPS15,ERBB3,FAP,HSP90AB1,IDE,ITGA2,MAP7,MET,MSN,MST1R,NUMB,P2RY6,SCRIB,SLC12A2,SLC1A5,SLC38A1,SLC5A6,SLC7A5,STK39,TFRC
bounding membrane of organelle	GO:0098588	0.0451699	1.34515	2165	1740	230	18964	ABCC10,ACBD3,ACE2,ACP2,AFTPH,ANXA1,ANXA2,AP1M2,AP2B1,AP3D1,APOO,ARF1,ARFGAP1,ARFGAP3,ARHGAP32,ARL6IP1,ARMCX1,ARMCX3,ASAP2,ASS1,ATP10B,ATP2C2,ATP6AP1,ATP6V0E2,ATP6V1E1,ATP6V1F,B2M,B3GNT3,B4GALT3,BCAP31,BET1,BPHL,C1GALT1,C3AR1,CASD1,CASK,CCDC47,CD164,CD38,CD9,CEACAM1,CEACAM6,CEMIP,CHCHD3,CHMP2B,CHPF,CHPF2,CHST15,CISD1,CLCN3,CLINT1,CNIH1,CNIH3,COASY,COG5,COPB1,COPG1,CP,CPNE3,CREB3,CTSD,CYP27B1,DDOST…
collagen type I trimer	GO:0005584	0.0454063	1.34288	2	1740	2	18964	COL1A1,COL1A2
transcription factor TFIIE complex	GO:0005673	0.0454063	1.34288	2	1740	2	18964	GTF2E1,GTF2E2
dense fibrillar component	GO:0001651	0.0454063	1.34288	2	1740	2	18964	FBL,NHP2L1
mitochondrial prohibitin complex	GO:0035632	0.0454063	1.34288	2	1740	2	18964	PHB,PHB2
cyclin B1-CDK1 complex	GO:0097125	0.0454063	1.34288	2	1740	2	18964	CCNB1,CDK1
proteasome storage granule	GO:0034515	0.0454063	1.34288	2	1740	2	18964	PSMD1,PSMD2
eukaryotic 48S preinitiation complex	GO:0033290	0.0476353	1.32207	15	1740	5	18964	EIF2S1,EIF3B,EIF3D,EIF3E,EIF3H
PcG protein complex	GO:0031519	0.0485597	1.31372	47	1740	10	18964	ASXL1,CSNK2B,EZH2,HDAC2,JARID2,PHC1,RBBP4,RBBP7,RYBP,UBAP2L
H4 histone acetyltransferase complex	GO:1902562	0.0485597	1.31372	47	1740	10	18964	ACTL6A,ING3,KAT2A,MORF4L2,MRGBP,POLE3,RUVBL1,UBAP2L,YEATS4,ZZZ3
microvillus membrane	GO:0031528	0.0490273	1.30956	27	1740	7	18964	CA9,CEACAM1,ITGAV,MSN,S100P,SLC7A5,SLC9A3R1
site of double-strand break	GO:0035861	0.0490273	1.30956	69	1740	13	18964	ACTR3,ARPC1A,ARPC2,DDB1,PARP1,PRPF19,RBBP8,RFWD3,RPA3,SIRT7,SMC6,SMCHD1,WDR70
integral component of organelle membrane	GO:0031301	0.0490273	1.30956	389	1740	50	18964	AFG3L2,APOO,ARL6IP1,ARMCX3,ATP10B,AUP1,B2M,BCAP31,BET1,BSCL2,CANX,CASD1,CCDC47,CCDC51,CHCHD3,CLCN3,CREB3,DPAGT1,DPM2,DPM3,EMC9,FICD,GALNT2,GPAA1,HSPA5,ITM2B,LAMP2,LRRC8E,MFF,MTX1,MTX2,OXA1L,PINK1,PREB,SACM1L,SARAF,SFXN1,SGMS1,SLC35A1,SLC35B1,STX1A,TMCO1,TMEM33,TOMM20,TOMM40,TPST1,VOPP1,XBP1,YIF1A,ZMPSTE24
chaperonin-containing T-complex	GO:0005832	0.049368	1.30655	10	1740	4	18964	CCT2,CCT3,CCT6A,CCT7
complex of collagen trimers	GO:0098644	0.0499895	1.30112	21	1740	6	18964	COL11A1,COL1A1,COL1A2,COL3A1,COL5A1,COL5A2

## Sheet: KEGG
term_name	term_id	adjusted_p_value	negative_log10_of_adjusted_p_value	term_size	query_size	intersection_size	effective_domain_size	intersections
Parkinson disease	KEGG:05012	1.39503e-07	6.85542	249	906	62	8000	ATP5G1,ATP5J,CASP3,COX5A,COX6B1,COX6C,COX7B,COX8A,CYC1,CYCS,EIF2S1,GNAI1,GNAI3,GPR37,HSPA5,MAPK9,NDUFA1,NDUFA6,NDUFAB1,NDUFB11,NDUFB2,NDUFB3,NDUFS2,NDUFS3,NDUFS5,NDUFS6,PARK7,PINK1,PRKACB,PSMA1,PSMA2,PSMA4,PSMA5,PSMA6,PSMB2,PSMB3,PSMB4,PSMB5,PSMC1,PSMC2,PSMC4,PSMC5,PSMC6,PSMD1,PSMD12,PSMD14,PSMD2,PSMD7,SHFM1,SLC25A5,TRAP1,TUBA1A,TUBA4A,TUBB,TUBB2B,UBB,UBE2J1,UBE2L3,UQCRH,UQCRHL,UQCRQ,XBP1
Proteasome	KEGG:03050	1.39503e-07	6.85542	46	906	22	8000	PSMA1,PSMA2,PSMA4,PSMA5,PSMA6,PSMB2,PSMB3,PSMB4,PSMB5,PSMC1,PSMC2,PSMC4,PSMC5,PSMC6,PSMD1,PSMD12,PSMD14,PSMD2,PSMD7,PSME3,PSME4,SHFM1
DNA replication	KEGG:03030	1.01485e-06	5.9936	36	906	18	8000	DNA2,FEN1,MCM2,MCM3,MCM4,MCM6,MCM7,PCNA,POLA2,POLD2,POLD3,POLE2,POLE3,RFC1,RFC2,RFC4,RNASEH2A,RPA3
Cell cycle	KEGG:04110	1.01485e-06	5.9936	124	906	37	8000	ABL1,BUB3,CCNA2,CCNB1,CDC16,CDC20,CDC45,CDC6,CDC7,CDK1,CDK4,CDK7,CDKN1B,CDKN2A,CHEK1,CHEK2,DBF4,E2F3,E2F5,ESPL1,HDAC1,HDAC2,MAD2L1,MCM2,MCM3,MCM4,MCM6,MCM7,ORC2,ORC6,PCNA,PLK1,PTTG1,RBX1,SFN,STAG1,TTK
Prion disease	KEGG:05020	1.01485e-06	5.9936	273	906	63	8000	ATP5G1,ATP5J,CASP3,COX5A,COX6B1,COX6C,COX7B,COX8A,CREB3,CSNK2B,CYC1,CYCS,EIF2S1,HSPA5,HSPA8,LAMC1,MAPK13,MAPK9,NDUFA1,NDUFA6,NDUFAB1,NDUFB11,NDUFB2,NDUFB3,NDUFS2,NDUFS3,NDUFS5,NDUFS6,PIK3CA,PIK3CD,PPP3CA,PPP3CB,PRKACB,PSMA1,PSMA2,PSMA4,PSMA5,PSMA6,PSMB2,PSMB3,PSMB4,PSMB5,PSMC1,PSMC2,PSMC4,PSMC5,PSMC6,PSMD1,PSMD12,PSMD14,PSMD2,PSMD7,SHFM1,SLC25A5,SOD1,STIP1,TUBA1A,TUBA4A,TUBB,TUBB2B,UQCRH,UQCRHL,U…
Biosynthesis of amino acids	KEGG:01230	4.16735e-06	5.38014	75	906	26	8000	ABHD14A-ACY1,ACY1,ALDH18A1,ALDOA,ARG2,ASNS,ASS1,ENO1,ENO2,GAPDH,GOT1,GOT2,IDH1,IDH2,PC,PFKP,PHGDH,PKM,PRPS2,PSAT1,PSPH,PYCR1,RPIA,SHMT1,SHMT2,TALDO1
Amyotrophic lateral sclerosis	KEGG:05014	8.86366e-06	5.05239	363	906	74	8000	ATP5G1,ATP5J,CASP3,CHMP2B,COX5A,COX6B1,COX6C,COX7B,COX8A,CYC1,CYCS,EIF2S1,GABARAPL2,GPX1,GPX2,HNRNPA3,HSPA5,MAPK13,NDC1,NDUFA1,NDUFA6,NDUFAB1,NDUFB11,NDUFB2,NDUFB3,NDUFS2,NDUFS3,NDUFS5,NDUFS6,NUP107,NUP133,NUP155,NUP37,NUP85,OPTN,PFN2,PINK1,PPP3CA,PPP3CB,PSMA1,PSMA2,PSMA4,PSMA5,PSMA6,PSMB2,PSMB3,PSMB4,PSMB5,PSMC1,PSMC2,PSMC4,PSMC5,PSMC6,PSMD1,PSMD12,PSMD14,PSMD2,PSMD7,RANBP2,SEC13,SETX,SHFM1,SOD1…
Protein processing in endoplasmic reticulum	KEGG:04141	8.86366e-06	5.05239	170	906	43	8000	BAG2,BCAP31,CANX,CAPN1,DDOST,DNAJC3,EIF2S1,FBXO2,HSP90AA1,HSP90AB1,HSP90B1,HSPA4L,HSPA5,HSPA8,HYOU1,MAPK9,MOGS,NPLOC4,PDIA4,PDIA6,PREB,RBX1,RPN1,RPN2,SAR1A,SEC13,SEC24A,SEC24C,SEC31A,SEC61B,SEC61G,SEL1L2,SIL1,SSR1,SSR2,SSR3,SSR4,STT3A,TUSC3,TXNDC5,UBE2J1,UGGT1,XBP1
Huntington disease	KEGG:05016	4.51755e-05	4.3451	306	906	63	8000	AP2B1,ATP5G1,ATP5J,CASP3,COX5A,COX6B1,COX6C,COX7B,COX8A,CREB3,CYC1,CYCS,GPX1,GPX2,HDAC1,HDAC2,MAPK9,NDUFA1,NDUFA6,NDUFAB1,NDUFB11,NDUFB2,NDUFB3,NDUFS2,NDUFS3,NDUFS5,NDUFS6,POLR2D,POLR2F,POLR2G,POLR2H,POLR2I,POLR2K,PSMA1,PSMA2,PSMA4,PSMA5,PSMA6,PSMB2,PSMB3,PSMB4,PSMB5,PSMC1,PSMC2,PSMC4,PSMC5,PSMC6,PSMD1,PSMD12,PSMD14,PSMD2,PSMD7,SHFM1,SLC25A5,SOD1,STX1A,TUBA1A,TUBA4A,TUBB,TUBB2B,UQCRH,UQCRHL,UQCRQ
N-Glycan biosynthesis	KEGG:00510	0.000137034	3.86317	50	906	18	8000	ALG3,ALG6,ALG8,B4GALT3,DDOST,DPAGT1,DPM1,DPM2,DPM3,FUT8,MAN2A1,MGAT4B,MOGS,RPN1,RPN2,SRD5A3,STT3A,TUSC3
Alzheimer disease	KEGG:05010	0.000402987	3.39471	369	906	69	8000	ATP5G1,ATP5J,CAPN1,CASP3,CASP7,CDK5,COX5A,COX6B1,COX6C,COX7B,COX8A,CSNK2B,CYC1,CYCS,DVL1,EIF2S1,FADD,FZD3,FZD6,GAPDH,HSD17B10,IDE,IRS1,MAPK9,NCSTN,NDUFA1,NDUFA6,NDUFAB1,NDUFB11,NDUFB2,NDUFB3,NDUFS2,NDUFS3,NDUFS5,NDUFS6,PIK3CA,PIK3CD,PPP3CA,PPP3CB,PSMA1,PSMA2,PSMA4,PSMA5,PSMA6,PSMB2,PSMB3,PSMB4,PSMB5,PSMC1,PSMC2,PSMC4,PSMC5,PSMC6,PSMD1,PSMD12,PSMD14,PSMD2,PSMD7,RTN3,SHFM1,SLC25A5,TUBA1A,TUBA4A,TUB…
RNA transport	KEGG:03013	0.000482199	3.31677	180	906	40	8000	CASC3,CLNS1A,CYFIP1,EIF1B,EIF2B4,EIF2S1,EIF2S3,EIF3B,EIF3D,EIF3E,EIF3H,EIF4A1,EIF4A3,EIF4E,EIF4E2,EIF4EBP1,EIF4G1,GEMIN6,KPNB1,NDC1,NUP107,NUP133,NUP155,NUP37,NUP85,PABPC1,PABPC3,PABPC4,PAIP1,POP7,RAN,RANBP2,RPP38,RPP40,SEC13,SRRM1,TACC3,TGS1,THOC2,XPO1
Metabolic pathways	KEGG:01100	0.000482199	3.31677	1491	906	216	8000	AACS,ABHD14A-ACY1,ACLY,ACP2,ACY1,ADK,AHCY,AK4,AK6,AKR1A1,AKR1B10,ALDH18A1,ALDOA,ALG3,ALG6,ALG8,AMACR,AMD1,AMPD3,AOC1,APRT,ARG2,ASNS,ASS1,ATIC,ATP5G1,ATP5J,ATP6AP1,ATP6V0E2,ATP6V1E1,ATP6V1F,B3GNT3,B4GALT3,BDH2,C1GALT1,CA9,CBR3,CD38,CERS6,CHPF,CHPF2,COASY,COX17,COX5A,COX6B1,COX6C,COX7B,COX8A,CPOX,CTPS1,CYC1,CYP24A1,CYP27B1,CYP2J2,DCTD,DCTPP1,DDOST,DERA,DGAT1,DHFR,DHTKD1,DLAT,DNMT1,DNMT3A,DPAGT1,DPM…
Ribosome	KEGG:03010	0.000726104	3.139	153	906	35	8000	MRPL12,MRPL13,MRPL15,MRPL17,MRPL18,MRPL19,MRPL22,MRPL24,MRPL28,MRPL3,MRPL33,MRPL9,MRPS15,MRPS16,MRPS17,MRPS18A,MRPS7,RPL10,RPL12,RPL17,RPL17-C18ORF32,RPL26L1,RPL30,RPL34,RPL36,RPL38,RPL4,RPL6,RPL8,RPLP1,RPS15A,RPS17,RPS18,RPS8,RSL24D1
Diabetic cardiomyopathy	KEGG:05415	0.00145203	2.83803	203	906	42	8000	AGT,ATP5G1,ATP5J,COL1A1,COL1A2,COL3A1,COX5A,COX6B1,COX6C,COX7B,COX8A,CTSD,CYC1,G6PD,GAPDH,GFPT1,GSR,IRS1,MAPK13,MAPK9,MMP9,NDUFA1,NDUFA6,NDUFAB1,NDUFB11,NDUFB2,NDUFB3,NDUFS2,NDUFS3,NDUFS5,NDUFS6,PARP1,PDHA1,PIK3CA,PIK3CD,PPP1CA,PPP1CB,PTEN,SLC25A5,UQCRH,UQCRHL,UQCRQ
Pathways of neurodegeneration - multiple diseases	KEGG:05022	0.00272876	2.56404	475	906	80	8000	ATP5G1,ATP5J,CAPN1,CASP3,CASP7,CDK5,CHMP2B,COX5A,COX6B1,COX6C,COX7B,COX8A,CSNK2B,CYC1,CYCS,DVL1,EIF2S1,FADD,FZD3,FZD6,GABARAPL2,GPR37,GPX1,GPX2,HSD17B10,HSPA5,MAPK13,MAPK9,NDUFA1,NDUFA6,NDUFAB1,NDUFB11,NDUFB2,NDUFB3,NDUFS2,NDUFS3,NDUFS5,NDUFS6,OPTN,PARK7,PINK1,PPP3CA,PPP3CB,PSMA1,PSMA2,PSMA4,PSMA5,PSMA6,PSMB2,PSMB3,PSMB4,PSMB5,PSMC1,PSMC2,PSMC4,PSMC5,PSMC6,PSMD1,PSMD12,PSMD14,PSMD2,PSMD7,SHFM1,SL…
Base excision repair	KEGG:03410	0.00292813	2.53341	33	906	12	8000	APEX1,APEX2,FEN1,NEIL3,PARP1,PARP2,PCNA,POLD2,POLD3,POLE2,POLE3,TDG
Carbon metabolism	KEGG:01200	0.00327269	2.48509	116	906	27	8000	ALDOA,DLAT,ECHS1,ENO1,ENO2,G6PD,GAPDH,GOT1,GOT2,GPI,HK1,IDH1,IDH2,MDH2,MUT,PC,PDHA1,PFKP,PHGDH,PKM,PRPS2,PSAT1,PSPH,RPIA,SHMT1,SHMT2,TALDO1
Cysteine and methionine metabolism	KEGG:00270	0.00360376	2.44324	49	906	15	8000	AHCY,AMD1,DNMT1,DNMT3A,ENOPH1,GCLM,GOT1,GOT2,GSS,LDHA,MDH2,PHGDH,PSAT1,SMS,SRM
Ribosome biogenesis in eukaryotes	KEGG:03008	0.00360376	2.44324	99	906	24	8000	AK6,BMS1,CSNK2B,DKC1,DROSHA,EIF6,EMG1,FBL,GAR1,GNL3,IMP4,MPHOSPH10,NAT10,NHP2,NHP2L1,NOP56,NVL,POP7,RAN,RPP38,RPP40,UTP6,WDR43,XPO1
Nucleotide excision repair	KEGG:03420	0.00458549	2.33861	45	906	14	8000	CDK7,DDB1,MNAT1,PCNA,POLD2,POLD3,POLE2,POLE3,RBX1,RFC1,RFC2,RFC4,RPA3,XPA
Glutathione metabolism	KEGG:00480	0.00494239	2.30606	56	906	16	8000	G6PD,GCLM,GGCT,GPX1,GPX2,GPX4,GSR,GSS,GSTP1,IDH1,IDH2,LAP3,OPLAH,RRM2,SMS,SRM
HIF-1 signaling pathway	KEGG:04066	0.00558019	2.25335	109	906	25	8000	ALDOA,CDKN1B,EGF,EGLN3,EIF4E,EIF4E2,EIF4EBP1,ENO1,ENO2,GAPDH,HIF1A,HK1,IFNGR2,LDHA,PDHA1,PDK1,PFKFB3,PFKP,PIK3CA,PIK3CD,RBX1,RPS6KB1,RPS6KB2,TFRC,TIMP1
Spinocerebellar ataxia	KEGG:05017	0.0066945	2.17428	142	906	30	8000	AFG3L2,BEAN1,CYCS,MAPK9,NOP56,PIK3CA,PIK3CD,PSMA1,PSMA2,PSMA4,PSMA5,PSMA6,PSMB2,PSMB3,PSMB4,PSMB5,PSMC1,PSMC2,PSMC4,PSMC5,PSMC6,PSMD1,PSMD12,PSMD14,PSMD2,PSMD7,PUM1,SHFM1,SLC25A5,XBP1
Protein export	KEGG:03060	0.00719912	2.14272	23	906	9	8000	HSPA5,OXA1L,SEC61B,SEC61G,SPCS3,SRP19,SRP54,SRP9,SRPRB
p53 signaling pathway	KEGG:04115	0.0128425	1.89135	73	906	18	8000	CASP3,CCNB1,CCNG1,CDK1,CDK4,CDKN2A,CHEK1,CHEK2,CYCS,EI24,GTSE1,IGFBP3,PMAIP1,PTEN,RRM2,SERPINB5,SFN,STEAP3
Biosynthesis of cofactors	KEGG:01240	0.0142741	1.84545	156	906	31	8000	AK4,AK6,AKR1A1,COASY,CPOX,CTPS1,DHFR,FLAD1,GCLM,GGCX,GMPPA,GSS,GUSB,HMBS,LIAS,MTHFD2,NME7,NQO1,OXSM,PKM,PNPO,PPCS,PSAT1,PTS,QPRT,RFK,SHMT1,SHMT2,SPR,UGDH,VKORC1
Spliceosome	KEGG:03040	0.0147423	1.83144	150	906	30	8000	DDX5,EIF4A3,HNRNPA3,HNRNPC,HNRNPK,HNRNPM,HSPA8,LSM5,NHP2L1,PPIE,PRPF19,PRPF38B,PRPF8,PUF60,RBM25,SF3B3,SF3B4,SNRNP27,SNRPA,SNRPB,SNRPD2,SNRPD3,SNRPE,SNRPF,SNRPG,SRSF3,SRSF8,SRSF9,THOC2,U2SURP
Apoptosis - multiple species	KEGG:04215	0.0232473	1.63363	32	906	10	8000	BIRC3,BIRC5,CASP3,CASP7,CYCS,DIABLO,FADD,MAPK9,PMAIP1,XIAP
Platinum drug resistance	KEGG:01524	0.0251962	1.59867	72	906	17	8000	BIRC3,BIRC5,CASP3,CDKN2A,CYCS,FADD,GSTP1,MSH2,PDPK1,PIK3CA,PIK3CD,PMAIP1,REV3L,SLC31A1,TOP2A,XIAP,XPA
Non-alcoholic fatty liver disease	KEGG:04932	0.0272215	1.56509	150	906	29	8000	ADIPOR1,CASP3,CASP7,COX5A,COX6B1,COX6C,COX7B,COX8A,CYC1,CYCS,EIF2S1,IRS1,MAPK9,NDUFA1,NDUFA6,NDUFAB1,NDUFB11,NDUFB2,NDUFB3,NDUFS2,NDUFS3,NDUFS5,NDUFS6,PIK3CA,PIK3CD,UQCRH,UQCRHL,UQCRQ,XBP1
Mismatch repair	KEGG:03430	0.0276562	1.55821	23	906	8	8000	MSH2,PCNA,POLD2,POLD3,RFC1,RFC2,RFC4,RPA3
Oxidative phosphorylation	KEGG:00190	0.0355616	1.44902	133	906	26	8000	ATP5G1,ATP5J,ATP6AP1,ATP6V0E2,ATP6V1E1,ATP6V1F,COX17,COX5A,COX6B1,COX6C,COX7B,COX8A,CYC1,NDUFA1,NDUFA6,NDUFAB1,NDUFB11,NDUFB2,NDUFB3,NDUFS2,NDUFS3,NDUFS5,NDUFS6,UQCRH,UQCRHL,UQCRQ
Central carbon metabolism in cancer	KEGG:05230	0.0417094	1.37977	70	906	16	8000	G6PD,HIF1A,HK1,IDH1,IDH2,LDHA,MET,PDHA1,PDK1,PFKP,PIK3CA,PIK3CD,PKM,PTEN,SLC1A5,SLC7A5
