# Supplementary material for: CDK1 and HSP90AA1 Appear as the Novel Regulatory Genes in Non-Small Cell Lung Cancer: A Bioinformatics Approach
Source: J Pers Med. 2022 Mar 4;12(3):393. doi: 10.3390/jpm12030393 (PMC8955443; doi:10.3390/jpm12030393)
Supplement: Supplementary file 1 [file jpm-12-00393-s001.zip › Supplemantry_File_S3.xlsx]

## Sheet: Supplementary File 3
Supplementary File S3: Gene enrichment analysis of down regulated DEGs in lung datasets

## Sheet: Biological Process
source	term_name	term_id	adjusted_p_value	negative_log10_of_adjusted_p_value	term_size	query_size	intersection_size	effective_domain_size	intersections
GO:BP	system development	GO:0048731	1.48e-23	22.8288	5095	804	367	18123	ABCA3,ABI3BP,ACACB,ACAT1,ACSL4,ACTA2,ACTN2,ACVRL1,ADAM8,ADAMTS1,ADAMTS9,ADARB1,ADTRP,AGAP2,AGER,AGRN,AGTR1,AKAP13,AKT3,ALDH1A3,ALOX15B,ALOX5,ALPL,ANKRD1,ANXA2,AQP1,AQP6,ARC,ARHGAP26,ARHGEF10,ARHGEF15,ARRB1,ASCL1,ASCL2,ASPA,ATF3,ATP2B4,B3GNT2,B4GALT1,BDNF,BMP1,BTG2,C5AR1,CAD,CALCRL,CALM1,CALM2,CAMP,CAPN3,CAT,CAV1,CBY1,CD101,CD4,CD44,CD74,CDH5,CDHR1,CDO1,CGA,CHERP,CHRDL1,CLDN18,CLDN4,CLDN5,CLEC3B,C…
GO:BP	circulatory system development	GO:0072359	2.71e-23	22.5671	1215	804	141	18123	ABI3BP,ACACB,ACTA2,ACTN2,ACVRL1,ADAM8,ADAMTS1,ADAMTS9,ADTRP,AGTR1,AKAP13,AKT3,ALOX5,ANKRD1,ANXA2,AQP1,ARHGEF15,ASCL1,ATP2B4,B4GALT1,C5AR1,CAD,CALCRL,CAMP,CAV1,CBY1,CDH5,CLDN5,COL4A3,CSPG4,CX3CR1,CXCR2,DCHS1,DDAH1,DLC1,DNAI1,DYNC2H1,EDN1,EGFL7,ELN,EMCN,EPAS1,ERBB2,FGF18,FGF2,FGFR2,FLT1,FOSL1,FOXF1,FZD4,GAB1,GGNBP2,GJA5,GLI3,GPC3,GPER1,GPR4,HEYL,HIF3A,HMGA2,HOXB13,HSPB6,HYAL1,IFT57,IL6,ITGB1,ITGB8,…
GO:BP	anatomical structure development	GO:0048856	8.38e-23	22.0769	6164	804	416	18123	ABCA3,ABI3BP,ACACB,ACAT1,ACSL4,ACTA2,ACTN2,ACVRL1,ADAM8,ADAMTS1,ADAMTS9,ADAMTSL4,ADARB1,ADTRP,AFF4,AGAP2,AGER,AGRN,AGTR1,AKAP13,AKT3,ALDH1A3,ALOX15B,ALOX5,ALPL,ANKRD1,ANXA2,AQP1,AQP6,ARC,ARHGAP26,ARHGEF10,ARHGEF15,ARHGEF26,ARRB1,ASCL1,ASCL2,ASPA,ATF3,ATP2B4,B3GNT2,B4GALT1,BDNF,BMP1,BTG2,C5AR1,CAD,CALCRL,CALM1,CALM2,CAMP,CAPN3,CAT,CAV1,CBY1,CD101,CD4,CD44,CD74,CDH19,CDH5,CDHR1,CDO1,CES1,CGA,CHERP,…
GO:BP	multicellular organism development	GO:0007275	3.06e-22	21.5149	5670	804	390	18123	ABCA3,ABI3BP,ACACB,ACAT1,ACSL4,ACTA2,ACTN2,ACVRL1,ADAM8,ADAMTS1,ADAMTS9,ADARB1,ADTRP,AGAP2,AGER,AGRN,AGTR1,AKAP13,AKT3,ALDH1A3,ALOX15B,ALOX5,ALPL,ANKRD1,ANXA2,AQP1,AQP6,ARC,ARHGAP26,ARHGEF10,ARHGEF15,ARRB1,ASCL1,ASCL2,ASPA,ATF3,ATP2B4,B3GNT2,B4GALT1,BDNF,BMP1,BTG2,C5AR1,CAD,CALCRL,CALM1,CALM2,CAMP,CAPN3,CAT,CAV1,CBY1,CD101,CD4,CD44,CD74,CDH19,CDH5,CDHR1,CDO1,CGA,CHERP,CHRDL1,CLDN18,CLDN4,CLDN5,CL…
GO:BP	vasculature development	GO:0001944	3.07e-22	21.513	834	804	110	18123	ACTA2,ACVRL1,ADAM8,ADAMTS1,ADAMTS9,ADTRP,AGTR1,AKT3,ALOX5,ANXA2,AQP1,ARHGEF15,ATP2B4,B4GALT1,C5AR1,CALCRL,CAMP,CAV1,CDH5,CLDN5,COL4A3,CSPG4,CX3CR1,CXCR2,DDAH1,DYNC2H1,EDN1,EGFL7,EMCN,EPAS1,ERBB2,FGF18,FGF2,FGFR2,FLT1,FOSL1,FOXF1,FZD4,GAB1,GGNBP2,GJA5,GLI3,GPC3,GPER1,GPR4,HIF3A,HMGA2,HOXB13,HSPB6,HYAL1,IL6,ITGB1,ITGB8,KLF2,KLF4,LAMA4,LEF1,LEPR,LOC100506403,LOX,LOXL2,LRP1,MEOX2,MIR124-1,MMP19,MMRN2…
GO:BP	blood vessel development	GO:0001568	1.09e-21	20.9634	797	804	106	18123	ACTA2,ACVRL1,ADAM8,ADAMTS1,ADAMTS9,ADTRP,AGTR1,AKT3,ALOX5,ANXA2,AQP1,ATP2B4,B4GALT1,C5AR1,CALCRL,CAMP,CAV1,CDH5,CLDN5,COL4A3,CSPG4,CX3CR1,CXCR2,DDAH1,DYNC2H1,EDN1,EGFL7,EMCN,EPAS1,ERBB2,FGF18,FGF2,FGFR2,FLT1,FOSL1,FOXF1,FZD4,GAB1,GGNBP2,GJA5,GLI3,GPC3,GPER1,GPR4,HIF3A,HMGA2,HOXB13,HSPB6,HYAL1,IL6,ITGB1,ITGB8,KLF2,KLF4,LAMA4,LEF1,LEPR,LOC100506403,LOX,LOXL2,LRP1,MEOX2,MMP19,MMRN2,MYLK,NAA15,NOX5,N…
GO:BP	multicellular organismal process	GO:0032501	1.17e-21	20.9309	8000	804	496	18123	A2M,ABCA3,ABI3BP,ACACB,ACADL,ACAT1,ACKR1,ACOX1,ACSL4,ACTA2,ACTN2,ACVRL1,ADAM8,ADAMTS1,ADAMTS9,ADARB1,ADTRP,AFF4,AGAP2,AGER,AGRN,AGTR1,AKAP12,AKAP13,AKT3,ALDH1A3,ALOX15B,ALOX5,ALOX5AP,ALPL,ANKRD1,ANXA2,APOBR,AQP1,AQP4,AQP6,ARC,ARHGAP26,ARHGEF10,ARHGEF15,ARRB1,ASCL1,ASCL2,ASPA,ATF3,ATP1B3,ATP2B4,ATP8A1,B3GNT2,B4GALT1,BBS1,BDNF,BMP1,BTG2,C5AR1,CACNA1D,CACNA2D2,CAD,CALCRL,CALM1,CALM2,CAMK2N1,CAMP,CAP…
GO:BP	positive regulation of biological process	GO:0048518	1.17e-21	20.9309	6474	804	426	18123	A2M,ABCA3,ABCA8,ABI3BP,ABLIM3,ACACB,ACADL,ACSL4,ACTA2,ACTN2,ACVRL1,ADAM8,ADAMTS1,ADAMTSL4,ADARB1,ADIRF,ADTRP,AGAP2,AGER,AGRN,AGTR1,AKAP12,AKAP13,AKAP7,AKT3,ALDH1A3,ALOX15B,ALOX5,ALOX5AP,ANKFY1,ANKRD1,ANXA2,AQP1,ARC,ARHGEF10,ARHGEF15,ARHGEF26,ARPC4,ARPC4-TTLL3,ARRB1,ASCL1,ASCL2,ASPA,ATF3,ATP1B3,ATP2B4,ATP8A1,B4GALT1,BCL2L14,BDNF,BMP1,BTG2,C2,C2CD2L,C5AR1,C8B,CAB39L,CACNA1D,CALCOCO2,CALCRL,CALM1,CA…
GO:BP	developmental process	GO:0032502	1.64e-21	20.7863	6678	804	435	18123	A2M,ABCA3,ABI3BP,ACACB,ACAT1,ACOX1,ACSL4,ACTA2,ACTN2,ACVRL1,ADAM8,ADAMTS1,ADAMTS9,ADAMTSL4,ADARB1,ADIRF,ADTRP,AFF4,AGAP2,AGER,AGRN,AGTR1,AKAP13,AKT3,ALDH1A3,ALOX15B,ALOX5,ALPL,ANKRD1,ANXA2,AQP1,AQP6,ARC,ARHGAP26,ARHGEF10,ARHGEF15,ARHGEF26,ARRB1,ASCL1,ASCL2,ASPA,ATF3,ATP2B4,B3GNT2,B4GALT1,BDNF,BMP1,BTG2,C5AR1,CAD,CALCRL,CALM1,CALM2,CAMP,CAPN3,CAT,CAV1,CBY1,CD101,CD4,CD44,CD74,CDH19,CDH5,CDHR1,CDO1…
GO:BP	anatomical structure morphogenesis	GO:0009653	1.11e-20	19.9551	2816	804	234	18123	ACTA2,ACTN2,ACVRL1,ADAM8,ADAMTS1,ADAMTS9,ADARB1,ADTRP,AGRN,AGTR1,AKAP13,AKT3,ALDH1A3,ALOX5,ALPL,ANKRD1,ANXA2,AQP1,AQP6,ARC,ARHGEF15,ARHGEF26,ATP2B4,B3GNT2,B4GALT1,BDNF,BMP1,C5AR1,CALCRL,CAMP,CAPN3,CAV1,CD44,CDH19,CDH5,CDHR1,CLDN4,CLDN5,COL4A3,CPB2,CRISPLD2,CSF1,CSPG4,CTTN,CX3CR1,CXCR2,DAB2,DCHS1,DDAH1,DICER1,DLC1,DUSP1,DYNC2H1,EDN1,EFEMP1,EGFL7,ELN,EMCN,EPAS1,EPHA7,ERBB2,EYA4,FBLN1,FGF18,FGF2,FGF…
GO:BP	positive regulation of cellular process	GO:0048522	2.03e-18	17.6925	5863	804	386	18123	ABCA3,ABI3BP,ABLIM3,ACACB,ACSL4,ACTA2,ACTN2,ACVRL1,ADAM8,ADAMTS1,ADAMTSL4,ADIRF,ADTRP,AGAP2,AGER,AGRN,AGTR1,AKAP12,AKAP13,AKAP7,AKT3,ALDH1A3,ALOX15B,ALOX5,ANKFY1,ANKRD1,ANXA2,AQP1,ARC,ARHGEF10,ARHGEF15,ARHGEF26,ARPC4,ARPC4-TTLL3,ARRB1,ASCL1,ASCL2,ASPA,ATF3,ATP1B3,ATP2B4,ATP8A1,B4GALT1,BCL2L14,BDNF,BTG2,C2,C2CD2L,C5AR1,CAB39L,CALCOCO2,CALCRL,CALM1,CALM2,CAMK2N1,CAMP,CAPN3,CASQ2,CAT,CAV1,CC2D1A,CCL…
GO:BP	blood vessel morphogenesis	GO:0048514	2.64e-18	17.5777	715	804	93	18123	ACVRL1,ADAM8,ADAMTS1,ADAMTS9,ADTRP,AGTR1,AKT3,ALOX5,ANXA2,AQP1,ATP2B4,B4GALT1,C5AR1,CALCRL,CAMP,CAV1,CDH5,CLDN5,COL4A3,CSPG4,CX3CR1,CXCR2,DDAH1,EDN1,EGFL7,EMCN,EPAS1,ERBB2,FGF18,FGF2,FGFR2,FLT1,FOXF1,FZD4,GAB1,GJA5,GPR4,HIF3A,HMGA2,HOXB13,HSPB6,HYAL1,IL6,ITGB1,ITGB8,KLF2,KLF4,LEF1,LEPR,LOC100506403,LOX,LOXL2,LRP1,MEOX2,MMP19,MMRN2,MYLK,NAA15,NOX5,NPR1,NR4A1,NRXN3,NTRK2,PDGFRA,PF4,PIK3R3,PTGIS,PTP…
GO:BP	animal organ development	GO:0048513	4.71e-18	17.327	3701	804	275	18123	ABCA3,ABI3BP,ACACB,ACAT1,ACTA2,ACTN2,ACVRL1,ADAM8,ADAMTS1,ADAMTS9,ADARB1,AGAP2,AGER,AGRN,AGTR1,AKAP13,AKT3,ALDH1A3,ALOX15B,ALOX5,ALPL,ANKRD1,ANXA2,AQP1,AQP6,ARHGEF15,ARRB1,ASCL1,ASCL2,ATF3,ATP2B4,BMP1,BTG2,C5AR1,CAD,CALCRL,CALM1,CALM2,CAPN3,CAT,CAV1,CBY1,CD101,CD4,CD44,CD74,CDO1,CGA,CHRDL1,CLDN18,CLDN4,CLDN5,CLEC3B,COL4A3,COL5A3,CPB2,CRISPLD2,CRYBB1,CSF1,CSF2,CSF3,CXCR2,DAB2,DCHS1,DLC1,DNAI1,DOCK…
GO:BP	regulation of multicellular organismal process	GO:0051239	6.42e-18	17.1924	2888	804	230	18123	A2M,ABI3BP,ACACB,ACADL,ACKR1,ACVRL1,ADAM8,ADAMTS1,ADAMTS9,ADTRP,AGAP2,AGER,AGRN,AGTR1,AKAP12,AKT3,ALOX15B,ALOX5,ANXA2,AQP1,ARRB1,ASCL1,ASCL2,ASPA,ATP1B3,ATP2B4,BDNF,BMP1,C5AR1,CACNA1D,CACNA2D2,CALCRL,CALM1,CALM2,CAMP,CAPN3,CASQ2,CAV1,CD101,CD4,CD58,CD74,CDH5,CGA,CLDN18,CLDN5,CLEC7A,CMKLR1,COL4A3,CORO2B,CPB2,CSF1,CSF2,CSF3,CTTN,CX3CR1,CXCR2,DAB2,DDAH1,DES,DICER1,DMPK,EDN1,EDNRB,EFEMP1,EPAS1,EPB41L…
GO:BP	tube development	GO:0035295	2.23e-17	16.6515	1158	804	123	18123	ABCA3,ACAT1,ACVRL1,ADAM8,ADAMTS1,ADAMTS9,ADTRP,AGTR1,AKT3,ALOX5,ANXA2,AQP1,ASCL1,ATP2B4,B4GALT1,C5AR1,CALCRL,CAMP,CAT,CAV1,CBY1,CDH5,CLDN18,CLDN5,COL4A3,CRISPLD2,CSF1,CSPG4,CX3CR1,CXCR2,DCHS1,DDAH1,DLC1,EDN1,EDNRB,EGFL7,EMCN,EPAS1,EPHA7,ERBB2,FGF18,FGF2,FGF7,FGFR2,FLT1,FOXF1,FZD4,GAB1,GJA5,GLI3,GPC3,GPR4,HEYL,HIF3A,HMGA2,HOXB13,HSPB6,HYAL1,IFT57,IL6,ITGB1,ITGB8,KLF2,KLF4,KLHL3,LEF1,LEPR,LGR4,LOC1…
GO:BP	tube morphogenesis	GO:0035239	5.49e-17	16.2608	956	804	108	18123	ACVRL1,ADAM8,ADAMTS1,ADAMTS9,ADTRP,AGTR1,AKT3,ALOX5,ANXA2,AQP1,ATP2B4,B4GALT1,C5AR1,CALCRL,CAMP,CAV1,CDH5,CLDN5,COL4A3,CSF1,CSPG4,CX3CR1,CXCR2,DCHS1,DDAH1,DLC1,EDN1,EGFL7,EMCN,EPAS1,EPHA7,ERBB2,FGF18,FGF2,FGFR2,FLT1,FOXF1,FZD4,GAB1,GJA5,GLI3,GPC3,GPR4,HIF3A,HMGA2,HOXB13,HSPB6,HYAL1,IFT57,IL6,ITGB1,ITGB8,KLF2,KLF4,KLHL3,LEF1,LEPR,LGR4,LOC100506403,LOX,LOXL2,LRP1,MEOX2,MMP19,MMRN2,MYLK,NAA15,NDRG4,…
GO:BP	angiogenesis	GO:0001525	5.49e-17	16.2608	621	804	83	18123	ACVRL1,ADAM8,ADAMTS1,ADAMTS9,ADTRP,AGTR1,AKT3,ALOX5,ANXA2,AQP1,ATP2B4,B4GALT1,C5AR1,CALCRL,CAMP,CAV1,CDH5,CLDN5,COL4A3,CSPG4,CX3CR1,CXCR2,DDAH1,EDN1,EGFL7,EMCN,EPAS1,ERBB2,FGF18,FGF2,FGFR2,FLT1,GAB1,GJA5,GPR4,HIF3A,HMGA2,HOXB13,HSPB6,HYAL1,IL6,ITGB1,ITGB8,KLF2,KLF4,LEF1,LEPR,LOC100506403,LOXL2,MEOX2,MMP19,MMRN2,NAA15,NOX5,NPR1,NR4A1,NRXN3,PDGFRA,PF4,PIK3R3,PTGIS,PTPRB,RAMP2,RAMP3,RASIP1,RHOB,RNH1…
GO:BP	regulation of biological quality	GO:0065008	1.17e-16	15.9323	4116	804	292	18123	A2M,ABCA3,ACAA2,ACACB,ACADL,ACOX1,ACOXL,ACSL4,ACTA2,ACTN2,ACVRL1,ADAM8,ADH1B,ADTRP,AGER,AGRN,AGTR1,AKAP12,AKAP7,AKT3,ALDH1A3,ALOX5,ANP32A,ANXA2,AQP1,AQP4,ARC,ARHGEF15,ARPC4,ARPC4-TTLL3,ARRB1,ATP1B3,ATP2B4,ATP8A1,ATP8B3,ATP9B,BBS1,BDNF,BTG2,C2CD2L,C5AR1,CACNA1D,CACNA2D2,CAD,CALM1,CALM2,CAMK2N1,CAPN3,CAPZA2,CASQ2,CAV1,CCL23,CCL5,CD52,CD74,CDH5,CDHR1,CDO1,CES1,CETP,CGA,CHERP,CLDN18,CLDN4,CLDN5,CMKLR…
GO:BP	cell migration	GO:0016477	2.26e-16	15.6458	1660	804	153	18123	ACVRL1,ADAM8,ADAMTS1,ADAMTS9,ADARB1,ADTRP,AGER,AGTR1,AKAP12,AKT3,ALOX15B,ALOX5,ARC,ASCL1,ATP1B3,ATP2B4,ATP8A1,B4GALT1,C5AR1,CAV1,CCL23,CCL5,CD44,CD58,CD74,CDH5,CGA,CLDN4,CLDN5,CLEC7A,CMKLR1,CSF1,CSPG4,CTTN,CX3CR1,CXCL3,CXCR2,DAB2,DACH1,DAPK2,DCHS1,DLC1,DUSP1,EDN1,EDNRB,ELMO1,EPB41L4B,FAM107A,FBLN1,FCER1G,FGF18,FGF2,FGF7,FGFR1,FGFR4,FLT1,FOXF1,FPR2,GAB1,GFRA3,GLI3,GPC3,GPER1,GPM6A,GPSM3,GYPC,HBEGF…
GO:BP	regulation of localization	GO:0032879	2.26e-16	15.6458	2906	804	226	18123	ABCA3,ABCA8,ABLIM3,ACAA2,ACACB,ACSL4,ACTN2,ACVRL1,ADAM8,ADAMTS1,ADAMTS9,ADARB1,ADTRP,AGER,AGTR1,AHNAK,AKAP12,AKAP7,AKT3,ALOX15B,ALOX5,ANKFY1,ANKRD1,ANXA2,AQP1,ARC,ARRB1,ATP1B3,ATP2B4,ATP8A1,BDNF,BET1L,C2,C2CD2L,C5AR1,CACNA1D,CACNA2D2,CALM1,CALM2,CAMK2N1,CAPN3,CASQ2,CAV1,CCL5,CD4,CD74,CDH5,CES1,CETP,CGA,CHERP,CLCNKB,CLDN18,CLDN4,CLDN5,CLEC7A,CLIC3,CLIC5,CMKLR1,CORO2B,CPB2,CSF1,CX3CR1,CXCR2,DAB2,DA…
GO:BP	movement of cell or subcellular component	GO:0006928	8.02e-16	15.0957	2319	804	191	18123	ACTN2,ACVRL1,ADAM8,ADAMTS1,ADAMTS9,ADARB1,ADTRP,AGER,AGTR1,AKAP12,AKT3,ALOX15B,ALOX5,AQP4,ARC,ASCL1,ATP1B3,ATP2B4,ATP8A1,B3GNT2,B4GALT1,BDNF,BICD2,C5AR1,CACNA1D,CAV1,CCL23,CCL5,CD44,CD58,CD74,CDH5,CGA,CLDN4,CLDN5,CLEC7A,CMKLR1,CSF1,CSPG4,CTTN,CX3CR1,CXCL3,CXCR2,DAB2,DACH1,DAPK2,DCHS1,DES,DLC1,DNAH9,DNAI1,DUOX1,DUSP1,DYNC2H1,DYNC2LI1,EDN1,EDNRB,ELMO1,EPB41L4B,EPHA7,ERBB2,FAM107A,FBLN1,FCER1G,FGF18…
GO:BP	cellular developmental process	GO:0048869	1.6e-15	14.7954	4468	804	306	18123	A2M,ABI3BP,ACSL4,ACTA2,ACTN2,ACVRL1,ADAM8,ADAMTSL4,ADARB1,ADIRF,AFF4,AGER,AGRN,AGTR1,AKAP13,AKT3,ALOX15B,ALOX5,ALPL,ANKRD1,ANXA2,ARC,ARHGEF10,ARHGEF26,ASCL1,ASCL2,ASPA,ATF3,B3GNT2,B4GALT1,BDNF,BMP1,BTG2,C5AR1,CAPN3,CAT,CAV1,CBY1,CD101,CD4,CD44,CD74,CDH5,CDHR1,CEBPD,CES1,CETP,CHRDL1,CLDN18,CLDN5,CLEC7A,CMKLR1,CREM,CSF1,CSF2,CSF3,CSPG4,CTTN,CX3CR1,DAB2,DCHS1,DIAPH2,DICER1,DMPK,DNAJC13,DNASE1L3,DOCK…
GO:BP	cell differentiation	GO:0030154	1.67e-15	14.7781	4392	804	302	18123	A2M,ABI3BP,ACSL4,ACTA2,ACTN2,ACVRL1,ADAM8,ADAMTSL4,ADARB1,ADIRF,AFF4,AGER,AGRN,AGTR1,AKAP13,ALOX15B,ALOX5,ALPL,ANKRD1,ANXA2,ARC,ARHGEF10,ARHGEF26,ASCL1,ASCL2,ASPA,ATF3,B3GNT2,B4GALT1,BDNF,BMP1,BTG2,C5AR1,CAPN3,CAT,CAV1,CBY1,CD101,CD4,CD74,CDH5,CDHR1,CEBPD,CES1,CETP,CHRDL1,CLDN18,CLDN5,CLEC7A,CMKLR1,CREM,CSF1,CSF2,CSF3,CSPG4,CTTN,CX3CR1,DAB2,DCHS1,DIAPH2,DICER1,DMPK,DNAJC13,DNASE1L3,DOCK2,DYNC2H1,…
GO:BP	anatomical structure formation involved in morphogenesis	GO:0048646	3.46e-15	14.4611	1209	804	121	18123	ACTN2,ACVRL1,ADAM8,ADAMTS1,ADAMTS9,ADTRP,AGTR1,AKAP13,AKT3,ALDH1A3,ALOX5,ANKRD1,ANXA2,AQP1,ATP2B4,B4GALT1,C5AR1,CALCRL,CAMP,CAPN3,CAV1,CDH5,CLDN5,COL4A3,CSPG4,CX3CR1,CXCR2,DCHS1,DDAH1,DICER1,DLC1,DUSP1,EDN1,EGFL7,EMCN,EPAS1,ERBB2,FGF18,FGF2,FGFR2,FLT1,FOXA2,FOXF1,FOXO1,GAB1,GJA5,GLI3,GPR4,HEYL,HIF3A,HMGA2,HOXB13,HSPB6,HYAL1,IFT57,IL6,ITGB1,ITGB8,KLF2,KLF4,KRT19,LAMA3,LDB3,LEF1,LEPR,LMOD1,LOC10050…
GO:BP	locomotion	GO:0040011	5.61e-15	14.2513	2039	804	172	18123	ACVRL1,ADAM8,ADAMTS1,ADAMTS9,ADARB1,ADTRP,AGER,AGTR1,AKAP12,AKT3,ALOX15B,ALOX5,ARC,ASCL1,ATP1B3,ATP2B4,ATP8A1,B3GNT2,B4GALT1,BDNF,C5AR1,CAV1,CCL23,CCL5,CD44,CD58,CD74,CDH5,CGA,CLDN4,CLDN5,CLEC7A,CMKLR1,CSF1,CSPG4,CTTN,CX3CR1,CXCL3,CXCR2,DAB2,DACH1,DAPK2,DCHS1,DLC1,DNAI1,DOCK2,DUOX1,DUSP1,EDN1,EDNRB,ELMO1,EPB41L4B,EPHA7,ERBB2,FAM107A,FBLN1,FCER1G,FGF18,FGF2,FGF7,FGFR1,FGFR4,FLT1,FOSL1,FOXF1,FPR1,F…
GO:BP	localization of cell	GO:0051674	5.72e-15	14.2423	1840	804	160	18123	ACVRL1,ADAM8,ADAMTS1,ADAMTS9,ADARB1,ADTRP,AGER,AGTR1,AKAP12,AKT3,ALOX15B,ALOX5,ARC,ASCL1,ATP1B3,ATP2B4,ATP8A1,B4GALT1,C5AR1,CAV1,CCL23,CCL5,CD44,CD58,CD74,CDH5,CGA,CLDN4,CLDN5,CLEC7A,CMKLR1,CSF1,CSPG4,CTTN,CX3CR1,CXCL3,CXCR2,DAB2,DACH1,DAPK2,DCHS1,DLC1,DNAI1,DUOX1,DUSP1,EDN1,EDNRB,ELMO1,EPB41L4B,ERBB2,FAM107A,FBLN1,FCER1G,FGF18,FGF2,FGF7,FGFR1,FGFR4,FLT1,FOXF1,FPR2,GAB1,GFRA3,GLI3,GPC3,GPER1,GPM6…
GO:BP	cell motility	GO:0048870	5.72e-15	14.2423	1840	804	160	18123	ACVRL1,ADAM8,ADAMTS1,ADAMTS9,ADARB1,ADTRP,AGER,AGTR1,AKAP12,AKT3,ALOX15B,ALOX5,ARC,ASCL1,ATP1B3,ATP2B4,ATP8A1,B4GALT1,C5AR1,CAV1,CCL23,CCL5,CD44,CD58,CD74,CDH5,CGA,CLDN4,CLDN5,CLEC7A,CMKLR1,CSF1,CSPG4,CTTN,CX3CR1,CXCL3,CXCR2,DAB2,DACH1,DAPK2,DCHS1,DLC1,DNAI1,DUOX1,DUSP1,EDN1,EDNRB,ELMO1,EPB41L4B,ERBB2,FAM107A,FBLN1,FCER1G,FGF18,FGF2,FGF7,FGFR1,FGFR4,FLT1,FOXF1,FPR2,GAB1,GFRA3,GLI3,GPC3,GPER1,GPM6…
GO:BP	localization	GO:0051179	1.26e-14	13.9003	6938	804	422	18123	A2M,ABCA3,ABCA8,ABLIM3,ACAA2,ACACB,ACOX1,ACSL4,ACTN2,ACVRL1,ADAM8,ADAMTS1,ADAMTS8,ADAMTS9,ADARB1,ADPRH,ADTRP,AGAP2,AGER,AGK,AGRN,AGTR1,AHNAK,AKAP12,AKAP13,AKAP7,AKT3,ALOX15B,ALOX5,ANKFY1,ANKRD1,ANP32A,ANXA2,AP1G2,APOBR,AQP1,AQP4,AQP6,ARC,ARHGAP25,ARPC4,ARRB1,ASCL1,ATP1B3,ATP2B4,ATP8A1,ATP8B3,ATP9B,B4GALT1,BBS1,BDNF,BET1L,BICD2,C2,C2CD2L,C5AR1,CA4,CACNA1D,CACNA2D2,CAD,CALCRL,CALM1,CALM2,CAMK2N1,CA…
GO:BP	circulatory system process	GO:0003013	1.35e-14	13.871	632	804	79	18123	ACTA2,ACVRL1,AGER,AGTR1,AKAP12,AKAP13,ATP1B3,ATP2B4,ATP8A1,CACNA1D,CACNA2D2,CALM1,CALM2,CAMK2N1,CASQ2,CAV1,CDH5,CES1,CLDN5,COL4A3,CORO2B,CXCR2,DDAH1,DES,DMPK,EDN1,EDNRB,ELN,EPAS1,FLI1,FXYD1,GJA5,GPER1,GPR4,HBB,HBEGF,KCNJ12,KCNJ5,KCNK3,KLF2,LEPR,LRP1,MEOX2,MME,NAV2,NCALD,NISCH,NPR1,OLR1,P2RX1,PTPRJ,PTPRO,RAMP2,RAMP3,ROCK1,RPS6KA2,SCN1A,SCNN1B,SGCD,SGCG,SLC1A1,SLC2A3,SLC4A3,SLC6A4,SLC9A1,SLCO2B1,SL…
GO:BP	regulation of signaling	GO:0023051	1.35e-14	13.8687	3669	804	261	18123	A2M,ACAA2,ACSL4,ACTN2,ACVRL1,ADAM8,AGAP2,AGER,AGTR1,AKAP12,AKAP13,AKAP7,AKT3,ALOX15B,ALOX5,ANKRD1,ANXA2,ARC,ARHGAP25,ARHGAP26,ARHGAP29,ARHGAP6,ARHGEF10,ARHGEF26,ARRB1,ASCL1,ATF3,ATP1B3,ATP2B4,BCL2L14,BDNF,C2CD2L,C5AR1,CACNA1D,CACNA2D2,CALM1,CAMK2N1,CAPN3,CASQ2,CAT,CAV1,CBY1,CC2D1A,CCL23,CCL5,CD4,CD44,CD74,CDH5,CGA,CHERP,CHRDL1,CLEC7A,CMKLR1,CSF1,CSF2,CSF3,CSPG4,CTTN,CX3CR1,DAB2,DAPK1,DAPK2,DLC1,D…
GO:BP	cellular response to chemical stimulus	GO:0070887	1.35e-14	13.8687	3443	804	249	18123	ACAA2,ACKR1,ACTN2,ACVRL1,ADAM8,ADIRF,ADTRP,AGER,AGRN,AGTR1,AKAP12,AKAP7,ALOX5,ALOX5AP,ALPL,ANKRD1,ANXA2,AQP1,AQP4,ATF3,ATP2B4,B3GNT2,BDNF,C2CD2L,C5AR1,CAD,CALCRL,CAMK2N1,CAMP,CAPN3,CASQ2,CAT,CAV1,CCL23,CCL5,CD4,CD44,CD58,CD74,CDH5,CEBPD,CES1,CGA,CHRDL1,CLDN18,CLDN5,CLEC3B,CLEC7A,CMKLR1,CPB2,CSF1,CSF2,CSF3,CX3CR1,CXCL3,CXCR2,DAB2,DAPK1,DAPK2,DDAH1,DNAI1,DUOX1,DUSP1,EDN1,EDNRB,EIF4EBP2,EPAS1,ERBB2,…
GO:BP	regulation of cell communication	GO:0010646	2.82e-14	13.5496	3634	804	258	18123	A2M,ACAA2,ACSL4,ACTN2,ACVRL1,ADAM8,AGAP2,AGER,AGTR1,AKAP12,AKAP13,AKAP7,AKT3,ALOX15B,ALOX5,ANKRD1,ARC,ARHGAP25,ARHGAP26,ARHGAP29,ARHGAP6,ARHGEF10,ARHGEF26,ARRB1,ASCL1,ATF3,ATP2B4,BCL2L14,BDNF,C2CD2L,C5AR1,CACNA1D,CACNA2D2,CALM1,CALM2,CAMK2N1,CAPN3,CASQ2,CAT,CAV1,CBY1,CC2D1A,CCL23,CCL5,CD4,CD44,CD74,CDH5,CGA,CHERP,CHRDL1,CLEC7A,CMKLR1,CSF1,CSF2,CSF3,CSPG4,CTTN,CX3CR1,DAB2,DAPK1,DAPK2,DLC1,DUSP1,DY…
GO:BP	regulation of cell migration	GO:0030334	3.2e-14	13.4954	1008	804	105	18123	ACVRL1,ADAM8,ADAMTS1,ADAMTS9,ADARB1,ADTRP,AGER,AKAP12,AKT3,ALOX15B,ATP2B4,ATP8A1,C5AR1,CAV1,CCL5,CD74,CDH5,CGA,CLDN4,CLDN5,CLEC7A,CMKLR1,CSF1,CX3CR1,CXCR2,DAB2,DACH1,DAPK2,DLC1,DUSP1,EDN1,EPB41L4B,FAM107A,FBLN1,FGF18,FGF2,FGF7,FGFR1,FLT1,FOXF1,FPR2,GAB1,GPER1,GPSM3,HBEGF,HYAL1,IL6,ITGB1,KLF4,LAMA2,LAMA3,LAMA4,LDB2,LEF1,LIMCH1,LRP1,MACF1,MAPRE2,MEOX2,MGAT3,MIR124-1,MMRN2,MYLK,MYOC,NDRG4,NISCH,NRG1…
GO:BP	regulation of response to stimulus	GO:0048583	3.49e-14	13.4577	4416	804	298	18123	A2M,ACAA2,ACTN2,ACVRL1,ADAM8,ADIRF,ADTRP,AGAP2,AGER,AGTR1,AKAP12,AKAP13,AKAP7,AKT3,ALOX15B,ALOX5,ALOX5AP,ANKRD1,ANXA2,ARC,ARHGAP25,ARHGAP26,ARHGAP29,ARHGAP6,ARHGEF10,ARHGEF26,ARPC4,ARRB1,ASCL1,ATF3,ATP2B4,BCL2L14,BDNF,C2,C5AR1,C8B,CALCRL,CALM1,CAMK2N1,CAPN3,CAT,CAV1,CBY1,CC2D1A,CCL23,CCL5,CD4,CD44,CD74,CDH5,CFD,CFP,CGA,CHERP,CHRDL1,CLDN4,CLEC7A,CMKLR1,CORO2B,CPB2,CSF1,CSF2,CSF3,CSPG4,CTTN,CX3CR1,…
GO:BP	regulation of cell motility	GO:2000145	3.61e-14	13.4427	1070	804	109	18123	ACVRL1,ADAM8,ADAMTS1,ADAMTS9,ADARB1,ADTRP,AGER,AKAP12,AKT3,ALOX15B,ATP2B4,ATP8A1,C5AR1,CAV1,CCL5,CD74,CDH5,CGA,CLDN4,CLDN5,CLEC7A,CMKLR1,CSF1,CX3CR1,CXCR2,DAB2,DACH1,DAPK2,DLC1,DUOX1,DUSP1,EDN1,EPB41L4B,ERBB2,FAM107A,FBLN1,FGF18,FGF2,FGF7,FGFR1,FLT1,FOXF1,FPR2,GAB1,GPER1,GPSM3,HBEGF,HYAL1,IL6,ITGB1,KLF4,LAMA2,LAMA3,LAMA4,LDB2,LEF1,LIMCH1,LRP1,MACF1,MAPRE2,MEOX2,MGAT3,MIR124-1,MMRN2,MYLK,MYOC,NDRG…
GO:BP	blood circulation	GO:0008015	7.03e-14	13.1532	548	804	71	18123	ACTA2,ACVRL1,AGER,AGTR1,AKAP12,ATP1B3,ATP2B4,CACNA1D,CACNA2D2,CALM1,CALM2,CAMK2N1,CASQ2,CAV1,CDH5,CES1,CLDN5,COL4A3,CORO2B,CXCR2,DDAH1,DES,DMPK,EDN1,EDNRB,ELN,EPAS1,FLI1,FXYD1,GJA5,GPER1,GPR4,HBB,HBEGF,KCNJ12,KCNJ5,KCNK3,KLF2,MEOX2,MME,NAV2,NCALD,NISCH,NPR1,OLR1,P2RX1,PTPRJ,PTPRO,RAMP2,ROCK1,RPS6KA2,SCN1A,SCNN1B,SGCD,SGCG,SLC1A1,SLC4A3,SLC6A4,SLC9A1,SLIT2,SPX,TBX2,TBX5,TEK,THRA,TJP1,TNNC1,TPM1,TR…
GO:BP	regulation of locomotion	GO:0040012	7.94e-14	13.1003	1113	804	111	18123	ACVRL1,ADAM8,ADAMTS1,ADAMTS9,ADARB1,ADTRP,AGER,AKAP12,AKT3,ALOX15B,ATP2B4,ATP8A1,C5AR1,CAV1,CCL5,CD74,CDH5,CGA,CLDN4,CLDN5,CLEC7A,CMKLR1,CSF1,CX3CR1,CXCR2,DAB2,DACH1,DAPK2,DLC1,DUOX1,DUSP1,EDN1,EPB41L4B,ERBB2,FAM107A,FBLN1,FGF18,FGF2,FGF7,FGFR1,FLT1,FOXF1,FPR2,GAB1,GPER1,GPSM3,HBEGF,HYAL1,IL6,ITGB1,KLF4,LAMA2,LAMA3,LAMA4,LDB2,LEF1,LIMCH1,LRP1,MACF1,MAPRE2,MEOX2,MGAT3,MIR124-1,MMRN2,MYLK,MYOC,NDRG…
GO:BP	actin filament-based process	GO:0030029	1.06e-13	12.9744	810	804	90	18123	ABLIM3,ACTN2,AGAP2,AKAP13,ANKRD1,AQP1,ARHGAP25,ARHGAP26,ARHGAP6,ARHGEF10,ARHGEF15,ARPC4,ARPC4-TTLL3,ARRB1,CACNA1D,CAPN3,CAPZA2,CAV1,CORO2B,COTL1,CSF3,CTTN,DES,DIAPH2,DIAPH3,DLC1,DOCK2,EDN1,ELMO1,ELN,EPB41L4B,ESPN,FAM107A,FGF7,GAB1,GAS7,GJA5,GPM6B,HIP1,IQSEC3,ITGB1,KANK3,KCNJ5,KRT19,LDB3,LIMCH1,LLGL1,LMOD1,LRP1,MYH11,MYOC,NEBL,NISCH,NTRK3,PAK2,PALLD,PDGFRA,PDLIM3,PGM5,PIP5K1A,PLA2G1B,PPM1F,PRKCE,P…
GO:BP	positive regulation of multicellular organismal process	GO:0051240	1.25e-13	12.9036	1497	804	135	18123	ABI3BP,ACACB,ACADL,ACVRL1,ADAM8,AGAP2,AGER,AGRN,AKAP12,AKT3,ALOX15B,ALOX5,ANXA2,AQP1,ASCL1,ASPA,BDNF,BMP1,C5AR1,CAMP,CAV1,CD101,CD4,CD58,CD74,CDH5,CLEC7A,CMKLR1,CPB2,CSF1,CSF2,CTTN,CX3CR1,CXCR2,DAB2,DDAH1,DICER1,EDN1,EDNRB,EPAS1,FABP4,FCER1G,FCN1,FGF18,FGF2,FGFR2,FH,FLT1,FOXA2,GAB1,GJA5,GLI3,GPER1,GPM6B,GPSM3,HMGA2,HSF1,HSPB6,HYAL1,IL6,ITGB1,ITGB8,KL,KLF4,LEF1,LEPR,LGR4,LILRA2,LILRB2,LILRB4,LOC10…
GO:BP	regulation of cellular component movement	GO:0051270	2.71e-13	12.5677	1149	804	112	18123	ACVRL1,ADAM8,ADAMTS1,ADAMTS9,ADARB1,ADTRP,AGER,AKAP12,AKT3,ALOX15B,ATP2B4,ATP8A1,C5AR1,CAV1,CCL5,CD74,CDH5,CGA,CLDN4,CLDN5,CLEC7A,CMKLR1,CSF1,CX3CR1,CXCR2,DAB2,DACH1,DAPK2,DLC1,DUOX1,DUSP1,EDN1,EPB41L4B,ERBB2,FAM107A,FBLN1,FGF18,FGF2,FGF7,FGFR1,FLT1,FOXF1,FPR2,GAB1,GJA5,GPER1,GPSM3,HBEGF,HYAL1,IL6,ITGB1,KLF4,LAMA2,LAMA3,LAMA4,LDB2,LEF1,LIMCH1,LRP1,MACF1,MAPRE2,MEOX2,MGAT3,MIR124-1,MMRN2,MYLK,MYOC…
GO:BP	actin cytoskeleton organization	GO:0030036	2.88e-13	12.5409	712	804	82	18123	ABLIM3,ACTN2,AGAP2,AKAP13,ANKRD1,AQP1,ARHGAP25,ARHGAP26,ARHGAP6,ARHGEF10,ARHGEF15,ARPC4,ARPC4-TTLL3,ARRB1,CAPN3,CAPZA2,CORO2B,COTL1,CSF3,CTTN,DIAPH2,DIAPH3,DLC1,DOCK2,EDN1,ELMO1,ELN,EPB41L4B,ESPN,FAM107A,FGF7,GAB1,GAS7,GPM6B,HIP1,IQSEC3,ITGB1,KANK3,KRT19,LDB3,LIMCH1,LLGL1,LMOD1,LRP1,MYH11,MYOC,NEBL,NISCH,NTRK3,PAK2,PALLD,PDGFRA,PDLIM3,PGM5,PIP5K1A,PLA2G1B,PPM1F,PRKCE,PTGER4,PTK7,PTPN1,RAC3,RAP2A,…
GO:BP	response to organic substance	GO:0010033	4.8e-13	12.3189	3457	804	244	18123	ABCA3,ACACB,ACAT1,ACKR1,ACSL4,ACTN2,ACVRL1,ADSS,ADTRP,AGER,AGRN,AGTR1,AKAP12,AKAP7,ALOX5,ALPL,ANKRD1,ANXA2,AQP1,AQP4,ASCL1,ATF3,ATP2B4,B3GNT2,BDNF,BTG2,C2CD2L,C5AR1,CAD,CALCOCO2,CALCRL,CALM1,CAMK2N1,CAMP,CASQ2,CAT,CAV1,CCL23,CCL5,CD4,CD44,CD58,CD74,CDH5,CDO1,CEBPD,CES1,CGA,CHRDL1,CLDN18,CLDN4,CLDN5,CLEC3B,CLEC7A,CMKLR1,COL4A3,CPB2,CSF1,CSF2,CSF3,CX3CR1,CXCL3,CXCR2,DAB2,DAPK1,DNAI1,DUOX1,DUSP1,EDN…
GO:BP	response to endogenous stimulus	GO:0009719	6.79e-13	12.1683	1729	804	147	18123	ABCA3,ACAT1,ACTN2,ACVRL1,ADTRP,AGER,AGTR1,AKAP7,ALPL,ANKRD1,ANXA2,AQP1,ASCL1,ATP2B4,BDNF,BTG2,CAD,CALM1,CAMP,CASQ2,CAT,CAV1,CCL5,CD44,CDH5,CDO1,CES1,CGA,CHRDL1,CLDN4,CLDN5,CLEC3B,CX3CR1,DAB2,DNAI1,DUSP1,EDN1,EDNRB,EIF4EBP2,ERBB2,FAM107A,FCER1G,FGF18,FGF2,FGF7,FGFR1,FGFR2,FGFR4,FOSB,FOSL1,FOXO1,FPR2,GAB1,GDF10,GLI3,GPC3,GPD1,GPER1,HEYL,HMGA2,HSF1,HYAL1,IL6,ITGB1,ITGB8,JUND,KANK2,KIF1B,KL,KLF11,KLF…
GO:BP	regulation of developmental process	GO:0050793	7.97e-13	12.0983	2621	804	198	18123	ABI3BP,ACACB,ACVRL1,ADAM8,ADAMTS1,ADAMTS9,ADIRF,AGAP2,AGER,AGRN,AGTR1,AKT3,ALOX15B,ALOX5,AQP1,ARC,ARHGEF15,ASCL1,ASCL2,ASPA,ATP2B4,BDNF,BMP1,C5AR1,CAMP,CAPN3,CAV1,CD101,CD4,CD44,CD74,CDH5,CEBPD,CETP,CGA,CLDN18,CLDN4,CLDN5,CLEC7A,CMKLR1,COL4A3,CSF1,CSF2,CSF3,CTTN,CX3CR1,CXCR2,DAB2,DDAH1,DICER1,DLC1,DMPK,EDN1,EDNRB,EFEMP1,EPHA7,ERBB2,FBLN1,FGF18,FGF2,FGF7,FGFR1,FGFR2,FLT1,FOXA2,FOXO1,FZD4,GAB1,GDF1…
GO:BP	regulation of signal transduction	GO:0009966	1.75e-12	11.7573	3251	804	231	18123	A2M,ACAA2,ACTN2,ACVRL1,ADAM8,AGAP2,AGER,AKAP12,AKAP13,AKAP7,AKT3,ALOX15B,ANKRD1,ARC,ARHGAP25,ARHGAP26,ARHGAP29,ARHGAP6,ARHGEF10,ARHGEF26,ARRB1,ASCL1,ATF3,ATP2B4,BCL2L14,BDNF,C5AR1,CALM1,CAMK2N1,CAPN3,CAT,CAV1,CBY1,CC2D1A,CCL23,CCL5,CD4,CD44,CD74,CDH5,CGA,CHERP,CHRDL1,CLEC7A,CMKLR1,CSF1,CSF2,CSF3,CSPG4,CTTN,CX3CR1,DAB2,DAPK1,DAPK2,DLC1,DUSP1,DYNC2H1,EDN1,EGFL7,EPHA7,ERBB2,EVC,EYA4,FAF1,FAS,FBLN1,F…
GO:BP	tissue development	GO:0009888	1.82e-12	11.7396	2093	804	167	18123	ACAT1,ACTA2,ACTN2,ACVRL1,ADAMTS9,ADAMTSL4,ADARB1,AGAP2,AGRN,AKAP13,ALDH1A3,ALOX15B,ALOX5,ALPL,ANKRD1,ARC,ARHGEF26,ASCL1,ASCL2,ATF3,B4GALT1,BMP1,BTG2,CAT,CAV1,CBY1,CD44,CDH5,CES1,CLDN5,CLEC3B,CSF1,CXCR2,DAB2,DCHS1,DLC1,DUSP1,EDN1,EDNRB,EFEMP1,ELN,EMP1,EPHA7,EVC,EXPH5,FASN,FGF18,FGF2,FGF7,FGFR1,FGFR2,FOXA2,FOXF1,FOXO1,FRAS1,FZD4,GJA5,GLI3,GPC3,GPM6B,GPR4,HBEGF,HEYL,HMGA2,HOXB13,HSD17B4,HYAL1,IFT57,…
GO:BP	chemotaxis	GO:0006935	1.83e-12	11.7372	654	804	76	18123	ADAM8,AGER,AGTR1,ALOX5,B3GNT2,BDNF,C5AR1,CCL23,CCL5,CD74,CMKLR1,CSF1,CX3CR1,CXCL3,CXCR2,DAPK2,DOCK2,DUSP1,EDN1,EDNRB,EPHA7,ERBB2,FCER1G,FGF18,FGF2,FGF7,FGFR1,FLT1,FOSL1,FPR1,FPR2,GAB1,GFRA3,GLI3,GPSM3,HBEGF,IL6,LAMA2,LAMA3,LEF1,LOX,LRP1,NCAM1,NR4A1,NRG1,NRXN3,NTRK3,PADI2,PALLD,PDGFRA,PF4,PIP5K1A,PLA2G1B,PLD1,PLXNA3,PPBP,PPM1F,PTK7,PTPRJ,PTPRO,S100A12,S100A8,SEMA3B,SEMA3F,SEMA3G,SEMA5A,SEMA6A,SFTP…
GO:BP	taxis	GO:0042330	2.26e-12	11.645	657	804	76	18123	ADAM8,AGER,AGTR1,ALOX5,B3GNT2,BDNF,C5AR1,CCL23,CCL5,CD74,CMKLR1,CSF1,CX3CR1,CXCL3,CXCR2,DAPK2,DOCK2,DUSP1,EDN1,EDNRB,EPHA7,ERBB2,FCER1G,FGF18,FGF2,FGF7,FGFR1,FLT1,FOSL1,FPR1,FPR2,GAB1,GFRA3,GLI3,GPSM3,HBEGF,IL6,LAMA2,LAMA3,LEF1,LOX,LRP1,NCAM1,NR4A1,NRG1,NRXN3,NTRK3,PADI2,PALLD,PDGFRA,PF4,PIP5K1A,PLA2G1B,PLD1,PLXNA3,PPBP,PPM1F,PTK7,PTPRJ,PTPRO,S100A12,S100A8,SEMA3B,SEMA3F,SEMA3G,SEMA5A,SEMA6A,SFTP…
GO:BP	regulation of multicellular organismal development	GO:2000026	2.26e-12	11.645	1459	804	129	18123	ACACB,ACVRL1,ADAM8,ADAMTS1,ADAMTS9,AGER,AGRN,AKT3,ALOX15B,ALOX5,AQP1,ASCL1,ASCL2,ASPA,ATP2B4,BDNF,BMP1,C5AR1,CAMP,CAPN3,CAV1,CD101,CD4,CD74,CDH5,CLDN18,CLDN5,COL4A3,CSF1,CSF2,CSF3,CX3CR1,CXCR2,DDAH1,DICER1,EDN1,EFEMP1,EPHA7,ERBB2,FGF18,FGF2,FGFR2,FLT1,FOXA2,GAB1,GLI3,GPER1,GPM6B,GPR4,HEYL,HMGA2,HSF1,HSPB6,HYAL1,IL6,ITGB1,ITGB8,KL,KLF2,KLF4,KLK8,L3MBTL1,LAMA2,LAMA3,LAMA4,LEF1,LILRB2,LILRB4,LOC1005…
GO:BP	cell adhesion	GO:0007155	3.77e-12	11.4238	1502	804	131	18123	ABI3BP,ACTN2,ACVRL1,ADAM8,ADAMTS9,ADTRP,AGER,ALOX5,ANXA2,ARHGAP6,B4GALT1,CAV1,CCL5,CD4,CD44,CD58,CD74,CD93,CDH19,CDH5,CDHR1,CLDN18,CLDN4,CLDN5,COL4A3,COL5A3,CORO2B,CSF1,CTTN,CX3CR1,DCHS1,DLC1,DUSP1,EGFL7,EMCN,EPB41L4B,EPHA7,ERBB2,FAF1,FAM107A,FBLN1,FBLN5,FOLR3,FOXA2,FOXF1,FPR2,FZD4,GLI3,GPM6B,GPR4,HBB,HSD17B12,HYAL1,IL6,ITGB1,ITGB8,KLF4,LAMA2,LAMA3,LAMA4,LAMC3,LEF1,LILRB2,LILRB4,LIMCH1,LIMS2,LOC1…
GO:BP	biological regulation	GO:0065007	4.77e-12	11.3218	12802	804	659	18123	A2M,ABCA3,ABCA8,ABI3BP,ABLIM3,ACAA2,ACACB,ACADL,ACKR1,ACOX1,ACOXL,ACSL4,ACTA2,ACTN2,ACVRL1,ADAM8,ADAMTS1,ADAMTS8,ADAMTS9,ADAMTSL4,ADARB1,ADH1B,ADIRF,ADPRH,ADTRP,AFF4,AGAP2,AGER,AGRN,AGTR1,AHNAK,AKAP12,AKAP13,AKAP7,AKT3,ALDH1A3,ALOX15B,ALOX5,ALOX5AP,ANKFY1,ANKRD1,ANP32A,ANXA2,APBB2,APOBR,AQP1,AQP4,ARC,ARHGAP25,ARHGAP26,ARHGAP29,ARHGAP6,ARHGEF10,ARHGEF15,ARHGEF26,ARHGEF40,ARPC4,ARPC4-TTLL3,ARRB1,AS…
GO:BP	response to chemical	GO:0042221	4.77e-12	11.3218	4829	804	310	18123	ABCA3,ACAA2,ACACB,ACAT1,ACKR1,ACSL4,ACTN2,ACVRL1,ADAM8,ADIRF,ADSS,ADTRP,AGER,AGRN,AGTR1,AKAP12,AKAP7,ALOX5,ALOX5AP,ALPL,ANKRD1,ANXA2,AQP1,AQP4,ARRB1,ASCL1,ATF3,ATP2B4,B3GNT2,BDNF,BTG2,C2,C2CD2L,C5AR1,CAD,CALCOCO2,CALCRL,CALM1,CALM2,CAMK2N1,CAMP,CAPN3,CASQ2,CAT,CAV1,CCL23,CCL5,CD4,CD44,CD58,CD74,CDH5,CDO1,CEBPD,CES1,CGA,CHRDL1,CLDN18,CLDN4,CLDN5,CLEC3B,CLEC7A,CMKLR1,COL4A3,COX4I1,CPB2,CSF1,CSF2,CS…
GO:BP	biological adhesion	GO:0022610	5.06e-12	11.2963	1509	804	131	18123	ABI3BP,ACTN2,ACVRL1,ADAM8,ADAMTS9,ADTRP,AGER,ALOX5,ANXA2,ARHGAP6,B4GALT1,CAV1,CCL5,CD4,CD44,CD58,CD74,CD93,CDH19,CDH5,CDHR1,CLDN18,CLDN4,CLDN5,COL4A3,COL5A3,CORO2B,CSF1,CTTN,CX3CR1,DCHS1,DLC1,DUSP1,EGFL7,EMCN,EPB41L4B,EPHA7,ERBB2,FAF1,FAM107A,FBLN1,FBLN5,FOLR3,FOXA2,FOXF1,FPR2,FZD4,GLI3,GPM6B,GPR4,HBB,HSD17B12,HYAL1,IL6,ITGB1,ITGB8,KLF4,LAMA2,LAMA3,LAMA4,LAMC3,LEF1,LILRB2,LILRB4,LIMCH1,LIMS2,LOC1…
GO:BP	response to stimulus	GO:0050896	9.15e-12	11.0388	9487	804	523	18123	A2M,ABCA3,ABI3BP,ACAA2,ACACB,ACAT1,ACKR1,ACSL4,ACTA2,ACTN2,ACVRL1,ADAM8,ADAMTS1,ADARB1,ADIRF,ADSS,ADTRP,AGAP2,AGER,AGRN,AGTR1,AKAP12,AKAP13,AKAP7,AKT3,ALDH1A3,ALOX15B,ALOX5,ALOX5AP,ALPL,ANKRD1,ANP32A,ANXA2,APBB2,AQP1,AQP4,ARC,ARHGAP25,ARHGAP26,ARHGAP29,ARHGAP6,ARHGEF10,ARHGEF26,ARPC4,ARRB1,ASCL1,ASCL2,ATF3,ATP2B4,ATP8A1,B3GNT2,B4GALT1,BBS1,BCL2L14,BDNF,BMP1,BTG2,C2,C2CD2L,C5AR1,C8B,CAB39L,CACNA1D…
GO:BP	positive regulation of developmental process	GO:0051094	1.69e-11	10.7732	1354	804	120	18123	ABI3BP,ACACB,ACVRL1,ADAM8,ADIRF,AGAP2,AGER,AGRN,AGTR1,AKT3,ALOX15B,ALOX5,AQP1,ASCL1,ASPA,BDNF,BMP1,C5AR1,CAMP,CAPN3,CD101,CD4,CD74,CDH5,CLDN5,CLEC7A,CMKLR1,CSF1,CSF2,CSF3,CX3CR1,CXCR2,DAB2,DDAH1,DICER1,EDN1,FGF18,FGF2,FGFR1,FGFR2,FLT1,FOXA2,FZD4,GAB1,GLI3,GPER1,GPM6B,HEYL,HMGA2,HSF1,HSPB6,HYAL1,IL6,ITGB1,ITGB8,JUND,KL,KLF4,LEF1,LGR4,LILRB2,LILRB4,LIMS2,LOC100506403,LOXL2,LPL,LRP1,LRRN3,MACF1,MAPK…
GO:BP	cellular response to organic substance	GO:0071310	3.51e-11	10.4549	2821	804	203	18123	ACKR1,ACTN2,ACVRL1,ADTRP,AGER,AGTR1,AKAP12,AKAP7,ALOX5,ALPL,ANKRD1,ANXA2,AQP1,AQP4,ATF3,ATP2B4,B3GNT2,BDNF,C2CD2L,CAD,CALCRL,CAMK2N1,CAMP,CASQ2,CAT,CAV1,CCL23,CCL5,CD4,CD44,CD58,CD74,CDH5,CEBPD,CES1,CGA,CHRDL1,CLDN18,CLDN5,CLEC3B,CLEC7A,CMKLR1,CPB2,CSF1,CSF2,CSF3,CX3CR1,CXCL3,CXCR2,DAB2,DAPK1,DNAI1,DUOX1,DUSP1,EDN1,EDNRB,EIF4EBP2,ERBB2,FABP4,FAM107A,FAS,FASN,FCER1G,FGF18,FGF2,FGF7,FGFR1,FGFR2,FGF…
GO:BP	negative regulation of cellular process	GO:0048523	3.96e-11	10.402	5153	804	322	18123	A2M,ABI3BP,ACAA2,ACACB,ACADL,ACSL4,ACTN2,ACVRL1,ADAM8,ADAMTS1,ADAMTS8,ADAMTS9,ADARB1,ADTRP,AGAP2,AGER,AKT3,ALOX15B,ALOX5,ANKRD1,ANXA2,APBB2,AQP1,ARC,ARHGAP25,ARHGAP6,ARHGEF15,ARRB1,ASCL1,ASCL2,ATF3,ATP2B4,B4GALT1,BDNF,BTG2,C5AR1,CALM1,CALM2,CAMK2N1,CAPN3,CAPZA2,CASQ2,CAT,CAV1,CBY1,CC2D1A,CCL23,CCL5,CCND2,CD44,CD74,CDH5,CETP,CHERP,CHRDL1,CLDN18,CLDN5,COL4A3,CORO2B,CPB2,CREM,CSF1,CSF2,CSF3,CTDSPL,C…
GO:BP	cell development	GO:0048468	4.29e-11	10.3671	2122	804	164	18123	ACSL4,ACTA2,ACTN2,ADAMTSL4,ADARB1,AFF4,AGER,AGRN,AKAP13,ANKRD1,ANXA2,ARC,ARHGEF10,ARHGEF26,ASCL1,ASCL2,ASPA,B3GNT2,B4GALT1,BDNF,BTG2,C5AR1,CAPN3,CDH5,CDHR1,CLDN18,CLDN5,CLEC7A,CTTN,CX3CR1,DIAPH2,DICER1,DNASE1L3,EDN1,EDNRB,EPAS1,EPHA7,ERBB2,EXPH5,FASN,FBLN1,FGF18,FGF2,FGFR2,FLI1,FOXO1,FPR2,FRY,FRYL,FZD4,GAB1,GAS7,GFRA3,GLI3,GPER1,GPM6A,GPM6B,GPR4,GPRIN2,HEYL,HOXB13,HSD17B4,IL6,IQCG,IRF6,ITGB1,JUND…
GO:BP	myeloid leukocyte activation	GO:0002274	4.87e-11	10.3127	671	804	74	18123	ADAM8,AGER,ALOX5,ANXA2,ATP8A1,B4GALT1,C5AR1,CAMP,CAT,CCL5,CD44,CD58,CD74,CD93,CFD,CFP,CKAP4,COTL1,CRISPLD2,CSF1,CSF2,CXCR2,DNAJC13,DNASE1,DNASE1L3,DOCK2,FCER1G,FCN1,FOLR3,FOXF1,FPR1,FPR2,GM2A,HBB,HK3,HUWE1,IL6,ITGB8,JUND,LAIR1,LILRA2,LILRB2,LILRB4,METTL7A,MIR124-1,MME,NBEAL2,NR1D1,OLR1,P2RX1,PADI2,PDXK,PECAM1,PLD1,PPBP,PRKCE,PTPRB,PTPRJ,RAB6A,RETN,ROCK1,S100A12,S100A8,SCNN1B,SIGLEC5,SLC11A1,SLC2A…
GO:BP	positive regulation of cell motility	GO:2000147	6.84e-11	10.1651	592	804	68	18123	ADAM8,ADAMTS1,AGER,AKAP12,AKT3,ATP8A1,C5AR1,CAV1,CCL5,CD74,CDH5,CGA,CLDN4,CLEC7A,CMKLR1,CSF1,CX3CR1,CXCR2,DAB2,DAPK2,DUOX1,EDN1,EPB41L4B,FAM107A,FBLN1,FGF18,FGF2,FGF7,FGFR1,FLT1,FOXF1,FPR2,GAB1,GPER1,GPSM3,HBEGF,HYAL1,IL6,ITGB1,LEF1,LRP1,MAPRE2,MYLK,MYOC,NTRK3,PDGFRA,PECAM1,PIK3R3,PLCG2,PPM1F,PRKCE,RDX,RHOB,SEMA3B,SEMA3F,SEMA3G,SEMA5A,SEMA6A,SPN,SPOCK2,TEK,TGFBR2,THBS1,TIAM1,TJP1,TNFSF14,TRADD,WN…
GO:BP	positive regulation of locomotion	GO:0040017	7.4e-11	10.1309	607	804	69	18123	ADAM8,ADAMTS1,AGER,AKAP12,AKT3,ATP8A1,C5AR1,CAV1,CCL5,CD74,CDH5,CGA,CLDN4,CLEC7A,CMKLR1,CSF1,CX3CR1,CXCR2,DAB2,DAPK2,DUOX1,EDN1,EPB41L4B,FAM107A,FBLN1,FGF18,FGF2,FGF7,FGFR1,FLT1,FOXF1,FPR2,GAB1,GPER1,GPSM3,HBEGF,HYAL1,IL6,ITGB1,LEF1,LRP1,MAPRE2,MYLK,MYOC,NTRK3,PDGFRA,PECAM1,PIK3R3,PLCG2,PPM1F,PRKCE,RDX,RHOB,SEMA3B,SEMA3F,SEMA3G,SEMA5A,SEMA6A,SLIT2,SPN,SPOCK2,TEK,TGFBR2,THBS1,TIAM1,TJP1,TNFSF14,TR…
GO:BP	response to hormone	GO:0009725	7.61e-11	10.1185	958	804	93	18123	ABCA3,ACAT1,ACTN2,ADTRP,AGTR1,ALPL,ANXA2,AQP1,BTG2,CAD,CALM1,CAT,CAV1,CDO1,CGA,CLDN4,DAB2,DNAI1,DUSP1,EDN1,EDNRB,EIF4EBP2,FAM107A,FOSB,FOSL1,FOXO1,GAB1,GLI3,GPER1,HEYL,HMGA2,HSF1,IL6,JUND,KANK2,KL,KLF9,KRT19,LANCL2,LEF1,LEPR,LEPROT,LGR4,LOC100506403,LOX,LPL,MAOB,MAX,NR1D1,NR4A1,NR5A2,NTRK3,OGT,PADI2,PDK4,PIK3R3,PLA2G1B,PPARGC1A,PRKCE,PTGER4,PTPN1,PTPRE,RAMP2,RAMP3,RDX,RETN,RNF40,ROCK1,S100B,SCGB1…
GO:BP	positive regulation of cell migration	GO:0030335	8.57e-11	10.0669	568	804	66	18123	ADAM8,ADAMTS1,AGER,AKAP12,AKT3,ATP8A1,C5AR1,CAV1,CCL5,CD74,CDH5,CGA,CLDN4,CLEC7A,CMKLR1,CSF1,CX3CR1,CXCR2,DAB2,DAPK2,EDN1,EPB41L4B,FAM107A,FBLN1,FGF18,FGF2,FGF7,FGFR1,FLT1,FOXF1,FPR2,GAB1,GPER1,GPSM3,HBEGF,HYAL1,IL6,ITGB1,LEF1,LRP1,MAPRE2,MYLK,MYOC,NTRK3,PDGFRA,PECAM1,PIK3R3,PLCG2,PPM1F,PRKCE,RDX,RHOB,SEMA3B,SEMA3F,SEMA3G,SEMA5A,SEMA6A,SPN,TEK,TGFBR2,THBS1,TIAM1,TJP1,TNFSF14,TRADD,WNK1
GO:BP	response to oxygen-containing compound	GO:1901700	1.15e-10	9.93967	1748	804	141	18123	ACTN2,AGER,AGRN,AGTR1,AKAP12,AKAP7,ALPL,ANKRD1,AQP1,ASCL1,ATP2B4,BTG2,C2CD2L,C5AR1,CAD,CALCRL,CALM1,CAMK2N1,CAMP,CAT,CAV1,CCL5,CDO1,CES1,CLDN18,CLDN4,CLDN5,CLEC7A,COL4A3,CPB2,CSF2,CSF3,CX3CR1,CXCL3,DAPK1,DNAI1,DUOX1,DUSP1,EDN1,EDNRB,EIF4EBP2,ENSA,FBLN5,FGFR2,FOSB,FOSL1,FOXA2,FOXO1,FPR2,FZD4,GAB1,GPD1,GPER1,GPX3,HBA1,HBA2,HBB,HOXB13,HSF1,HYAL1,IL6,JUND,KANK2,KCNMB1,KIF1B,KL,KLF11,KLF2,KLF4,KLF9,LA…
GO:BP	positive regulation of cellular component movement	GO:0051272	1.75e-10	9.7563	605	804	68	18123	ADAM8,ADAMTS1,AGER,AKAP12,AKT3,ATP8A1,C5AR1,CAV1,CCL5,CD74,CDH5,CGA,CLDN4,CLEC7A,CMKLR1,CSF1,CX3CR1,CXCR2,DAB2,DAPK2,DUOX1,EDN1,EPB41L4B,FAM107A,FBLN1,FGF18,FGF2,FGF7,FGFR1,FLT1,FOXF1,FPR2,GAB1,GPER1,GPSM3,HBEGF,HYAL1,IL6,ITGB1,LEF1,LRP1,MAPRE2,MYLK,MYOC,NTRK3,PDGFRA,PECAM1,PIK3R3,PLCG2,PPM1F,PRKCE,RDX,RHOB,SEMA3B,SEMA3F,SEMA3G,SEMA5A,SEMA6A,SPN,SPOCK2,TEK,TGFBR2,THBS1,TIAM1,TJP1,TNFSF14,TRADD,WN…
GO:BP	protein phosphorylation	GO:0006468	1.76e-10	9.75571	1673	804	136	18123	ACVRL1,ADAM8,ADARB1,ADCK2,ADTRP,AGAP2,AGER,AKAP13,AKT3,ANXA2,ARRB1,ATF3,ATP2B4,BDNF,C5AR1,CAB39L,CAD,CALM1,CALM2,CAMK2N1,CAMP,CAV1,CCL5,CCND2,CCNJ,CCNK,CD4,CD44,CD74,CDH5,CDK17,CLEC7A,CSF1,CSF2,CSF3,CSPG4,CTDSPL,CX3CR1,DAB2,DAPK1,DAPK2,DMPK,DUSP1,EDN1,EDNRB,EFEMP1,EPHA7,ERBB2,ERG,FABP4,FAF1,FAS,FBLN1,FGF18,FGF2,FGF7,FGFR1,FGFR2,FGFR4,FLT1,FPR1,FPR2,FZD4,GADD45B,GDF10,GGNBP2,GPER1,GRK5,GTF2H5,HBEG…
GO:BP	positive regulation of protein metabolic process	GO:0051247	2.23e-10	9.65134	1577	804	130	18123	ACVRL1,ADAM8,ADTRP,AGAP2,AGER,AGTR1,AKAP13,ANXA2,ARRB1,ATP2B4,BDNF,C5AR1,CAB39L,CALM1,CALM2,CAMP,CAPN3,CAV1,CCL5,CCND2,CCNK,CD4,CD44,CD74,CDH5,CLDN4,CLEC3B,CLEC7A,COL4A3,CSF1,CSF2,CSF3,CSPG4,CX3CR1,DAB2,DAPK1,DDA1,DLC1,EDN1,EDNRB,EPHA7,ERBB2,FAF1,FAM107A,FAS,FBLN1,FGF18,FGF2,FGF7,FGFR1,FGFR4,FLT1,FOXO1,FPR1,FPR2,FZD4,GADD45B,GDF10,GPC3,GPER1,HBEGF,HIP1,HMGA2,HSF1,HUWE1,IFT57,IL6,KHDC1L,KLF2,KLF4,…
GO:BP	response to wounding	GO:0009611	2.31e-10	9.63573	680	804	73	18123	A2M,ABI3BP,ACVRL1,ADTRP,AGER,ALOX5,ANXA2,ARRB1,B4GALT1,CAPZA2,CAV1,CD44,CLDN4,CLEC7A,CPB2,CX3CR1,CYP4F11,DOCK6,DOCK9,DUOX1,EDN1,EPB41L4B,ERBB2,FBLN1,FCER1G,FGF2,FGF7,FGFR2,FOXA2,FOXF1,GLI3,GPR4,HBB,HBEGF,HBG1,HBG2,HOXB13,IL6,ITGB1,KLF4,KLK8,LOX,LRP1,LYVE1,MACF1,MAFK,MAPK8IP3,MAX,MYL12A,MYLK,NRG1,NTRK3,P2RX1,PDGFRA,PF4,PLCG2,PRKCE,PRKCH,PTK7,PTPRS,S100A8,SLC11A1,SLC1A1,TFPI,TGFA,TGFBR2,THBS1,TPM1,…
GO:BP	cell chemotaxis	GO:0060326	2.33e-10	9.63272	310	804	45	18123	ADAM8,AGTR1,ALOX5,C5AR1,CCL23,CCL5,CD74,CMKLR1,CSF1,CX3CR1,CXCL3,CXCR2,DAPK2,DUSP1,EDN1,EDNRB,FCER1G,FGF18,FGF2,FGFR1,FLT1,FPR2,GAB1,GPSM3,HBEGF,IL6,LEF1,LOX,NR4A1,PADI2,PDGFRA,PF4,PIP5K1A,PLA2G1B,PPBP,PTPRO,S100A12,S100A8,SEMA5A,SFTPD,SLIT2,THBS1,TIAM1,TNFSF14,WNK1
GO:BP	regulation of cell adhesion	GO:0030155	2.86e-10	9.54388	756	804	78	18123	ABI3BP,ACVRL1,ADAM8,ADTRP,AGER,ALOX5,ARHGAP6,CAV1,CCL5,CD4,CD44,CD74,CORO2B,CSF1,DLC1,DUSP1,EMCN,EPB41L4B,EPHA7,ERBB2,FAF1,FAM107A,FBLN1,FOXA2,FOXF1,FZD4,GLI3,GPM6B,GPR4,HSD17B12,HYAL1,IL6,KLF4,LAMA2,LAMA3,LAMA4,LEF1,LILRB2,LILRB4,LIMCH1,LIMS2,LOC100506403,LRP1,MACF1,MAGI1,MBP,MYOC,NRG1,PAK2,PIEZO1,PLXNA3,PPM1F,PRKCE,PTPRJ,PTPRO,RAC3,RDX,ROCK1,SCGB1A1,SEMA5A,SEMA6A,SFTPD,SLC9A1,SOX13,SPN,SPOCK2,T…
GO:BP	negative regulation of biological process	GO:0048519	2.87e-10	9.54165	5861	804	352	18123	A2M,ABI3BP,ACAA2,ACACB,ACADL,ACSL4,ACTN2,ACVRL1,ADAM8,ADAMTS1,ADAMTS8,ADAMTS9,ADARB1,ADTRP,AGAP2,AGER,AKT3,ALOX15B,ALOX5,ANKRD1,ANP32A,ANXA2,APBB2,AQP1,ARC,ARHGAP25,ARHGAP6,ARHGEF15,ARRB1,ASCL1,ASCL2,ATF3,ATP2B4,B4GALT1,BDNF,BTG2,C5AR1,CALCRL,CALM1,CALM2,CAMK2N1,CAPN3,CAPZA2,CASQ2,CAT,CAV1,CBY1,CC2D1A,CCL23,CCL5,CCND2,CD44,CD74,CDH5,CES1,CETP,CGA,CHERP,CHRDL1,CLDN18,CLDN5,CMKLR1,COL4A3,CORO2B,CPB…
GO:BP	positive regulation of metabolic process	GO:0009893	3.3e-10	9.48173	3873	804	254	18123	ABLIM3,ACACB,ACADL,ACTA2,ACTN2,ACVRL1,ADAM8,ADIRF,ADTRP,AGAP2,AGER,AGRN,AGTR1,AKAP12,AKAP13,ALOX15B,ANKRD1,ANXA2,ARRB1,ASCL1,ASCL2,ATF3,ATP2B4,BDNF,BTG2,C5AR1,CAB39L,CALCOCO2,CALM1,CALM2,CAMK2N1,CAMP,CAPN3,CAV1,CCL5,CCND2,CCNK,CD4,CD44,CD58,CD74,CDH5,CEBPD,CES1,CGA,CLDN4,CLDN5,CLEC3B,CLEC7A,CMKLR1,COL4A3,CREM,CSF1,CSF2,CSF3,CSPG4,CX3CR1,DAB2,DAPK1,DDA1,DDAH1,DLC1,DSCC1,EDN1,EDNRB,EPAS1,EPB41L4B,E…
GO:BP	cell population proliferation	GO:0008283	3.47e-10	9.45962	2057	804	157	18123	ABI3BP,ACVRL1,ADAMTS1,ADAMTS8,ADARB1,AGAP2,AGER,AGTR1,AKT3,ALOX15B,ALOX5,ANXA2,AQP1,ARRB1,ASCL1,ASCL2,ATF3,B4GALT1,BTG2,C5AR1,CALCRL,CAMK2N1,CAMP,CAV1,CCL23,CCL5,CCND2,CD74,CDH5,CGA,CHERP,CLDN5,CLEC7A,COL4A3,CPB2,CSF1,CSF2,CSF3,CSPG4,CX3CR1,CXCR2,DACH1,DCHS1,DDAH1,DICER1,DLC1,DLEC1,DOCK2,EDN1,EDNRB,EGFL7,ELN,ERBB2,FBLN1,FGF18,FGF2,FGF7,FGFR1,FGFR2,FGFR4,FLT1,FOSL1,FOXF1,GGNBP2,GLI3,GPC3,GPER1,GRK…
GO:BP	secretion	GO:0046903	4.17e-10	9.38015	1492	804	124	18123	A2M,ACSL4,ACTN2,ADAM8,ADTRP,AGTR1,ALOX5,ANKRD1,ANXA2,AQP1,ATP8A1,B4GALT1,C2CD2L,C5AR1,CACNA1D,CACNA2D2,CAD,CALM1,CAMK2N1,CAMP,CAT,CAV1,CCL5,CD44,CD58,CD74,CD93,CDO1,CES1,CFD,CFP,CGA,CKAP4,CLEC3B,COTL1,CPB2,CRISPLD2,CSF2,CTSW,CXCR2,DNAJC13,DOCK2,EDN1,EDNRB,ENSA,EXPH5,FBLN5,FCER1G,FCN1,FGF7,FOLR3,FOXA2,FOXF1,FPR1,FPR2,FRMD4A,FZD4,GM2A,GPER1,HBB,HK3,HUWE1,IL6,ITIH4,LAIR1,LILRB2,LLGL1,LRP1,LTBP4,MAOB…
GO:BP	response to external stimulus	GO:0009605	4.72e-10	9.32632	3114	804	214	18123	A2M,ACACB,ACAT1,ACSL4,ACTA2,ADAM8,ADARB1,ADTRP,AGER,AGTR1,AKAP12,ALDH1A3,ALOX5,ALOX5AP,ALPL,ANKRD1,ANXA2,AQP1,AQP4,ASCL1,ATF3,B3GNT2,BDNF,BTG2,C2,C5AR1,C8B,CAD,CALCOCO2,CALCRL,CALM1,CAMP,CAPN3,CAPZA2,CAT,CAV1,CCL23,CCL5,CD4,CD44,CD58,CD74,CDH5,CFD,CFP,CGA,CLEC7A,CMKLR1,COTL1,COX4I1,CPB2,CSF1,CSF2,CSF3,CX3CR1,CXCL3,CXCR2,DAPK1,DAPK2,DNASE1,DNASE1L3,DOCK2,DUSP1,EDN1,EDNRB,ENSA,EPHA7,ERBB2,FABP4,FAM…
GO:BP	regulation of cell population proliferation	GO:0042127	6.03e-10	9.21933	1774	804	140	18123	ABI3BP,ACVRL1,ADAMTS1,ADAMTS8,ADARB1,AGAP2,AGER,AGTR1,AKT3,ALOX15B,ALOX5,ANXA2,AQP1,ARRB1,ASCL1,ASCL2,ATF3,B4GALT1,BTG2,C5AR1,CALCRL,CAMK2N1,CAMP,CAV1,CCL23,CCL5,CCND2,CD74,CDH5,CGA,CHERP,CLDN5,CLEC7A,COL4A3,CPB2,CSF1,CSF2,CSF3,CX3CR1,CXCR2,DACH1,DDAH1,DICER1,DLC1,DLEC1,EDN1,EDNRB,EGFL7,ELN,ERBB2,FBLN1,FGF18,FGF2,FGF7,FGFR1,FGFR2,FGFR4,FLT1,FOSL1,FOXF1,GGNBP2,GLI3,GPC3,GPER1,GRK5,HBEGF,HMGA2,HSF1…
GO:BP	regulation of anatomical structure morphogenesis	GO:0022603	7.42e-10	9.12945	1048	804	96	18123	ACVRL1,ADAMTS1,ADAMTS9,AKT3,ALOX5,AQP1,ARC,ATP2B4,BDNF,C5AR1,CAMP,CD44,CDH5,CLDN4,CLDN5,COL4A3,CSF1,CX3CR1,CXCR2,DAB2,DDAH1,DLC1,EDN1,EPHA7,ERBB2,FBLN1,FGF18,FGF2,FGF7,FGFR2,FLT1,FOXA2,FZD4,GAB1,GPC3,GPR4,HMGA2,HSPB6,HUWE1,HYAL1,IL6,ITGB1,ITGB8,KIF1A,KLF2,KLF4,LGR4,LIMD1,LIMS2,LOC100506403,LRP1,LST1,MACF1,MYL12A,MYOC,NPR1,NTRK2,PAK2,PALMD,PF4,PHLDB1,PLXNA3,PPARGC1A,PTGIS,PTK7,PTPRS,RAC3,RAMP2,RAP…
GO:BP	response to lipid	GO:0033993	8.14e-10	9.08946	956	804	90	18123	ABCA3,ADTRP,AKAP12,ALPL,ANKRD1,AQP1,ASCL1,C5AR1,CAD,CALM1,CAMP,CAT,CAV1,CCL5,CDO1,CES1,CLDN4,CSF2,CSF3,CX3CR1,CXCL3,DAB2,DUSP1,EDN1,EDNRB,FAM107A,FGFR2,FOSB,FOSL1,FOXO1,FZD4,GPER1,GPX3,HEYL,HMGA2,HOXB13,HSF1,IL6,JUND,KANK2,KCNMB1,KLF4,KLF9,LANCL2,LEF1,LILRA2,LILRB2,LOC100506403,LOX,LPL,MAOB,MAPK8,NR1D1,NR4A1,NTRK3,PADI2,PDK4,PF4,PLCG2,PPARGC1A,PPBP,PRKCE,PTGER4,PTGIR,PTK7,RAMP2,RAMP3,RANBP1,RUVBL…
GO:BP	phosphorylation	GO:0016310	9.31e-10	9.03127	1996	804	152	18123	ACVRL1,ADAM8,ADARB1,ADCK2,ADTRP,AGAP2,AGER,AGK,AK1,AKAP13,AKAP7,AKT3,ANXA2,ARRB1,ATF3,ATP2B4,BDNF,C5AR1,CAB39L,CAD,CALM1,CALM2,CAMK2N1,CAMP,CAV1,CCL5,CCND2,CCNJ,CCNK,CD4,CD44,CD74,CDH5,CDK17,CLEC7A,CSF1,CSF2,CSF3,CSPG4,CTDSPL,CX3CR1,DAB2,DAPK1,DAPK2,DMPK,DUSP1,EDN1,EDNRB,EFEMP1,EPHA7,ERBB2,ERG,FABP4,FAF1,FAS,FBLN1,FGF18,FGF2,FGF7,FGFR1,FGFR2,FGFR4,FLT1,FOXA2,FPR1,FPR2,FZD4,GADD45B,GDF10,GGNBP2,GP…
GO:BP	regulation of biological process	GO:0050789	9.93e-10	9.00305	12122	804	623	18123	A2M,ABCA3,ABCA8,ABI3BP,ABLIM3,ACAA2,ACACB,ACADL,ACKR1,ACOX1,ACSL4,ACTA2,ACTN2,ACVRL1,ADAM8,ADAMTS1,ADAMTS8,ADAMTS9,ADAMTSL4,ADARB1,ADIRF,ADPRH,ADTRP,AFF4,AGAP2,AGER,AGRN,AGTR1,AHNAK,AKAP12,AKAP13,AKAP7,AKT3,ALDH1A3,ALOX15B,ALOX5,ALOX5AP,ANKFY1,ANKRD1,ANP32A,ANXA2,APBB2,APOBR,AQP1,ARC,ARHGAP25,ARHGAP26,ARHGAP29,ARHGAP6,ARHGEF10,ARHGEF15,ARHGEF26,ARPC4,ARPC4-TTLL3,ARRB1,ASCL1,ASCL2,ASPA,ATF3,ATP1B3…
GO:BP	cell death	GO:0008219	1.09e-09	8.96287	2306	804	169	18123	ACAA2,ACTN2,ADAM8,ADAMTSL4,ADARB1,AGAP2,AKAP12,AKAP13,ALDH1A3,ALOX15B,ANKRD1,ANP32A,AQP1,ARHGEF26,ARRB1,ASCL1,ATF3,B4GALT1,BCL2L14,BDNF,BTG2,C5AR1,CAPN3,CAT,CAV1,CCL5,CCND2,CD44,CD74,CDH5,CLEC7A,COL4A3,CSF1,CSF2,CSF3,CTTN,CX3CR1,CXCR2,DAB2,DAPK1,DAPK2,DDX42,DICER1,DLC1,DMPK,DNASE1,DNASE1L3,DNASE2B,DUSP1,EDN1,EDNRB,ELMO1,EMP1,EMP3,EPHA7,EYA4,FAF1,FAS,FGF2,FGFR1,FGFR2,FOSL1,FOXO1,GADD45B,GLI3,GLS2,…
GO:BP	actomyosin structure organization	GO:0031032	1.09e-09	8.96287	199	804	34	18123	ACTN2,AKAP13,ANKRD1,ARHGAP6,ARHGEF10,ARHGEF15,ARRB1,CAPN3,CORO2B,DLC1,EDN1,ELN,EPB41L4B,ITGB1,KRT19,LDB3,LIMCH1,LMOD1,MYH11,MYOC,NEBL,PAK2,PDGFRA,PGM5,PPM1F,PTGER4,ROCK1,SLC9A1,SORBS1,TJP1,TMOD1,TPM1,TTN,WAS
GO:BP	cellular response to stimulus	GO:0051716	1.12e-09	8.95033	7873	804	442	18123	A2M,ACAA2,ACKR1,ACTN2,ACVRL1,ADAM8,ADAMTS1,ADIRF,ADSS,ADTRP,AGAP2,AGER,AGRN,AGTR1,AKAP12,AKAP13,AKAP7,AKT3,ALOX15B,ALOX5,ALOX5AP,ALPL,ANKRD1,ANP32A,ANXA2,APBB2,AQP1,AQP4,ARC,ARHGAP25,ARHGAP26,ARHGAP29,ARHGAP6,ARHGEF10,ARHGEF26,ARPC4,ARRB1,ASCL1,ATF3,ATP2B4,B3GNT2,BCL2L14,BDNF,BMP1,BTG2,C2CD2L,C5AR1,CAB39L,CACNA1D,CAD,CALCRL,CALM1,CALM2,CAMK2N1,CAMP,CAPN3,CASQ2,CAT,CAV1,CBY1,CC2D1A,CCL23,CCL5,CCND…
GO:BP	granulocyte activation	GO:0036230	1.25e-09	8.90339	509	804	59	18123	ADAM8,ALOX5,ANXA2,ATP8A1,B4GALT1,C5AR1,CAMP,CAT,CCL5,CD44,CD58,CD93,CFD,CFP,CKAP4,COTL1,CRISPLD2,CXCR2,DNAJC13,DNASE1,DNASE1L3,DOCK2,FCER1G,FCN1,FOLR3,FPR1,FPR2,GM2A,HBB,HK3,HUWE1,LAIR1,LILRA2,LILRB2,METTL7A,MME,NBEAL2,OLR1,P2RX1,PADI2,PDXK,PECAM1,PLD1,PPBP,PTPRB,PTPRJ,RAB6A,RETN,ROCK1,S100A12,S100A8,SCNN1B,SIGLEC5,SLC11A1,SLC2A3,SPTAN1,STOM,VAMP2,VCL
GO:BP	focal adhesion assembly	GO:0048041	1.34e-09	8.87441	86	804	22	18123	ACTN2,ACVRL1,ARHGAP6,CORO2B,CTTN,DLC1,FAM107A,GPM6B,LIMCH1,LRP1,MACF1,MYOC,PIP5K1A,PPM1F,PTPRJ,ROCK1,SLC9A1,SORBS1,TAOK2,TEK,THBS1,VCL
GO:BP	neutrophil mediated immunity	GO:0002446	1.78e-09	8.75043	500	804	58	18123	ADAM8,ALOX5,ANXA2,ATP8A1,B4GALT1,C5AR1,CAMP,CAT,CD44,CD58,CD93,CFD,CFP,CKAP4,COTL1,CRISPLD2,CXCR2,DNAJC13,DNASE1,DNASE1L3,DOCK2,FCER1G,FCN1,FOLR3,FPR1,FPR2,GM2A,HBB,HK3,HUWE1,IL6,LAIR1,LILRB2,METTL7A,MME,NBEAL2,OLR1,P2RX1,PADI2,PDXK,PECAM1,PLA2G1B,PLD1,PPBP,PTPRB,PTPRJ,RAB6A,RETN,ROCK1,S100A12,S100A8,SCNN1B,SIGLEC5,SLC11A1,SLC2A3,SPTAN1,STOM,VCL
GO:BP	positive regulation of macromolecule metabolic process	GO:0010604	1.85e-09	8.73339	3568	804	235	18123	ABLIM3,ACTA2,ACTN2,ACVRL1,ADAM8,ADIRF,ADTRP,AGAP2,AGER,AGRN,AGTR1,AKAP12,AKAP13,ALOX15B,ANKRD1,ANXA2,ARRB1,ASCL1,ASCL2,ATF3,ATP2B4,BDNF,BTG2,C5AR1,CAB39L,CALM1,CALM2,CAMK2N1,CAMP,CAPN3,CAV1,CCL5,CCND2,CCNK,CD4,CD44,CD58,CD74,CDH5,CEBPD,CGA,CLDN4,CLDN5,CLEC3B,CLEC7A,COL4A3,CREM,CSF1,CSF2,CSF3,CSPG4,CX3CR1,DAB2,DAPK1,DDA1,DLC1,DSCC1,EDN1,EDNRB,EPAS1,EPB41L4B,EPHA7,ERBB2,ERG,EXOSC7,EYA4,FAF1,FAM107A…
GO:BP	system process	GO:0003008	1.93e-09	8.71405	2306	804	168	18123	ACTA2,ACTN2,ACVRL1,ADARB1,AGER,AGTR1,AKAP12,AKAP13,ALDH1A3,AQP1,AQP4,AQP6,ARC,ASCL1,ATP1B3,ATP2B4,ATP8A1,B3GNT2,BBS1,BDNF,BTG2,C5AR1,CACNA1D,CACNA2D2,CALCRL,CALM1,CALM2,CAMK2N1,CASQ2,CAV1,CCND2,CDH5,CES1,CGA,CLCNKB,CLDN4,CLDN5,CLIC5,COL4A3,CORO2B,CRYBB1,CTTN,CX3CR1,CXCR2,DDAH1,DES,DICER1,DMPK,ECEL1,EDN1,EDNRB,EFEMP1,EIF4EBP2,ELN,EML2,EPAS1,ESPN,EYA4,FAM107A,FLI1,FOSL1,FOXO1,FXYD1,FZD4,GJA5,GLS,GM…
GO:BP	neutrophil activation involved in immune response	GO:0002283	1.96e-09	8.70855	488	804	57	18123	ADAM8,ALOX5,ANXA2,ATP8A1,B4GALT1,C5AR1,CAMP,CAT,CD44,CD58,CD93,CFD,CFP,CKAP4,COTL1,CRISPLD2,CXCR2,DNAJC13,DNASE1,DNASE1L3,DOCK2,FCER1G,FCN1,FOLR3,FPR1,FPR2,GM2A,HBB,HK3,HUWE1,LAIR1,LILRA2,LILRB2,METTL7A,MME,NBEAL2,OLR1,P2RX1,PADI2,PDXK,PECAM1,PLD1,PPBP,PTPRB,PTPRJ,RAB6A,RETN,ROCK1,S100A12,S100A8,SCNN1B,SIGLEC5,SLC11A1,SLC2A3,SPTAN1,STOM,VCL
GO:BP	neutrophil activation	GO:0042119	2e-09	8.70002	502	804	58	18123	ADAM8,ALOX5,ANXA2,ATP8A1,B4GALT1,C5AR1,CAMP,CAT,CCL5,CD44,CD58,CD93,CFD,CFP,CKAP4,COTL1,CRISPLD2,CXCR2,DNAJC13,DNASE1,DNASE1L3,DOCK2,FCER1G,FCN1,FOLR3,FPR1,FPR2,GM2A,HBB,HK3,HUWE1,LAIR1,LILRA2,LILRB2,METTL7A,MME,NBEAL2,OLR1,P2RX1,PADI2,PDXK,PECAM1,PLD1,PPBP,PTPRB,PTPRJ,RAB6A,RETN,ROCK1,S100A12,S100A8,SCNN1B,SIGLEC5,SLC11A1,SLC2A3,SPTAN1,STOM,VCL
GO:BP	signaling	GO:0023052	2.01e-09	8.69591	6937	804	398	18123	A2M,ACAA2,ACKR1,ACSL4,ACTN2,ACVRL1,ADAM8,ADAMTS1,ADARB1,ADTRP,AGAP2,AGER,AGRN,AGTR1,AKAP12,AKAP13,AKAP7,AKT3,ALOX15B,ALOX5,ANKRD1,ANP32A,ANXA2,APBB2,AQP1,ARC,ARHGAP25,ARHGAP26,ARHGAP29,ARHGAP6,ARHGEF10,ARHGEF26,ARPC4,ARRB1,ASCL1,ATF3,ATP1B3,ATP2B4,BCL2L14,BDNF,BMP1,BTG2,C2CD2L,C5AR1,CAB39L,CACNA1D,CACNA2D2,CALCRL,CALM1,CALM2,CAMK2N1,CAPN3,CASQ2,CAT,CAV1,CBY1,CC2D1A,CCL23,CCL5,CD101,CD4,CD44,CD74,…
GO:BP	cell surface receptor signaling pathway	GO:0007166	2.07e-09	8.68364	3226	804	217	18123	ACKR1,ACVRL1,ADAMTS1,AGAP2,AGER,ALOX5,ANXA2,ARPC4,ARRB1,ASCL1,ATF3,BCL2L14,BDNF,C5AR1,CALCRL,CALM1,CAV1,CBY1,CCL23,CCL5,CD101,CD4,CD44,CD74,CDH5,CEBPD,CFD,CHRDL1,CLDN18,CLDN5,CLEC1A,CMKLR1,COL4A3,CSF1,CSF2,CSF3,CSPG4,CTTN,CX3CR1,CXCL3,CXCR2,DAB2,DNAI1,DUOX1,DYNC2H1,EDN1,EDNRB,EFEMP1,EGFL7,EIF4EBP2,ELMO1,EPHA7,ERBB2,EVC,EYA4,FAF1,FAS,FCER1G,FCN1,FGF18,FGF2,FGF7,FGFR1,FGFR2,FGFR4,FLT1,FOXF1,FOXO1,F…
GO:BP	cellular response to endogenous stimulus	GO:0071495	2.22e-09	8.65432	1467	804	120	18123	ACTN2,ACVRL1,ADTRP,AGER,AGTR1,AKAP7,ANKRD1,AQP1,ATP2B4,BDNF,CAD,CAMP,CASQ2,CAV1,CCL5,CD44,CDH5,CGA,CHRDL1,CLDN5,CLEC3B,CX3CR1,DAB2,DNAI1,DUSP1,EDN1,EIF4EBP2,ERBB2,FAM107A,FGF18,FGF2,FGF7,FGFR1,FGFR2,FGFR4,FOSB,FOXO1,FPR2,GAB1,GDF10,GPC3,GPD1,GPER1,HEYL,HMGA2,HSF1,HYAL1,ITGB8,KANK2,KIF1B,KL,KLF11,KLF2,KLF4,KLF9,LANCL2,LEF1,LEPR,LEPROT,LGR4,LOC100506403,LOX,LPL,LRP1,LTBP4,MAX,NR1D1,NR4A1,NR5A2,NTRK…
GO:BP	regulation of phosphorylation	GO:0042325	2.46e-09	8.6097	1419	804	117	18123	ACVRL1,ADAM8,ADARB1,ADTRP,AGAP2,AGER,AKAP13,ANXA2,ARRB1,ATF3,ATP2B4,BDNF,C5AR1,CAB39L,CALM1,CALM2,CAMK2N1,CAMP,CAV1,CCL5,CCND2,CCNJ,CCNK,CD4,CD44,CD74,CDH5,CLEC7A,CSF1,CSF2,CSF3,CSPG4,CTDSPL,CX3CR1,DAB2,DUSP1,EDN1,EDNRB,EPHA7,ERBB2,FABP4,FAF1,FAS,FBLN1,FGF18,FGF2,FGF7,FGFR1,FGFR2,FGFR4,FLT1,FOXA2,FPR1,FPR2,FZD4,GADD45B,GDF10,GGNBP2,GPD1,GPER1,HBEGF,HMGA2,HSF1,IL6,KLF4,LDB2,LEPR,LILRB4,LIMCH1,LOX,…
GO:BP	positive regulation of cellular protein metabolic process	GO:0032270	2.59e-09	8.58596	1488	804	121	18123	ACVRL1,ADAM8,ADTRP,AGAP2,AGER,AGTR1,AKAP13,ANXA2,ARRB1,ATP2B4,BDNF,C5AR1,CAB39L,CALM1,CALM2,CAMP,CAPN3,CAV1,CCL5,CCND2,CCNK,CD4,CD44,CD74,CDH5,CLDN4,CLEC3B,CLEC7A,COL4A3,CSF1,CSF2,CSF3,CSPG4,CX3CR1,DAB2,DAPK1,DDA1,DLC1,EDN1,EDNRB,EPHA7,ERBB2,FAF1,FAM107A,FAS,FBLN1,FGF18,FGF2,FGF7,FGFR1,FGFR4,FLT1,FPR1,FPR2,FZD4,GADD45B,GDF10,GPER1,HBEGF,HIP1,HMGA2,HSF1,HUWE1,IFT57,IL6,KHDC1L,KLF4,LEPR,LILRB2,LIMC…
GO:BP	cell-substrate junction organization	GO:0150115	2.9e-09	8.53697	107	804	24	18123	ACTN2,ACVRL1,ARHGAP6,CORO2B,CTTN,DLC1,FAM107A,GPM6B,LAMA3,LIMCH1,LRP1,MACF1,MAPRE2,MYOC,PIP5K1A,PPM1F,PTPRJ,ROCK1,SLC9A1,SORBS1,TAOK2,TEK,THBS1,VCL
GO:BP	cell communication	GO:0007154	3.23e-09	8.49069	6961	804	398	18123	A2M,ACAA2,ACKR1,ACSL4,ACTN2,ACVRL1,ADAM8,ADAMTS1,ADARB1,ADTRP,AGAP2,AGER,AGRN,AGTR1,AKAP12,AKAP13,AKAP7,AKT3,ALOX15B,ALOX5,ANKRD1,ANP32A,ANXA2,APBB2,AQP1,ARC,ARHGAP25,ARHGAP26,ARHGAP29,ARHGAP6,ARHGEF10,ARHGEF26,ARPC4,ARRB1,ASCL1,ATF3,ATP2B4,BCL2L14,BDNF,BMP1,BTG2,C2CD2L,C5AR1,CAB39L,CACNA1D,CACNA2D2,CALCRL,CALM1,CALM2,CAMK2N1,CAPN3,CASQ2,CAT,CAV1,CBY1,CC2D1A,CCL23,CCL5,CD101,CD4,CD44,CD74,CDH5,CE…
GO:BP	intracellular signal transduction	GO:0035556	3.76e-09	8.42454	2886	804	198	18123	A2M,ACTN2,ADAM8,ADTRP,AGAP2,AGER,AGTR1,AKAP12,AKAP13,AKAP7,AKT3,ANKRD1,ANP32A,APBB2,AQP1,ARHGAP25,ARHGAP26,ARHGAP29,ARHGAP6,ARHGEF10,ARHGEF26,ARRB1,ATF3,ATP2B4,BTG2,C5AR1,CAB39L,CALM1,CALM2,CAMK2N1,CAPN3,CASQ2,CAT,CAV1,CC2D1A,CCL23,CCL5,CD4,CD44,CD74,CHERP,CLEC7A,CMKLR1,CSF1,CSF2,CSF3,CSPG4,CX3CR1,CXCR2,DAPK1,DAPK2,DCHS1,DDAH1,DICER1,DLC1,DMPK,DOCK2,DOCK6,DOCK9,DUSP1,EDN1,EDNRB,EIF4EBP2,ELMO1,EPH…
GO:BP	cell activation involved in immune response	GO:0002263	3.81e-09	8.41898	727	804	73	18123	ADAM8,ALOX5,ANXA2,ATP8A1,B4GALT1,C5AR1,CAMP,CAT,CD44,CD58,CD74,CD93,CFD,CFP,CKAP4,CLEC7A,COTL1,CRISPLD2,CXCR2,DNAJC13,DNASE1,DNASE1L3,DOCK2,FCER1G,FCN1,FOLR3,FOXF1,FPR1,FPR2,GM2A,HBB,HK3,HUWE1,IL6,LAIR1,LEF1,LILRA2,LILRB2,LRP1,METTL7A,MFNG,MME,NBEAL2,OLR1,P2RX1,PADI2,PDXK,PECAM1,PLCG2,PLCL2,PLD1,POU2AF1,PPBP,PRKCE,PTGER4,PTPRB,PTPRJ,RAB6A,RETN,ROCK1,S100A12,S100A8,SCNN1B,SIGLEC5,SLC11A1,SLC2A3,SP…
GO:BP	cell-substrate junction assembly	GO:0007044	5.14e-09	8.28904	101	804	23	18123	ACTN2,ACVRL1,ARHGAP6,CORO2B,CTTN,DLC1,FAM107A,GPM6B,LAMA3,LIMCH1,LRP1,MACF1,MYOC,PIP5K1A,PPM1F,PTPRJ,ROCK1,SLC9A1,SORBS1,TAOK2,TEK,THBS1,VCL
GO:BP	apoptotic process	GO:0006915	5.82e-09	8.23513	1998	804	149	18123	ACAA2,ACTN2,ADAM8,ADAMTSL4,ADARB1,AGAP2,AKAP12,AKAP13,ALDH1A3,ALOX15B,ANKRD1,ANP32A,AQP1,ARHGEF26,ARRB1,ASCL1,ATF3,B4GALT1,BCL2L14,BDNF,BTG2,C5AR1,CAPN3,CAT,CAV1,CCL5,CCND2,CD44,CD74,CDH5,COL4A3,CSF2,CTTN,CX3CR1,CXCR2,DAB2,DAPK1,DAPK2,DDX42,DICER1,DLC1,DMPK,DNASE1,DNASE1L3,DNASE2B,DUSP1,EDN1,EDNRB,ELMO1,EPHA7,EYA4,FAF1,FAS,FGFR1,FGFR2,FOSL1,FOXO1,GADD45B,GLI3,GLS2,GPER1,GRK5,HIF3A,HIP1,HMGA2,HSF1…
GO:BP	MAPK cascade	GO:0000165	5.82e-09	8.23513	965	804	88	18123	ACTN2,ADAM8,AGER,AKAP12,AKAP13,ARRB1,ATF3,C5AR1,CALM1,CAMK2N1,CAV1,CCL23,CCL5,CD4,CD44,CD74,CLEC7A,CSF2,CSPG4,DUSP1,EDN1,EPHA7,ERBB2,FAS,FBLN1,FGF18,FGF2,FGF7,FGFR1,FGFR2,FGFR4,FLT1,FOXO1,FPR1,FPR2,FZD4,GADD45B,GFRA3,GPER1,HBEGF,HSF1,ICMT,IL3RA,IL6,KL,KLF4,LILRB4,LRP1,MAP3K11,MAPK8,MAPK8IP2,MAPK8IP3,MARCO,MBP,MYOC,NCAM1,NDRG2,NDRG4,NRG1,NTRK2,NTRK3,PDGFRA,PHLPP1,PLA2G1B,PLA2G5,PRKCE,PTGER4,PTPN1,…
GO:BP	regulation of molecular function	GO:0065009	6.37e-09	8.19601	3191	804	213	18123	A2M,ACACB,ACTN2,ADAM8,ADARB1,ADPRH,AGAP2,AGER,AGRN,AGTR1,AHNAK,AKAP13,AKAP7,ANXA2,AQP1,ARC,ARHGAP25,ARHGAP26,ARHGAP29,ARHGAP6,ARHGEF10,ARHGEF15,ARHGEF26,ARHGEF40,ARRB1,ATP1B3,ATP2B4,BDNF,C5AR1,CAB39L,CACNA1D,CALM1,CALM2,CAMK2N1,CAPN3,CASQ2,CAT,CAV1,CCL23,CCL5,CCND2,CCNJ,CCNK,CD4,CD44,CD74,CGA,CLDN4,CLDN5,CLEC7A,CMKLR1,COL4A3,COX6A1,CSF1,CSF3,CSPG4,CX3CR1,DAB2,DAPK1,DDAH1,DLC1,DMPK,DOCK2,DOCK6,DOC…
GO:BP	leukocyte activation involved in immune response	GO:0002366	7.24e-09	8.14019	723	804	72	18123	ADAM8,ALOX5,ANXA2,ATP8A1,B4GALT1,C5AR1,CAMP,CAT,CD44,CD58,CD74,CD93,CFD,CFP,CKAP4,CLEC7A,COTL1,CRISPLD2,CXCR2,DNAJC13,DNASE1,DNASE1L3,DOCK2,FCER1G,FCN1,FOLR3,FOXF1,FPR1,FPR2,GM2A,HBB,HK3,HUWE1,IL6,LAIR1,LEF1,LILRA2,LILRB2,METTL7A,MFNG,MME,NBEAL2,OLR1,P2RX1,PADI2,PDXK,PECAM1,PLCG2,PLCL2,PLD1,POU2AF1,PPBP,PRKCE,PTGER4,PTPRB,PTPRJ,RAB6A,RETN,ROCK1,S100A12,S100A8,SCNN1B,SIGLEC5,SLC11A1,SLC2A3,SPN,SPT…
GO:BP	regulation of cell death	GO:0010941	7.42e-09	8.12945	1740	804	134	18123	ACAA2,ACTN2,ADAM8,ADAMTSL4,AGAP2,AKAP12,AKAP13,ALDH1A3,ANKRD1,ANP32A,AQP1,ARHGEF26,ARRB1,ASCL1,ATF3,B4GALT1,BCL2L14,BDNF,BTG2,C5AR1,CAPN3,CAT,CAV1,CCL5,CCND2,CD44,CD74,CDH5,CLEC7A,CSF1,CSF2,CSF3,CTTN,CX3CR1,CXCR2,DAB2,DAPK1,DAPK2,DDX42,DLC1,DUSP1,EDN1,EDNRB,EPHA7,EYA4,FAF1,FAS,FGF2,FGFR1,FGFR2,FOSL1,FOXO1,GADD45B,GLI3,GLS2,GPER1,GRK5,HBA1,HBA2,HBB,HIP1,HMGA2,HSF1,HSPB6,IFT57,IL20RA,IL6,INPP5A,ITG…
GO:BP	regulation of protein phosphorylation	GO:0001932	7.46e-09	8.12749	1246	804	105	18123	ACVRL1,ADAM8,ADARB1,ADTRP,AGAP2,AGER,AKAP13,ANXA2,ARRB1,ATF3,ATP2B4,BDNF,C5AR1,CAB39L,CALM1,CALM2,CAMK2N1,CAMP,CAV1,CCL5,CCND2,CCNJ,CCNK,CD4,CD44,CD74,CDH5,CLEC7A,CSF1,CSF2,CSF3,CSPG4,CTDSPL,CX3CR1,DAB2,DUSP1,EDN1,EDNRB,EPHA7,ERBB2,FABP4,FAF1,FAS,FBLN1,FGF18,FGF2,FGF7,FGFR1,FLT1,FPR1,FPR2,FZD4,GADD45B,GDF10,GGNBP2,GPER1,HBEGF,HMGA2,HSF1,IL6,LEPR,LILRB4,LIMCH1,LOX,MAP3K11,MAPK8IP3,MARCO,NRG1,NTRK2…
GO:BP	regulation of cell differentiation	GO:0045595	7.46e-09	8.12749	1688	804	131	18123	ABI3BP,ACVRL1,ADAM8,ADIRF,AGER,AGTR1,ALOX15B,ALOX5,ASCL1,ASCL2,ASPA,BDNF,CAPN3,CAV1,CD101,CD4,CD74,CDH5,CEBPD,CETP,CLDN18,CLDN5,CLEC7A,CMKLR1,CSF1,CSF2,CSF3,CX3CR1,DAB2,DICER1,DMPK,EDN1,EDNRB,EFEMP1,EPHA7,ERBB2,FBLN1,FGF18,FGF2,FGFR1,FGFR2,FOXA2,FOXO1,GDF10,GLI3,GPER1,HEYL,HSF1,IL6,ITGB1,JUND,KLF4,L3MBTL1,LEF1,LILRB2,LILRB4,LIMD1,LIMS2,LOC100506403,LOX,LOXL2,LPL,LRP1,LTBP4,MACF1,MAPK8IP3,MIR124-1…
GO:BP	positive regulation of nitrogen compound metabolic process	GO:0051173	8.04e-09	8.09459	3143	804	210	18123	ABLIM3,ACTA2,ACTN2,ACVRL1,ADAM8,ADIRF,ADTRP,AGAP2,AGER,AGRN,AGTR1,AKAP13,ANKRD1,ANXA2,ARRB1,ASCL1,ASCL2,ATF3,ATP2B4,BDNF,BTG2,C5AR1,CAB39L,CALM1,CALM2,CAMP,CAPN3,CAV1,CCL5,CCND2,CCNK,CD4,CD44,CD74,CDH5,CEBPD,CGA,CLDN4,CLEC3B,CLEC7A,COL4A3,CREM,CSF1,CSF2,CSF3,CSPG4,CX3CR1,DAB2,DAPK1,DDA1,DDAH1,DLC1,DSCC1,EDN1,EDNRB,EPAS1,EPHA7,ERBB2,ERG,EXOSC7,EYA4,FAF1,FAM107A,FAS,FBLN1,FGF18,FGF2,FGF7,FGFR1,FGFR…
GO:BP	myeloid cell activation involved in immune response	GO:0002275	8.99e-09	8.04645	552	804	60	18123	ADAM8,ALOX5,ANXA2,ATP8A1,B4GALT1,C5AR1,CAMP,CAT,CD44,CD58,CD93,CFD,CFP,CKAP4,COTL1,CRISPLD2,CXCR2,DNAJC13,DNASE1,DNASE1L3,DOCK2,FCER1G,FCN1,FOLR3,FOXF1,FPR1,FPR2,GM2A,HBB,HK3,HUWE1,LAIR1,LILRA2,LILRB2,METTL7A,MME,NBEAL2,OLR1,P2RX1,PADI2,PDXK,PECAM1,PLD1,PPBP,PRKCE,PTPRB,PTPRJ,RAB6A,RETN,ROCK1,S100A12,S100A8,SCNN1B,SIGLEC5,SLC11A1,SLC2A3,SPTAN1,STOM,VAMP2,VCL
GO:BP	cell junction assembly	GO:0034329	9.44e-09	8.02508	442	804	52	18123	ACTN2,ACVRL1,AGRN,ARHGAP6,BDNF,CAV1,CDH19,CDH5,CLDN18,CLDN4,CLDN5,CORO2B,CTTN,DCHS1,DLC1,EPHA7,FAM107A,GJA5,GPM6A,GPM6B,LAMA3,LIMCH1,LIMS2,LOC100506403,LRP1,LRRN3,MACF1,MYOC,NRG1,NTRK2,NTRK3,PAK2,PECAM1,PIP5K1A,PPM1F,PRKCH,PTPRJ,PTPRO,PTPRS,RAMP2,ROCK1,SHANK2,SLC9A1,SNCA,SORBS1,SPOCK2,TAOK2,TBX5,TEK,THBS1,TJP1,VCL
GO:BP	heart development	GO:0007507	1.1e-08	7.95938	598	804	63	18123	ABI3BP,ACACB,ACTN2,ACVRL1,ADAMTS1,ADAMTS9,AKAP13,ANKRD1,ASCL1,CAD,CALCRL,CBY1,CLDN5,DCHS1,DLC1,DNAI1,DYNC2H1,EDN1,ELN,ERBB2,FGF2,FGFR2,FOXF1,GJA5,GLI3,GPC3,GPER1,HEYL,IFT57,ITGB1,KCNAB1,LDB3,LOC100506403,LOX,NDRG4,NEBL,NPY1R,NRG1,NTRK3,PDGFRA,PDLIM3,PTK7,RAMP2,ROCK1,RPS6KA2,SGCD,SGCG,SLC9A1,SLIT2,SMAD6,SOX17,TBX2,TBX21,TBX3,TBX5,TCF25,TEK,TGFBR2,TIE1,TMEM100,TNNC1,TPM1,TTN
GO:BP	regulation of cellular component organization	GO:0051128	1.14e-08	7.9422	2439	804	172	18123	ABCA3,ACAA2,ACSL4,ACTN2,ACVRL1,ADPRH,ADTRP,AGRN,AGTR1,AKAP13,ANKFY1,ANKRD1,ANXA2,APBB2,ARC,ARHGAP6,ARHGEF10,ARHGEF15,ARPC4,ARPC4-TTLL3,ARRB1,ATP8A1,BDNF,BICD2,CALCOCO2,CALM1,CAPZA2,CAV1,CD44,CDH5,CLDN5,CLEC7A,CORO2B,COTL1,CPB2,CSF2,CSF3,CTTN,DAB2,DLC1,DUSP1,DYNC2LI1,EDN1,ELN,EML2,EPHA7,ERBB2,FAF1,FAM107A,FBLN5,FGFR4,FHL1,FYCO1,FZD4,GPC3,GPER1,GPM6A,GPM6B,GTF2H5,HBEGF,HIP1,HSF1,HUWE1,HYAL1,IL6,KAN…
GO:BP	extracellular matrix organization	GO:0030198	1.27e-08	7.89581	419	804	50	18123	A2M,ABI3BP,ADAM8,ADAMTS1,ADAMTS8,ADAMTS9,ADAMTSL3,ADAMTSL4,ADTRP,AGRN,ANXA2,B4GALT1,BMP1,CAV1,CD44,COL4A3,COL5A3,CPB2,CRISPLD2,ELN,FBLN1,FBLN5,FGF2,FGFR4,FOXF1,GPM6B,HSD17B12,IL6,ITGB1,ITGB8,LAMA2,LAMA3,LAMA4,LAMC3,LOC100506403,LOX,LOXL2,LRP1,LTBP4,MFAP4,MMP19,MYH11,P4HA2,PDGFRA,PECAM1,PHLDB1,RAMP2,SPOCK2,THBS1,TIE1
GO:BP	myeloid leukocyte mediated immunity	GO:0002444	1.32e-08	7.87789	558	804	60	18123	ADAM8,ALOX5,ANXA2,ATP8A1,B4GALT1,C5AR1,CAMP,CAT,CD44,CD58,CD93,CFD,CFP,CKAP4,COTL1,CRISPLD2,CXCR2,DNAJC13,DNASE1,DNASE1L3,DOCK2,FCER1G,FCN1,FOLR3,FOXF1,FPR1,FPR2,GM2A,HBB,HK3,HUWE1,IL6,LAIR1,LILRB2,METTL7A,MME,NBEAL2,OLR1,P2RX1,PADI2,PDXK,PECAM1,PLA2G1B,PLD1,PPBP,PTPRB,PTPRJ,RAB6A,RETN,ROCK1,S100A12,S100A8,SCNN1B,SIGLEC5,SLC11A1,SLC2A3,SPTAN1,STOM,VAMP2,VCL
GO:BP	extracellular structure organization	GO:0043062	1.36e-08	7.86673	420	804	50	18123	A2M,ABI3BP,ADAM8,ADAMTS1,ADAMTS8,ADAMTS9,ADAMTSL3,ADAMTSL4,ADTRP,AGRN,ANXA2,B4GALT1,BMP1,CAV1,CD44,COL4A3,COL5A3,CPB2,CRISPLD2,ELN,FBLN1,FBLN5,FGF2,FGFR4,FOXF1,GPM6B,HSD17B12,IL6,ITGB1,ITGB8,LAMA2,LAMA3,LAMA4,LAMC3,LOC100506403,LOX,LOXL2,LRP1,LTBP4,MFAP4,MMP19,MYH11,P4HA2,PDGFRA,PECAM1,PHLDB1,RAMP2,SPOCK2,THBS1,TIE1
GO:BP	regulation of programmed cell death	GO:0043067	1.47e-08	7.8325	1603	804	125	18123	ACAA2,ACTN2,ADAM8,ADAMTSL4,AGAP2,AKAP12,AKAP13,ALDH1A3,ANKRD1,ANP32A,AQP1,ARHGEF26,ARRB1,ASCL1,ATF3,B4GALT1,BCL2L14,BDNF,BTG2,C5AR1,CAPN3,CAT,CAV1,CCL5,CCND2,CD44,CD74,CDH5,CLEC7A,CSF2,CTTN,CX3CR1,CXCR2,DAB2,DAPK1,DAPK2,DDX42,DLC1,DUSP1,EDN1,EDNRB,EPHA7,EYA4,FAF1,FAS,FGF2,FGFR1,FGFR2,FOSL1,FOXO1,GADD45B,GLI3,GLS2,GPER1,GRK5,HIP1,HMGA2,HSF1,HSPB6,IFT57,IL20RA,IL6,ITGB1,KANK2,KLF11,KLF4,LAMP3,LEF1,…
GO:BP	external encapsulating structure organization	GO:0045229	1.58e-08	7.80123	422	804	50	18123	A2M,ABI3BP,ADAM8,ADAMTS1,ADAMTS8,ADAMTS9,ADAMTSL3,ADAMTSL4,ADTRP,AGRN,ANXA2,B4GALT1,BMP1,CAV1,CD44,COL4A3,COL5A3,CPB2,CRISPLD2,ELN,FBLN1,FBLN5,FGF2,FGFR4,FOXF1,GPM6B,HSD17B12,IL6,ITGB1,ITGB8,LAMA2,LAMA3,LAMA4,LAMC3,LOC100506403,LOX,LOXL2,LRP1,LTBP4,MFAP4,MMP19,MYH11,P4HA2,PDGFRA,PECAM1,PHLDB1,RAMP2,SPOCK2,THBS1,TIE1
GO:BP	transport	GO:0006810	1.59e-08	7.79974	5214	804	312	18123	A2M,ABCA3,ABCA8,ABLIM3,ACAA2,ACACB,ACSL4,ACTN2,ADAM8,ADAMTS8,ADAMTS9,ADPRH,ADTRP,AGAP2,AGER,AGK,AGTR1,AHNAK,AKAP13,AKAP7,ALOX5,ANKFY1,ANKRD1,ANP32A,ANXA2,AP1G2,APOBR,AQP1,AQP4,AQP6,ARC,ARHGAP25,ARPC4,ARRB1,ATP1B3,ATP2B4,ATP8A1,ATP8B3,ATP9B,B4GALT1,BBS1,BET1L,BICD2,C2,C2CD2L,C5AR1,CA4,CACNA1D,CACNA2D2,CAD,CALCRL,CALM1,CALM2,CAMK2N1,CAMP,CAPN3,CAPZA2,CASQ2,CAT,CAV1,CCL5,CD4,CD44,CD58,CD74,CD93,CDO1…
GO:BP	cell junction organization	GO:0034330	2.05e-08	7.68836	727	804	71	18123	ACTN2,ACVRL1,AGRN,APBB2,ARC,ARHGAP6,ARHGEF15,BDNF,C5AR1,CAV1,CDH19,CDH5,CLDN18,CLDN4,CLDN5,CORO2B,CTTN,CX3CR1,DCHS1,DLC1,EPHA7,ERBB2,FAM107A,GJA5,GPM6A,GPM6B,KIF1A,KLK8,LAMA3,LILRB2,LIMCH1,LIMS2,LOC100506403,LRP1,LRRN3,MACF1,MAPRE2,MYOC,NRG1,NTRK2,NTRK3,PAK2,PDZRN3,PECAM1,PERP,PIP5K1A,PPM1F,PRKCH,PTPRJ,PTPRO,PTPRS,RAMP2,RDX,ROCK1,SEMA3F,SHANK2,SLC1A1,SLC9A1,SNCA,SORBS1,SPOCK2,SRGN,SVEP1,TAOK2,TBX…
GO:BP	regulation of cellular process	GO:0050794	2.07e-08	7.68498	11517	804	592	18123	A2M,ABCA3,ABI3BP,ABLIM3,ACAA2,ACACB,ACADL,ACKR1,ACSL4,ACTA2,ACTN2,ACVRL1,ADAM8,ADAMTS1,ADAMTS8,ADAMTS9,ADAMTSL4,ADARB1,ADIRF,ADPRH,ADTRP,AGAP2,AGER,AGRN,AGTR1,AHNAK,AKAP12,AKAP13,AKAP7,AKT3,ALDH1A3,ALOX15B,ALOX5,ANKFY1,ANKRD1,ANP32A,ANXA2,APBB2,AQP1,ARC,ARHGAP25,ARHGAP26,ARHGAP29,ARHGAP6,ARHGEF10,ARHGEF15,ARHGEF26,ARPC4,ARPC4-TTLL3,ARRB1,ASCL1,ASCL2,ASPA,ATF3,ATP1B3,ATP2B4,ATP8A1,B4GALT1,BCL2L14,…
GO:BP	regulation of angiogenesis	GO:0045765	2.39e-08	7.621	361	804	45	18123	ACVRL1,ADAMTS1,ADAMTS9,AKT3,ALOX5,AQP1,ATP2B4,C5AR1,CAMP,CDH5,CLDN5,COL4A3,CX3CR1,CXCR2,DDAH1,ERBB2,FGF18,FGF2,FLT1,GAB1,GPR4,HMGA2,HSPB6,HYAL1,IL6,ITGB1,ITGB8,KLF2,KLF4,LOC100506403,NPR1,PF4,PTGIS,RAMP2,RHOB,RNH1,ROCK1,SEMA5A,SEMA6A,TEK,TGFBR2,THBS1,TIE1,TJP1,VASH1
GO:BP	regulation of catalytic activity	GO:0050790	2.89e-08	7.53929	2452	804	171	18123	A2M,ACACB,ADAM8,ADARB1,ADPRH,AGAP2,AGER,AGRN,AGTR1,AKAP13,ANXA2,AQP1,ARHGAP25,ARHGAP26,ARHGAP29,ARHGAP6,ARHGEF10,ARHGEF15,ARHGEF26,ARHGEF40,ARRB1,ATP2B4,BDNF,C5AR1,CAB39L,CACNA1D,CALM1,CALM2,CAMK2N1,CAPN3,CAV1,CCL23,CCL5,CCND2,CCNJ,CCNK,CD4,CD44,CD74,CLDN4,CLEC7A,COL4A3,COX6A1,CSF1,CSPG4,DAPK1,DDAH1,DLC1,DMPK,DOCK2,DOCK6,DOCK9,DSCC1,DUSP1,EDN1,EDNRB,ELMO1,ENSA,EPHA7,ERBB2,EVI5,FABP4,FAF1,FAS,FBLN…
GO:BP	programmed cell death	GO:0012501	2.94e-08	7.53214	2158	804	155	18123	ACAA2,ACTN2,ADAM8,ADAMTSL4,ADARB1,AGAP2,AKAP12,AKAP13,ALDH1A3,ALOX15B,ANKRD1,ANP32A,AQP1,ARHGEF26,ARRB1,ASCL1,ATF3,B4GALT1,BCL2L14,BDNF,BTG2,C5AR1,CAPN3,CAT,CAV1,CCL5,CCND2,CD44,CD74,CDH5,CLEC7A,COL4A3,CSF2,CTTN,CX3CR1,CXCR2,DAB2,DAPK1,DAPK2,DDX42,DICER1,DLC1,DMPK,DNASE1,DNASE1L3,DNASE2B,DUSP1,EDN1,EDNRB,ELMO1,EPHA7,EYA4,FAF1,FAS,FGF2,FGFR1,FGFR2,FOSL1,FOXO1,GADD45B,GLI3,GLS2,GPER1,GRK5,HIF3A,HIP…
GO:BP	regulation of phosphate metabolic process	GO:0019220	2.94e-08	7.53094	1640	804	126	18123	ABCA3,ACVRL1,ADAM8,ADARB1,ADTRP,AGAP2,AGER,AKAP13,ANXA2,ARRB1,ATF3,ATP2B4,BDNF,C5AR1,CAB39L,CALM1,CALM2,CAMK2N1,CAMP,CAV1,CCL5,CCND2,CCNJ,CCNK,CD4,CD44,CD74,CDH5,CLEC7A,CSF1,CSF2,CSF3,CSPG4,CTDSPL,CX3CR1,DAB2,DLC1,DUSP1,EDN1,EDNRB,ENSA,EPHA7,ERBB2,FABP4,FAF1,FAS,FBLN1,FGF18,FGF2,FGF7,FGFR1,FGFR2,FGFR4,FLT1,FOXA2,FPR1,FPR2,FZD4,GADD45B,GDF10,GGNBP2,GPD1,GPER1,HBEGF,HMGA2,HSF1,IL6,KLF4,LDB2,LEPR,LI…
GO:BP	regulation of phosphorus metabolic process	GO:0051174	2.94e-08	7.53094	1640	804	126	18123	ABCA3,ACVRL1,ADAM8,ADARB1,ADTRP,AGAP2,AGER,AKAP13,ANXA2,ARRB1,ATF3,ATP2B4,BDNF,C5AR1,CAB39L,CALM1,CALM2,CAMK2N1,CAMP,CAV1,CCL5,CCND2,CCNJ,CCNK,CD4,CD44,CD74,CDH5,CLEC7A,CSF1,CSF2,CSF3,CSPG4,CTDSPL,CX3CR1,DAB2,DLC1,DUSP1,EDN1,EDNRB,ENSA,EPHA7,ERBB2,FABP4,FAF1,FAS,FBLN1,FGF18,FGF2,FGF7,FGFR1,FGFR2,FGFR4,FLT1,FOXA2,FPR1,FPR2,FZD4,GADD45B,GDF10,GGNBP2,GPD1,GPER1,HBEGF,HMGA2,HSF1,IL6,KLF4,LDB2,LEPR,LI…
GO:BP	regulation of actin filament-based process	GO:0032970	3.08e-08	7.51141	404	804	48	18123	ACTN2,AKAP13,ARHGAP6,ARHGEF10,ARHGEF15,ARPC4,ARPC4-TTLL3,CAPZA2,CAV1,CORO2B,COTL1,CSF3,CTTN,DLC1,EDN1,ELN,FAM107A,GJA5,GPM6B,KANK3,LIMCH1,LMOD1,LRP1,MYOC,NTRK3,PAK2,PDGFRA,PPM1F,PRKCE,PTGER4,RAC3,RDX,RHOB,ROCK1,SEMA5A,SLC9A1,SLIT2,SPTAN1,SPTBN1,TAOK2,TEK,TJP1,TMOD1,TNNC1,TPM1,TRIOBP,TWF1,WAS
GO:BP	regulation of actin cytoskeleton organization	GO:0032956	3.27e-08	7.4859	365	804	45	18123	ACTN2,AKAP13,ARHGAP6,ARHGEF10,ARHGEF15,ARPC4,ARPC4-TTLL3,CAPZA2,CORO2B,COTL1,CSF3,CTTN,DLC1,EDN1,ELN,FAM107A,GPM6B,KANK3,LIMCH1,LMOD1,LRP1,MYOC,NTRK3,PAK2,PDGFRA,PPM1F,PRKCE,PTGER4,RAC3,RDX,RHOB,ROCK1,SEMA5A,SLC9A1,SLIT2,SPTAN1,SPTBN1,TAOK2,TEK,TJP1,TMOD1,TPM1,TRIOBP,TWF1,WAS
GO:BP	positive regulation of phosphorus metabolic process	GO:0010562	3.3e-08	7.48117	1003	804	88	18123	ACVRL1,ADAM8,ADTRP,AGAP2,AGER,AKAP13,ANXA2,ARRB1,ATP2B4,BDNF,C5AR1,CAB39L,CALM1,CALM2,CAMP,CAV1,CCL5,CCND2,CCNK,CD4,CD44,CD74,CDH5,CLEC7A,CSF1,CSF2,CSF3,CSPG4,CX3CR1,DAB2,DLC1,EDN1,EDNRB,EPHA7,ERBB2,FAS,FGF18,FGF2,FGF7,FGFR1,FGFR2,FGFR4,FLT1,FPR1,FPR2,FZD4,GADD45B,GDF10,GPD1,GPER1,HBEGF,HMGA2,HSF1,IL6,LEPR,LILRB2,LIMCH1,MAP3K11,MAPK8IP3,MARCO,NRG1,NTRK2,NTRK3,PAK2,PDGFRA,PECAM1,PIK3R3,PLA2G1B,PPA…
GO:BP	positive regulation of phosphate metabolic process	GO:0045937	3.3e-08	7.48117	1003	804	88	18123	ACVRL1,ADAM8,ADTRP,AGAP2,AGER,AKAP13,ANXA2,ARRB1,ATP2B4,BDNF,C5AR1,CAB39L,CALM1,CALM2,CAMP,CAV1,CCL5,CCND2,CCNK,CD4,CD44,CD74,CDH5,CLEC7A,CSF1,CSF2,CSF3,CSPG4,CX3CR1,DAB2,DLC1,EDN1,EDNRB,EPHA7,ERBB2,FAS,FGF18,FGF2,FGF7,FGFR1,FGFR2,FGFR4,FLT1,FPR1,FPR2,FZD4,GADD45B,GDF10,GPD1,GPER1,HBEGF,HMGA2,HSF1,IL6,LEPR,LILRB2,LIMCH1,MAP3K11,MAPK8IP3,MARCO,NRG1,NTRK2,NTRK3,PAK2,PDGFRA,PECAM1,PIK3R3,PLA2G1B,PPA…
GO:BP	regulation of vasculature development	GO:1901342	3.81e-08	7.41898	367	804	45	18123	ACVRL1,ADAMTS1,ADAMTS9,AKT3,ALOX5,AQP1,ATP2B4,C5AR1,CAMP,CDH5,CLDN5,COL4A3,CX3CR1,CXCR2,DDAH1,ERBB2,FGF18,FGF2,FLT1,GAB1,GPR4,HMGA2,HSPB6,HYAL1,IL6,ITGB1,ITGB8,KLF2,KLF4,LOC100506403,NPR1,PF4,PTGIS,RAMP2,RHOB,RNH1,ROCK1,SEMA5A,SEMA6A,TEK,TGFBR2,THBS1,TIE1,TJP1,VASH1
GO:BP	regulation of protein modification process	GO:0031399	4.04e-08	7.39387	1685	804	128	18123	ACVRL1,ADAM8,ADARB1,ADTRP,AGAP2,AGER,AKAP13,ANXA2,ARRB1,ATF3,ATP2B4,BDNF,C5AR1,CAB39L,CALM1,CALM2,CAMK2N1,CAMP,CAPN3,CAV1,CCL5,CCND2,CCNJ,CCNK,CD4,CD44,CD74,CDH5,CLEC7A,CSF1,CSF2,CSF3,CSPG4,CTDSPL,CX3CR1,DAB2,DLC1,DUSP1,EDN1,EDNRB,ENSA,EPAS1,EPHA7,ERBB2,FABP4,FAF1,FAM107A,FAS,FBLN1,FGF18,FGF2,FGF7,FGFR1,FLT1,FPR1,FPR2,FRY,FXYD1,FZD4,GADD45B,GDF10,GGNBP2,GPER1,HBEGF,HMGA2,HSF1,HUWE1,IL6,LEPR,LILRB…
GO:BP	cell-substrate adhesion	GO:0031589	4.04e-08	7.39387	368	804	45	18123	ABI3BP,ACTN2,ACVRL1,ADAMTS9,ARHGAP6,CD44,COL5A3,CORO2B,CSF1,CTTN,DLC1,FAM107A,FBLN1,FBLN5,FOXF1,FZD4,GPM6B,HSD17B12,ITGB1,ITGB8,LAMC3,LIMCH1,LIMS2,LRP1,LYVE1,MACF1,MYOC,PIP5K1A,PPM1F,PRKCE,PTPRJ,PTPRO,RAC3,ROCK1,SLC9A1,SMAD6,SNED1,SORBS1,SPOCK2,TAOK2,TEK,THBS1,TIAM1,TRIOBP,VCL
GO:BP	nervous system development	GO:0007399	4.04e-08	7.39387	2484	804	172	18123	ACAT1,ACSL4,ADARB1,AGER,AGRN,AKT3,ALDH1A3,ANKRD1,AQP1,ARC,ARHGAP26,ARHGEF10,ARHGEF15,ASCL1,ASCL2,ASPA,ATP2B4,B3GNT2,BDNF,BTG2,C5AR1,CALM1,CALM2,CBY1,CDHR1,CHERP,CHRDL1,CLDN5,CSF1,CSPG4,CTTN,CX3CR1,CXCR2,DCHS1,DICER1,DLC1,DYNC2H1,EDNRB,EPHA7,ERBB2,FGF2,FGFR1,FGFR2,FOXA2,FPR2,FRY,FRYL,FZD4,FZD8,GAB1,GAS7,GFRA3,GLI3,GPER1,GPM6A,GPM6B,GPRIN2,HEYL,IFT57,IL6,ITGB1,JRKL,KCNAB1,KCNK3,KIF1A,KLF4,KLK8,LAMA…
GO:BP	positive regulation of cell communication	GO:0010647	4.04e-08	7.39387	1809	804	135	18123	ACSL4,ACVRL1,ADAM8,AGAP2,AGER,AKAP12,AKAP13,AKT3,ALOX15B,ANKRD1,ARC,ARRB1,ASCL1,ATF3,BCL2L14,BDNF,C2CD2L,C5AR1,CAMK2N1,CAT,CAV1,CC2D1A,CCL23,CCL5,CD4,CD44,CD74,CDH5,CHERP,CLEC7A,CSF1,CSF3,CSPG4,CX3CR1,DAB2,DYNC2H1,EDN1,ERBB2,EVC,FAF1,FAM107A,FAS,FGF18,FGF2,FGF7,FGFR1,FGFR2,FGFR4,FLT1,FPR1,FPR2,FZD4,GAB1,GADD45B,GDF10,GJA5,GPC3,GPER1,GPR4,HBEGF,HIP1,IL20RA,IL6,ITGB1,KL,KLF2,LAMA2,LANCL2,LGR4,LILRB…
GO:BP	leukocyte activation	GO:0045321	4.3e-08	7.36664	1341	804	108	18123	ADAM8,AGER,ALOX5,ANXA2,ATP8A1,B4GALT1,C5AR1,CAMP,CAT,CAV1,CCL5,CD4,CD44,CD58,CD74,CD93,CFD,CFP,CKAP4,CLEC7A,COTL1,CRISPLD2,CSF1,CSF2,CXCR2,DCAF15,DNAJC13,DNASE1,DNASE1L3,DOCK2,EDN1,ERBB2,FCER1G,FCN1,FOLR3,FOXF1,FPR1,FPR2,GLI3,GM2A,GPER1,HBB,HK3,HUWE1,IL6,ITGB1,ITGB8,JUND,KLF6,LAIR1,LEF1,LEPR,LILRA2,LILRB2,LILRB4,LOC100506403,LST1,METTL7A,MFNG,MIR124-1,MME,NBEAL2,NR1D1,OLR1,P2RX1,PADI2,PAK2,PDXK,P…
GO:BP	positive regulation of signaling	GO:0023056	4.76e-08	7.32257	1814	804	135	18123	ACSL4,ACVRL1,ADAM8,AGAP2,AGER,AKAP12,AKAP13,AKT3,ALOX15B,ANKRD1,ANXA2,ARC,ARRB1,ASCL1,ATF3,BCL2L14,BDNF,C2CD2L,C5AR1,CAMK2N1,CAT,CAV1,CC2D1A,CCL23,CCL5,CD4,CD44,CD74,CDH5,CHERP,CLEC7A,CSF1,CSF3,CSPG4,CX3CR1,DAB2,DYNC2H1,EDN1,ERBB2,EVC,FAF1,FAM107A,FAS,FGF18,FGF2,FGF7,FGFR1,FGFR2,FGFR4,FLT1,FPR1,FPR2,FZD4,GAB1,GADD45B,GDF10,GPC3,GPER1,GPR4,HBEGF,HIP1,IL20RA,IL6,ITGB1,KL,KLF2,LAMA2,LANCL2,LGR4,LILR…
GO:BP	establishment of localization	GO:0051234	6.22e-08	7.20589	5364	804	316	18123	A2M,ABCA3,ABCA8,ABLIM3,ACAA2,ACACB,ACSL4,ACTN2,ADAM8,ADAMTS8,ADAMTS9,ADPRH,ADTRP,AGAP2,AGER,AGK,AGTR1,AHNAK,AKAP13,AKAP7,ALOX5,ANKFY1,ANKRD1,ANP32A,ANXA2,AP1G2,APOBR,AQP1,AQP4,AQP6,ARC,ARHGAP25,ARPC4,ARRB1,ATP1B3,ATP2B4,ATP8A1,ATP8B3,ATP9B,B4GALT1,BBS1,BET1L,BICD2,C2,C2CD2L,C5AR1,CA4,CACNA1D,CACNA2D2,CAD,CALCRL,CALM1,CALM2,CAMK2N1,CAMP,CAPN3,CAPZA2,CASQ2,CAT,CAV1,CCL5,CD4,CD44,CD58,CD74,CD93,CDO1…
GO:BP	neutrophil degranulation	GO:0043312	6.32e-08	7.19926	483	804	53	18123	ADAM8,ALOX5,ANXA2,ATP8A1,B4GALT1,C5AR1,CAMP,CAT,CD44,CD58,CD93,CFD,CFP,CKAP4,COTL1,CRISPLD2,CXCR2,DNAJC13,DOCK2,FCER1G,FCN1,FOLR3,FPR1,FPR2,GM2A,HBB,HK3,HUWE1,LAIR1,LILRB2,METTL7A,MME,NBEAL2,OLR1,P2RX1,PADI2,PDXK,PECAM1,PLD1,PPBP,PTPRB,PTPRJ,RAB6A,RETN,ROCK1,S100A12,S100A8,SIGLEC5,SLC11A1,SLC2A3,SPTAN1,STOM,VCL
GO:BP	wound healing	GO:0042060	6.51e-08	7.18627	555	804	58	18123	A2M,ABI3BP,ACVRL1,ADTRP,AGER,ALOX5,ANXA2,ARRB1,B4GALT1,CAPZA2,CAV1,CD44,CLDN4,CLEC7A,CPB2,CYP4F11,DOCK6,DOCK9,DUOX1,EDN1,EPB41L4B,ERBB2,FBLN1,FCER1G,FGF2,FGFR2,FOXA2,GLI3,GPR4,HBB,HBEGF,HBG1,HBG2,IL6,ITGB1,LOX,MACF1,MAFK,MYL12A,MYLK,NRG1,P2RX1,PDGFRA,PF4,PLCG2,PRKCE,PRKCH,PTK7,S100A8,SLC11A1,TFPI,TGFA,TGFBR2,THBS1,TPM1,VCL,WAS,WFDC1
GO:BP	regulation of MAPK cascade	GO:0043408	6.51e-08	7.18627	734	804	70	18123	ADAM8,AGER,AKAP12,AKAP13,ARRB1,ATF3,C5AR1,CAMK2N1,CAV1,CCL23,CCL5,CD4,CD44,CD74,CLEC7A,CSPG4,DUSP1,EDN1,EPHA7,ERBB2,FAS,FBLN1,FGF18,FGF2,FGFR1,FGFR2,FGFR4,FLT1,FOXO1,FPR1,FPR2,FZD4,GADD45B,GPER1,IL6,KL,KLF4,LILRB4,LRP1,MAP3K11,MAPK8IP2,MAPK8IP3,MARCO,MYOC,NDRG2,NDRG4,NRG1,NTRK2,NTRK3,PDGFRA,PHLPP1,PLA2G1B,PLA2G5,PRKCE,PTPN1,PTPRJ,RAMP3,RAP2A,ROCK1,S100A12,SEMA6A,SPRED2,TAOK2,TEK,TGFA,THBS1,TIAM1,…
GO:BP	positive regulation of protein modification process	GO:0031401	6.52e-08	7.18564	1084	804	92	18123	ACVRL1,ADAM8,ADTRP,AGAP2,AGER,AKAP13,ANXA2,ARRB1,ATP2B4,BDNF,C5AR1,CAB39L,CALM1,CALM2,CAMP,CAV1,CCL5,CCND2,CCNK,CD4,CD44,CD74,CDH5,CLEC7A,CSF1,CSF2,CSF3,CSPG4,CX3CR1,DAB2,DLC1,EDN1,EDNRB,EPHA7,ERBB2,FAM107A,FAS,FGF18,FGF2,FGF7,FGFR1,FLT1,FPR1,FPR2,FZD4,GADD45B,GDF10,GPER1,HBEGF,HMGA2,HSF1,HUWE1,IL6,LEPR,LILRB2,LIMCH1,MAP3K11,MAPK8IP3,MARCO,NRG1,NTRK2,NTRK3,OGT,PAK2,PECAM1,PHF1,PIK3R3,PLA2G1B,PPAR…
GO:BP	cytoskeleton organization	GO:0007010	6.71e-08	7.17329	1473	804	115	18123	ABLIM3,ACTN2,AGAP2,AGRN,AKAP13,ANKRD1,AQP1,ARC,ARHGAP25,ARHGAP26,ARHGAP6,ARHGEF10,ARHGEF15,ARPC4,ARPC4-TTLL3,ARRB1,BICD2,CAPN3,CAPZA2,CCSER2,CDH5,CORO2B,COTL1,CSF3,CTTN,DES,DIAPH2,DIAPH3,DLC1,DNAI1,DOCK2,EDN1,ELMO1,ELN,EML2,EPB41L4B,ESPN,FAM107A,FGF7,GAB1,GAS7,GPM6B,HIP1,IQCG,IQSEC3,ITGB1,KANK3,KRT19,KRT4,LDB3,LIMCH1,LIMD1,LLGL1,LMOD1,LRP1,MACF1,MAPRE2,MYH11,MYOC,NEBL,NISCH,NTRK3,PAK2,PALLD,PDGFR…
GO:BP	positive regulation of cell differentiation	GO:0045597	7.09e-08	7.14933	892	804	80	18123	ABI3BP,ACVRL1,ADAM8,ADIRF,AGER,AGTR1,ALOX15B,ASCL1,ASPA,BDNF,CD101,CD4,CD74,CDH5,CLDN5,CLEC7A,CMKLR1,CSF1,CSF2,CSF3,CX3CR1,DAB2,DICER1,EDN1,FGF18,FGF2,FGFR1,GLI3,GPER1,HEYL,HSF1,IL6,JUND,LEF1,LILRB2,LILRB4,LIMS2,LOC100506403,LOXL2,LPL,LRP1,MACF1,MAPK8IP3,MIR124-1,MME,MSR1,MYOC,NRG1,NTRK2,PF4,PIEZO1,PLA2G5,PLXNA3,PRKCH,RAC3,RAMP2,RUNX2,SEMA5A,SLIT2,SOCS2,SOCS3,SOX13,SOX17,SRRT,TAL1,TBX5,TCF3,TGFBR…
GO:BP	positive regulation of protein phosphorylation	GO:0001934	7.6e-08	7.11925	846	804	77	18123	ACVRL1,ADAM8,ADTRP,AGAP2,AGER,AKAP13,ANXA2,ARRB1,ATP2B4,BDNF,C5AR1,CAB39L,CALM1,CALM2,CAMP,CAV1,CCL5,CCND2,CCNK,CD4,CD44,CD74,CLEC7A,CSF1,CSF2,CSF3,CSPG4,CX3CR1,DAB2,EDN1,EDNRB,EPHA7,ERBB2,FAS,FGF18,FGF2,FGF7,FGFR1,FLT1,FPR1,FPR2,FZD4,GADD45B,GDF10,GPER1,HBEGF,HMGA2,HSF1,IL6,LEPR,LIMCH1,MAP3K11,MAPK8IP3,MARCO,NRG1,NTRK2,NTRK3,PAK2,PECAM1,PIK3R3,PLA2G1B,PTPN1,PTPRJ,RAMP3,RAP2A,S100A12,SLC11A1,SLC1…
GO:BP	supramolecular fiber organization	GO:0097435	8.01e-08	7.09653	863	804	78	18123	ACTN2,AKAP13,ANKRD1,ANXA2,ARHGAP25,ARHGAP6,ARHGEF10,ARHGEF15,ARPC4,ARPC4-TTLL3,ARRB1,BMP1,CAPN3,CAPZA2,CDH5,COL4A3,COL5A3,CORO2B,COTL1,CSF3,CTTN,DES,DIAPH2,DIAPH3,DLC1,EDN1,ELMO1,ELN,EML2,ESPN,FAM107A,FBLN5,GAS7,HIP1,ITGB1,KANK3,KRT19,LAMA3,LDB3,LIMCH1,LMOD1,LOX,LOXL2,LTBP4,MFAP4,MYH11,MYOC,NEBL,P4HA2,PAK2,PDGFRA,PGM5,PLA2G1B,PPM1F,PRKCE,PTGER4,RAC3,RDX,RHOB,ROCK1,SAMD14,SEMA5A,SLC9A1,SLIT2,SNCA,…
GO:BP	actin filament organization	GO:0007015	8.01e-08	7.09653	445	804	50	18123	ACTN2,ARHGAP25,ARHGAP6,ARHGEF10,ARHGEF15,ARPC4,ARPC4-TTLL3,ARRB1,CAPZA2,CORO2B,COTL1,CSF3,CTTN,DIAPH2,DIAPH3,DLC1,ELMO1,ELN,ESPN,FAM107A,GAS7,HIP1,KANK3,LIMCH1,LMOD1,MYOC,NEBL,PAK2,PLA2G1B,PPM1F,PRKCE,PTGER4,RAC3,RDX,RHOB,ROCK1,SAMD14,SEMA5A,SLC9A1,SLIT2,SORBS1,SPTAN1,SPTBN1,TJP1,TMOD1,TPM1,TRIOBP,TTN,TWF1,WAS
GO:BP	positive regulation of phosphorylation	GO:0042327	8.5e-08	7.07037	928	804	82	18123	ACVRL1,ADAM8,ADTRP,AGAP2,AGER,AKAP13,ANXA2,ARRB1,ATP2B4,BDNF,C5AR1,CAB39L,CALM1,CALM2,CAMP,CAV1,CCL5,CCND2,CCNK,CD4,CD44,CD74,CLEC7A,CSF1,CSF2,CSF3,CSPG4,CX3CR1,DAB2,EDN1,EDNRB,EPHA7,ERBB2,FAS,FGF18,FGF2,FGF7,FGFR1,FGFR2,FGFR4,FLT1,FPR1,FPR2,FZD4,GADD45B,GDF10,GPD1,GPER1,HBEGF,HMGA2,HSF1,IL6,LEPR,LIMCH1,MAP3K11,MAPK8IP3,MARCO,NRG1,NTRK2,NTRK3,PAK2,PDGFRA,PECAM1,PIK3R3,PLA2G1B,PTPN1,PTPRJ,RAMP3,RA…
GO:BP	negative regulation of cell population proliferation	GO:0008285	9.72e-08	7.01248	804	804	74	18123	ABI3BP,ACVRL1,ADAMTS1,ADAMTS8,ADARB1,ALOX15B,ALOX5,ASCL2,B4GALT1,BTG2,CAMK2N1,CAV1,CCL23,CDH5,CHERP,COL4A3,CPB2,DACH1,DDAH1,DICER1,DLC1,DLEC1,ERBB2,FBLN1,FGF2,FGFR2,FLT1,FOSL1,GGNBP2,GLI3,GPC3,GPER1,IFT57,IL6,IRF6,KANK2,KLF11,KLF4,KLF9,KRT4,LILRB2,LILRB4,LIMS2,LST1,MIR124-1,NDRG2,NDRG4,NPR1,OGN,OVOL1,PBLD,PMP22,PPARGC1A,PTGIR,PTPRJ,RPS6KA2,SCGB1A1,SF1,SFTPD,SLC6A4,SMAD6,SPN,SSTR1,TBX3,TBX5,TGFBR2…
GO:BP	positive regulation of cellular metabolic process	GO:0031325	9.94e-08	7.0024	3342	804	215	18123	ABLIM3,ACACB,ACTA2,ACTN2,ACVRL1,ADAM8,ADIRF,ADTRP,AGAP2,AGER,AGRN,AGTR1,AKAP13,ANKRD1,ANXA2,ARRB1,ASCL1,ASCL2,ATF3,ATP2B4,BDNF,BTG2,C5AR1,CAB39L,CALCOCO2,CALM1,CALM2,CAMP,CAPN3,CAV1,CCL5,CCND2,CCNK,CD4,CD44,CD74,CDH5,CEBPD,CGA,CLDN4,CLEC3B,CLEC7A,COL4A3,CREM,CSF1,CSF2,CSF3,CSPG4,CX3CR1,DAB2,DAPK1,DDA1,DDAH1,DLC1,DSCC1,EDN1,EDNRB,EPAS1,EPHA7,ERBB2,ERG,EXOSC7,EYA4,FAF1,FAM107A,FAS,FASN,FBLN1,FGF18,…
GO:BP	secretion by cell	GO:0032940	1.19e-07	6.92354	1351	804	107	18123	A2M,ACSL4,ACTN2,ADAM8,ADTRP,AGTR1,ALOX5,ANKRD1,ANXA2,ATP8A1,B4GALT1,C2CD2L,C5AR1,CACNA1D,CACNA2D2,CALM1,CAMK2N1,CAMP,CAT,CCL5,CD44,CD58,CD93,CFD,CFP,CGA,CKAP4,CLEC3B,COTL1,CPB2,CRISPLD2,CTSW,CXCR2,DNAJC13,DOCK2,EDN1,ENSA,EXPH5,FCER1G,FCN1,FGF7,FOLR3,FOXA2,FOXF1,FPR1,FPR2,FRMD4A,FZD4,GM2A,GPER1,HBB,HK3,HUWE1,IL6,ITIH4,LAIR1,LILRB2,LLGL1,LRP1,LTBP4,MAOB,METTL7A,MME,NBEAL2,NISCH,NR1D1,NTRK2,OLR1,P2R…
GO:BP	cell activation	GO:0001775	1.21e-07	6.91675	1507	804	116	18123	ADAM8,AGER,AKAP12,ALOX5,ANXA2,ARRB1,ATP8A1,B4GALT1,C5AR1,CAMP,CAPN3,CAT,CAV1,CCL5,CD4,CD44,CD58,CD74,CD93,CFD,CFP,CKAP4,CLEC7A,COTL1,CRISPLD2,CSF1,CSF2,CXCR2,DCAF15,DNAJC13,DNASE1,DNASE1L3,DOCK2,EDN1,ERBB2,FCER1G,FCN1,FOLR3,FOXF1,FPR1,FPR2,GLI3,GM2A,GPER1,HBB,HK3,HUWE1,IL6,ITGB1,ITGB8,JUND,KLF6,LAIR1,LEF1,LEPR,LILRA2,LILRB2,LILRB4,LOC100506403,LRP1,LST1,METTL7A,MFNG,MIR124-1,MME,MYL12A,NBEAL2,NR1…
GO:BP	regulation of apoptotic process	GO:0042981	1.23e-07	6.9097	1560	804	119	18123	ACAA2,ACTN2,ADAM8,ADAMTSL4,AGAP2,AKAP12,AKAP13,ALDH1A3,ANKRD1,ANP32A,AQP1,ARHGEF26,ARRB1,ASCL1,ATF3,B4GALT1,BCL2L14,BDNF,BTG2,C5AR1,CAPN3,CAT,CAV1,CCL5,CCND2,CD44,CD74,CDH5,CSF2,CTTN,CX3CR1,CXCR2,DAB2,DAPK1,DAPK2,DDX42,DLC1,DUSP1,EDN1,EDNRB,EPHA7,EYA4,FAF1,FAS,FGFR1,FGFR2,FOSL1,FOXO1,GADD45B,GLI3,GLS2,GPER1,GRK5,HIP1,HMGA2,HSF1,HSPB6,IFT57,IL20RA,IL6,ITGB1,KLF11,KLF4,LAMP3,LEF1,LIMS2,LOX,LRP1,MAP…
GO:BP	cellular component organization	GO:0016043	1.38e-07	6.86104	6661	804	375	18123	A2M,ABCA3,ABI3BP,ABLIM3,ACAA2,ACACB,ACOX1,ACSL4,ACTN2,ACVRL1,ADAM8,ADAMTS1,ADAMTS8,ADAMTS9,ADAMTSL3,ADAMTSL4,ADARB1,ADPRH,ADTRP,AGAP2,AGER,AGK,AGRN,AGTR1,AKAP13,AKT3,ALDH1A3,ALOX5AP,ANKFY1,ANKRD1,ANXA2,APBB2,AQP1,AQP4,ARC,ARHGAP25,ARHGAP26,ARHGAP6,ARHGEF10,ARHGEF15,ARHGEF26,ARPC4,ARPC4-TTLL3,ARRB1,ATP8A1,ATP8B3,ATP9B,B3GNT2,B4GALT1,BBS1,BDNF,BET1L,BICD2,BMP1,BTG2,C2CD2L,C5AR1,CALCOCO2,CALM1,CAPN3…
GO:BP	signal transduction	GO:0007165	1.41e-07	6.84972	6447	804	365	18123	A2M,ACAA2,ACKR1,ACTN2,ACVRL1,ADAM8,ADAMTS1,ADTRP,AGAP2,AGER,AGRN,AGTR1,AKAP12,AKAP13,AKAP7,AKT3,ALOX15B,ALOX5,ANKRD1,ANP32A,ANXA2,APBB2,AQP1,ARC,ARHGAP25,ARHGAP26,ARHGAP29,ARHGAP6,ARHGEF10,ARHGEF26,ARPC4,ARRB1,ASCL1,ATF3,ATP2B4,BCL2L14,BDNF,BMP1,BTG2,C5AR1,CAB39L,CACNA1D,CALCRL,CALM1,CALM2,CAMK2N1,CAPN3,CASQ2,CAT,CAV1,CBY1,CC2D1A,CCL23,CCL5,CD101,CD4,CD44,CD74,CDH5,CEBPD,CETP,CFD,CGA,CHERP,CHRDL1…
GO:BP	regulation of protein metabolic process	GO:0051246	1.47e-07	6.83347	2759	804	184	18123	A2M,ACVRL1,ADAM8,ADARB1,ADTRP,AGAP2,AGER,AGTR1,AKAP13,ANXA2,AQP1,ARRB1,ATF3,ATP2B4,BDNF,BTG2,C5AR1,CAB39L,CALM1,CALM2,CAMK2N1,CAMP,CAPN3,CAV1,CCL5,CCND2,CCNJ,CCNK,CD4,CD44,CD74,CDH5,CLDN4,CLEC3B,CLEC7A,COL4A3,CPB2,CSF1,CSF2,CSF3,CSPG4,CTDSPL,CX3CR1,DAB2,DAPK1,DDA1,DLC1,DUSP1,EDN1,EDNRB,EIF1,EIF4EBP2,ENSA,EPAS1,EPHA7,ERBB2,EXOSC7,FABP4,FAF1,FAM107A,FAS,FBLN1,FGF18,FGF2,FGF7,FGFR1,FGFR4,FLT1,FOXO1,…
GO:BP	cellular component morphogenesis	GO:0032989	1.47e-07	6.83166	797	804	73	18123	ACTN2,ADARB1,AKAP13,ANKRD1,ARC,B3GNT2,BDNF,CAPN3,CD44,CTTN,DICER1,EDN1,EPHA7,ERBB2,FGFR2,FZD4,GAB1,GAS7,GFRA3,GLI3,GPM6A,ITGB1,KIF1A,KLK8,KRT19,LAMA2,LAMA3,LDB3,LLGL1,LMOD1,LRP1,MACF1,MAPK8IP2,MYH11,NCAM1,NEBL,NEK3,NRXN3,NTRK2,PAK2,PALLD,PDGFRA,PGM5,PHLDB1,PLXNA3,PMP22,PTK7,PTPRO,PTPRS,RAP2A,ROCK1,S100B,SEMA3B,SEMA3F,SEMA3G,SEMA5A,SEMA6A,SHANK2,SLIT2,SNX1,SPG20,SPTAN1,SPTBN1,TAOK2,TIAM1,TIAM2,TMO…
GO:BP	regulation of cellular protein metabolic process	GO:0032268	1.57e-07	6.80342	2591	804	175	18123	A2M,ACVRL1,ADAM8,ADARB1,ADTRP,AGAP2,AGER,AGTR1,AKAP13,ANXA2,AQP1,ARRB1,ATF3,ATP2B4,BDNF,BTG2,C5AR1,CAB39L,CALM1,CALM2,CAMK2N1,CAMP,CAPN3,CAV1,CCL5,CCND2,CCNJ,CCNK,CD4,CD44,CD74,CDH5,CLDN4,CLEC3B,CLEC7A,COL4A3,CPB2,CSF1,CSF2,CSF3,CSPG4,CTDSPL,CX3CR1,DAB2,DAPK1,DDA1,DLC1,DUSP1,EDN1,EDNRB,EIF1,EIF4EBP2,ENSA,EPAS1,EPHA7,ERBB2,EXOSC7,FABP4,FAF1,FAM107A,FAS,FBLN1,FGF18,FGF2,FGF7,FGFR1,FGFR4,FLT1,FPR1,F…
GO:BP	positive regulation of response to stimulus	GO:0048584	1.67e-07	6.77736	2368	804	163	18123	A2M,ACVRL1,ADAM8,AGAP2,AGER,AGTR1,AKAP12,AKAP13,AKT3,ALOX15B,ALOX5AP,ANKRD1,ARPC4,ARRB1,ASCL1,ATF3,BCL2L14,BDNF,C2,C5AR1,C8B,CAT,CAV1,CC2D1A,CCL23,CCL5,CD4,CD44,CD74,CDH5,CFD,CFP,CHERP,CLDN4,CLEC7A,CMKLR1,CPB2,CSF1,CSF3,CSPG4,CX3CR1,CXCR2,DAB2,DAPK2,DUOX1,DYNC2H1,EDN1,ELMO1,ERBB2,EVC,EYA4,FABP4,FAF1,FAS,FCER1G,FCN1,FCN3,FGF18,FGF2,FGF7,FGFR1,FGFR2,FGFR4,FLT1,FPR1,FPR2,FZD4,GAB1,GADD45B,GDF10,GPC3…
GO:BP	enzyme linked receptor protein signaling pathway	GO:0007167	1.67e-07	6.77736	1107	804	92	18123	ACVRL1,ARPC4,BDNF,CAV1,CD4,CDH5,CHRDL1,CLDN5,COL4A3,CSF1,CSPG4,DAB2,DNAI1,EFEMP1,EIF4EBP2,ELMO1,EPHA7,ERBB2,FGF18,FGF2,FGF7,FGFR1,FGFR2,FGFR4,FLT1,FOXO1,FZD4,GAB1,GDF10,GFRA3,GPC3,GPER1,HBEGF,HIP1,ITGB8,KL,LEF1,LEPROT,LIFR,LOX,LRP1,LTBP4,MMRN2,MVB12B,MYOC,NDRG4,NEU3,NPR1,NRG1,NTRK2,NTRK3,OGT,PAK2,PBLD,PCSK6,PDGFRA,PDK4,PIK3R3,PTBP1,PTGIR,PTPN1,PTPRE,PTPRJ,ROCK1,RUNX2,SEMA6A,SIK2,SLC39A14,SMAD6,SN…
GO:BP	export from cell	GO:0140352	1.69e-07	6.77317	1413	804	110	18123	A2M,ACSL4,ACTN2,ADAM8,ADTRP,AGTR1,ALOX5,ANKRD1,ANXA2,ATP1B3,ATP8A1,B4GALT1,C2CD2L,C5AR1,CACNA1D,CACNA2D2,CALM1,CAMK2N1,CAMP,CAT,CCL5,CD44,CD58,CD93,CFD,CFP,CGA,CKAP4,CLEC3B,COTL1,CPB2,CRISPLD2,CTSW,CXCR2,DNAJC13,DOCK2,EDN1,ENSA,EXPH5,FCER1G,FCN1,FGF7,FOLR3,FOXA2,FOXF1,FPR1,FPR2,FRMD4A,FXYD1,FZD4,GM2A,GPER1,HBB,HK3,HUWE1,IL6,ITIH4,LAIR1,LILRB2,LLGL1,LRP1,LTBP4,MAOB,METTL7A,MME,NBEAL2,NISCH,NR1D1,N…
GO:BP	muscle structure development	GO:0061061	1.69e-07	6.77317	646	804	63	18123	ACTN2,ADARB1,AKAP13,ANKRD1,ATF3,BDNF,BTG2,CAPN3,CAV1,CBY1,DMPK,EDN1,EDNRB,ELN,EPAS1,EVC,FGFR2,FHL1,FOXF1,GPER1,HBEGF,HEYL,ITGB1,KCNAB1,KRT19,LAMA2,LDB3,LEF1,LMOD1,LOX,MEOX2,MIR124-1,MYH11,MYLK,NEBL,NR4A1,NRG1,PDGFRA,PDLIM3,PGM5,PIEZO1,PTBP1,QKI,RAMP2,S100B,SGCD,SGCG,SLC9A1,SORT1,SOSTDC1,SYNE1,TBX2,TBX3,TBX5,TCF21,TCF3,TMEM204,TMOD1,TNFSF14,TNNC1,TPM1,TTN,ZEB1
GO:BP	regulation of transport	GO:0051049	1.81e-07	6.74173	1839	804	134	18123	ABCA3,ABCA8,ABLIM3,ACAA2,ACSL4,ACTN2,ADAM8,ADTRP,AGTR1,AHNAK,AKAP7,ALOX5,ANKFY1,ANKRD1,ANXA2,AQP1,ARC,ARRB1,ATP1B3,ATP2B4,ATP8A1,BET1L,C2,C2CD2L,CACNA1D,CACNA2D2,CALM1,CALM2,CAMK2N1,CAPN3,CASQ2,CAV1,CCL5,CD4,CD74,CES1,CETP,CLCNKB,CLEC7A,CLIC3,CLIC5,CPB2,DAB2,DAPK1,DNAJC13,DOCK2,DPP6,EDN1,EDNRB,ENSA,ERBB2,EXPH5,FCER1G,FHL1,FOXA2,FOXF1,FPR2,FRMD4A,FXYD1,GJA5,GLI3,GPC3,GPER1,GPM6B,GRIA1,HIP1,HUWE1,I…
GO:BP	neurogenesis	GO:0022008	1.95e-07	6.71048	1698	804	126	18123	ACSL4,ADARB1,AGER,AGRN,ANKRD1,ARC,ARHGEF10,ASCL1,ASCL2,ASPA,B3GNT2,BDNF,BTG2,C5AR1,CDHR1,CSF1,CSPG4,CTTN,CX3CR1,DCHS1,DICER1,DYNC2H1,EDNRB,EPHA7,ERBB2,FGF2,FGFR1,FGFR2,FOXA2,FPR2,FRY,FRYL,FZD4,FZD8,GAB1,GAS7,GFRA3,GLI3,GPER1,GPM6A,GPM6B,GPRIN2,HEYL,IL6,ITGB1,KIF1A,KLF4,KLK8,LAMA2,LAMA3,LAMC3,LEF1,LEPR,LHX6,LLGL1,LOC100506403,LRP1,LST1,MACF1,MAPK8IP2,MAPK8IP3,MIR124-1,MME,MYLIP,MYOC,NAV2,NCAM1,NCD…
GO:BP	phosphate-containing compound metabolic process	GO:0006796	2.22e-07	6.65419	2987	804	195	18123	ABCA3,ABCA8,ACACB,ACAT1,ACSL4,ACVRL1,ADAM8,ADARB1,ADCK2,ADSS,ADTRP,AGAP2,AGER,AGK,AK1,AKAP13,AKAP7,AKT3,ALOX15B,ALPL,ANXA2,ARRB1,ATF3,ATP2B4,BDNF,C5AR1,CAB39L,CAD,CALM1,CALM2,CAMK2N1,CAMP,CAV1,CCL5,CCND2,CCNJ,CCNK,CD4,CD44,CD74,CDH5,CDK17,CETP,CLEC7A,CSF1,CSF2,CSF3,CSPG4,CTDSPL,CX3CR1,DAB2,DAPK1,DAPK2,DLC1,DMPK,DUSP1,EDN1,EDNRB,EFEMP1,ELOVL2,ENSA,EPHA7,ERBB2,ERG,EYA4,FABP4,FAF1,FAR2,FAS,FASN,FBLN…
GO:BP	positive regulation of molecular function	GO:0044093	2.26e-07	6.6465	1774	804	130	18123	ACTN2,ADAM8,ADPRH,AGAP2,AGER,AGRN,AGTR1,AKAP13,AKAP7,ANXA2,ARC,ARHGAP25,ARHGAP26,ARHGAP29,ARHGAP6,ARHGEF10,ARHGEF15,ARHGEF26,ARRB1,ATP1B3,ATP2B4,BDNF,C5AR1,CAB39L,CACNA1D,CALM1,CALM2,CAPN3,CAT,CAV1,CCL23,CCL5,CCND2,CCNK,CD4,CD44,CD74,CLDN4,CLDN5,CLEC7A,COL4A3,CSF1,CSF3,CSPG4,CX3CR1,DAPK1,DLC1,DOCK2,DOCK9,DSCC1,EDN1,EPHA7,ERBB2,EVI5,FAS,FBLN1,FGF18,FGF2,FGFR1,FGFR2,FGFR4,FLT1,FOSL1,FPR1,FPR2,FZD4,…
GO:BP	positive regulation of transport	GO:0051050	2.34e-07	6.63037	951	804	82	18123	ABCA3,ABCA8,ABLIM3,ACSL4,ACTN2,ADAM8,AKAP7,ANKFY1,ANKRD1,ANXA2,AQP1,ARC,ARRB1,ATP1B3,ATP8A1,C2,C2CD2L,CACNA1D,CALM1,CALM2,CAMK2N1,CAPN3,CAV1,CCL5,CES1,CETP,CLEC7A,CPB2,DAB2,DOCK2,EDN1,EDNRB,ERBB2,EXPH5,FCER1G,FHL1,FPR2,FRMD4A,FXYD1,GLI3,GPC3,GPER1,HIP1,HUWE1,ITGB1,KCNJ12,KCNJ15,KCNJ5,KCNMB1,KCNN3,LEPROT,LILRA2,LRP1,MAPK8,MYLK,NPR1,OAZ3,P2RX1,PLA2G1B,PLA2G5,PLCG2,PPP3CC,PRKCE,PTPRJ,RAB3B,RAMP3,RDX…
GO:BP	positive regulation of angiogenesis	GO:0045766	2.58e-07	6.58828	190	804	29	18123	ACVRL1,AKT3,AQP1,C5AR1,CAMP,CDH5,CX3CR1,CXCR2,DDAH1,FGF18,FGF2,FLT1,GAB1,HMGA2,HSPB6,HYAL1,ITGB1,ITGB8,KLF4,LOC100506403,PTGIS,RAMP2,RHOB,SEMA5A,TEK,TGFBR2,THBS1,TIE1,TJP1
GO:BP	positive regulation of vasculature development	GO:1904018	2.58e-07	6.58828	190	804	29	18123	ACVRL1,AKT3,AQP1,C5AR1,CAMP,CDH5,CX3CR1,CXCR2,DDAH1,FGF18,FGF2,FLT1,GAB1,HMGA2,HSPB6,HYAL1,ITGB1,ITGB8,KLF4,LOC100506403,PTGIS,RAMP2,RHOB,SEMA5A,TEK,TGFBR2,THBS1,TIE1,TJP1
GO:BP	regulation of cytoskeleton organization	GO:0051493	2.63e-07	6.57962	535	804	55	18123	ACTN2,AKAP13,ARHGAP6,ARHGEF10,ARHGEF15,ARPC4,ARPC4-TTLL3,BICD2,CAPZA2,CDH5,CORO2B,COTL1,CSF3,CTTN,DLC1,EDN1,ELN,EML2,FAM107A,GPM6B,KANK3,LIMCH1,LMOD1,LRP1,MAPRE2,MYOC,NTRK3,PAK2,PDGFRA,PHLDB1,PLK4,PLXNA3,PPM1F,PRKCE,PTGER4,RAC3,RDX,RHOB,ROCK1,S100A8,SEMA5A,SLC9A1,SLIT2,SNCA,SPTAN1,SPTBN1,TAOK2,TEK,TJP1,TMOD1,TPM1,TPPP,TRIOBP,TWF1,WAS
GO:BP	cellular component organization or biogenesis	GO:0071840	3.07e-07	6.51303	6880	804	383	18123	A2M,ABCA3,ABI3BP,ABLIM3,ACAA2,ACACB,ACOX1,ACSL4,ACTN2,ACVRL1,ADAM8,ADAMTS1,ADAMTS8,ADAMTS9,ADAMTSL3,ADAMTSL4,ADARB1,ADPRH,ADTRP,AGAP2,AGER,AGK,AGRN,AGTR1,AKAP13,AKT3,ALDH1A3,ALOX5AP,ANKFY1,ANKRD1,ANXA2,APBB2,AQP1,AQP4,ARC,ARHGAP25,ARHGAP26,ARHGAP6,ARHGEF10,ARHGEF15,ARHGEF26,ARPC4,ARPC4-TTLL3,ARRB1,ATP8A1,ATP8B3,ATP9B,B3GNT2,B4GALT1,BBS1,BDNF,BET1L,BICD2,BMP1,BTG2,C2CD2L,C5AR1,CALCOCO2,CALM1,CAPN3…
GO:BP	leukocyte degranulation	GO:0043299	3.17e-07	6.49899	538	804	55	18123	ADAM8,ALOX5,ANXA2,ATP8A1,B4GALT1,C5AR1,CAMP,CAT,CD44,CD58,CD93,CFD,CFP,CKAP4,COTL1,CRISPLD2,CXCR2,DNAJC13,DOCK2,FCER1G,FCN1,FOLR3,FOXF1,FPR1,FPR2,GM2A,HBB,HK3,HUWE1,LAIR1,LILRB2,METTL7A,MME,NBEAL2,OLR1,P2RX1,PADI2,PDXK,PECAM1,PLD1,PPBP,PTPRB,PTPRJ,RAB6A,RETN,ROCK1,S100A12,S100A8,SIGLEC5,SLC11A1,SLC2A3,SPTAN1,STOM,VAMP2,VCL
GO:BP	response to cytokine	GO:0034097	3.21e-07	6.49307	1242	804	99	18123	ACKR1,ACSL4,AKAP12,ALOX5,ANKRD1,ANXA2,AQP4,B3GNT2,CALCOCO2,CAMP,CAV1,CCL23,CCL5,CD4,CD44,CD58,CD74,CEBPD,CLDN18,CMKLR1,CSF1,CSF2,CSF3,CX3CR1,CXCL3,CXCR2,DAPK1,DUOX1,DUSP1,EDN1,FABP4,FAS,FASN,FCER1G,FGF2,FOSL1,FOXA2,FOXF1,FOXO1,FPR1,FZD4,GPD1,GPER1,HNRNPDL,HYAL1,IL20RA,IL3RA,IL6,IRF6,ITGB1,ITIH4,KLF2,KLF4,LAMP3,LEF1,LEPR,LIFR,LILRB2,LILRB4,LOC100506403,LOX,MAOA,MAPK8,MME,MYNN,NCAM1,NR1D1,NR5A2,PAD…
GO:BP	regulation of cell-substrate junction organization	GO:0150116	3.21e-07	6.49307	70	804	17	18123	ACVRL1,ARHGAP6,DLC1,FAM107A,GPM6B,LIMCH1,LRP1,MACF1,MAPRE2,MYOC,PPM1F,PTPRJ,ROCK1,SLC9A1,TEK,THBS1,VCL
GO:BP	regulation of chemotaxis	GO:0050920	3.39e-07	6.4702	228	804	32	18123	AGER,C5AR1,CCL5,CD74,CMKLR1,CSF1,CXCR2,DAPK2,DUSP1,EDN1,FGF18,FGF2,FGFR1,FPR2,GPSM3,IL6,NTRK3,PADI2,PDGFRA,PLXNA3,PPM1F,PTPRO,SEMA3B,SEMA3F,SEMA3G,SEMA5A,SEMA6A,SLIT2,THBS1,TIAM1,TNFSF14,WNK1
GO:BP	positive regulation of catalytic activity	GO:0043085	3.66e-07	6.43688	1383	804	107	18123	ADAM8,ADPRH,AGAP2,AGER,AGRN,AGTR1,AKAP13,ARHGAP25,ARHGAP26,ARHGAP29,ARHGAP6,ARHGEF10,ARHGEF15,ARHGEF26,ARRB1,ATP2B4,BDNF,C5AR1,CAB39L,CACNA1D,CALM1,CALM2,CAV1,CCL23,CCL5,CCND2,CCNK,CD4,CD44,CD74,CLDN4,CLEC7A,COL4A3,CSF1,CSPG4,DAPK1,DLC1,DOCK2,DOCK9,DSCC1,EDN1,EPHA7,ERBB2,EVI5,FAS,FBLN1,FGF18,FGF2,FGFR1,FGFR2,FGFR4,FLT1,FPR1,FPR2,FZD4,GADD45B,GM2A,GMIP,GPER1,HBEGF,HIP1,HMGA2,HSF1,IFT57,ITGB1,KHDC1…
GO:BP	cell morphogenesis	GO:0000902	3.85e-07	6.41447	1045	804	87	18123	ADAM8,ADARB1,ARC,ARHGEF26,B3GNT2,BDNF,CD44,CDH19,CDH5,CDHR1,CLDN4,CTTN,DCHS1,DICER1,DLC1,EPHA7,ERBB2,FBLN1,FGFR2,FRY,FRYL,FZD4,GAB1,GAS7,GFRA3,GLI3,GPM6A,ITGB1,KIF1A,KLF2,KLK8,LAMA2,LAMA3,LAMC3,LEF1,LIMD1,LIMS2,LLGL1,LRP1,LST1,MACF1,MAPK8IP2,MYL12A,MYOC,NBEAL2,NCAM1,NEK3,NRG1,NRXN3,NTRK2,PAK2,PALLD,PALMD,PLXNA3,PTK7,PTPRO,PTPRS,RAC3,RAP2A,RDX,RHOB,ROCK1,S100B,SEMA3B,SEMA3F,SEMA3G,SEMA5A,SEMA6A,SH…
GO:BP	regulation of intracellular signal transduction	GO:1902531	3.97e-07	6.40083	1883	804	135	18123	A2M,ADAM8,AGAP2,AGER,AKAP12,AKAP13,AKAP7,AKT3,ANKRD1,ARHGAP25,ARHGAP26,ARHGAP29,ARHGAP6,ARHGEF10,ARHGEF26,ARRB1,ATF3,ATP2B4,C5AR1,CAMK2N1,CAPN3,CAT,CAV1,CC2D1A,CCL23,CCL5,CD4,CD44,CD74,CHERP,CLEC7A,CMKLR1,CSF1,CSF3,CSPG4,CX3CR1,DAPK2,DLC1,DUSP1,EDN1,EPHA7,ERBB2,FAS,FBLN1,FBXO9,FGF18,FGF2,FGF7,FGFR1,FGFR2,FGFR4,FLT1,FOXO1,FPR1,FPR2,FZD4,GAB1,GADD45B,GMIP,GPER1,GPR4,HBEGF,HIP1,IL20RA,IL6,IQSEC3,ITG…
GO:BP	phosphorus metabolic process	GO:0006793	4.2e-07	6.37677	3014	804	195	18123	ABCA3,ABCA8,ACACB,ACAT1,ACSL4,ACVRL1,ADAM8,ADARB1,ADCK2,ADSS,ADTRP,AGAP2,AGER,AGK,AK1,AKAP13,AKAP7,AKT3,ALOX15B,ALPL,ANXA2,ARRB1,ATF3,ATP2B4,BDNF,C5AR1,CAB39L,CAD,CALM1,CALM2,CAMK2N1,CAMP,CAV1,CCL5,CCND2,CCNJ,CCNK,CD4,CD44,CD74,CDH5,CDK17,CETP,CLEC7A,CSF1,CSF2,CSF3,CSPG4,CTDSPL,CX3CR1,DAB2,DAPK1,DAPK2,DLC1,DMPK,DUSP1,EDN1,EDNRB,EFEMP1,ELOVL2,ENSA,EPHA7,ERBB2,ERG,EYA4,FABP4,FAF1,FAR2,FAS,FASN,FBLN…
GO:BP	myofibril assembly	GO:0030239	4.29e-07	6.36801	63	804	16	18123	ACTN2,AKAP13,ANKRD1,CAPN3,EDN1,ITGB1,KRT19,LDB3,LMOD1,MYH11,NEBL,PDGFRA,PGM5,TMOD1,TPM1,TTN
GO:BP	regulation of hydrolase activity	GO:0051336	4.64e-07	6.33358	1252	804	99	18123	A2M,ADPRH,AGAP2,AGER,AGRN,AGTR1,ANXA2,AQP1,ARHGAP25,ARHGAP26,ARHGAP29,ARHGAP6,ARHGEF10,ARHGEF15,ARHGEF26,ARRB1,BDNF,C5AR1,CALM1,CALM2,CAV1,CCL23,CCL5,CD44,CLDN4,CLEC7A,COL4A3,DAPK1,DLC1,DOCK2,DOCK9,ENSA,EPHA7,ERBB2,EVI5,FAS,FBLN1,FGF2,FGFR1,FGFR2,FLT1,GM2A,GMIP,GPC3,GPER1,HIP1,HSF1,IFT57,ITGB1,ITIH4,KHDC1L,KLF4,LAMP3,LEPR,LLGL1,LPL,LRP1,MAPK8,MAPRE2,MBP,NR4A1,NTRK2,NTRK3,P2RX1,PAK2,PCOLCE2,PCSK6,…
GO:BP	negative regulation of developmental process	GO:0051093	4.71e-07	6.32708	984	804	83	18123	ACVRL1,ADAMTS1,ADAMTS9,AKT3,ALOX5,ARHGEF15,ASCL1,ASCL2,ATP2B4,BDNF,CAV1,CD74,CETP,CGA,CLDN18,CLDN5,COL4A3,CX3CR1,DICER1,EDNRB,EFEMP1,EPHA7,ERBB2,FBLN1,FOXA2,FOXO1,GDF10,GLI3,GPER1,GPR4,HMGA2,HUWE1,IL6,ITGB1,KLF2,KLF4,KLK8,LEF1,LILRB4,LIMD1,LOC100506403,LOXL2,NPR1,NR1D1,NTRK3,PBLD,PF4,PLXNA3,PPARGC1A,PTBP1,PTPRS,ROCK1,RUNX1T1,S100B,SEMA3B,SEMA3F,SEMA3G,SEMA5A,SEMA6A,SLC6A4,SMAD6,SOCS2,SORT1,SOSTDC…
GO:BP	regulation of cell junction assembly	GO:1901888	5.02e-07	6.29911	208	804	30	18123	ACVRL1,AGRN,ARHGAP6,BDNF,CAV1,CLDN5,DLC1,EPHA7,FAM107A,GPM6B,LIMCH1,LOC100506403,LRP1,LRRN3,MACF1,MYOC,NTRK2,NTRK3,PPM1F,PRKCH,PTPRJ,PTPRS,ROCK1,SLC9A1,SNCA,TBX5,TEK,THBS1,TJP1,VCL
GO:BP	striated muscle cell development	GO:0055002	5.36e-07	6.27074	64	804	16	18123	ACTN2,AKAP13,ANKRD1,CAPN3,EDN1,ITGB1,KRT19,LDB3,LMOD1,MYH11,NEBL,PDGFRA,PGM5,TMOD1,TPM1,TTN
GO:BP	vesicle-mediated transport	GO:0016192	6.26e-07	6.20311	2193	804	151	18123	A2M,ACTN2,ADAM8,ADAMTS9,AGAP2,AGER,ALOX5,ANKFY1,ANXA2,AP1G2,APOBR,ARC,ARHGAP25,ARPC4,ARRB1,ATP8A1,ATP9B,B4GALT1,BBS1,BET1L,BICD2,C2,C5AR1,CALCRL,CALM1,CAMP,CAPZA2,CAT,CAV1,CCL5,CD44,CD58,CD93,CES1,CFD,CFP,CKAP4,CLEC3B,CLEC7A,COPB2,COTL1,CRISPLD2,CTSW,CTTN,CXCR2,DAB2,DNAJC13,DOCK2,ELMO1,EVI5,EXPH5,FCER1G,FCN1,FCN3,FOLR3,FOXF1,FPR1,FPR2,GM2A,GPC3,GRIA1,HBA1,HBA2,HBB,HIP1,HK3,HUWE1,ITGB1,ITIH4,KIF1A…
GO:BP	positive regulation of hydrolase activity	GO:0051345	6.26e-07	6.20311	733	804	67	18123	ADPRH,AGAP2,AGER,AGRN,AGTR1,ARHGAP25,ARHGAP26,ARHGAP29,ARHGAP6,ARHGEF10,ARHGEF15,ARHGEF26,ARRB1,BDNF,C5AR1,CALM1,CALM2,CAV1,CCL23,CCL5,CLDN4,CLEC7A,COL4A3,DAPK1,DLC1,DOCK2,DOCK9,ERBB2,EVI5,FAS,FBLN1,FGF2,FGFR1,FGFR2,FLT1,GM2A,GMIP,GPER1,HIP1,HSF1,IFT57,ITGB1,KHDC1L,LLGL1,MAPK8,MAPRE2,MBP,NTRK2,NTRK3,P2RX1,PCOLCE2,PDGFRA,PERP,PIP5K1A,PLA2G1B,PLA2G5,PPM1F,PPP1R15A,RABGAP1L,RANBP1,RASGRF1,S100A8,SLC…
GO:BP	regulation of cell-substrate junction assembly	GO:0090109	6.68e-07	6.17547	65	804	16	18123	ACVRL1,ARHGAP6,DLC1,FAM107A,GPM6B,LIMCH1,LRP1,MACF1,MYOC,PPM1F,PTPRJ,ROCK1,SLC9A1,TEK,THBS1,VCL
GO:BP	regulation of focal adhesion assembly	GO:0051893	6.68e-07	6.17547	65	804	16	18123	ACVRL1,ARHGAP6,DLC1,FAM107A,GPM6B,LIMCH1,LRP1,MACF1,MYOC,PPM1F,PTPRJ,ROCK1,SLC9A1,TEK,THBS1,VCL
GO:BP	negative regulation of locomotion	GO:0040013	7.29e-07	6.13734	408	804	45	18123	ACVRL1,ADAMTS9,ADARB1,ADTRP,ALOX15B,ATP2B4,CD74,CLDN5,CX3CR1,DACH1,DLC1,DUSP1,FBLN1,FGF2,KLF4,LIMCH1,LRP1,MEOX2,MIR124-1,MMRN2,NDRG4,NISCH,NRG1,PADI2,PBLD,PLXNA3,PPARGC1A,PTGER4,PTPRJ,PTPRO,RAP2A,RHOB,SEMA3B,SEMA3F,SEMA3G,SEMA5A,SEMA6A,SLIT2,TBX5,THBS1,TIE1,TPM1,VASH1,VCL,WAS
GO:BP	cell-matrix adhesion	GO:0007160	7.29e-07	6.13734	236	804	32	18123	ACTN2,ACVRL1,ADAMTS9,ARHGAP6,CD44,COL5A3,CORO2B,CSF1,CTTN,DLC1,FAM107A,FBLN5,GPM6B,ITGB1,ITGB8,LIMCH1,LRP1,LYVE1,MACF1,MYOC,PIP5K1A,PPM1F,PTPRJ,ROCK1,SLC9A1,SNED1,SORBS1,TAOK2,TEK,THBS1,TIAM1,VCL
GO:BP	animal organ morphogenesis	GO:0009887	7.65e-07	6.11643	1079	804	88	18123	ACTA2,ACVRL1,ADAMTS1,ADARB1,AGRN,AKT3,ALDH1A3,ALPL,ANKRD1,AQP1,AQP6,BMP1,CAV1,CLDN5,CPB2,CSF1,DAB2,DCHS1,DLC1,EDN1,EFEMP1,ELN,FGF18,FGF2,FGF7,FGFR1,FGFR2,FHL1,FLI1,FOXF1,FOXO1,FRAS1,FZD4,GJA5,GLI3,GPC3,HEYL,HOXB13,HYAL1,IFT57,IL6,KLHL3,LAMA2,LAMA3,LAMC3,LEF1,LGR4,LIMS2,MYLK,NDRG4,NPY1R,NR5A2,NRG1,NTRK2,PDGFRA,PERP,PTK7,RUNX2,SEMA6A,SFTPB,SHANK2,SLC1A1,SLC44A4,SLC6A4,SLIT2,SMAD6,SOSTDC1,SOX17,STX2…
GO:BP	protein kinase B signaling	GO:0043491	8.98e-07	6.04692	289	804	36	18123	ADAM8,ADTRP,CCL5,CSF3,CX3CR1,ERBB2,FGF18,FGF2,FGF7,FGFR1,FGFR2,FGFR4,GAB1,GPER1,HBEGF,HIP1,ITGB1,KL,KLF4,LOX,MYOC,NRG1,NTRK2,NTRK3,PDGFRA,PHLPP1,PHLPP2,PIK3R3,PTPRJ,RAMP3,SEMA5A,TEK,TGFA,THBS1,TMEM100,TRIB3
GO:BP	homeostatic process	GO:0042592	9.27e-07	6.03274	1985	804	139	18123	ABCA3,ACACB,ACADL,ACOX1,ACOXL,ADAM8,AGER,AGTR1,AKT3,ALOX5,AQP1,AQP4,ATP1B3,ATP2B4,BBS1,C2CD2L,C5AR1,CALM1,CALM2,CAMK2N1,CAPN3,CASQ2,CAV1,CCL23,CCL5,CD52,CD74,CDH5,CDHR1,CES1,CETP,CHERP,CLDN18,CLDN4,CLDN5,CMKLR1,CPB2,CSF1,CX3CR1,CXCR2,DMPK,DSCC1,EDN1,EDNRB,EMCN,EPAS1,FABP4,FAS,FGF2,FGFR4,FH,FHL1,FOXA2,FOXO1,FPR1,FPR2,GJA5,GLS,GPER1,GPR4,GRIA1,HK3,HSF1,IL20RA,IL6,ITGB1,KCNK3,KCTD17,KL,KLF2,KLHL3,LA…
GO:BP	cellular response to oxygen-containing compound	GO:1901701	9.38e-07	6.02798	1237	804	97	18123	ACTN2,AGER,AGRN,AGTR1,AKAP7,ANKRD1,AQP1,ATP2B4,C2CD2L,CALCRL,CAMK2N1,CAMP,CAV1,CCL5,CES1,CLEC7A,CPB2,CSF2,CSF3,CX3CR1,CXCL3,DAPK1,DNAI1,EDN1,EDNRB,EIF4EBP2,FBLN5,FGFR2,FOXA2,FOXO1,FPR2,FZD4,GAB1,GPD1,GPER1,HSF1,IL6,KANK2,KCNMB1,KL,KLF11,KLF2,KLF4,KLF9,LANCL2,LEPROT,LILRA2,LILRB2,LPL,LRP1,MAPK8,MAX,NR1D1,NR4A1,NTRK2,NTRK3,OGT,PDGFRA,PDK4,PF4,PIK3R3,PLA2G1B,POLG,PPARGC1A,PPBP,PRKCE,PTGER4,PTK7,PTPN…
GO:BP	chemical homeostasis	GO:0048878	9.71e-07	6.01296	1238	804	97	18123	ABCA3,ACOX1,ACOXL,AGER,AGTR1,ALOX5,AQP1,AQP4,ATP1B3,ATP2B4,C2CD2L,C5AR1,CALM1,CALM2,CAMK2N1,CAPN3,CASQ2,CAV1,CCL23,CCL5,CD52,CDH5,CES1,CETP,CHERP,CLDN4,CMKLR1,CPB2,CX3CR1,CXCR2,DMPK,EDN1,EDNRB,EPAS1,FABP4,FGF2,FGFR4,FHL1,FOXA2,FOXO1,FPR1,FPR2,GJA5,GLS,GPER1,GPR4,GRIA1,HK3,IL6,KCNK3,KCTD17,KL,KLHL3,LEPR,LPAR6,LPL,LRP1,MT1M,MYLIP,MYOC,NOX5,NPR1,NR1D1,NR5A2,P2RX1,PDGFRA,PDK4,PLA2G1B,PLCG2,POLG,PPARG…
GO:BP	leukocyte chemotaxis	GO:0030595	9.93e-07	6.00291	227	804	31	18123	ADAM8,ALOX5,C5AR1,CCL23,CCL5,CD74,CMKLR1,CSF1,CXCL3,CXCR2,DAPK2,DUSP1,EDN1,EDNRB,FCER1G,FLT1,FPR2,GPSM3,IL6,PADI2,PF4,PLA2G1B,PPBP,PTPRO,S100A12,S100A8,SFTPD,SLIT2,THBS1,TNFSF14,WNK1
GO:BP	regulation of kinase activity	GO:0043549	1.00207e-06	5.9991	920	804	78	18123	ADAM8,ADARB1,AGAP2,AGER,AKAP13,ARRB1,ATP2B4,BDNF,C5AR1,CAB39L,CALM1,CALM2,CAMK2N1,CAV1,CCL5,CCND2,CCNJ,CCNK,CD4,CD44,CD74,CSF1,CSPG4,DUSP1,EDN1,EPHA7,ERBB2,FABP4,FAF1,FGF18,FGF2,FGFR1,FGFR2,FGFR4,FLT1,FOXA2,FPR1,FPR2,FZD4,GADD45B,GGNBP2,HBEGF,HMGA2,KLF4,LDB2,LILRB4,MAP3K11,MAPK8IP3,NRG1,NTRK2,NTRK3,PAK2,PDGFRA,PIK3R3,PLA2G1B,PPM1F,PTPN1,PTPRB,PTPRJ,PTPRO,RASIP1,S100A12,SLC11A1,SLC1A1,SNCA,SOCS2,S…
GO:BP	transmembrane receptor protein tyrosine kinase signaling pathway	GO:0007169	1.00469e-06	5.99797	759	804	68	18123	ARPC4,BDNF,CD4,COL4A3,CSF1,CSPG4,DNAI1,EFEMP1,EIF4EBP2,ELMO1,EPHA7,ERBB2,FGF18,FGF2,FGF7,FGFR1,FGFR2,FGFR4,FLT1,FOXO1,FZD4,GAB1,GFRA3,GPER1,HBEGF,HIP1,KL,LEPROT,LOX,LRP1,MMRN2,MVB12B,MYOC,NDRG4,NEU3,NRG1,NTRK2,NTRK3,OGT,PAK2,PDGFRA,PDK4,PIK3R3,PTBP1,PTGIR,PTPN1,PTPRE,PTPRJ,ROCK1,RUNX2,SEMA6A,SIK2,SLC39A14,SNCA,SOCS2,SOCS3,SORBS1,SORT1,SPRED2,SVEP1,TEK,TGFA,THBS1,TIAM1,TIE1,TMEM204,TRADD,ZBTB7B
GO:BP	cellular response to hormone stimulus	GO:0032870	1.02e-06	5.9914	681	804	63	18123	ACTN2,ADTRP,AGTR1,AQP1,CAV1,CGA,DAB2,DNAI1,DUSP1,EDN1,EIF4EBP2,FAM107A,FOSB,FOXO1,GAB1,GPER1,HEYL,HMGA2,HSF1,KANK2,KL,KLF9,LANCL2,LEF1,LEPR,LEPROT,LGR4,LOC100506403,LPL,MAX,NR1D1,NR4A1,NR5A2,OGT,PADI2,PDK4,PIK3R3,PLA2G1B,PPARGC1A,PRKCE,PTGER4,PTPN1,PTPRE,RAMP2,RAMP3,RDX,ROCK1,SCNN1B,SIK2,SLC39A14,SLC9A1,SLIT2,SOCS2,SOCS3,SORBS1,SSTR1,TCF21,TFPI,THRA,TRIB3,VAMP2,ZBTB7B,ZFP36L2
GO:BP	positive regulation of signal transduction	GO:0009967	1.02e-06	5.9914	1626	804	119	18123	ACVRL1,ADAM8,AGAP2,AGER,AKAP12,AKAP13,AKT3,ALOX15B,ANKRD1,ARRB1,ASCL1,ATF3,BCL2L14,BDNF,C5AR1,CAT,CAV1,CC2D1A,CCL23,CCL5,CD4,CD44,CD74,CDH5,CHERP,CLEC7A,CSF1,CSF3,CSPG4,CX3CR1,DAB2,DYNC2H1,EDN1,ERBB2,EVC,FAF1,FAS,FGF18,FGF2,FGF7,FGFR1,FGFR2,FGFR4,FLT1,FPR1,FPR2,FZD4,GAB1,GADD45B,GDF10,GPC3,GPER1,GPR4,HBEGF,HIP1,IL20RA,IL6,ITGB1,KL,KLF2,LANCL2,LGR4,LIMS2,LPAR6,LRP1,MACF1,MAOA,MAP3K11,MAPK8IP2,MAPK…
GO:BP	regulation of cellular component biogenesis	GO:0044087	1.23393e-06	5.90871	991	804	82	18123	ABCA3,ACVRL1,ADPRH,AGRN,ARHGAP6,ARHGEF10,ARHGEF15,ARPC4,ARPC4-TTLL3,BDNF,CAPZA2,CAV1,CDH5,CLDN5,CLEC7A,CORO2B,COTL1,CSF2,CSF3,CTTN,DLC1,DYNC2LI1,ELN,EML2,EPHA7,FAF1,FAM107A,GPM6A,GPM6B,GTF2H5,HSF1,HYAL1,KANK3,KCTD17,LDB2,LIMCH1,LMOD1,LOC100506403,LRP1,LRRN3,MACF1,MYOC,NRG1,NTRK2,NTRK3,PAK2,PHLDB1,PIEZO1,PLD1,PLK4,PPM1F,PRKCE,PRKCH,PTGER4,PTPRJ,PTPRS,RASIP1,RDX,ROCK1,SEPT9,SLC9A1,SLIT2,SMAD6,SNCA,…
GO:BP	multicellular organismal homeostasis	GO:0048871	1.29418e-06	5.888	533	804	53	18123	ABCA3,ACACB,ACADL,ADAM8,AKT3,AQP1,AQP4,BBS1,CAV1,CDH5,CDHR1,CLDN18,CLDN4,CLDN5,CMKLR1,CSF1,EDNRB,EPAS1,FABP4,FH,FOXO1,HSF1,IL20RA,IL6,ITGB1,LAMA2,LAMA4,LDB2,LEPR,LGR4,MBP,NCDN,NOVA2,NR1D1,OGT,PBLD,PDK4,PECAM1,PLCL2,PPARGC1A,RAC3,SCD,SCNN1B,SFTPD,SLC11A1,SLC1A1,THRA,TJP1,TRPV2,TUB,VCL,WFS1,ZBTB7B
GO:BP	regulation of anatomical structure size	GO:0090066	1.35833e-06	5.86699	519	804	52	18123	ACTA2,ACTN2,AGTR1,AKT3,AQP1,AQP4,ARPC4,ARPC4-TTLL3,BDNF,CAPZA2,CAV1,COTL1,CSF3,CTTN,EDN1,EDNRB,ELN,EPHA7,GJA5,GPER1,KANK3,KLF2,LMOD1,LRP1,MACF1,NPR1,P2RX1,PLXNA3,PPP1R15A,PRKCE,PTPRS,RAB3B,RDX,ROCK1,SCNN1B,SEMA3B,SEMA3F,SEMA3G,SEMA5A,SEMA6A,SLC12A4,SLC12A9,SLC6A4,SLIT2,SPG20,SPTAN1,SPTBN1,TMOD1,TRIOBP,TRPV2,TWF1,WAS
GO:BP	positive regulation of macrophage derived foam cell differentiation	GO:0010744	1.48007e-06	5.82972	19	804	9	18123	AGTR1,ALOX15B,CSF1,CSF2,LPL,MSR1,PF4,PLA2G5,PRKCH
GO:BP	muscle contraction	GO:0006936	1.50533e-06	5.82237	363	804	41	18123	ACTA2,ACTN2,ATP2B4,CACNA1D,CALCRL,CALM1,CALM2,CASQ2,CAV1,CTTN,DES,DMPK,EDN1,EDNRB,FXYD1,GJA5,GPER1,HSPB6,KCNJ12,KCNJ5,LMOD1,LTB4R,MYH11,MYL12A,MYLK,P2RX1,ROCK1,SCN1A,SCN7A,SCNN1B,SLC9A1,SORBS1,SPX,TBX2,TBX3,TMOD1,TNNC1,TPM1,TTN,VCL,VIM
GO:BP	response to growth factor	GO:0070848	1.60763e-06	5.79381	769	804	68	18123	ACVRL1,ANKRD1,ASCL1,ATP2B4,BDNF,CAD,CAT,CAV1,CCL5,CD44,CDH5,CHRDL1,CLDN5,CLEC3B,CX3CR1,DAB2,EDN1,ERBB2,FGF18,FGF2,FGF7,FGFR1,FGFR2,FGFR4,FLT1,FZD4,GAB1,GDF10,GPC3,HEYL,HYAL1,ITGB8,KIF1B,KL,KLF4,LEF1,LOX,LTBP4,MMRN2,NR4A1,NTRK2,NTRK3,PBLD,PCSK6,PDGFRA,PPARGC1A,PTBP1,PTPN1,RAMP2,RDX,ROCK1,RUNX2,SCGB1A1,SEMA6A,SLIT2,SMAD6,SNCA,SORT1,SOSTDC1,SPG20,SPRED2,TGFBR2,THBS1,TMEM100,TMEM204,UBE2O,ZEB1,ZFP36L2
GO:BP	myeloid leukocyte migration	GO:0097529	1.6308e-06	5.7876	220	804	30	18123	ADAM8,AGER,C5AR1,CCL23,CCL5,CD74,CMKLR1,CSF1,CX3CR1,CXCL3,CXCR2,DAPK2,DUSP1,EDN1,EDNRB,FCER1G,FLT1,FPR2,IL6,PECAM1,PF4,PLA2G1B,PPBP,PTGER4,PTPRO,S100A12,S100A8,SFTPD,SLIT2,THBS1
GO:BP	vascular process in circulatory system	GO:0003018	1.68305e-06	5.7739	258	804	33	18123	ACTA2,AGER,AGTR1,AKAP12,ATP2B4,ATP8A1,CAV1,CDH5,CLDN5,CXCR2,DDAH1,EDN1,EDNRB,GJA5,GPER1,GPR4,KLF2,LEPR,LRP1,NPR1,P2RX1,PTPRJ,RAMP2,ROCK1,SCNN1B,SLC1A1,SLC2A3,SLC4A3,SLC6A4,SLCO2B1,SLIT2,TEK,TJP1
GO:BP	immune effector process	GO:0002252	1.76926e-06	5.75221	1135	804	90	18123	A2M,ADAM8,AGER,ALOX5,ANXA2,ARPC4,ATP8A1,B4GALT1,C2,C5AR1,C8B,CAMP,CAT,CD44,CD58,CD74,CD93,CFD,CFP,CKAP4,CLEC7A,COTL1,CPB2,CRISPLD2,CXCR2,DNAJC13,DNASE1,DNASE1L3,DOCK2,ELMO1,FCER1G,FCN1,FCN3,FOLR3,FOXF1,FPR1,FPR2,GM2A,HBB,HK3,HUWE1,IL6,KLRD1,LAIR1,LEF1,LILRA2,LILRB2,LILRB4,LRP1,MASP1,METTL7A,MFAP4,MFNG,MME,NBEAL2,OLR1,P2RX1,PADI2,PDXK,PECAM1,PGC,PLA2G1B,PLA2G5,PLCG2,PLCL2,PLD1,POU2AF1,PPBP,PRKCE,P…
GO:BP	cellular component assembly involved in morphogenesis	GO:0010927	1.84423e-06	5.73418	108	804	20	18123	ACTN2,AKAP13,ANKRD1,CAPN3,DICER1,EDN1,ITGB1,KRT19,LDB3,LMOD1,MYH11,NEBL,PDGFRA,PGM5,PHLDB1,PMP22,TMOD1,TPM1,TPPP,TTN
GO:BP	regulated exocytosis	GO:0045055	2.01116e-06	5.69655	790	804	69	18123	A2M,ACTN2,ADAM8,ALOX5,ANXA2,ATP8A1,B4GALT1,C5AR1,CALM1,CAMP,CAT,CD44,CD58,CD93,CFD,CFP,CKAP4,CLEC3B,COTL1,CRISPLD2,CTSW,CXCR2,DNAJC13,DOCK2,FCER1G,FCN1,FOLR3,FOXF1,FPR1,FPR2,GM2A,HBB,HK3,HUWE1,ITIH4,LAIR1,LILRB2,METTL7A,MME,NBEAL2,OLR1,P2RX1,PADI2,PDXK,PECAM1,PF4,PLD1,PPBP,PTPRB,PTPRJ,RAB6A,RETN,ROCK1,S100A12,S100A8,SIGLEC5,SLC11A1,SLC2A3,SNCA,SPTAN1,SRGN,STOM,STX11,STX2,THBS1,TIMP3,TTN,VAMP2,VCL
GO:BP	exocytosis	GO:0006887	2.21227e-06	5.65516	906	804	76	18123	A2M,ACTN2,ADAM8,ALOX5,ANXA2,ATP8A1,B4GALT1,C5AR1,CALM1,CAMP,CAT,CCL5,CD44,CD58,CD93,CFD,CFP,CKAP4,CLEC3B,COTL1,CRISPLD2,CTSW,CXCR2,DNAJC13,DOCK2,EXPH5,FCER1G,FCN1,FOLR3,FOXF1,FPR1,FPR2,GM2A,HBB,HK3,HUWE1,ITIH4,LAIR1,LILRB2,LLGL1,METTL7A,MME,NBEAL2,OLR1,P2RX1,PADI2,PDXK,PECAM1,PF4,PLD1,PPBP,PTPRB,PTPRJ,RAB3B,RAB6A,RABEPK,RETN,ROCK1,S100A12,S100A8,SIGLEC5,SLC11A1,SLC2A3,SNCA,SPTAN1,SRGN,STOM,STX11,…
GO:BP	muscle system process	GO:0003012	2.61161e-06	5.58309	471	804	48	18123	ACTA2,ACTN2,AKAP13,ATP2B4,CACNA1D,CALCRL,CALM1,CALM2,CASQ2,CAV1,CTTN,DES,DMPK,EDN1,EDNRB,FOXO1,FXYD1,GJA5,GPER1,HSPB6,KCNJ12,KCNJ5,KLF4,LMOD1,LTB4R,MYH11,MYL12A,MYLK,MYOC,P2RX1,PPARGC1A,ROCK1,SCN1A,SCN7A,SCNN1B,SLC9A1,SORBS1,SPX,TBX2,TBX3,TIAM1,TMOD1,TNNC1,TPM1,TTN,TWF1,VCL,VIM
GO:BP	epithelium development	GO:0060429	2.83965e-06	5.54674	1338	804	101	18123	ACAT1,ACTA2,ACVRL1,ADAMTSL4,AGAP2,ALDH1A3,ALOX15B,ARHGEF26,ASCL1,B4GALT1,CAT,CAV1,CBY1,CD44,CDH5,CES1,CLDN5,CSF1,CXCR2,DAB2,DCHS1,DLC1,EDN1,EPHA7,EXPH5,FASN,FGF2,FGF7,FGFR2,FOXF1,FOXO1,FRAS1,FZD4,GJA5,GLI3,GPC3,GPR4,HBEGF,HEYL,HOXB13,HSD17B4,IFT57,IRF6,KANK2,KLF2,KLF4,KLHL3,KRT19,KRT4,LAMA3,LDB2,LEF1,LGR4,LOC100506403,MEOX2,NDRG4,NR5A2,NRG1,OVOL1,PALLD,PCSK6,PECAM1,PERP,PIP5K1A,PLK4,PRKCH,PTK7,PT…
GO:BP	positive regulation of chemotaxis	GO:0050921	2.84025e-06	5.54664	143	804	23	18123	AGER,C5AR1,CCL5,CD74,CMKLR1,CSF1,CXCR2,DAPK2,EDN1,FGF18,FGF2,FGFR1,FPR2,GPSM3,IL6,NTRK3,PPM1F,SEMA5A,SLIT2,THBS1,TIAM1,TNFSF14,WNK1
GO:BP	ion homeostasis	GO:0050801	2.87397e-06	5.54152	814	804	70	18123	AGTR1,ATP1B3,ATP2B4,C5AR1,CALM1,CALM2,CAMK2N1,CAPN3,CASQ2,CAV1,CCL23,CCL5,CD52,CDH5,CHERP,CMKLR1,CX3CR1,CXCR2,DMPK,EDN1,EDNRB,EPAS1,FGF2,FGFR4,FHL1,FPR1,FPR2,GJA5,GLS,GPER1,GPR4,GRIA1,KCNK3,KCTD17,KL,KLHL3,LPAR6,LRP1,MT1M,MYOC,NOX5,NPR1,P2RX1,PDGFRA,PDK4,PLA2G1B,PLCG2,PRKCE,PTGER4,PTGIR,RAMP3,S100A8,SCN7A,SCNN1B,SLC11A1,SLC12A4,SLC12A9,SLC1A1,SLC22A17,SLC24A2,SLC25A37,SLC39A14,SLC4A3,SLC9A1,SNCA,…
GO:BP	regulation of lipase activity	GO:0060191	2.95656e-06	5.52921	101	804	19	18123	AGTR1,ARHGAP6,BDNF,C5AR1,CCL5,FGF2,FGFR1,FGFR2,FLT1,LPL,LRP1,NTRK2,NTRK3,PCSK6,PDGFRA,PLA2G1B,PLA2G5,SNCA,SORT1
GO:BP	negative regulation of cell death	GO:0060548	2.98552e-06	5.52498	1047	804	84	18123	ACAA2,ADAM8,AGAP2,AQP1,ARRB1,ASCL1,BDNF,BTG2,C5AR1,CAPN3,CAT,CAV1,CCL5,CCND2,CD44,CD74,CDH5,CSF1,CSF2,CSF3,CTTN,CX3CR1,CXCR2,DAB2,DUSP1,EDN1,EDNRB,EYA4,FAS,FGF2,FGFR2,FOXO1,GLI3,GRK5,HMGA2,HSF1,HSPB6,IL6,INPP5A,ITGB1,KANK2,KLF4,LAMP3,LEF1,LIMS2,LRP1,MAPK8,MAPK8IP2,MIR124-1,NAA15,NPAS2,NR4A1,NRG1,NTRK2,NTRK3,PAK2,PDK4,PF4,PLCG2,PPARGC1A,PRKCH,PTCRA,PTPN1,RAMP2,SEMA5A,SLC1A1,SLC25A4,SLC9A1,SMAD6,SN…
GO:BP	heart process	GO:0003015	3.24614e-06	5.48863	292	804	35	18123	AKAP13,ATP1B3,ATP2B4,CACNA1D,CACNA2D2,CALM1,CALM2,CASQ2,CAV1,DES,DMPK,EDN1,EPAS1,FXYD1,GJA5,HBEGF,KCNJ12,KCNJ5,KCNK3,NPR1,RAMP3,RPS6KA2,SCN1A,SGCD,SGCG,SLC1A1,SLC4A3,SLC9A1,SPX,TBX2,TBX5,THRA,TNNC1,TPM1,TTN
GO:BP	regulation of phospholipase activity	GO:0010517	3.32561e-06	5.47813	73	804	16	18123	AGTR1,ARHGAP6,BDNF,C5AR1,CCL5,FGF2,FGFR1,FGFR2,FLT1,LRP1,NTRK2,NTRK3,PDGFRA,PLA2G1B,PLA2G5,SNCA
GO:BP	negative regulation of programmed cell death	GO:0043069	3.75473e-06	5.42542	952	804	78	18123	ACAA2,ADAM8,AGAP2,AQP1,ARRB1,ASCL1,BDNF,BTG2,C5AR1,CAPN3,CAT,CAV1,CCL5,CCND2,CD44,CD74,CDH5,CSF2,CTTN,CX3CR1,CXCR2,DAB2,DUSP1,EDN1,EDNRB,EYA4,FAS,FGFR2,FOXO1,GLI3,GRK5,HMGA2,HSF1,HSPB6,IL6,ITGB1,KANK2,KLF4,LAMP3,LEF1,LIMS2,LRP1,MAPK8,MAPK8IP2,MIR124-1,NAA15,NR4A1,NRG1,NTRK2,PAK2,PDK4,PF4,PLCG2,PPARGC1A,PRKCH,PTCRA,PTPN1,RAMP2,SEMA5A,SLC1A1,SLC25A4,SLC9A1,SMAD6,SNCA,SOCS2,SOCS3,TBX3,TEK,TGFA,THBS1…
GO:BP	cellular response to growth factor stimulus	GO:0071363	4.04011e-06	5.39361	741	804	65	18123	ACVRL1,ANKRD1,ATP2B4,BDNF,CAD,CAT,CAV1,CCL5,CD44,CDH5,CHRDL1,CLDN5,CLEC3B,CX3CR1,DAB2,EDN1,ERBB2,FGF18,FGF2,FGF7,FGFR1,FGFR2,FGFR4,FLT1,FZD4,GAB1,GDF10,GPC3,HEYL,HYAL1,ITGB8,KIF1B,KL,KLF4,LEF1,LOX,LTBP4,MMRN2,NR4A1,NTRK2,NTRK3,PBLD,PCSK6,PDGFRA,PPARGC1A,PTBP1,PTPN1,RAMP2,RDX,RUNX2,SEMA6A,SLIT2,SMAD6,SNCA,SORT1,SOSTDC1,SPG20,SPRED2,TGFBR2,THBS1,TMEM100,TMEM204,UBE2O,ZEB1,ZFP36L2
GO:BP	regulation of actin filament organization	GO:0110053	4.21751e-06	5.37494	282	804	34	18123	ACTN2,ARHGAP6,ARHGEF10,ARHGEF15,ARPC4,ARPC4-TTLL3,CAPZA2,CORO2B,COTL1,CSF3,CTTN,DLC1,ELN,KANK3,LIMCH1,LMOD1,MYOC,PAK2,PPM1F,PRKCE,PTGER4,RDX,ROCK1,SEMA5A,SLC9A1,SLIT2,SPTAN1,SPTBN1,TJP1,TMOD1,TPM1,TRIOBP,TWF1,WAS
GO:BP	leukocyte migration	GO:0050900	4.74715e-06	5.32357	511	804	50	18123	ADAM8,ADTRP,AGER,ALOX5,ATP1B3,B4GALT1,C5AR1,CAV1,CCL23,CCL5,CD44,CD58,CD74,CMKLR1,CSF1,CX3CR1,CXCL3,CXCR2,DAPK2,DUSP1,EDN1,EDNRB,FCER1G,FLT1,FPR2,GPSM3,GYPC,IL6,ITGB1,OLR1,PADI2,PECAM1,PF4,PLA2G1B,PPBP,PTGER4,PTPRO,ROCK1,S100A12,S100A8,SELPLG,SFTPD,SLIT2,SPN,TBX21,TEK,THBS1,TNFRSF10D,TNFSF14,WNK1
GO:BP	cellular response to cytokine stimulus	GO:0071345	5.42201e-06	5.26584	1148	804	89	18123	ACKR1,AKAP12,ALOX5,ANKRD1,ANXA2,AQP4,B3GNT2,CAMP,CAV1,CCL23,CCL5,CD4,CD44,CD58,CD74,CEBPD,CLDN18,CMKLR1,CSF1,CSF2,CSF3,CX3CR1,CXCL3,CXCR2,DAPK1,DUOX1,DUSP1,EDN1,FABP4,FAS,FASN,FCER1G,FGF2,FOXF1,FOXO1,FPR1,FZD4,GPD1,GPER1,HNRNPDL,HYAL1,IL20RA,IL3RA,IL6,IRF6,ITGB1,KLF2,KLF4,LEF1,LEPR,LIFR,LILRB2,LILRB4,LOC100506403,LOX,MAOA,MAPK8,MME,MYNN,NCAM1,NR1D1,NR5A2,PADI2,PAK2,PCOLCE2,PF4,PPARGC1A,PPBP,PTGIS…
GO:BP	metal ion homeostasis	GO:0055065	6.44209e-06	5.19097	671	804	60	18123	AGTR1,ATP1B3,ATP2B4,C5AR1,CALM1,CALM2,CAMK2N1,CAPN3,CASQ2,CAV1,CCL23,CCL5,CD52,CDH5,CHERP,CMKLR1,CX3CR1,CXCR2,DMPK,EDN1,EDNRB,EPAS1,FGF2,FPR1,FPR2,GPER1,GPR4,GRIA1,KCNK3,KCTD17,KL,LPAR6,LRP1,MT1M,NOX5,NPR1,P2RX1,PDGFRA,PLA2G1B,PLCG2,PRKCE,PTGER4,PTGIR,RAMP3,S100A8,SCN7A,SCNN1B,SLC11A1,SLC12A4,SLC12A9,SLC1A1,SLC22A17,SLC24A2,SLC25A37,SLC39A14,SLC9A1,SNCA,SPX,TRPV2,WFS1
GO:BP	regulation of cell-substrate adhesion	GO:0010810	7.02299e-06	5.15348	223	804	29	18123	ABI3BP,ACVRL1,ARHGAP6,CORO2B,CSF1,DLC1,FAM107A,FBLN1,FOXF1,FZD4,GPM6B,HSD17B12,LIMCH1,LIMS2,LRP1,MACF1,MYOC,PPM1F,PRKCE,PTPRJ,PTPRO,RAC3,ROCK1,SLC9A1,SPOCK2,TEK,THBS1,TRIOBP,VCL
GO:BP	negative regulation of multicellular organismal process	GO:0051241	7.46379e-06	5.12704	1174	804	90	18123	A2M,ABI3BP,ACVRL1,ADAMTS1,ADAMTS9,ADTRP,AGER,ALOX5,ANXA2,ARRB1,ASCL2,ATP2B4,CALCRL,CD74,CGA,CLDN18,CLDN5,CMKLR1,COL4A3,CPB2,CX3CR1,DICER1,EDN1,EFEMP1,EPHA7,ERBB2,FBLN1,FGF2,FOXA2,FOXO1,GJA5,GLI3,GPR4,IL6,KLF2,KLF4,KLK8,LAMA4,LEF1,LGR4,LILRB4,LOC100506403,LOXL2,MEOX2,MIR124-1,MMRN2,MYLIP,NDRG2,NOVA2,NPR1,NR1D1,NTRK3,PBLD,PDGFRA,PF4,PLCL2,PLXNA3,PTGER4,PTPRO,PTPRS,ROCK1,SCGB1A1,SEMA3B,SEMA3F,SEMA3G…
GO:BP	ERK1 and ERK2 cascade	GO:0070371	8.0421e-06	5.09463	331	804	37	18123	AGER,AKAP12,ARRB1,ATF3,C5AR1,CAMK2N1,CCL23,CCL5,CD4,CD44,CD74,DUSP1,EPHA7,ERBB2,FBLN1,FGF18,FGF2,FGFR2,FGFR4,FPR2,GPER1,KLF4,LRP1,MARCO,NDRG2,NDRG4,PDGFRA,PLA2G5,PTGER4,PTPN1,RAMP3,SEMA6A,SPRED2,TEK,TIAM1,TIMP3,ZFP36L2
GO:BP	negative regulation of response to stimulus	GO:0048585	9.31666e-06	5.03074	1938	804	132	18123	A2M,ACAA2,ADTRP,AGAP2,AKT3,ALOX5,ANXA2,ARHGAP25,ARRB1,ATF3,ATP2B4,BDNF,CALCRL,CAMK2N1,CAV1,CBY1,CCL5,CD44,CD74,CDH5,CGA,CHRDL1,CPB2,CSF2,CTTN,CX3CR1,DAB2,DDAH1,DLC1,DUSP1,EDN1,EGFL7,ERBB2,EYA4,FAS,FBLN1,FGF2,FOXA2,FOXF1,FOXO1,FPR2,FZD4,GGNBP2,GLI3,GPC3,GPER1,HBEGF,HEYL,HMGA2,HSF1,IL6,ITGB1,KANK2,KLF4,KLK8,KLRD1,LEPROT,LGR4,LILRA2,LILRB4,LIMD1,LPL,LRP1,MAPK8IP2,MASP1,MIR124-1,MMRN2,MYOC,NDRG2,NDRG…
GO:BP	positive regulation of intracellular signal transduction	GO:1902533	1.06733e-05	4.9717	1063	804	83	18123	ADAM8,AGAP2,AGER,AKAP12,AKAP13,AKT3,ANKRD1,ARRB1,C5AR1,CAT,CAV1,CC2D1A,CCL23,CCL5,CD4,CD44,CD74,CHERP,CLEC7A,CSF1,CSF3,CSPG4,CX3CR1,EDN1,ERBB2,FGF18,FGF2,FGF7,FGFR1,FGFR2,FGFR4,FLT1,FPR1,FPR2,FZD4,GAB1,GADD45B,GPER1,GPR4,HBEGF,HIP1,IL20RA,IL6,ITGB1,KL,LPAR6,LRP1,MAP3K11,MAPK8IP2,MAPK8IP3,MAPRE2,MARCO,MYOC,NDRG4,NPR1,NRG1,NTRK2,NTRK3,PDGFRA,PLA2G1B,PLA2G5,PRKCE,PTBP1,PTPN1,PTPRJ,RAMP3,RASGRF1,ROCK…
GO:BP	negative regulation of apoptotic process	GO:0043066	1.09451e-05	4.96078	928	804	75	18123	ACAA2,ADAM8,AGAP2,AQP1,ARRB1,ASCL1,BDNF,BTG2,C5AR1,CAPN3,CAT,CAV1,CCL5,CCND2,CD44,CD74,CDH5,CSF2,CTTN,CX3CR1,CXCR2,DAB2,DUSP1,EDN1,EDNRB,EYA4,FAS,FGFR2,FOXO1,GLI3,GRK5,HMGA2,HSF1,HSPB6,IL6,ITGB1,KLF4,LAMP3,LEF1,LIMS2,LRP1,MAPK8,MAPK8IP2,MIR124-1,NAA15,NR4A1,NRG1,NTRK2,PAK2,PDK4,PF4,PPARGC1A,PRKCH,PTCRA,PTPN1,RAMP2,SEMA5A,SLC1A1,SLC9A1,SMAD6,SNCA,SOCS2,SOCS3,TBX3,TEK,TGFA,THBS1,TJP1,TNFRSF10D,TNFS…
GO:BP	positive regulation of MAPK cascade	GO:0043410	1.15031e-05	4.93919	542	804	51	18123	ADAM8,AGER,AKAP12,AKAP13,ARRB1,C5AR1,CCL23,CCL5,CD4,CD44,CD74,CLEC7A,CSPG4,EDN1,ERBB2,FGF18,FGF2,FGFR1,FGFR2,FGFR4,FLT1,FPR1,FPR2,FZD4,GADD45B,GPER1,IL6,KL,LRP1,MAP3K11,MAPK8IP2,MAPK8IP3,MARCO,NDRG4,NRG1,NTRK2,NTRK3,PDGFRA,PLA2G1B,PLA2G5,PRKCE,PTPN1,PTPRJ,RAMP3,ROCK1,S100A12,TAOK2,TEK,TGFA,THBS1,TIAM1
GO:BP	heart contraction	GO:0060047	1.23411e-05	4.90865	282	804	33	18123	ATP1B3,ATP2B4,CACNA1D,CACNA2D2,CALM1,CALM2,CASQ2,CAV1,DES,DMPK,EDN1,EPAS1,FXYD1,GJA5,HBEGF,KCNJ12,KCNJ5,KCNK3,NPR1,RPS6KA2,SCN1A,SGCD,SGCG,SLC1A1,SLC4A3,SLC9A1,SPX,TBX2,TBX5,THRA,TNNC1,TPM1,TTN
GO:BP	regulation of ERK1 and ERK2 cascade	GO:0070372	1.30335e-05	4.88494	310	804	35	18123	AGER,AKAP12,ARRB1,ATF3,C5AR1,CAMK2N1,CCL23,CCL5,CD4,CD44,CD74,DUSP1,EPHA7,ERBB2,FBLN1,FGF18,FGF2,FGFR2,FGFR4,FPR2,GPER1,KLF4,LRP1,MARCO,NDRG2,NDRG4,PDGFRA,PLA2G5,PTPN1,RAMP3,SEMA6A,SPRED2,TEK,TIAM1,TIMP3
GO:BP	positive regulation of phospholipase activity	GO:0010518	1.32623e-05	4.87738	62	804	14	18123	AGTR1,ARHGAP6,BDNF,C5AR1,CCL5,FGF2,FGFR1,FGFR2,FLT1,NTRK2,NTRK3,PDGFRA,PLA2G1B,PLA2G5
GO:BP	response to lipopolysaccharide	GO:0032496	1.4108e-05	4.85053	339	804	37	18123	AKAP12,ALPL,ANKRD1,C5AR1,CAMP,CCL5,CSF2,CSF3,CX3CR1,CXCL3,EDN1,EDNRB,FGFR2,HSF1,IL6,JUND,LILRA2,LILRB2,MAOB,MAPK8,NR1D1,NR4A1,PF4,PLCG2,PPARGC1A,PPBP,PRKCE,PTGER4,PTGIR,S100A8,SCGB1A1,SLC11A1,SMAD6,SNCA,TFPI,TJP1,VIM
GO:BP	response to organic cyclic compound	GO:0014070	1.48656e-05	4.82782	1004	804	79	18123	ABCA3,ACACB,ACAT1,ADSS,ADTRP,AKAP7,ALPL,ANKRD1,AQP1,ASCL1,ATP2B4,BTG2,CAD,CALM1,CASQ2,CAT,CAV1,CCL5,CDO1,CES1,CLDN4,DAB2,DUOX1,DUSP1,EDN1,EDNRB,FAM107A,FOSB,FOSL1,FOXF1,FOXO1,GPD1,GPER1,HEYL,HMGA2,HOXB13,HSF1,IL6,JUND,KANK2,KCNMB1,KIF1B,KLF2,KLF4,KLF9,LEF1,LOC100506403,LOX,MAOB,MSR1,NR1D1,NTRK3,P2RX1,PADI2,PAK2,PPARGC1A,PRKCE,RAMP2,RAMP3,RANBP1,RUVBL2,S100B,SCGB1A1,SCNN1B,SLC1A1,SLC6A4,SLC9A1,SLI…
GO:BP	neuron development	GO:0048666	1.48656e-05	4.82782	1159	804	88	18123	ACSL4,ADARB1,AGER,AGRN,ANKRD1,ARC,ASCL1,B3GNT2,BDNF,BTG2,CDHR1,CTTN,DICER1,EDNRB,EPHA7,ERBB2,FGFR2,FRY,FRYL,FZD4,GAB1,GAS7,GFRA3,GLI3,GPM6A,GPM6B,GPRIN2,IL6,ITGB1,KIF1A,KLF4,KLK8,LAMA2,LAMA3,LHX6,LLGL1,LOC100506403,LRP1,LST1,MACF1,MAPK8IP2,MAPK8IP3,MYLIP,MYOC,NCAM1,NCDN,NDRG4,NEK3,NRXN3,NTRK2,NTRK3,PAK2,PALLD,PLXNA3,PMP22,PTK7,PTPRO,PTPRS,RAC3,RANBP1,RAP2A,RASGRF1,ROCK1,S100B,SAMD14,SEMA3B,SEMA3F…
GO:BP	neuron projection development	GO:0031175	1.48656e-05	4.82782	1021	804	80	18123	ACSL4,ADARB1,AGER,ANKRD1,ARC,B3GNT2,BDNF,BTG2,CTTN,DICER1,EPHA7,ERBB2,FGFR2,FRY,FRYL,FZD4,GAB1,GAS7,GFRA3,GLI3,GPM6A,GPM6B,GPRIN2,IL6,ITGB1,KIF1A,KLF4,KLK8,LAMA2,LAMA3,LLGL1,LRP1,LST1,MACF1,MAPK8IP2,MAPK8IP3,MYLIP,MYOC,NCAM1,NCDN,NDRG4,NEK3,NRXN3,NTRK2,NTRK3,PAK2,PALLD,PLXNA3,PMP22,PTK7,PTPRO,PTPRS,RAC3,RANBP1,RAP2A,RASGRF1,ROCK1,S100B,SAMD14,SEMA3B,SEMA3F,SEMA3G,SEMA5A,SEMA6A,SHANK2,SLIT2,SPG20,…
GO:BP	positive regulation of kinase activity	GO:0033674	1.52437e-05	4.81691	610	804	55	18123	ADAM8,AGAP2,AGER,AKAP13,ARRB1,ATP2B4,BDNF,C5AR1,CAB39L,CALM1,CALM2,CCL5,CCND2,CCNK,CD4,CD44,CD74,CSF1,CSPG4,EDN1,EPHA7,ERBB2,FGF18,FGF2,FGFR1,FGFR2,FGFR4,FLT1,FPR1,FPR2,FZD4,GADD45B,HBEGF,HMGA2,MAP3K11,MAPK8IP3,NRG1,NTRK2,NTRK3,PAK2,PDGFRA,PLA2G1B,PTPN1,S100A12,SLC11A1,SLC1A1,SNCA,TAOK2,TEK,TGFA,TGFBR2,THBS1,TIAM1,TIE1,WNK1
GO:BP	positive regulation of cell adhesion	GO:0045785	1.55451e-05	4.80841	442	804	44	18123	ABI3BP,ADAM8,AGER,ALOX5,CAV1,CCL5,CD4,CD44,CD74,CSF1,EPB41L4B,ERBB2,FBLN1,FOXA2,FOXF1,GLI3,HSD17B12,HYAL1,IL6,LEF1,LILRB2,LILRB4,LIMS2,LOC100506403,MAGI1,MYOC,NRG1,PAK2,PIEZO1,PPM1F,PRKCE,PTPRJ,RAC3,ROCK1,SOX13,SPOCK2,TEK,TGFBR2,TJP1,TNFSF14,TPM1,TRIOBP,ZBTB16,ZBTB7B
GO:BP	neuron differentiation	GO:0030182	1.60597e-05	4.79426	1427	804	103	18123	ACSL4,ADARB1,AGER,AGRN,ANKRD1,ARC,ASCL1,ASCL2,B3GNT2,BDNF,BTG2,CDHR1,CTTN,DICER1,DYNC2H1,EDNRB,EPHA7,ERBB2,FGFR1,FGFR2,FOXA2,FRY,FRYL,FZD4,FZD8,GAB1,GAS7,GFRA3,GLI3,GPM6A,GPM6B,GPRIN2,HEYL,IL6,ITGB1,KIF1A,KLF4,KLK8,LAMA2,LAMA3,LHX6,LLGL1,LOC100506403,LRP1,LST1,MACF1,MAPK8IP2,MAPK8IP3,MIR124-1,MYLIP,MYOC,NCAM1,NCDN,NDRG4,NEK3,NRG1,NRXN3,NTRK2,NTRK3,PAK2,PALLD,PLXNA3,PMP22,PTK7,PTPRO,PTPRS,RAC3,RAN…
GO:BP	regulation of vascular permeability	GO:0043114	1.62431e-05	4.78933	46	804	12	18123	AKAP12,CDH5,CLDN5,CXCR2,DDAH1,GPR4,NPR1,PTPRJ,RAMP2,SLIT2,TEK,TJP1
GO:BP	generation of neurons	GO:0048699	1.83337e-05	4.73675	1576	804	111	18123	ACSL4,ADARB1,AGER,AGRN,ANKRD1,ARC,ASCL1,ASCL2,ASPA,B3GNT2,BDNF,BTG2,CDHR1,CTTN,CX3CR1,DICER1,DYNC2H1,EDNRB,EPHA7,ERBB2,FGFR1,FGFR2,FOXA2,FRY,FRYL,FZD4,FZD8,GAB1,GAS7,GFRA3,GLI3,GPER1,GPM6A,GPM6B,GPRIN2,HEYL,IL6,ITGB1,KIF1A,KLF4,KLK8,LAMA2,LAMA3,LEF1,LHX6,LLGL1,LOC100506403,LRP1,LST1,MACF1,MAPK8IP2,MAPK8IP3,MIR124-1,MME,MYLIP,MYOC,NCAM1,NCDN,NDRG4,NEK3,NR1D1,NRG1,NRXN3,NTRK2,NTRK3,PAK2,PALLD,PLXNA…
GO:BP	regulation of response to wounding	GO:1903034	1.98162e-05	4.70298	172	804	24	18123	A2M,ADTRP,ALOX5,ANXA2,CAV1,CLDN4,CLEC7A,CPB2,DUOX1,EDN1,FGF2,FOXA2,HBEGF,ITGB1,KLF4,KLK8,LRP1,MYLK,PDGFRA,PRKCE,PTPRS,TFPI,THBS1,WFDC1
GO:BP	regulation of growth	GO:0040008	2.04487e-05	4.68933	680	804	59	18123	ACACB,ACSL4,ACVRL1,AGRN,AGTR1,ALOX15B,APBB2,BDNF,CAPN3,CGA,CSF1,CTTN,EDN1,EPHA7,ERBB2,FAM107A,FBLN5,FGF2,FGFR2,FHL1,GPC3,HBEGF,HMGA2,HOXB13,HYAL1,LOC100506403,LRP1,LTBP4,MACF1,MT1M,NPR1,NRG1,PAK2,PLXNA3,PPM1F,PTPRJ,PTPRS,RUVBL2,S100A8,SEMA3B,SEMA3F,SEMA3G,SEMA5A,SEMA6A,SLC44A4,SLC6A4,SLC9A1,SLIT2,SOCS2,SOCS3,SOX17,SPG20,TAOK2,TBX2,TBX5,TGFBR2,TRPV2,WFDC1,WFS1
GO:BP	regulation of cellular component size	GO:0032535	2.0611e-05	4.6859	388	804	40	18123	ACTN2,AKT3,AQP1,AQP4,ARPC4,ARPC4-TTLL3,BDNF,CAPZA2,COTL1,CSF3,CTTN,EDN1,ELN,EPHA7,KANK3,LMOD1,LRP1,MACF1,PLXNA3,PPP1R15A,PRKCE,PTPRS,RAB3B,RDX,SEMA3B,SEMA3F,SEMA3G,SEMA5A,SEMA6A,SLC12A4,SLC12A9,SLIT2,SPG20,SPTAN1,SPTBN1,TMOD1,TRIOBP,TRPV2,TWF1,WAS
GO:BP	renal system development	GO:0072001	2.07484e-05	4.68302	303	804	34	18123	ACAT1,ACTA2,ADAMTS1,AGTR1,CAT,COL4A3,CXCR2,DCHS1,DYNC2H1,EPHA7,FGF2,FGFR2,FOXF1,FRAS1,GLI3,GPC3,GPR4,HEYL,KANK2,KLHL3,LGR4,MME,OVOL1,PDGFRA,PECAM1,PTK7,PTPRO,SLIT2,SMAD6,SOX17,TCF21,TEK,WFS1,ZBTB16
GO:BP	positive regulation of protein serine/threonine kinase activity	GO:0071902	2.08389e-05	4.68113	317	804	35	18123	ADAM8,AGER,AKAP13,ARRB1,ATP2B4,C5AR1,CAB39L,CALM1,CALM2,CCND2,CCNK,CD74,CSPG4,EDN1,ERBB2,FGF18,FGF2,FGFR1,FLT1,FPR1,FZD4,GADD45B,HMGA2,MAP3K11,MAPK8IP3,NRG1,NTRK3,PLA2G1B,PTPN1,S100A12,SNCA,TAOK2,TGFA,THBS1,TIAM1
GO:BP	positive regulation of gene expression	GO:0010628	2.18465e-05	4.66062	1206	804	90	18123	ACTA2,ADAM8,ADTRP,AGER,AKAP12,ALOX15B,ATF3,C5AR1,CAMK2N1,CAV1,CCL5,CD4,CD58,CD74,CDH5,CLDN5,CLEC3B,CLEC7A,CSF1,CSF2,EPB41L4B,ERBB2,FBLN1,FCER1G,FCN1,FGF18,FGF2,FGF7,FGFR4,GPER1,GPSM3,HMGA2,HSF1,IL6,ITGB8,KIF1B,KLF4,LAMP3,LEF1,LILRA2,LILRB2,LOC100506403,LPL,LRP1,LRRFIP1,MAPK8,MBP,MIR124-1,MRPS27,NOX5,NRG1,NTRK2,NTRK3,PADI2,PF4,PGC,PIK3R3,PLA2G1B,PLCG2,PLD1,POLDIP3,POLR3K,POU2AF1,PPARGC1A,PPM1F,PPP…
GO:BP	positive regulation of cellular component organization	GO:0051130	2.21798e-05	4.65404	1189	804	89	18123	ABCA3,ACTN2,AGRN,ANKFY1,ANKRD1,ANXA2,ARHGEF10,ARHGEF15,ARPC4,ARPC4-TTLL3,ARRB1,ATP8A1,BDNF,CALCOCO2,CAV1,CDH5,CLDN5,CLEC7A,CPB2,CSF2,CSF3,CTTN,DAB2,EDN1,FAF1,FYCO1,FZD4,GPC3,GPER1,GPM6A,GTF2H5,HIP1,HSF1,HYAL1,IL6,KCTD17,LIMCH1,LMOD1,LOC100506403,LRP1,LRRN3,MACF1,MAPK8,MAPRE2,MYOC,NDRG4,NRG1,NTRK2,NTRK3,OGT,PHF1,PHLDB1,PIEZO1,PLA2G5,PLCG2,PLK4,PLXNA3,PPARGC1A,PPM1F,PPP1R15A,PPP3CC,PRKCE,PTK7,PTPRJ…
GO:BP	gliogenesis	GO:0042063	2.21798e-05	4.65404	318	804	35	18123	AGER,ARHGEF10,ASCL1,ASCL2,ASPA,C5AR1,CSF1,CSPG4,CX3CR1,DICER1,ERBB2,FGF2,FPR2,GLI3,IL6,LAMA2,LAMC3,LEF1,LEPR,LRP1,MYOC,NR1D1,NRG1,NTRK2,NTRK3,PRKCH,PRX,S100A8,S100B,SOX13,TAL1,TIAM1,TPPP,VIM,ZNF365
GO:BP	regulation of macrophage derived foam cell differentiation	GO:0010743	2.23126e-05	4.65145	32	804	10	18123	AGTR1,ALOX15B,CETP,CSF1,CSF2,LPL,MSR1,PF4,PLA2G5,PRKCH
GO:BP	regulation of protein kinase B signaling	GO:0051896	2.35946e-05	4.62719	264	804	31	18123	ADAM8,CSF3,CX3CR1,ERBB2,FGF18,FGF2,FGF7,FGFR1,FGFR2,FGFR4,GAB1,GPER1,HBEGF,HIP1,ITGB1,KL,KLF4,MYOC,NRG1,NTRK2,NTRK3,PDGFRA,PHLPP1,PHLPP2,PTPRJ,RAMP3,SEMA5A,TEK,TGFA,THBS1,TRIB3
GO:BP	regulation of transferase activity	GO:0051338	2.48633e-05	4.60444	1036	804	80	18123	ADAM8,ADARB1,AGAP2,AGER,AKAP13,ARRB1,ATP2B4,BDNF,C5AR1,CAB39L,CALM1,CALM2,CAMK2N1,CAV1,CCL5,CCND2,CCNJ,CCNK,CD4,CD44,CD74,CSF1,CSPG4,DSCC1,DUSP1,EDN1,EPHA7,ERBB2,FABP4,FAF1,FGF18,FGF2,FGFR1,FGFR2,FGFR4,FLT1,FOXA2,FPR1,FPR2,FZD4,GADD45B,GGNBP2,HBEGF,HMGA2,KLF4,LDB2,LILRB4,MAP3K11,MAPK8IP3,NRG1,NTRK2,NTRK3,PAK2,PDGFRA,PIK3R3,PLA2G1B,PPM1F,PTPN1,PTPRB,PTPRJ,PTPRO,RASIP1,S100A12,SLC11A1,SLC1A1,SNCA,S…
GO:BP	kidney development	GO:0001822	2.9073e-05	4.53651	294	804	33	18123	ACAT1,ACTA2,ADAMTS1,AGTR1,CAT,COL4A3,CXCR2,DCHS1,DYNC2H1,EPHA7,FGF2,FGFR2,FRAS1,GLI3,GPC3,GPR4,HEYL,KANK2,KLHL3,LGR4,MME,OVOL1,PDGFRA,PECAM1,PTK7,PTPRO,SLIT2,SMAD6,SOX17,TCF21,TEK,WFS1,ZBTB16
GO:BP	divalent inorganic cation homeostasis	GO:0072507	3.02991e-05	4.51857	515	804	48	18123	AGTR1,ATP2B4,C5AR1,CALM1,CALM2,CAMK2N1,CAPN3,CASQ2,CAV1,CCL23,CCL5,CD52,CDH5,CHERP,CMKLR1,CX3CR1,CXCR2,DMPK,EDN1,EDNRB,FGF2,FPR1,FPR2,GPER1,GPR4,GRIA1,KCNK3,KCTD17,KL,LPAR6,LRP1,MT1M,P2RX1,PDGFRA,PLA2G1B,PLCG2,PRKCE,PTGER4,PTGIR,RAMP3,S100A8,SLC11A1,SLC1A1,SLC24A2,SLC39A14,SNCA,TRPV2,WFS1
GO:BP	positive regulation of transferase activity	GO:0051347	3.14174e-05	4.50283	690	804	59	18123	ADAM8,AGAP2,AGER,AKAP13,ARRB1,ATP2B4,BDNF,C5AR1,CAB39L,CALM1,CALM2,CCL5,CCND2,CCNK,CD4,CD44,CD74,CSF1,CSPG4,DSCC1,EDN1,EPHA7,ERBB2,FGF18,FGF2,FGFR1,FGFR2,FGFR4,FLT1,FPR1,FPR2,FZD4,GADD45B,HBEGF,HMGA2,KLF4,MAP3K11,MAPK8IP3,NRG1,NTRK2,NTRK3,PAK2,PDGFRA,PLA2G1B,PTPN1,S100A12,SLC11A1,SLC1A1,SNCA,TAOK2,TEK,TGFA,TGFBR2,THBS1,TIAM1,TIE1,TNKS,TRIB3,WNK1
GO:BP	plasma membrane bounded cell projection organization	GO:0120036	3.1898e-05	4.49624	1596	804	111	18123	ABLIM3,ACSL4,ACTN2,ADARB1,AGER,AGRN,ANKRD1,ARC,ARHGEF26,B3GNT2,BBS1,BDNF,BTG2,CAV1,CBY1,CD44,CEP41,CSPG4,CTTN,DICER1,DNAI1,DYNC2H1,DYNC2LI1,EMP1,EMP3,EPHA7,ERBB2,ESPN,FGFR2,FRY,FRYL,FZD4,GAB1,GAS7,GFRA3,GLI3,GPM6A,GPM6B,GPRIN2,IFT57,IL6,IQCG,ITGB1,KCTD17,KIF1A,KLF4,KLK8,LAMA2,LAMA3,LLGL1,LRP1,LST1,MACF1,MAPK8IP2,MAPK8IP3,MYLIP,MYLK,MYOC,NCAM1,NCDN,NDRG4,NEK3,NRXN3,NTRK2,NTRK3,PAK2,PALLD,PIP5K1A,P…
GO:BP	positive regulation of cell death	GO:0010942	3.26744e-05	4.48579	691	804	59	18123	ADAM8,ADAMTSL4,AKAP12,AKAP13,ALDH1A3,ANKRD1,ARHGEF26,ARRB1,ASCL1,ATF3,B4GALT1,BCL2L14,CAV1,CCL5,CLEC7A,CXCR2,DAPK1,DAPK2,DLC1,DUSP1,EPHA7,FAF1,FAS,FOSL1,FOXO1,GADD45B,GPER1,HBA1,HBA2,HBB,HMGA2,IL20RA,IL6,ITGB1,KLF11,LRP1,MAP3K11,MAPK8,MCF2L,NR4A1,PAK2,PLA2G1B,PPARGC1A,PTGIS,RAMP3,RHOB,RPS6KA2,S100A8,S100B,SLC9A1,SLIT2,SNCA,SORT1,THBS1,TIAM1,TIAM2,TIMP3,TRADD,ZBTB16
GO:BP	mesenchyme development	GO:0060485	3.32094e-05	4.47874	296	804	33	18123	ACTA2,ACVRL1,DAB2,DCHS1,EDN1,EDNRB,FGFR1,FGFR2,FOXA2,FOXF1,HEYL,HMGA2,IL6,LEF1,LOXL2,NRG1,PBLD,PHLDB1,PTK7,ROCK1,SEMA3B,SEMA3F,SEMA3G,SEMA5A,SEMA6A,SPRED2,TBX2,TBX3,TBX5,TCF21,TGFBR2,TIAM1,TMEM100
GO:BP	urogenital system development	GO:0001655	3.49692e-05	4.45631	339	804	36	18123	ACAT1,ACTA2,ADAMTS1,AGTR1,ALOX15B,CAT,COL4A3,CXCR2,DCHS1,DYNC2H1,EPHA7,FGF2,FGFR2,FOXF1,FRAS1,GLI3,GPC3,GPR4,HEYL,HOXB13,KANK2,KLHL3,LGR4,MME,OVOL1,PDGFRA,PECAM1,PTK7,PTPRO,SLIT2,SMAD6,SOX17,TCF21,TEK,WFS1,ZBTB16
GO:BP	cognition	GO:0050890	3.55433e-05	4.44924	297	804	33	18123	AGER,ARC,ATP8A1,BDNF,BTG2,C5AR1,CCND2,CLDN5,CX3CR1,EIF4EBP2,FAM107A,FOSL1,GM2A,GRIA1,GRPR,ITGB1,KLK8,LILRB2,MAPK8IP2,MGAT3,MME,NDRG4,NRGN,NRXN3,NTRK2,RASGRF1,S100B,SHANK2,SLC1A1,SLC24A2,SLC6A4,THRA,UBA6
GO:BP	learning or memory	GO:0007611	3.55787e-05	4.44881	256	804	30	18123	AGER,ARC,ATP8A1,BDNF,BTG2,CCND2,CLDN5,CX3CR1,EIF4EBP2,FOSL1,GM2A,GRIA1,GRPR,ITGB1,KLK8,LILRB2,MAPK8IP2,MME,NDRG4,NRGN,NRXN3,NTRK2,RASGRF1,S100B,SHANK2,SLC1A1,SLC24A2,SLC6A4,THRA,UBA6
GO:BP	negative regulation of cellular component movement	GO:0051271	3.84581e-05	4.41501	384	804	39	18123	ACVRL1,ADAMTS9,ADARB1,ADTRP,ALOX15B,ATP2B4,CD74,CLDN5,CX3CR1,DACH1,DLC1,DUSP1,FBLN1,FGF2,KLF4,LIMCH1,LRP1,MEOX2,MIR124-1,MMRN2,NDRG4,NISCH,NRG1,PADI2,PBLD,PPARGC1A,PTGER4,PTPRJ,PTPRO,RAP2A,RHOB,SLIT2,TBX5,THBS1,TIE1,TPM1,VASH1,VCL,WAS
GO:BP	regulation of ion transport	GO:0043269	3.88915e-05	4.41014	728	804	61	18123	ACSL4,ACTN2,AHNAK,AKAP7,ARC,ATP1B3,ATP2B4,CACNA1D,CACNA2D2,CALM1,CALM2,CAPN3,CASQ2,CAV1,CCL5,CD4,CES1,CLCNKB,CLIC3,CLIC5,DAPK1,DPP6,EDN1,FHL1,FXYD1,GJA5,GPER1,GPM6B,GRIA1,ITGB1,KCNAB1,KCNJ12,KCNJ15,KCNJ18,KCNJ5,KCNMB1,KCNN3,LILRA2,LILRB2,MAOB,MAPK8IP2,MYLK,P2RX1,PLA2G1B,PLCG2,PPARGC1A,PRKCE,RAB3B,RAMP3,RASGRF1,SCN1A,SCN7A,SHANK2,SLC6A4,SLC9A1,SNCA,STOM,TRPV2,VAMP2,WFS1,WNK1
GO:BP	stress fiber assembly	GO:0043149	3.88915e-05	4.41014	109	804	18	18123	ARHGAP6,ARHGEF10,ARHGEF15,ARRB1,CORO2B,DLC1,ELN,LIMCH1,MYOC,PAK2,PPM1F,PTGER4,ROCK1,SLC9A1,SORBS1,TJP1,TPM1,WAS
GO:BP	contractile actin filament bundle assembly	GO:0030038	3.88915e-05	4.41014	109	804	18	18123	ARHGAP6,ARHGEF10,ARHGEF15,ARRB1,CORO2B,DLC1,ELN,LIMCH1,MYOC,PAK2,PPM1F,PTGER4,ROCK1,SLC9A1,SORBS1,TJP1,TPM1,WAS
GO:BP	positive regulation of protein kinase B signaling	GO:0051897	3.93444e-05	4.40512	192	804	25	18123	ADAM8,CSF3,CX3CR1,ERBB2,FGF18,FGF2,FGF7,FGFR1,FGFR2,FGFR4,GAB1,HBEGF,HIP1,ITGB1,KL,MYOC,NRG1,PDGFRA,PTPRJ,RAMP3,SEMA5A,TEK,TGFA,THBS1,TRIB3
GO:BP	response to steroid hormone	GO:0048545	4.02612e-05	4.39511	385	804	39	18123	ABCA3,ADTRP,ALPL,AQP1,CAD,CALM1,CAV1,CDO1,CLDN4,DAB2,DUSP1,EDN1,FAM107A,FOSB,FOSL1,FOXO1,GPER1,HEYL,HMGA2,IL6,KANK2,KLF9,LEF1,LOC100506403,LOX,MAOB,NR1D1,NTRK3,PADI2,RAMP2,S100B,SCGB1A1,SCNN1B,SLIT2,TCF21,TFPI,TGFBR2,THBS1,ZFP36L2
GO:BP	peptidyl-tyrosine phosphorylation	GO:0018108	4.55967e-05	4.34107	387	804	39	18123	BDNF,CAV1,CCL5,CD4,CD44,CD74,CLEC7A,CSF2,CSF3,CSPG4,EFEMP1,EPHA7,ERBB2,FGF7,FGFR1,FGFR2,FGFR4,FLT1,GGNBP2,HBEGF,HSF1,IL6,LILRB4,MAP3K11,NRG1,NTRK2,NTRK3,PAK2,PDGFRA,PECAM1,PRKCE,PTPN1,PTPRJ,SOCS3,TEK,TGFA,TIE1,TTN,TWF1
GO:BP	positive regulation of ion transport	GO:0043270	4.63005e-05	4.33441	301	804	33	18123	ACTN2,AKAP7,ARC,ATP1B3,CACNA1D,CALM1,CALM2,CAPN3,CAV1,CCL5,EDN1,FHL1,FXYD1,GPER1,ITGB1,KCNJ12,KCNJ15,KCNJ5,KCNMB1,KCNN3,LILRA2,MYLK,P2RX1,PLA2G1B,PLCG2,RAB3B,RAMP3,SLC6A4,SLC9A1,SNCA,TRPV2,WFS1,WNK1
GO:BP	glial cell differentiation	GO:0010001	4.70459e-05	4.32748	233	804	28	18123	AGER,ARHGEF10,ASCL1,ASPA,C5AR1,DICER1,ERBB2,FGF2,FPR2,GLI3,IL6,LAMA2,LAMC3,LEF1,LRP1,MYOC,NR1D1,NRG1,NTRK2,NTRK3,PRX,S100A8,S100B,SOX13,TAL1,TPPP,VIM,ZNF365
GO:BP	inorganic ion homeostasis	GO:0098771	4.73142e-05	4.32501	766	804	63	18123	AGTR1,ATP1B3,ATP2B4,C5AR1,CALM1,CALM2,CAMK2N1,CAPN3,CASQ2,CAV1,CCL23,CCL5,CD52,CDH5,CHERP,CMKLR1,CX3CR1,CXCR2,DMPK,EDN1,EDNRB,EPAS1,FGF2,FGFR4,FPR1,FPR2,GPER1,GPR4,GRIA1,KCNK3,KCTD17,KL,LPAR6,LRP1,MT1M,NOX5,NPR1,P2RX1,PDGFRA,PDK4,PLA2G1B,PLCG2,PRKCE,PTGER4,PTGIR,RAMP3,S100A8,SCN7A,SCNN1B,SLC11A1,SLC12A4,SLC12A9,SLC1A1,SLC22A17,SLC24A2,SLC25A37,SLC39A14,SLC4A3,SLC9A1,SNCA,SPX,TRPV2,WFS1
GO:BP	behavior	GO:0007610	5.13828e-05	4.28918	589	804	52	18123	ADARB1,AGER,ALDH1A3,ARC,ATP8A1,BDNF,BTG2,CCND2,CLDN5,CSF2,CX3CR1,DACH1,EIF4EBP2,FOSL1,FOXA2,FZD4,GLI3,GLS,GM2A,GRIA1,GRPR,ITGB1,KLK8,LEPR,LILRB2,MAPK8IP2,MME,NAV2,NDRG4,NPAS2,NR1D1,NRG1,NRGN,NRXN3,NTRK2,PER3,PRKCE,RASGRF1,RETN,S100B,SCN1A,SHANK2,SLC1A1,SLC24A2,SLC6A4,SNCA,TAL1,THBS1,THRA,TMOD1,UBA6,WFS1
GO:BP	maintenance of blood-brain barrier	GO:0035633	5.15653e-05	4.28764	35	804	10	18123	CDH5,CLDN5,IL6,ITGB1,LAMA2,MBP,PECAM1,SLC1A1,TJP1,VCL
GO:BP	cellular divalent inorganic cation homeostasis	GO:0072503	5.37331e-05	4.26976	496	804	46	18123	AGTR1,ATP2B4,C5AR1,CALM1,CALM2,CAPN3,CASQ2,CAV1,CCL23,CCL5,CD52,CDH5,CHERP,CMKLR1,CX3CR1,CXCR2,DMPK,EDN1,EDNRB,FGF2,FPR1,FPR2,GPER1,GPR4,GRIA1,KCNK3,KCTD17,LPAR6,LRP1,MT1M,P2RX1,PDGFRA,PLA2G1B,PLCG2,PRKCE,PTGER4,PTGIR,RAMP3,S100A8,SLC11A1,SLC1A1,SLC24A2,SLC39A14,SNCA,TRPV2,WFS1
GO:BP	ameboidal-type cell migration	GO:0001667	5.37331e-05	4.26976	496	804	46	18123	ACVRL1,ADAMTS9,ADTRP,AKAP12,AKT3,ATP2B4,CDH5,EDN1,EDNRB,EPB41L4B,FGF18,FGF2,FGF7,FGFR1,GPC3,HBEGF,HYAL1,ITGB1,KANK2,KLF4,LOXL2,MACF1,MAPRE2,MEOX2,MIR124-1,MMRN2,NR4A1,PBLD,PIK3R3,PIP5K1A,PLCG2,PPM1F,PRKCE,RHOB,ROCK1,SEMA3B,SEMA3F,SEMA3G,SEMA5A,SEMA6A,SLIT2,SOX17,TEK,TGFBR2,THBS1,VASH1
GO:BP	peptidyl-tyrosine modification	GO:0018212	5.37331e-05	4.26976	390	804	39	18123	BDNF,CAV1,CCL5,CD4,CD44,CD74,CLEC7A,CSF2,CSF3,CSPG4,EFEMP1,EPHA7,ERBB2,FGF7,FGFR1,FGFR2,FGFR4,FLT1,GGNBP2,HBEGF,HSF1,IL6,LILRB4,MAP3K11,NRG1,NTRK2,NTRK3,PAK2,PDGFRA,PECAM1,PRKCE,PTPN1,PTPRJ,SOCS3,TEK,TGFA,TIE1,TTN,TWF1
GO:BP	leukocyte mediated immunity	GO:0002443	5.55505e-05	4.25531	888	804	70	18123	ADAM8,AGER,ALOX5,ANXA2,ATP8A1,B4GALT1,C2,C5AR1,C8B,CAMP,CAT,CD44,CD58,CD74,CD93,CFD,CFP,CKAP4,CLEC7A,COTL1,CRISPLD2,CXCR2,DNAJC13,DNASE1,DNASE1L3,DOCK2,FCER1G,FCN1,FOLR3,FOXF1,FPR1,FPR2,GM2A,HBB,HK3,HUWE1,IL6,KLRD1,LAIR1,LILRB2,LILRB4,METTL7A,MME,NBEAL2,OLR1,P2RX1,PADI2,PDXK,PECAM1,PLA2G1B,PLD1,PPBP,PTPRB,PTPRJ,RAB6A,RETN,ROCK1,S100A12,S100A8,SCNN1B,SIGLEC5,SLC11A1,SLC2A3,SPTAN1,STOM,TBX21,TLR8,V…
GO:BP	negative regulation of cell motility	GO:2000146	5.55505e-05	4.25531	376	804	38	18123	ACVRL1,ADAMTS9,ADARB1,ADTRP,ALOX15B,ATP2B4,CD74,CLDN5,CX3CR1,DACH1,DLC1,DUSP1,FBLN1,FGF2,KLF4,LIMCH1,LRP1,MEOX2,MIR124-1,MMRN2,NDRG4,NISCH,NRG1,PADI2,PBLD,PPARGC1A,PTGER4,PTPRJ,RAP2A,RHOB,SLIT2,TBX5,THBS1,TIE1,TPM1,VASH1,VCL,WAS
GO:BP	cell projection organization	GO:0030030	5.55505e-05	4.25531	1636	804	112	18123	ABLIM3,ACSL4,ACTN2,ADARB1,AGER,AGRN,ANKRD1,ARC,ARHGEF26,B3GNT2,BBS1,BDNF,BTG2,CAV1,CBY1,CD44,CEP41,CSPG4,CTTN,DICER1,DNAH9,DNAI1,DYNC2H1,DYNC2LI1,EMP1,EMP3,EPHA7,ERBB2,ESPN,FGFR2,FRY,FRYL,FZD4,GAB1,GAS7,GFRA3,GLI3,GPM6A,GPM6B,GPRIN2,IFT57,IL6,IQCG,ITGB1,KCTD17,KIF1A,KLF4,KLK8,LAMA2,LAMA3,LLGL1,LRP1,LST1,MACF1,MAPK8IP2,MAPK8IP3,MYLIP,MYLK,MYOC,NCAM1,NCDN,NDRG4,NEK3,NRXN3,NTRK2,NTRK3,PAK2,PALLD,PIP…
GO:BP	muscle cell differentiation	GO:0042692	5.58299e-05	4.25313	391	804	39	18123	ACTN2,AKAP13,ANKRD1,BDNF,CAPN3,CBY1,DMPK,EDN1,EDNRB,FGFR2,FOXF1,GPER1,ITGB1,KRT19,LDB3,LMOD1,MIR124-1,MYH11,NEBL,NRG1,PDGFRA,PGM5,PIEZO1,PTBP1,QKI,RAMP2,SLC9A1,SORT1,SYNE1,TBX2,TBX3,TBX5,TCF3,TMEM204,TMOD1,TNFSF14,TPM1,TTN,ZEB1
GO:BP	cation homeostasis	GO:0055080	5.58299e-05	4.25313	754	804	62	18123	AGTR1,ATP1B3,ATP2B4,C5AR1,CALM1,CALM2,CAMK2N1,CAPN3,CASQ2,CAV1,CCL23,CCL5,CD52,CDH5,CHERP,CMKLR1,CX3CR1,CXCR2,DMPK,EDN1,EDNRB,EPAS1,FGF2,FPR1,FPR2,GPER1,GPR4,GRIA1,KCNK3,KCTD17,KL,LPAR6,LRP1,MT1M,NOX5,NPR1,P2RX1,PDGFRA,PDK4,PLA2G1B,PLCG2,PRKCE,PTGER4,PTGIR,RAMP3,S100A8,SCN7A,SCNN1B,SLC11A1,SLC12A4,SLC12A9,SLC1A1,SLC22A17,SLC24A2,SLC25A37,SLC39A14,SLC4A3,SLC9A1,SNCA,SPX,TRPV2,WFS1
GO:BP	regulation of supramolecular fiber organization	GO:1902903	5.58299e-05	4.25313	391	804	39	18123	ACTN2,AKAP13,ARHGAP6,ARHGEF10,ARHGEF15,ARPC4,ARPC4-TTLL3,CAPZA2,CDH5,CORO2B,COTL1,CSF3,CTTN,DLC1,EDN1,ELN,EML2,KANK3,LIMCH1,LMOD1,MYOC,PAK2,PPM1F,PRKCE,PTGER4,RDX,ROCK1,SEMA5A,SLC9A1,SLIT2,SNCA,SPTAN1,SPTBN1,TJP1,TMOD1,TPM1,TRIOBP,TWF1,WAS
GO:BP	response to molecule of bacterial origin	GO:0002237	5.71209e-05	4.2432	362	804	37	18123	AKAP12,ALPL,ANKRD1,C5AR1,CAMP,CCL5,CSF2,CSF3,CX3CR1,CXCL3,EDN1,EDNRB,FGFR2,HSF1,IL6,JUND,LILRA2,LILRB2,MAOB,MAPK8,NR1D1,NR4A1,PF4,PLCG2,PPARGC1A,PPBP,PRKCE,PTGER4,PTGIR,S100A8,SCGB1A1,SLC11A1,SMAD6,SNCA,TFPI,TJP1,VIM
GO:BP	regulation of peptidase activity	GO:0052547	5.76493e-05	4.23921	467	804	44	18123	A2M,AGER,ANXA2,AQP1,ARRB1,CAV1,CD44,CLDN4,CLEC7A,COL4A3,DAPK1,DLC1,EPHA7,FAS,FBLN1,GPC3,GPER1,HIP1,HSF1,IFT57,ITIH4,KHDC1L,KLF4,LAMP3,LRP1,MBP,NR4A1,P2RX1,PAK2,PCOLCE2,PERP,PPM1F,ROCK1,S100A8,SLC1A1,SNCA,SPOCK2,TFPI,THBS1,TIMP3,TNFSF14,TRADD,UBE2O,WFDC1
GO:BP	tissue morphogenesis	GO:0048729	6.35419e-05	4.19694	675	804	57	18123	ACTA2,ACVRL1,ADARB1,ALDH1A3,ANKRD1,CD44,CSF1,CXCR2,DAB2,DCHS1,DLC1,EDN1,EPHA7,FGF2,FGF7,FGFR2,FOXF1,FRAS1,FZD4,GLI3,GPC3,HBEGF,HEYL,HMGA2,HOXB13,IFT57,ITGB1,KLF4,KLHL3,LAMA3,LEF1,LGR4,MYLK,NDRG4,NRG1,PTK7,RASIP1,RHOB,SLIT2,SOCS3,SOSTDC1,SOX17,TAL1,TBX2,TBX21,TBX3,TBX4,TBX5,TCF21,TGFBR2,TIAM1,TIE1,TMEM100,TNNC1,TPM1,TTN,VCL
GO:BP	positive regulation of apoptotic process	GO:0043065	6.57094e-05	4.18237	611	804	53	18123	ADAM8,ADAMTSL4,AKAP12,AKAP13,ALDH1A3,ANKRD1,ARHGEF26,ARRB1,ASCL1,ATF3,B4GALT1,BCL2L14,CAV1,CCL5,CXCR2,DAPK1,DAPK2,DLC1,DUSP1,EPHA7,FAF1,FAS,FOSL1,FOXO1,GADD45B,GPER1,HMGA2,IL20RA,IL6,ITGB1,KLF11,MAP3K11,MAPK8,MCF2L,NR4A1,PAK2,PLA2G1B,PPARGC1A,PTGIS,RHOB,RPS6KA2,S100A8,S100B,SLC9A1,SLIT2,SNCA,SORT1,THBS1,TIAM1,TIAM2,TIMP3,TRADD,ZBTB16
GO:BP	muscle tissue development	GO:0060537	6.64185e-05	4.17771	409	804	40	18123	ACTN2,ADAMTS9,AKAP13,ANKRD1,ATF3,BTG2,CAV1,CBY1,EDN1,ELN,FGF2,FGFR2,GJA5,HEYL,ITGB1,KCNAB1,LEF1,LOC100506403,LOX,MEOX2,MYLK,NDRG4,NEBL,NR4A1,NRG1,PDGFRA,PGM5,PPARGC1A,S100B,SGCD,SGCG,SLC9A1,TBX2,TBX3,TBX5,TCF21,TGFBR2,TNNC1,TPM1,TTN
GO:BP	regulation of protein kinase activity	GO:0045859	6.69986e-05	4.17393	809	804	65	18123	ADAM8,ADARB1,AGAP2,AGER,AKAP13,ARRB1,ATP2B4,BDNF,C5AR1,CAB39L,CALM1,CALM2,CAMK2N1,CAV1,CCL5,CCND2,CCNJ,CCNK,CD4,CD74,CSF1,CSPG4,DUSP1,EDN1,ERBB2,FABP4,FAF1,FGF18,FGF2,FGFR1,FLT1,FPR1,FZD4,GADD45B,GGNBP2,HBEGF,HMGA2,LILRB4,MAP3K11,MAPK8IP3,NRG1,NTRK2,NTRK3,PAK2,PLA2G1B,PPM1F,PTPN1,PTPRB,PTPRJ,PTPRO,RASIP1,S100A12,SLC11A1,SLC1A1,SNCA,SOCS3,SPRED2,TAOK2,TGFA,TGFBR2,THBS1,TIAM1,TRIB3,TTN,WNK1
GO:BP	positive regulation of programmed cell death	GO:0043068	6.78731e-05	4.1683	628	804	54	18123	ADAM8,ADAMTSL4,AKAP12,AKAP13,ALDH1A3,ANKRD1,ARHGEF26,ARRB1,ASCL1,ATF3,B4GALT1,BCL2L14,CAV1,CCL5,CLEC7A,CXCR2,DAPK1,DAPK2,DLC1,DUSP1,EPHA7,FAF1,FAS,FOSL1,FOXO1,GADD45B,GPER1,HMGA2,IL20RA,IL6,ITGB1,KLF11,MAP3K11,MAPK8,MCF2L,NR4A1,PAK2,PLA2G1B,PPARGC1A,PTGIS,RHOB,RPS6KA2,S100A8,S100B,SLC9A1,SLIT2,SNCA,SORT1,THBS1,TIAM1,TIAM2,TIMP3,TRADD,ZBTB16
GO:BP	tissue migration	GO:0090130	6.89309e-05	4.16159	380	804	38	18123	ACTA2,ACVRL1,ADAMTS9,ADTRP,AKT3,ATP2B4,CDH5,EDN1,EPB41L4B,FGF18,FGF2,FGF7,FGFR1,FOXF1,HBEGF,HYAL1,ITGB1,KANK2,KLF4,LOXL2,MACF1,MAPRE2,MEOX2,MMRN2,NR4A1,PBLD,PIK3R3,PLCG2,PPM1F,PRKCE,RHOB,ROCK1,SEMA5A,SLIT2,TEK,TGFBR2,THBS1,VASH1
GO:BP	granulocyte migration	GO:0097530	6.95833e-05	4.15749	149	804	21	18123	ADAM8,C5AR1,CCL23,CCL5,CD74,CMKLR1,CSF1,CXCL3,CXCR2,DAPK2,EDN1,FCER1G,PECAM1,PF4,PLA2G1B,PPBP,PTGER4,S100A12,S100A8,SLIT2,THBS1
GO:BP	negative regulation of cell adhesion	GO:0007162	7.08118e-05	4.14989	308	804	33	18123	ACVRL1,ADTRP,ARHGAP6,CD74,CORO2B,DLC1,DUSP1,ERBB2,FAM107A,FBLN1,FZD4,GLI3,KLF4,LEF1,LILRB2,LILRB4,LOC100506403,LRP1,MBP,MYOC,PLXNA3,PPM1F,PTPRO,RDX,SCGB1A1,SEMA5A,SEMA6A,SFTPD,SPN,TBX21,THBS1,WNK1,ZBTB7B
GO:BP	cation transport	GO:0006812	7.15232e-05	4.14555	1210	804	88	18123	ACTN2,AHNAK,AKAP7,ANXA2,AQP1,ARC,ATP1B3,ATP2B4,ATP8A1,CACNA1D,CACNA2D2,CALCRL,CALM1,CALM2,CAPN3,CASQ2,CAV1,CCL5,CD4,CHERP,CLCN4,COX4I1,COX6A1,COX7A1,CSF2,DAPK1,DPP6,EDN1,FGF2,FHL1,FXYD1,GJA5,GPER1,GPM6A,GPM6B,GRIA1,ITGB1,KCNAB1,KCNJ12,KCNJ15,KCNJ18,KCNJ5,KCNK3,KCNMB1,KCNN3,KLHL3,LILRA2,LILRB2,MAOB,MAPK8IP2,MRS2,MYLK,NIPAL3,NOX5,ORAI2,P2RX1,PIEZO1,PLA2G1B,PLCG2,PPARGC1A,PRKCE,RAB3B,RAMP2,RAMP3,RAS…
GO:BP	regulation of wound healing	GO:0061041	7.65311e-05	4.11616	138	804	20	18123	A2M,ADTRP,ALOX5,ANXA2,CAV1,CLDN4,CLEC7A,CPB2,DUOX1,EDN1,FGF2,FOXA2,HBEGF,ITGB1,MYLK,PDGFRA,PRKCE,TFPI,THBS1,WFDC1
GO:BP	response to peptide	GO:1901652	7.69488e-05	4.1138	551	804	49	18123	ACTN2,AGER,AGTR1,BTG2,CAD,CAT,CAV1,CDO1,DNAI1,EDN1,EDNRB,EIF4EBP2,FOXO1,FPR2,GAB1,GPER1,HSF1,JUND,KL,KLF11,KLF2,KLF4,LEPROT,LPL,LRP1,MAX,NR4A1,OGT,PDK4,PIK3R3,PLA2G1B,PTPN1,PTPRE,RAMP3,RETN,RNF40,ROCK1,SIK2,SLC39A14,SLC9A1,SOCS2,SOCS3,SORBS1,SORT1,TEK,TRIB3,VAMP2,VIM,ZBTB7B
GO:BP	regulation of actomyosin structure organization	GO:0110020	7.87703e-05	4.10364	104	804	17	18123	AKAP13,ARHGAP6,ARHGEF10,ARHGEF15,CORO2B,DLC1,EDN1,LIMCH1,MYOC,PAK2,PPM1F,PTGER4,ROCK1,SLC9A1,TJP1,TPM1,WAS
GO:BP	positive regulation of cell population proliferation	GO:0008284	7.9799e-05	4.098	985	804	75	18123	ACVRL1,ADAMTS1,AGAP2,AGER,AGTR1,AKT3,ANXA2,AQP1,ARRB1,ASCL1,ATF3,B4GALT1,C5AR1,CALCRL,CAMP,CCL5,CCND2,CD74,CGA,CLDN5,CLEC7A,CSF1,CSF2,CSF3,CX3CR1,CXCR2,EDN1,EDNRB,EGFL7,ERBB2,FBLN1,FGF18,FGF2,FGF7,FGFR1,FGFR2,FGFR4,FLT1,FOSL1,FOXF1,GLI3,GPER1,GRK5,HBEGF,HMGA2,HSF1,HYAL1,IL6,ITGB1,LEF1,LIFR,LILRB2,NR4A1,NRG1,NTRK2,NTRK3,PDGFRA,PLA2G1B,PPARGC1A,PRKCH,RUNX2,S100B,SEMA5A,SHANK2,TBX2,TBX3,TBX5,TCF3,TE…
GO:BP	foam cell differentiation	GO:0090077	8.24898e-05	4.0836	37	804	10	18123	AGTR1,ALOX15B,CETP,CSF1,CSF2,LPL,MSR1,PF4,PLA2G5,PRKCH
GO:BP	macrophage derived foam cell differentiation	GO:0010742	8.24898e-05	4.0836	37	804	10	18123	AGTR1,ALOX15B,CETP,CSF1,CSF2,LPL,MSR1,PF4,PLA2G5,PRKCH
GO:BP	response to organonitrogen compound	GO:0010243	8.55069e-05	4.068	1092	804	81	18123	ACTN2,ADSS,ADTRP,AGER,AGTR1,AKAP7,AQP1,ASCL1,ATP2B4,BTG2,C5AR1,CAD,CALM1,CAMP,CASQ2,CAT,CAV1,CDO1,CES1,DNAI1,DUOX1,DUSP1,EDN1,EDNRB,EIF4EBP2,FCER1G,FOSB,FOSL1,FOXO1,FPR2,GAB1,GPD1,GPER1,HSF1,IL6,ITGB1,JUND,KL,KLF11,KLF2,KLF4,LEPROT,LPL,LRP1,MAX,NR4A1,NTRK2,OGT,P2RX1,PDGFRA,PDK4,PIK3R3,PLA2G1B,PPARGC1A,PRKCE,PTPN1,PTPRE,RAMP3,RETN,RNF40,ROCK1,SIK2,SLC1A1,SLC39A14,SLC6A4,SLC9A1,SLIT2,SNCA,SOCS2,SOC…
GO:BP	endocytosis	GO:0006897	8.85824e-05	4.05265	700	804	58	18123	AGER,ANKFY1,ANXA2,AP1G2,APOBR,ARC,ARHGAP25,ARRB1,ATP9B,CALCRL,CALM1,CAV1,CLEC7A,CTTN,CXCR2,DAB2,DNAJC13,DOCK2,ELMO1,FCER1G,FCN1,FCN3,FPR2,GPC3,GRIA1,HBA1,HBA2,HBB,HIP1,ITGB1,LILRB4,LOXL2,LRP1,MARCO,MASP1,MRC2,MSR1,NEU3,NRG1,OLR1,PLA2G5,PLCG2,PPP3CC,PTPN1,RABEPK,RABGAP1L,RAMP2,RAMP3,ROCK1,SFTPD,SNCA,SNX1,SORT1,SYNJ2,TGFBR2,THBS1,TUB,VAMP2
GO:BP	regulation of transmembrane transport	GO:0034762	9.55963e-05	4.01956	620	804	53	18123	ACTN2,AHNAK,AKAP7,ARC,ATP1B3,ATP2B4,CACNA1D,CACNA2D2,CALM1,CALM2,CAPN3,CASQ2,CAV1,CLCNKB,CLIC3,CLIC5,DAPK1,DPP6,EDN1,FHL1,FXYD1,GJA5,GPC3,GPER1,GRIA1,ITGB1,KCNAB1,KCNJ12,KCNJ15,KCNJ18,KCNJ5,KCNMB1,KCNN3,MAPK8IP2,OAZ3,P2RX1,PLA2G1B,PLCG2,PPARGC1A,PRKCE,RAMP3,RASGRF1,SCN1A,SCN7A,SHANK2,SLC9A1,SNCA,SORBS1,STOM,THBS1,TRIB3,VAMP2,WNK1
GO:BP	regulation of response to external stimulus	GO:0032101	9.65581e-05	4.01521	1238	804	89	18123	A2M,ADAM8,ADTRP,AGER,AGTR1,ALOX5,ALOX5AP,ANXA2,C5AR1,CALCRL,CALM1,CAPN3,CAV1,CCL5,CD74,CDH5,CGA,CMKLR1,CPB2,CSF1,CXCR2,DAPK2,DNASE1,DNASE1L3,DUSP1,EDN1,EDNRB,FABP4,FCER1G,FCN1,FGF18,FGF2,FGFR1,FOXA2,FOXF1,FPR2,GPER1,GPR4,GPSM3,IL6,KANK2,KLF4,KLK8,KLRD1,LILRA2,LPL,LRP1,MIR124-1,NR1D1,NTRK3,PADI2,PAK2,PDGFRA,PGC,PLA2G5,PLCG2,PLXNA3,PPM1F,PTGER4,PTGIR,PTGIS,PTPN1,PTPRO,PTPRS,RAMP2,RAMP3,S100A12,S100…
GO:BP	regulation of system process	GO:0044057	9.9532e-05	4.00204	621	804	53	18123	AGER,AGTR1,AQP1,ATP1B3,ATP2B4,CACNA1D,CACNA2D2,CALCRL,CALM1,CALM2,CASQ2,CAV1,CORO2B,CTTN,DES,DICER1,DMPK,EDN1,EDNRB,EPAS1,FOXO1,FXYD1,GJA5,GLS,GPER1,HBEGF,HSPB6,KCNJ12,KCNJ5,KCNK3,KLF4,KLK8,NPR1,P2RX1,PPARGC1A,PTPRO,RETN,ROCK1,S100B,SHANK2,SLC1A1,SLC4A3,SLC9A1,SPX,TBX2,TBX5,THRA,TMEM100,TNNC1,TPM1,TPPP,TWF1,WNK1
GO:BP	cell-cell signaling	GO:0007267	0.000101592	3.99314	1735	804	116	18123	ACSL4,ADARB1,AGER,AGRN,AGTR1,AKAP12,AKAP7,ALOX5,ARC,BDNF,C2CD2L,CACNA1D,CACNA2D2,CALM1,CAMK2N1,CASQ2,CAV1,CBY1,CCL23,CCL5,CGA,CX3CR1,DAB2,EDN1,EIF4EBP2,ENSA,FAM107A,FGF18,FGF2,FGF7,FGFR2,FOXA2,FZD4,FZD8,GJA5,GLI3,GLS,GPC3,GPER1,GRIA1,GRK5,HMGA2,IL6,ITGB1,KCNJ5,KCNK3,KCNMB1,KIF1B,KLF4,LAMA2,LEF1,LGR4,LILRB2,LIMD1,LOC100506403,LRP1,LTBP4,MACF1,MAOB,MAPK8IP2,MBP,MME,MYOC,NCDN,NDRG2,NISCH,NPFF,NR1D1,…
GO:BP	regulation of cysteine-type endopeptidase activity involved in apoptotic process	GO:0043281	0.00010235	3.98991	217	804	26	18123	AQP1,ARRB1,CD44,CLEC7A,COL4A3,DAPK1,DLC1,EPHA7,FAS,GPER1,HIP1,HSF1,IFT57,KHDC1L,KLF4,LAMP3,NR4A1,P2RX1,PAK2,PPM1F,S100A8,SLC1A1,SNCA,THBS1,TNFSF14,TRADD
GO:BP	mammary gland development	GO:0030879	0.000102727	3.98831	141	804	20	18123	AGAP2,CAD,CAV1,CDO1,CSF1,FASN,FGF2,FGFR2,FOXF1,GLI3,IRF6,LEF1,NRG1,SOCS2,SOSTDC1,TBX2,TBX3,TGFA,TGFBR2,ZBTB7B
GO:BP	positive regulation of lipase activity	GO:0060193	0.000113091	3.94657	75	804	14	18123	AGTR1,ARHGAP6,BDNF,C5AR1,CCL5,FGF2,FGFR1,FGFR2,FLT1,NTRK2,NTRK3,PDGFRA,PLA2G1B,PLA2G5
GO:BP	regulation of blood pressure	GO:0008217	0.000113091	3.94657	192	804	24	18123	ACTA2,ACVRL1,AGTR1,CAMK2N1,CES1,CORO2B,DDAH1,EDN1,EDNRB,GJA5,HBB,MME,NAV2,NCALD,NISCH,NPR1,P2RX1,PTPRO,RAMP2,RPS6KA2,SPX,TPM1,TRHDE,WNK1
GO:BP	fat cell differentiation	GO:0045444	0.000115433	3.93767	232	804	27	18123	ADIRF,ALOX5,CBY1,CMKLR1,FABP4,FBXO9,FOXO1,GPER1,HMGA2,IL6,KLF4,LAMA4,LPL,NR1D1,NR4A1,PDGFRA,PPARGC1A,RETN,RUNX1T1,SMAD6,SORT1,SOX13,TRIB3,WIF1,ZBTB16,ZBTB7B,ZFP36L2
GO:BP	negative regulation of cell migration	GO:0030336	0.000117452	3.93014	360	804	36	18123	ACVRL1,ADAMTS9,ADARB1,ADTRP,ALOX15B,ATP2B4,CD74,CLDN5,CX3CR1,DACH1,DLC1,DUSP1,FGF2,KLF4,LIMCH1,LRP1,MEOX2,MIR124-1,MMRN2,NDRG4,NISCH,NRG1,PADI2,PBLD,PPARGC1A,PTGER4,PTPRJ,RAP2A,RHOB,SLIT2,TBX5,THBS1,TIE1,TPM1,VASH1,VCL
GO:BP	striated muscle tissue development	GO:0014706	0.0001186	3.92592	390	804	38	18123	ACTN2,ADAMTS9,AKAP13,ANKRD1,ATF3,BTG2,CAV1,CBY1,EDN1,ELN,FGF2,FGFR2,GJA5,HEYL,ITGB1,KCNAB1,LEF1,LOC100506403,LOX,MEOX2,NDRG4,NEBL,NR4A1,NRG1,PDGFRA,PGM5,S100B,SGCD,SGCG,SLC9A1,TBX2,TBX3,TBX5,TCF21,TGFBR2,TNNC1,TPM1,TTN
GO:BP	respiratory system development	GO:0060541	0.000120941	3.91743	206	804	25	18123	ABCA3,ALDH1A3,ASCL1,CRISPLD2,EPAS1,FGF18,FGF2,FGF7,FGFR2,FOXF1,GLI3,GPC3,KCNAB1,KLF2,LEF1,LOX,MME,PDGFRA,PTK7,SFTPD,TBX4,TBX5,TCF21,TGFBR2,THRA
GO:BP	calcium-mediated signaling	GO:0019722	0.000120941	3.91743	206	804	25	18123	AGTR1,ATP2B4,CALM1,CALM2,CASQ2,CD4,CHERP,CMKLR1,CX3CR1,CXCR2,DMPK,EDN1,EDNRB,FPR2,MIR124-1,NCALD,NR5A2,NRG1,PLCG2,PPP3CC,PTBP1,PTPRJ,SAMD14,SLC9A1,TMEM100
GO:BP	mononuclear cell migration	GO:0071674	0.000121509	3.91539	193	804	24	18123	ADAM8,ADTRP,AGER,ALOX5,C5AR1,CCL23,CCL5,CMKLR1,CSF1,CXCR2,DUSP1,FLT1,FPR2,IL6,PADI2,PECAM1,PTPRO,S100A12,SLIT2,SPN,TBX21,THBS1,TNFSF14,WNK1
GO:BP	hydrogen peroxide catabolic process	GO:0042744	0.000127105	3.89584	31	804	9	18123	CAT,DUOX1,GPX3,HBA1,HBA2,HBB,HBG1,HBG2,SNCA
GO:BP	response to corticosteroid	GO:0031960	0.000127691	3.89384	168	804	22	18123	ABCA3,ALPL,AQP1,CAD,CALM1,CDO1,DUSP1,EDN1,FAM107A,FOSB,FOSL1,FOXO1,GPER1,IL6,KLF9,MAOB,NTRK3,S100B,SCGB1A1,SCNN1B,SLIT2,ZFP36L2
GO:BP	positive regulation of MAP kinase activity	GO:0043406	0.000132302	3.87843	234	804	27	18123	ADAM8,AGER,AKAP13,ARRB1,C5AR1,CD74,CSPG4,EDN1,ERBB2,FGF18,FGF2,FGFR1,FLT1,FPR1,FZD4,GADD45B,MAP3K11,MAPK8IP3,NRG1,NTRK3,PLA2G1B,PTPN1,S100A12,TAOK2,TGFA,THBS1,TIAM1
GO:BP	calcium ion homeostasis	GO:0055074	0.000149491	3.82539	471	804	43	18123	AGTR1,ATP2B4,C5AR1,CALM1,CALM2,CAMK2N1,CAPN3,CASQ2,CAV1,CCL23,CCL5,CD52,CDH5,CHERP,CMKLR1,CX3CR1,CXCR2,DMPK,EDN1,EDNRB,FGF2,FPR1,FPR2,GPER1,GPR4,GRIA1,KCNK3,KCTD17,KL,LPAR6,LRP1,P2RX1,PDGFRA,PLA2G1B,PLCG2,PRKCE,PTGER4,PTGIR,RAMP3,SLC24A2,SNCA,TRPV2,WFS1
GO:BP	immune system process	GO:0002376	0.000152428	3.81693	3438	804	202	18123	A2M,ADAM8,ADARB1,ADSS,ADTRP,AGER,ALOX5,ANXA2,AQP1,AQP4,ARPC4,ATP1B3,ATP8A1,B4GALT1,C2,C5AR1,C8B,CALCOCO2,CALCRL,CALM1,CAMP,CAPZA2,CAT,CAV1,CCL23,CCL5,CD101,CD4,CD44,CD58,CD74,CD93,CFD,CFP,CGA,CKAP4,CLDN18,CLEC7A,CMKLR1,COTL1,CPB2,CRISPLD2,CSF1,CSF2,CSF3,CTSW,CX3CR1,CXCL3,CXCR2,DAPK1,DAPK2,DCAF15,DNAJC13,DNASE1,DNASE1L3,DOCK2,DUSP1,EDN1,EDNRB,ELMO1,EPAS1,ERBB2,FAS,FASN,FBXO9,FCER1G,FCN1,FCN3,FGFR2…
GO:BP	regulation of body fluid levels	GO:0050878	0.000155174	3.80918	519	804	46	18123	A2M,ADTRP,ANXA2,AQP1,AQP4,ARRB1,CAD,CAPZA2,CAV1,CDO1,CLDN4,CORO2B,CPB2,CYP4F11,DOCK6,DOCK9,EDN1,EDNRB,FBLN1,FCER1G,FLI1,FOXA2,GJA5,HBB,HBG1,HBG2,IL6,MAFK,MYL12A,NPR1,P2RX1,PDGFRA,PF4,PLCG2,PRKCE,PRKCH,PTPRO,SCNN1B,SOCS2,TFPI,THBS1,VCL,WAS,WFS1,WNK1,ZBTB7B
GO:BP	regulation of ion transmembrane transport	GO:0034765	0.000162677	3.78868	520	804	46	18123	ACTN2,AHNAK,AKAP7,ARC,ATP1B3,ATP2B4,CACNA1D,CACNA2D2,CALM1,CALM2,CAPN3,CASQ2,CAV1,CLCNKB,CLIC3,CLIC5,DAPK1,DPP6,FHL1,FXYD1,GJA5,GPER1,GRIA1,ITGB1,KCNAB1,KCNJ12,KCNJ15,KCNJ18,KCNJ5,KCNMB1,KCNN3,MAPK8IP2,P2RX1,PLCG2,PPARGC1A,PRKCE,RAMP3,RASGRF1,SCN1A,SCN7A,SHANK2,SLC9A1,SNCA,STOM,VAMP2,WNK1
GO:BP	regulation of cation transmembrane transport	GO:1904062	0.000163555	3.78634	396	804	38	18123	ACTN2,AHNAK,AKAP7,ARC,ATP1B3,ATP2B4,CACNA1D,CALM1,CALM2,CAPN3,CASQ2,CAV1,DAPK1,DPP6,FHL1,FXYD1,GPER1,GRIA1,ITGB1,KCNAB1,KCNJ12,KCNJ15,KCNJ5,KCNMB1,KCNN3,MAPK8IP2,P2RX1,PLCG2,PPARGC1A,PRKCE,RAMP3,RASGRF1,SHANK2,SLC9A1,SNCA,STOM,VAMP2,WNK1
GO:BP	cellular response to lipid	GO:0071396	0.000164731	3.78322	617	804	52	18123	ADTRP,ANKRD1,AQP1,CAMP,CCL5,CES1,CSF2,CSF3,CX3CR1,CXCL3,DAB2,EDN1,EDNRB,FAM107A,FGFR2,FOXO1,FZD4,GPER1,HEYL,HMGA2,HSF1,IL6,KANK2,KCNMB1,KLF4,KLF9,LANCL2,LEF1,LILRA2,LILRB2,LOC100506403,LPL,MAPK8,NR1D1,NTRK3,PADI2,PDK4,PF4,PPARGC1A,PPBP,PRKCE,PTK7,RAMP3,RANBP1,RUVBL2,SCNN1B,SLC6A4,SSTR1,TCF21,TFPI,VIM,ZFP36L2
GO:BP	growth	GO:0040007	0.000166929	3.77747	973	804	73	18123	ACACB,ACSL4,ACVRL1,ADARB1,AGRN,AGTR1,AKAP13,ALOX15B,APBB2,BDNF,CAPN3,CGA,CSF1,CTTN,EDN1,EPHA7,ERBB2,EVC,FAM107A,FBLN5,FGF2,FGF7,FGFR2,FHL1,GLI3,GPC3,HBEGF,HMGA2,HOXB13,HYAL1,ITGB1,KLF2,LEPR,LOC100506403,LRP1,LTBP4,MACF1,MT1M,NDRG4,NPR1,NRG1,PAK2,PLXNA3,PPM1F,PTK7,PTPRJ,PTPRS,RUVBL2,S100A8,SCNN1B,SEMA3B,SEMA3F,SEMA3G,SEMA5A,SEMA6A,SHANK2,SLC44A4,SLC6A4,SLC9A1,SLIT2,SOCS2,SOCS3,SOX17,SPG20,TAOK2,TB…
GO:BP	positive regulation of protein kinase activity	GO:0045860	0.000169569	3.77065	537	804	47	18123	ADAM8,AGAP2,AGER,AKAP13,ARRB1,ATP2B4,BDNF,C5AR1,CAB39L,CALM1,CALM2,CCL5,CCND2,CCNK,CD4,CD74,CSF1,CSPG4,EDN1,ERBB2,FGF18,FGF2,FGFR1,FLT1,FPR1,FZD4,GADD45B,HBEGF,HMGA2,MAP3K11,MAPK8IP3,NRG1,NTRK2,NTRK3,PAK2,PLA2G1B,PTPN1,S100A12,SLC11A1,SLC1A1,SNCA,TAOK2,TGFA,TGFBR2,THBS1,TIAM1,WNK1
GO:BP	ion transport	GO:0006811	0.000184732	3.73346	1610	804	108	18123	ACSL4,ACTN2,ADAMTS8,AHNAK,AKAP7,ANXA2,AQP1,AQP6,ARC,ATP1B3,ATP2B4,ATP8A1,CA4,CACNA1D,CACNA2D2,CALCRL,CALM1,CALM2,CAPN3,CASQ2,CAV1,CCL5,CD4,CES1,CHERP,CLCN4,CLCNKB,CLDN4,CLIC3,CLIC5,COX4I1,COX6A1,COX7A1,CSF2,DAPK1,DPP6,EDN1,FGF2,FHL1,FOLR3,FXYD1,GJA5,GPER1,GPM6A,GPM6B,GRIA1,HBA1,HBA2,HBB,ITGB1,KCNAB1,KCNJ12,KCNJ15,KCNJ18,KCNJ5,KCNK3,KCNMB1,KCNN3,KLHL3,LILRA2,LILRB2,MAOB,MAPK8IP2,MRS2,MYLK,NIPAL3,N…
GO:BP	glial cell development	GO:0021782	0.000184986	3.73286	123	804	18	18123	AGER,ARHGEF10,ASCL1,ASPA,C5AR1,DICER1,FPR2,IL6,LAMC3,LRP1,MYOC,NR1D1,NRG1,NTRK2,PRX,S100A8,TPPP,VIM
GO:BP	negative regulation of cell communication	GO:0010648	0.000185611	3.7314	1499	804	102	18123	ACAA2,AGAP2,AGER,ARC,ARHGAP25,ARRB1,ATF3,ATP2B4,BDNF,CAMK2N1,CAV1,CBY1,CCL5,CD44,CD74,CHRDL1,CSF2,CTTN,CX3CR1,DAB2,DLC1,DUSP1,EDN1,EGFL7,ERBB2,EYA4,FAS,FBLN1,FGF2,FOXO1,FZD4,GGNBP2,GLI3,GPC3,GPER1,GRIA1,HBEGF,HEYL,HMGA2,IL6,ITGB1,KANK2,KLF4,LEPROT,LGR4,LILRA2,LILRB2,LILRB4,LIMD1,LRP1,MAPK8IP2,MIR124-1,MMRN2,MYOC,NDRG2,NDRG4,NR1D1,NRG1,PADI2,PBLD,PF4,PHLPP1,PHLPP2,PLCL2,PPP1R15A,PTGIR,PTPN1,PTPRE,…
GO:BP	mesenchymal cell differentiation	GO:0048762	0.000189217	3.72304	239	804	27	18123	DAB2,EDN1,EDNRB,FGFR1,FGFR2,FOXA2,HEYL,HMGA2,IL6,LEF1,LOXL2,NRG1,PBLD,PHLDB1,ROCK1,SEMA3B,SEMA3F,SEMA3G,SEMA5A,SEMA6A,SPRED2,TBX3,TBX5,TCF21,TGFBR2,TIAM1,TMEM100
GO:BP	cell morphogenesis involved in differentiation	GO:0000904	0.000192919	3.71463	754	804	60	18123	ADARB1,ARC,ARHGEF26,B3GNT2,BDNF,CDHR1,CTTN,EPHA7,ERBB2,FBLN1,FGFR2,FZD4,GAB1,GFRA3,GLI3,ITGB1,KIF1A,LAMA2,LAMA3,LAMC3,LEF1,LIMS2,LLGL1,LRP1,MACF1,MAPK8IP2,MYOC,NBEAL2,NCAM1,NRXN3,NTRK2,PAK2,PALLD,PLXNA3,PTK7,PTPRO,PTPRS,RAC3,RAP2A,S100B,SEMA3B,SEMA3F,SEMA3G,SEMA5A,SEMA6A,SHANK2,SLIT2,SOX17,SPG20,SPTAN1,SPTBN1,TAL1,TAOK2,TEK,TIAM1,TIAM2,TRIOBP,TRPV2,VCL,ZNF365
GO:BP	positive regulation of cytosolic calcium ion concentration	GO:0007204	0.000197278	3.70492	325	804	33	18123	AGTR1,ATP2B4,C5AR1,CALM1,CALM2,CAPN3,CASQ2,CAV1,CD52,CHERP,CMKLR1,CX3CR1,CXCR2,EDN1,EDNRB,FGF2,FPR1,FPR2,GPER1,GPR4,LPAR6,LRP1,P2RX1,PDGFRA,PLA2G1B,PLCG2,PRKCE,PTGER4,PTGIR,RAMP3,SLC24A2,SNCA,TRPV2
GO:BP	negative regulation of signaling	GO:0023057	0.000199653	3.69972	1502	804	102	18123	ACAA2,AGAP2,AGER,ARC,ARHGAP25,ARRB1,ATF3,ATP2B4,BDNF,CAMK2N1,CAV1,CBY1,CCL5,CD44,CD74,CHRDL1,CSF2,CTTN,CX3CR1,DAB2,DLC1,DUSP1,EDN1,EGFL7,ERBB2,EYA4,FAS,FBLN1,FGF2,FOXO1,FZD4,GGNBP2,GLI3,GPC3,GPER1,GRIA1,HBEGF,HEYL,HMGA2,IL6,ITGB1,KANK2,KLF4,LEPROT,LGR4,LILRA2,LILRB2,LILRB4,LIMD1,LRP1,MAPK8IP2,MIR124-1,MMRN2,MYOC,NDRG2,NDRG4,NR1D1,NRG1,PADI2,PBLD,PF4,PHLPP1,PHLPP2,PLCL2,PPP1R15A,PTGIR,PTPN1,PTPRE,…
GO:BP	regulation of cell development	GO:0060284	0.000200319	3.69828	509	804	45	18123	ASCL1,ASCL2,ASPA,BDNF,CDH5,CLDN18,CLDN5,CLEC7A,CX3CR1,DICER1,EDNRB,EPHA7,FBLN1,FOXO1,GLI3,GPER1,HEYL,IL6,LIMS2,LRP1,MACF1,MME,MYOC,NR1D1,NTRK2,NTRK3,PLXNA3,PRKCH,PTPRS,RAC3,ROCK1,SEMA3B,SEMA3F,SEMA3G,SEMA5A,SEMA6A,SLIT2,SPG20,SRRT,TIAM1,TIAM2,TRIOBP,TRPV2,VCL,ZNF365
GO:BP	actin filament bundle assembly	GO:0051017	0.000209233	3.67937	161	804	21	18123	ARHGAP6,ARHGEF10,ARHGEF15,ARRB1,CORO2B,DLC1,ELN,ESPN,FAM107A,LIMCH1,MYOC,PAK2,PPM1F,PTGER4,RDX,ROCK1,SLC9A1,SORBS1,TJP1,TPM1,WAS
GO:BP	epithelial cell migration	GO:0010631	0.000213526	3.67055	371	804	36	18123	ACVRL1,ADAMTS9,ADTRP,AKT3,ATP2B4,CDH5,EDN1,EPB41L4B,FGF18,FGF2,FGF7,FGFR1,HBEGF,HYAL1,ITGB1,KANK2,KLF4,LOXL2,MACF1,MAPRE2,MEOX2,MMRN2,NR4A1,PBLD,PIK3R3,PLCG2,PPM1F,PRKCE,RHOB,ROCK1,SEMA5A,SLIT2,TEK,TGFBR2,THBS1,VASH1
GO:BP	regulation of cysteine-type endopeptidase activity	GO:2000116	0.000216192	3.66516	241	804	27	18123	AQP1,ARRB1,CD44,CLEC7A,COL4A3,DAPK1,DLC1,EPHA7,FAS,GPER1,HIP1,HSF1,IFT57,KHDC1L,KLF4,LAMP3,NR4A1,P2RX1,PAK2,PERP,PPM1F,S100A8,SLC1A1,SNCA,THBS1,TNFSF14,TRADD
GO:BP	heart morphogenesis	GO:0003007	0.00021709	3.66336	255	804	28	18123	ACVRL1,ADAMTS1,ANKRD1,CLDN5,DCHS1,DLC1,ELN,FGFR2,FOXF1,GJA5,HEYL,IFT57,NDRG4,NPY1R,NRG1,SLIT2,SMAD6,SOX17,TBX2,TBX21,TBX3,TBX5,TEK,TGFBR2,TMEM100,TNNC1,TPM1,TTN
GO:BP	response to glucocorticoid	GO:0051384	0.000217749	3.66204	149	804	20	18123	ABCA3,ALPL,AQP1,CAD,CALM1,CDO1,DUSP1,EDN1,FAM107A,FOSB,FOSL1,FOXO1,IL6,KLF9,MAOB,NTRK3,S100B,SCGB1A1,SLIT2,ZFP36L2
GO:BP	granulocyte chemotaxis	GO:0071621	0.000224502	3.64878	125	804	18	18123	C5AR1,CCL23,CCL5,CD74,CMKLR1,CSF1,CXCL3,CXCR2,DAPK2,EDN1,FCER1G,PF4,PLA2G1B,PPBP,S100A12,S100A8,SLIT2,THBS1
GO:BP	cell-cell adhesion	GO:0098609	0.000245553	3.60986	898	804	68	18123	ADAM8,ADTRP,AGER,ALOX5,ANXA2,CAV1,CCL5,CD4,CD44,CD58,CD74,CD93,CDH19,CDH5,CDHR1,CLDN18,CLDN4,CLDN5,CX3CR1,DCHS1,EMCN,EPHA7,ERBB2,FOXA2,FOXF1,GLI3,HBB,IL6,ITGB1,KLF4,LAMA3,LEF1,LILRB2,LILRB4,LIMS2,LOC100506403,MAGI1,MBP,MYL12A,NRG1,NRXN3,OLR1,PAK2,PALLD,PCDH9,PDGFRA,PECAM1,PERP,PIEZO1,PPM1F,PTPRS,RDX,ROCK1,S100A8,SCGB1A1,SELPLG,SFTPD,SOX13,SPN,STXBP6,TBX21,TGFBR2,TJP1,TNFSF14,VCL,WNK1,ZBTB16,ZBTB7B
GO:BP	sarcomere organization	GO:0045214	0.000249395	3.60311	42	804	10	18123	ACTN2,AKAP13,ANKRD1,CAPN3,EDN1,ITGB1,KRT19,LDB3,TPM1,TTN
GO:BP	epithelium migration	GO:0090132	0.000249908	3.60222	374	804	36	18123	ACVRL1,ADAMTS9,ADTRP,AKT3,ATP2B4,CDH5,EDN1,EPB41L4B,FGF18,FGF2,FGF7,FGFR1,HBEGF,HYAL1,ITGB1,KANK2,KLF4,LOXL2,MACF1,MAPRE2,MEOX2,MMRN2,NR4A1,PBLD,PIK3R3,PLCG2,PPM1F,PRKCE,RHOB,ROCK1,SEMA5A,SLIT2,TEK,TGFBR2,THBS1,VASH1
GO:BP	regulation of cytosolic calcium ion concentration	GO:0051480	0.000249934	3.60217	359	804	35	18123	AGTR1,ATP2B4,C5AR1,CALM1,CALM2,CAPN3,CASQ2,CAV1,CD52,CHERP,CMKLR1,CX3CR1,CXCR2,EDN1,EDNRB,FGF2,FPR1,FPR2,GPER1,GPR4,GRIA1,KCNK3,LPAR6,LRP1,P2RX1,PDGFRA,PLA2G1B,PLCG2,PRKCE,PTGER4,PTGIR,RAMP3,SLC24A2,SNCA,TRPV2
GO:BP	response to ketone	GO:1901654	0.000264918	3.57689	203	804	24	18123	AQP1,CAD,CALM1,CAV1,CLDN4,DUSP1,EDN1,FOSB,FOSL1,FOXO1,HOXB13,HSF1,KIF1B,KLF2,KLF4,KLF9,MAOB,NTRK3,PRKCE,PTGER4,RAMP2,SCNN1B,SLIT2,THBS1
GO:BP	actin filament bundle organization	GO:0061572	0.0002704	3.56799	164	804	21	18123	ARHGAP6,ARHGEF10,ARHGEF15,ARRB1,CORO2B,DLC1,ELN,ESPN,FAM107A,LIMCH1,MYOC,PAK2,PPM1F,PTGER4,RDX,ROCK1,SLC9A1,SORBS1,TJP1,TPM1,WAS
GO:BP	cation transmembrane transport	GO:0098655	0.00027042	3.56796	936	804	70	18123	ACTN2,AHNAK,AKAP7,ANXA2,AQP1,ARC,ATP1B3,ATP2B4,ATP8A1,CACNA1D,CACNA2D2,CALM1,CALM2,CAPN3,CASQ2,CAV1,CHERP,CLCN4,COX4I1,COX6A1,COX7A1,DAPK1,DPP6,FGF2,FHL1,FXYD1,GPER1,GPM6A,GRIA1,ITGB1,KCNAB1,KCNJ12,KCNJ15,KCNJ18,KCNJ5,KCNK3,KCNMB1,KCNN3,MAPK8IP2,MRS2,NIPAL3,NOX5,ORAI2,P2RX1,PIEZO1,PLCG2,PPARGC1A,PRKCE,RAMP3,RASGRF1,SCN1A,SCN7A,SCNN1B,SHANK2,SLC11A1,SLC12A4,SLC12A9,SLC1A1,SLC24A2,SLC25A37,SLC25A4,…
GO:BP	regulation of MAP kinase activity	GO:0043405	0.00027126	3.56661	316	804	32	18123	ADAM8,AGER,AKAP13,ARRB1,C5AR1,CAV1,CD74,CSPG4,DUSP1,EDN1,ERBB2,FGF18,FGF2,FGFR1,FLT1,FPR1,FZD4,GADD45B,MAP3K11,MAPK8IP3,NRG1,NTRK3,PLA2G1B,PTPN1,PTPRJ,S100A12,SPRED2,TAOK2,TGFA,THBS1,TIAM1,TRIB3
GO:BP	cellular metal ion homeostasis	GO:0006875	0.000284611	3.54575	598	804	50	18123	AGTR1,ATP1B3,ATP2B4,C5AR1,CALM1,CALM2,CAPN3,CASQ2,CAV1,CCL23,CCL5,CD52,CDH5,CHERP,CMKLR1,CX3CR1,CXCR2,DMPK,EDN1,EDNRB,FGF2,FPR1,FPR2,GPER1,GPR4,GRIA1,KCNK3,KCTD17,LPAR6,LRP1,MT1M,NOX5,P2RX1,PDGFRA,PLA2G1B,PLCG2,PRKCE,PTGER4,PTGIR,RAMP3,S100A8,SLC11A1,SLC1A1,SLC22A17,SLC24A2,SLC39A14,SLC9A1,SNCA,TRPV2,WFS1
GO:BP	response to stress	GO:0006950	0.00029084	3.53635	4321	804	243	18123	A2M,ABI3BP,ACAA2,ACAT1,ACKR1,ACVRL1,ADAM8,ADARB1,ADTRP,AGER,AGTR1,AKT3,ALOX5,ALOX5AP,ANKRD1,ANXA2,AQP1,AQP4,ARRB1,ASCL2,ATF3,ATP2B4,B4GALT1,BTG2,C2,C5AR1,C8B,CAD,CALCOCO2,CALCRL,CAMP,CAPN3,CAPZA2,CAT,CAV1,CCL23,CCL5,CCNK,CD4,CD44,CD58,CD74,CDH5,CDO1,CFD,CFP,CGA,CLDN4,CLEC1A,CLEC7A,CMKLR1,CORO2B,COTL1,CPB2,CSF1,CSF2,CX3CR1,CXCL3,CXCR2,CYP4F11,DAPK1,DDAH1,DLEC1,DNASE1,DNASE1L3,DOCK6,DOCK9,DUOX1,DUS…
GO:BP	regulation of smooth muscle cell proliferation	GO:0048660	0.000294901	3.53032	178	804	22	18123	ADAMTS1,CALCRL,CCL5,EDN1,ELN,FGF2,FGFR2,GPER1,HBEGF,IL6,KLF4,MIR124-1,NDRG2,NDRG4,NPR1,OGN,PPARGC1A,PTGIR,SF1,TGFBR2,THBS1,TPM1
GO:BP	positive regulation of response to external stimulus	GO:0032103	0.000296378	3.52815	518	804	45	18123	ADAM8,AGER,AGTR1,ALOX5AP,C5AR1,CCL5,CD74,CMKLR1,CPB2,CSF1,CXCR2,DAPK2,EDN1,FABP4,FCER1G,FCN1,FGF18,FGF2,FGFR1,FPR2,GPR4,GPSM3,IL6,KLRD1,LILRA2,LPL,LRP1,NTRK3,PAK2,PGC,PLA2G5,PLCG2,PPM1F,PTGER4,S100A12,S100A8,SEMA5A,SLIT2,SNCA,THBS1,TIAM1,TLR8,TNFSF14,TRADD,WNK1
GO:BP	cellular response to peptide	GO:1901653	0.000296505	3.52797	408	804	38	18123	ACTN2,AGER,AGTR1,CAV1,DNAI1,EDN1,EIF4EBP2,FOXO1,FPR2,GAB1,GPER1,HSF1,KL,KLF11,KLF2,KLF4,LEPROT,LPL,LRP1,MAX,NR4A1,OGT,PDK4,PIK3R3,PLA2G1B,PTPN1,PTPRE,ROCK1,SIK2,SLC39A14,SLC9A1,SOCS2,SOCS3,SORBS1,TRIB3,VAMP2,VIM,ZBTB7B
GO:BP	regulation of metabolic process	GO:0019222	0.000301698	3.52043	7175	804	376	18123	A2M,ABCA3,ABLIM3,ACACB,ACADL,ACKR1,ACOX1,ACTA2,ACTN2,ACVRL1,ADAM8,ADARB1,ADIRF,ADTRP,AFF4,AGAP2,AGER,AGRN,AGTR1,AHNAK,AKAP12,AKAP13,ALOX15B,ALOX5,ANKRD1,ANP32A,ANXA2,APBB2,AQP1,ARC,ARRB1,ASCL1,ASCL2,ATF3,ATP2B4,BDNF,BTG2,C5AR1,CAB39L,CALCOCO2,CALM1,CALM2,CAMK2N1,CAMP,CAPN3,CAT,CAV1,CBY1,CC2D1A,CCL5,CCND2,CCNJ,CCNK,CD4,CD44,CD58,CD74,CDH5,CDK17,CEBPD,CES1,CGA,CLDN4,CLDN5,CLEC3B,CLEC7A,CMKLR1,COL4A…
GO:BP	cellular chemical homeostasis	GO:0055082	0.000315888	3.50047	854	804	65	18123	AGER,AGTR1,AQP1,AQP4,ATP1B3,ATP2B4,C2CD2L,C5AR1,CALM1,CALM2,CAMK2N1,CAPN3,CASQ2,CAV1,CCL23,CCL5,CD52,CDH5,CHERP,CMKLR1,CPB2,CX3CR1,CXCR2,DMPK,EDN1,EDNRB,FGF2,FOXA2,FOXO1,FPR1,FPR2,GPER1,GPR4,GRIA1,HK3,KCNK3,KCTD17,LPAR6,LRP1,MT1M,NOX5,NR1D1,P2RX1,PDGFRA,PLA2G1B,PLCG2,POLG,PPARGC1A,PRKCE,PTGER4,PTGIR,RAMP3,S100A8,SLC11A1,SLC1A1,SLC22A17,SLC24A2,SLC39A14,SLC4A3,SLC9A1,SNCA,TIAM1,TJP1,TRPV2,WFS1
GO:BP	lung development	GO:0030324	0.000317965	3.49762	179	804	22	18123	ABCA3,ASCL1,CRISPLD2,EPAS1,FGF18,FGF2,FGF7,FGFR2,FOXF1,GLI3,GPC3,KLF2,LOX,MME,PDGFRA,PTK7,SFTPD,TBX4,TBX5,TCF21,TGFBR2,THRA
GO:BP	plasma membrane bounded cell projection morphogenesis	GO:0120039	0.000318465	3.49694	684	804	55	18123	ADARB1,ARC,B3GNT2,BDNF,CD44,CTTN,DICER1,EPHA7,ERBB2,FGFR2,FZD4,GAB1,GAS7,GFRA3,GLI3,GPM6A,ITGB1,KIF1A,KLK8,LAMA2,LAMA3,LLGL1,LRP1,MACF1,MAPK8IP2,NCAM1,NEK3,NRXN3,NTRK2,PAK2,PALLD,PLXNA3,PTK7,PTPRO,PTPRS,RAP2A,ROCK1,S100B,SEMA3B,SEMA3F,SEMA3G,SEMA5A,SEMA6A,SHANK2,SLIT2,SNX1,SPG20,SPTAN1,SPTBN1,TAOK2,TIAM1,TIAM2,TRPV2,VCL,ZNF365
GO:BP	regulation of heart contraction	GO:0008016	0.000319308	3.49579	247	804	27	18123	ATP1B3,ATP2B4,CACNA1D,CACNA2D2,CALM1,CALM2,CASQ2,CAV1,DES,DMPK,EDN1,EPAS1,FXYD1,GJA5,HBEGF,KCNJ12,KCNJ5,KCNK3,NPR1,SLC1A1,SLC4A3,SLC9A1,SPX,TBX2,TBX5,THRA,TPM1
GO:BP	establishment of localization in cell	GO:0051649	0.000320424	3.49427	2778	804	167	18123	A2M,ABLIM3,ACACB,ACTN2,ADAM8,ADPRH,AGAP2,AGK,AKAP13,ALOX5,ANKFY1,ANP32A,ANXA2,AP1G2,ARC,ATP2B4,ATP8A1,B4GALT1,BET1L,BICD2,C2CD2L,C5AR1,CACNA1D,CALM1,CALM2,CAMK2N1,CAMP,CAPN3,CAPZA2,CASQ2,CAT,CAV1,CD44,CD58,CD74,CD93,CES1,CFD,CFP,CHERP,CKAP4,CLEC3B,COPB2,COTL1,CRISPLD2,CTSW,CTTN,CXCR2,DAB2,DNAJC13,DOCK2,DYNC2H1,DYNC2LI1,ERBB2,EVI5,EXPH5,FCER1G,FCN1,FGF2,FOLR3,FOXA2,FOXF1,FPR1,FPR2,FYCO1,GJA5,GLI3,…
GO:BP	negative regulation of vascular permeability	GO:0043116	0.000323117	3.49064	20	804	7	18123	AKAP12,CLDN5,DDAH1,PTPRJ,RAMP2,SLIT2,TJP1
GO:BP	positive regulation of peptidase activity	GO:0010952	0.000324496	3.48879	206	804	24	18123	AGER,ARRB1,CAV1,CLDN4,CLEC7A,COL4A3,DAPK1,DLC1,FAS,FBLN1,GPER1,HIP1,HSF1,IFT57,KHDC1L,MBP,P2RX1,PCOLCE2,PERP,PPM1F,S100A8,SLC1A1,SNCA,TRADD
GO:BP	regulation of stress fiber assembly	GO:0051492	0.000328152	3.48393	94	804	15	18123	ARHGAP6,ARHGEF10,ARHGEF15,CORO2B,DLC1,LIMCH1,MYOC,PAK2,PPM1F,PTGER4,ROCK1,SLC9A1,TJP1,TPM1,WAS
GO:BP	negative regulation of signal transduction	GO:0009968	0.000335036	3.47491	1394	804	95	18123	ACAA2,AGAP2,ARHGAP25,ARRB1,ATF3,ATP2B4,BDNF,CAMK2N1,CAV1,CBY1,CCL5,CD44,CD74,CHRDL1,CSF2,CTTN,CX3CR1,DAB2,DLC1,DUSP1,EGFL7,ERBB2,EYA4,FAS,FBLN1,FGF2,FOXO1,FZD4,GGNBP2,GLI3,GPC3,GPER1,HBEGF,HEYL,HMGA2,IL6,ITGB1,KANK2,KLF4,LEPROT,LGR4,LILRA2,LILRB4,LIMD1,LRP1,MAPK8IP2,MIR124-1,MMRN2,MYOC,NDRG2,NDRG4,NR1D1,NRG1,PADI2,PBLD,PF4,PHLPP1,PHLPP2,PLCL2,PPP1R15A,PTGIR,PTPN1,PTPRE,PTPRJ,PTPRO,PTPRS,RASIP1,RB…
GO:BP	receptor-mediated endocytosis	GO:0006898	0.00033816	3.47088	335	804	33	18123	ANXA2,AP1G2,ARC,ARRB1,CALCRL,CAV1,CTTN,CXCR2,DAB2,DNAJC13,FCER1G,FPR2,GRIA1,HBA1,HBA2,HBB,HIP1,ITGB1,LILRB4,LRP1,MARCO,MASP1,MSR1,NEU3,NRG1,PLCG2,RABEPK,RAMP2,RAMP3,SFTPD,SNCA,SNX1,TGFBR2
GO:BP	regulation of actin filament bundle assembly	GO:0032231	0.00035272	3.45257	106	804	16	18123	ARHGAP6,ARHGEF10,ARHGEF15,CORO2B,DLC1,LIMCH1,MYOC,PAK2,PPM1F,PTGER4,RDX,ROCK1,SLC9A1,TJP1,TPM1,WAS
GO:BP	cellular calcium ion homeostasis	GO:0006874	0.000358539	3.44546	459	804	41	18123	AGTR1,ATP2B4,C5AR1,CALM1,CALM2,CAPN3,CASQ2,CAV1,CCL23,CCL5,CD52,CDH5,CHERP,CMKLR1,CX3CR1,CXCR2,DMPK,EDN1,EDNRB,FGF2,FPR1,FPR2,GPER1,GPR4,GRIA1,KCNK3,KCTD17,LPAR6,LRP1,P2RX1,PDGFRA,PLA2G1B,PLCG2,PRKCE,PTGER4,PTGIR,RAMP3,SLC24A2,SNCA,TRPV2,WFS1
GO:BP	response to nitrogen compound	GO:1901698	0.000364218	3.43864	1178	804	83	18123	ACTN2,ADSS,ADTRP,AGER,AGRN,AGTR1,AKAP7,AQP1,ASCL1,ATP2B4,BTG2,C5AR1,CAD,CALM1,CAMP,CASQ2,CAT,CAV1,CDO1,CES1,DNAI1,DUOX1,DUSP1,EDN1,EDNRB,EIF4EBP2,FCER1G,FOSB,FOSL1,FOXO1,FPR2,GAB1,GPD1,GPER1,GRIA1,HSF1,IL6,ITGB1,JUND,KL,KLF11,KLF2,KLF4,LEPROT,LPL,LRP1,MAX,NR4A1,NTRK2,OGT,P2RX1,PDGFRA,PDK4,PIK3R3,PLA2G1B,PPARGC1A,PRKCE,PTPN1,PTPRE,RAMP3,RETN,RNF40,ROCK1,SIK2,SLC1A1,SLC39A14,SLC6A4,SLC9A1,SLIT2,SNC…
GO:BP	cell projection morphogenesis	GO:0048858	0.000364345	3.43849	688	804	55	18123	ADARB1,ARC,B3GNT2,BDNF,CD44,CTTN,DICER1,EPHA7,ERBB2,FGFR2,FZD4,GAB1,GAS7,GFRA3,GLI3,GPM6A,ITGB1,KIF1A,KLK8,LAMA2,LAMA3,LLGL1,LRP1,MACF1,MAPK8IP2,NCAM1,NEK3,NRXN3,NTRK2,PAK2,PALLD,PLXNA3,PTK7,PTPRO,PTPRS,RAP2A,ROCK1,S100B,SEMA3B,SEMA3F,SEMA3G,SEMA5A,SEMA6A,SHANK2,SLIT2,SNX1,SPG20,SPTAN1,SPTBN1,TAOK2,TIAM1,TIAM2,TRPV2,VCL,ZNF365
GO:BP	smooth muscle cell proliferation	GO:0048659	0.00036603	3.43648	181	804	22	18123	ADAMTS1,CALCRL,CCL5,EDN1,ELN,FGF2,FGFR2,GPER1,HBEGF,IL6,KLF4,MIR124-1,NDRG2,NDRG4,NPR1,OGN,PPARGC1A,PTGIR,SF1,TGFBR2,THBS1,TPM1
GO:BP	regulation of proteolysis	GO:0030162	0.000366626	3.43578	756	804	59	18123	A2M,ADAM8,AGER,ANXA2,AQP1,ARRB1,CAMK2N1,CAPN3,CAV1,CD44,CLDN4,CLEC3B,CLEC7A,COL4A3,CPB2,DAB2,DAPK1,DDA1,DLC1,EPHA7,FAS,FBLN1,FGFR4,GPC3,GPER1,HIP1,HSF1,IFT57,ITIH4,KHDC1L,KLF4,LAMP3,LOC100506403,LRP1,LTBP4,MBP,NR4A1,OGT,P2RX1,PAK2,PCOLCE2,PERP,PPM1F,RNF40,ROCK1,RPS6KA2,S100A8,SLC1A1,SNCA,SPOCK2,SPON1,TFPI,THBS1,TIMP3,TNFSF14,TRADD,TRIB3,UBE2O,WFDC1
GO:BP	vasculogenesis	GO:0001570	0.000367818	3.43437	84	804	14	18123	CAV1,EGFL7,FOXF1,FZD4,ITGB8,NTRK2,QKI,RAMP2,RASIP1,SOX17,TBX5,TGFBR2,TIE1,TMEM100
GO:BP	second-messenger-mediated signaling	GO:0019932	0.000371369	3.43019	322	804	32	18123	AGTR1,AQP1,ATP2B4,CALM1,CALM2,CASQ2,CD4,CHERP,CMKLR1,CX3CR1,CXCR2,DDAH1,DMPK,EDN1,EDNRB,EIF4EBP2,FPR1,FPR2,INPP5A,MIR124-1,NCALD,NPR1,NR5A2,NRG1,PLCG2,PPP3CC,PTBP1,PTPRJ,SAMD14,SLC9A1,THBS1,TMEM100
GO:BP	import into cell	GO:0098657	0.000378746	3.42165	222	804	25	18123	ATP1B3,ATP2B4,GPM6B,ITGB1,KCNJ12,KCNJ15,KCNJ18,KCNJ5,NOX5,P2RX1,RAB3B,RAMP3,SLC12A4,SLC12A9,SLC1A1,SLC24A2,SLC2A3,SLC39A14,SLC6A4,SLC9A1,SNCA,SPX,THBS1,TRPV2,WNK1
GO:BP	response to peptide hormone	GO:0043434	0.000388587	3.41051	461	804	41	18123	ACTN2,AGTR1,BTG2,CAD,CAT,CAV1,CDO1,DNAI1,EDN1,EDNRB,EIF4EBP2,FOXO1,GAB1,GPER1,HSF1,JUND,KL,LEPROT,LPL,MAX,NR4A1,OGT,PDK4,PIK3R3,PLA2G1B,PTPN1,PTPRE,RETN,RNF40,ROCK1,SIK2,SLC39A14,SLC9A1,SOCS2,SOCS3,SORBS1,SORT1,TEK,TRIB3,VAMP2,ZBTB7B
GO:BP	embryo development	GO:0009790	0.000389035	3.41001	1055	804	76	18123	ACSL4,ACVRL1,ALDH1A3,ASCL2,CBY1,CSF2,DCHS1,DLC1,DUSP1,DYNC2H1,EDN1,EFEMP1,EPAS1,FGF2,FGFR1,FGFR2,FLT1,FOSL1,FOXA2,FOXF1,FRAS1,GGNBP2,GLI3,GPC3,HMGA2,HYAL1,IFT57,ITGB1,KLF2,KLF4,KRT19,LAMA2,LAMA3,LAMA4,LEF1,LPAR6,MBP,MEOX2,MFNG,NDRG4,NDUFA2,NR5A2,PCSK6,PDGFRA,PHLDB1,PLK4,PTK7,ROCK1,RPL13,RUNX2,SCEL,SEMA3F,SLC44A4,SMAD6,SOCS3,SOX17,SUPT20H,TAL1,TBX2,TBX21,TBX3,TBX4,TBX5,TCF21,TET3,TGFBR2,THOC5,TIE1…
GO:BP	regulation of potassium ion transmembrane transport	GO:1901379	0.000395888	3.40243	119	804	17	18123	ACTN2,AKAP7,ATP1B3,CACNA1D,CASQ2,CAV1,DPP6,FHL1,ITGB1,KCNAB1,KCNJ12,KCNJ15,KCNJ5,KCNMB1,KCNN3,VAMP2,WNK1
GO:BP	regulation of blood circulation	GO:1903522	0.000401389	3.39643	294	804	30	18123	AGER,AGTR1,ATP1B3,ATP2B4,CACNA1D,CACNA2D2,CALM1,CALM2,CASQ2,CAV1,DES,DMPK,EDN1,EPAS1,FXYD1,GJA5,HBEGF,KCNJ12,KCNJ5,KCNK3,NPR1,P2RX1,SLC1A1,SLC4A3,SLC9A1,SPX,TBX2,TBX5,THRA,TPM1
GO:BP	cellular localization	GO:0051641	0.000404218	3.39338	3519	804	203	18123	A2M,ABLIM3,ACACB,ACTN2,ADAM8,ADPRH,AGAP2,AGER,AGK,AGRN,AKAP13,ALOX5,ANKFY1,ANP32A,ANXA2,AP1G2,ARC,ATP1B3,ATP2B4,ATP8A1,B4GALT1,BBS1,BDNF,BET1L,BICD2,C2CD2L,C5AR1,CACNA1D,CALM1,CALM2,CAMK2N1,CAMP,CAPN3,CAPZA2,CASQ2,CAT,CAV1,CD4,CD44,CD58,CD74,CD93,CEP41,CES1,CFD,CFP,CHERP,CKAP4,CLDN18,CLEC3B,COPB2,COTL1,CRISPLD2,CTSW,CTTN,CXCR2,DAB2,DCHS1,DNAJC13,DOCK2,DPP6,DYNC2H1,DYNC2LI1,ERBB2,EVI5,EXPH5,FBLN5,…
GO:BP	regulation of cold-induced thermogenesis	GO:0120161	0.000412571	3.3845	144	804	19	18123	ACADL,CAV1,CMKLR1,EPAS1,FABP4,FH,HSF1,LAMA4,LEPR,LGR4,NOVA2,NR1D1,OGT,PLCL2,PPARGC1A,SCD,THRA,TRPV2,ZBTB7B
GO:BP	cold-induced thermogenesis	GO:0106106	0.000412571	3.3845	144	804	19	18123	ACADL,CAV1,CMKLR1,EPAS1,FABP4,FH,HSF1,LAMA4,LEPR,LGR4,NOVA2,NR1D1,OGT,PLCL2,PPARGC1A,SCD,THRA,TRPV2,ZBTB7B
GO:BP	respiratory tube development	GO:0030323	0.000421697	3.375	183	804	22	18123	ABCA3,ASCL1,CRISPLD2,EPAS1,FGF18,FGF2,FGF7,FGFR2,FOXF1,GLI3,GPC3,KLF2,LOX,MME,PDGFRA,PTK7,SFTPD,TBX4,TBX5,TCF21,TGFBR2,THRA
GO:BP	adaptive thermogenesis	GO:1990845	0.000423478	3.37317	157	804	20	18123	ACADL,CAV1,CMKLR1,EPAS1,FABP4,FH,HSF1,LAMA4,LEPR,LGR4,NOVA2,NR1D1,OGT,PLCL2,PPARGC1A,SCD,SLC25A4,THRA,TRPV2,ZBTB7B
GO:BP	response to chemokine	GO:1990868	0.000455374	3.34163	97	804	15	18123	ACKR1,CCL23,CCL5,CMKLR1,CX3CR1,CXCL3,CXCR2,DUSP1,EDN1,LOX,PADI2,PF4,PPBP,SLIT2,WNK1
GO:BP	cellular response to chemokine	GO:1990869	0.000455374	3.34163	97	804	15	18123	ACKR1,CCL23,CCL5,CMKLR1,CX3CR1,CXCL3,CXCR2,DUSP1,EDN1,LOX,PADI2,PF4,PPBP,SLIT2,WNK1
GO:BP	organic acid biosynthetic process	GO:0016053	0.000459341	3.33786	326	804	32	18123	ACACB,ACADL,ALDH1A3,ALOX15B,ALOX5,ALOX5AP,ATP2B4,CAD,CD74,CDO1,CES1,CYP4F11,EDN1,ELOVL2,FASN,FGFR4,GLS,GLS2,HSD17B12,HSD17B4,LPL,NR1D1,OSBPL1A,PAH,PCCB,PDK4,PLA2G1B,PLA2G5,PTGIS,QKI,SCD,TRIB3
GO:BP	smooth muscle contraction	GO:0006939	0.000476902	3.32157	109	804	16	18123	ACTA2,ATP2B4,CALCRL,CAV1,CTTN,EDN1,EDNRB,GPER1,MYH11,MYLK,P2RX1,ROCK1,SCNN1B,SPX,TBX2,TBX3
GO:BP	heart valve morphogenesis	GO:0003179	0.000478425	3.32019	55	804	11	18123	ADAMTS9,DCHS1,ELN,GJA5,HEYL,ROCK1,SLIT2,SMAD6,TBX5,TGFBR2,TIE1
GO:BP	regulation of macromolecule metabolic process	GO:0060255	0.000481073	3.31779	6622	804	349	18123	A2M,ABLIM3,ACACB,ACKR1,ACTA2,ACTN2,ACVRL1,ADAM8,ADARB1,ADIRF,ADTRP,AFF4,AGAP2,AGER,AGRN,AGTR1,AHNAK,AKAP12,AKAP13,ALOX15B,ALOX5,ANKRD1,ANP32A,ANXA2,APBB2,AQP1,ARC,ARRB1,ASCL1,ASCL2,ATF3,ATP2B4,BDNF,BTG2,C5AR1,CAB39L,CALM1,CALM2,CAMK2N1,CAMP,CAPN3,CAT,CAV1,CBY1,CC2D1A,CCL5,CCND2,CCNJ,CCNK,CD4,CD44,CD58,CD74,CDH5,CDK17,CEBPD,CGA,CLDN4,CLDN5,CLEC3B,CLEC7A,CMKLR1,COL4A3,CPB2,CREM,CSF1,CSF2,CSF3,CSPG4…
GO:BP	regulation of nitrogen compound metabolic process	GO:0051171	0.000485958	3.3134	5886	804	315	18123	A2M,ABCA3,ABLIM3,ACTA2,ACTN2,ACVRL1,ADAM8,ADARB1,ADIRF,ADTRP,AGAP2,AGER,AGRN,AGTR1,AHNAK,AKAP13,ANKRD1,ANP32A,ANXA2,APBB2,AQP1,ARRB1,ASCL1,ASCL2,ATF3,ATP2B4,BDNF,BTG2,C5AR1,CAB39L,CALM1,CALM2,CAMK2N1,CAMP,CAPN3,CAT,CAV1,CBY1,CC2D1A,CCL5,CCND2,CCNJ,CCNK,CD4,CD44,CD74,CDH5,CDK17,CEBPD,CGA,CLDN4,CLEC3B,CLEC7A,CMKLR1,COL4A3,CPB2,CREM,CSF1,CSF2,CSF3,CSPG4,CTDSPL,CX3CR1,DAB2,DACH1,DAPK1,DDA1,DDAH1,DICE…
GO:BP	cellular component assembly	GO:0022607	0.000485958	3.3134	3104	804	182	18123	ABCA3,ABLIM3,ACACB,ACTN2,ACVRL1,ADPRH,AGRN,AKAP13,ALDH1A3,ALOX5AP,ANKRD1,ANXA2,AQP4,ARC,ARHGAP6,ARHGEF10,ARHGEF15,ARHGEF26,ARPC4,ARPC4-TTLL3,ARRB1,BBS1,BDNF,BMP1,CAPN3,CAPZA2,CASQ2,CAV1,CBY1,CD74,CDH19,CDH5,CEP41,CLDN18,CLDN4,CLDN5,CLEC7A,CORO2B,COTL1,COX7A1,CSF2,CSF3,CSPG4,CTTN,DCHS1,DDX28,DIAPH3,DICER1,DLC1,DNAI1,DYNC2H1,DYNC2LI1,EDN1,ELN,EML2,EMP1,EMP3,EPHA7,ESPN,FAF1,FAM107A,FAS,FBLN5,GAS7,GJ…
GO:BP	regulation of organelle organization	GO:0033043	0.000516152	3.28722	1228	804	85	18123	ACAA2,ACTN2,ADPRH,AKAP13,ANXA2,ARHGAP6,ARHGEF10,ARHGEF15,ARPC4,ARPC4-TTLL3,ARRB1,BICD2,CALCOCO2,CAPZA2,CDH5,CORO2B,COTL1,CSF2,CSF3,CTTN,DLC1,DUSP1,DYNC2LI1,EDN1,ELN,EML2,FAM107A,FYCO1,GPER1,GPM6B,HUWE1,KANK3,KCTD17,L3MBTL1,LILRB2,LIMCH1,LMOD1,LRP1,MAPK8,MAPRE2,MYOC,NTRK3,OGT,PAK2,PDGFRA,PHF1,PHLDB1,PLA2G5,PLK4,PLXNA3,PPARGC1A,PPM1F,PPP3CC,PRKCE,PTGER4,PTPRS,RAC3,RDX,RHOB,RNF40,ROCK1,RPS6KA2,RUVBL…
GO:BP	connective tissue development	GO:0061448	0.000517307	3.28625	255	804	27	18123	ACAT1,ACTA2,ACVRL1,BMP1,CD44,CSF1,EDN1,EFEMP1,EVC,FGF18,FGF2,GLI3,GPR4,HMGA2,HYAL1,ITGB8,LOC100506403,LOX,LOXL2,PPARGC1A,RUNX2,SLC39A14,SPG20,TGFBR2,THRA,ZBTB16,ZEB1
GO:BP	regulation of leukocyte chemotaxis	GO:0002688	0.000525701	3.27926	122	804	17	18123	C5AR1,CCL5,CD74,CMKLR1,CSF1,CXCR2,DAPK2,DUSP1,EDN1,FPR2,GPSM3,IL6,PADI2,SLIT2,THBS1,TNFSF14,WNK1
GO:BP	neutrophil migration	GO:1990266	0.000525701	3.27926	122	804	17	18123	ADAM8,C5AR1,CCL23,CCL5,CD74,CXCL3,CXCR2,DAPK2,EDN1,FCER1G,PECAM1,PF4,PLA2G1B,PPBP,S100A12,S100A8,SLIT2
GO:BP	response to biotic stimulus	GO:0009607	0.000540188	3.26746	1639	804	107	18123	A2M,ACTA2,ADAM8,ADARB1,AGER,AKAP12,ALPL,ANKRD1,AQP1,AQP4,C2,C5AR1,C8B,CALCOCO2,CAMP,CAPZA2,CAV1,CCL23,CCL5,CD4,CD44,CD58,CD74,CFD,CFP,CLEC7A,COTL1,CSF1,CSF2,CSF3,CX3CR1,CXCL3,DACH1,DAPK1,DLEC1,EDN1,EDNRB,FABP4,FBXO9,FCER1G,FCN1,FCN3,FGFR2,FOSL1,FPR2,GNLY,GPC3,GPER1,GPM6A,HMGA2,HSF1,HYAL1,IL6,IRF6,ITGB8,JUND,KLF4,KLRD1,LGR4,LILRA2,LILRB2,MAOB,MAPK8,MARCO,MASP1,MFAP4,NCAM1,NR1D1,NR4A1,PAK2,PF4,PGC,…
GO:BP	multicellular organismal signaling	GO:0035637	0.000545318	3.26335	200	804	23	18123	ATP1B3,ATP2B4,CACNA1D,CACNA2D2,CALM1,CALM2,CASQ2,CAV1,DMPK,FXYD1,GJA5,GPER1,KCNJ12,KCNJ5,KCNK3,NPR1,NTRK2,P2RX1,SCN1A,SCN7A,SLC4A3,SLC9A1,TBX5
GO:BP	hydrogen peroxide metabolic process	GO:0042743	0.00055748	3.25377	56	804	11	18123	ACOX1,CAT,DUOX1,GPX3,HBA1,HBA2,HBB,HBG1,HBG2,MAOB,SNCA
GO:BP	temperature homeostasis	GO:0001659	0.000582167	3.23495	174	804	21	18123	ACADL,CAV1,CMKLR1,EDNRB,EPAS1,FABP4,FH,FOXO1,HSF1,LAMA4,LEPR,LGR4,NOVA2,NR1D1,OGT,PLCL2,PPARGC1A,SCD,THRA,TRPV2,ZBTB7B
GO:BP	central nervous system development	GO:0007417	0.000589492	3.22952	1052	804	75	18123	ACAT1,ADARB1,AGER,AKT3,ALDH1A3,AQP1,ASCL1,ASPA,ATP2B4,BTG2,C5AR1,CALM1,CALM2,CX3CR1,CXCR2,DLC1,DYNC2H1,EPHA7,ERBB2,FGF2,FGFR2,FPR2,FZD4,GLI3,IL6,ITGB1,JRKL,KCNAB1,KCNK3,KIF1A,LAMC3,LEF1,LHX6,LRP1,MAOB,MBP,NAV2,NDRG2,NDRG4,NPAS2,NR1D1,NRG1,NRGN,NTRK2,NTRK3,PADI2,PCDH9,PHLPP2,PLXNA3,PPARGC1A,PPP3CC,PTPRS,RAC3,S100A8,S100B,SEMA3F,SEMA5A,SHANK2,SLC1A1,SLC6A4,SLIT2,SOX13,SSTR1,SYNJ2,TACC1,TACC2,TAL1,T…
GO:BP	leukocyte cell-cell adhesion	GO:0007159	0.000607013	3.2168	377	804	35	18123	ADAM8,ADTRP,AGER,ALOX5,CAV1,CCL5,CD4,CD44,CD74,CX3CR1,ERBB2,GLI3,IL6,ITGB1,KLF4,LEF1,LILRB2,LILRB4,LOC100506403,OLR1,PAK2,PECAM1,ROCK1,S100A8,SCGB1A1,SELPLG,SFTPD,SOX13,SPN,TBX21,TGFBR2,TNFSF14,WNK1,ZBTB16,ZBTB7B
GO:BP	neuron projection morphogenesis	GO:0048812	0.000631669	3.19951	670	804	53	18123	ADARB1,ARC,B3GNT2,BDNF,CTTN,DICER1,EPHA7,ERBB2,FGFR2,FZD4,GAB1,GAS7,GFRA3,GLI3,GPM6A,ITGB1,KIF1A,KLK8,LAMA2,LAMA3,LLGL1,LRP1,MACF1,MAPK8IP2,NCAM1,NEK3,NRXN3,NTRK2,PAK2,PALLD,PLXNA3,PTK7,PTPRO,PTPRS,RAP2A,ROCK1,S100B,SEMA3B,SEMA3F,SEMA3G,SEMA5A,SEMA6A,SHANK2,SLIT2,SPG20,SPTAN1,SPTBN1,TAOK2,TIAM1,TIAM2,TRPV2,VCL,ZNF365
GO:BP	cell part morphogenesis	GO:0032990	0.000657259	3.18226	705	804	55	18123	ADARB1,ARC,B3GNT2,BDNF,CD44,CTTN,DICER1,EPHA7,ERBB2,FGFR2,FZD4,GAB1,GAS7,GFRA3,GLI3,GPM6A,ITGB1,KIF1A,KLK8,LAMA2,LAMA3,LLGL1,LRP1,MACF1,MAPK8IP2,NCAM1,NEK3,NRXN3,NTRK2,PAK2,PALLD,PLXNA3,PTK7,PTPRO,PTPRS,RAP2A,ROCK1,S100B,SEMA3B,SEMA3F,SEMA3G,SEMA5A,SEMA6A,SHANK2,SLIT2,SNX1,SPG20,SPTAN1,SPTBN1,TAOK2,TIAM1,TIAM2,TRPV2,VCL,ZNF365
GO:BP	epithelial fluid transport	GO:0042045	0.000666892	3.17594	10	804	5	18123	AQP1,CSF2,EDN1,EDNRB,SCNN1B
GO:BP	inorganic ion import across plasma membrane	GO:0099587	0.000704404	3.15218	101	804	15	18123	ATP1B3,ATP2B4,KCNJ12,KCNJ15,KCNJ18,KCNJ5,P2RX1,RAMP3,SLC12A4,SLC12A9,SLC24A2,SLC39A14,SLC9A1,TRPV2,WNK1
GO:BP	inorganic cation import across plasma membrane	GO:0098659	0.000704404	3.15218	101	804	15	18123	ATP1B3,ATP2B4,KCNJ12,KCNJ15,KCNJ18,KCNJ5,P2RX1,RAMP3,SLC12A4,SLC12A9,SLC24A2,SLC39A14,SLC9A1,TRPV2,WNK1
GO:BP	positive regulation of leukocyte migration	GO:0002687	0.000739447	3.13109	138	804	18	18123	ADAM8,AGER,C5AR1,CCL5,CD74,CMKLR1,CSF1,CX3CR1,CXCR2,DAPK2,EDN1,FPR2,GPSM3,IL6,SPN,THBS1,TNFSF14,WNK1
GO:BP	long-term synaptic potentiation	GO:0060291	0.000747049	3.12665	90	804	14	18123	AGER,ARC,CX3CR1,FAM107A,LILRB2,MME,NRGN,NTRK2,S100B,SHANK2,SLC1A1,SLC24A2,SNCA,VAMP2
GO:BP	epithelial cell proliferation	GO:0050673	0.000747396	3.12645	460	804	40	18123	ACVRL1,AGAP2,AGTR1,AKT3,ALOX5,B4GALT1,C5AR1,CAV1,COL4A3,CPB2,EDNRB,EGFL7,ERBB2,FGF2,FGF7,FGFR1,FGFR2,FLT1,GPC3,HYAL1,IFT57,IL6,IRF6,KLF9,KLK8,KRT4,LGR4,LIMS2,LOXL2,NOX5,NR1D1,NR4A1,PBLD,SEMA5A,TEK,TGFA,THBS1,TIE1,VASH1,WFDC1
GO:BP	positive regulation of calcium ion transport	GO:0051928	0.000772339	3.11219	126	804	17	18123	CACNA1D,CALM1,CALM2,CAPN3,CAV1,CCL5,GPER1,LILRA2,MYLK,P2RX1,PLA2G1B,PLCG2,RAMP3,SLC9A1,SNCA,TRPV2,WFS1
GO:BP	sprouting angiogenesis	GO:0002040	0.000779199	3.10835	205	804	23	18123	ACVRL1,ADAMTS9,ADTRP,AGTR1,AKT3,ALOX5,FGF2,ITGB1,KLF2,KLF4,LEF1,LOXL2,MEOX2,MMRN2,NR4A1,PIK3R3,RAMP2,SEMA5A,SEMA6A,SLIT2,TEK,THBS1,TJP1
GO:BP	regulation of systemic arterial blood pressure	GO:0003073	0.000779199	3.10835	102	804	15	18123	AGTR1,CAMK2N1,CES1,CORO2B,DDAH1,EDN1,GJA5,MME,NAV2,NCALD,PTPRO,RPS6KA2,SPX,TPM1,WNK1
GO:BP	neutrophil chemotaxis	GO:0030593	0.000779199	3.10835	102	804	15	18123	C5AR1,CCL23,CCL5,CD74,CXCL3,CXCR2,DAPK2,EDN1,FCER1G,PF4,PLA2G1B,PPBP,S100A12,S100A8,SLIT2
GO:BP	gas transport	GO:0015669	0.000793431	3.10049	23	804	7	18123	AQP1,AQP6,HBA1,HBA2,HBB,HBG1,HBG2
GO:BP	kidney epithelium development	GO:0072073	0.00079931	3.09728	139	804	18	18123	ACAT1,CAT,CXCR2,DCHS1,EPHA7,FGF2,FGFR2,GLI3,GPC3,HEYL,KANK2,KLHL3,LGR4,PECAM1,PTPRO,SLIT2,SMAD6,TCF21
GO:BP	cardiac muscle tissue development	GO:0048738	0.00088825	3.05146	235	804	25	18123	ACTN2,ADAMTS9,AKAP13,ANKRD1,CBY1,EDN1,FGF2,FGFR2,GJA5,ITGB1,LOC100506403,NDRG4,NEBL,NRG1,PDGFRA,SGCD,SGCG,SLC9A1,TBX2,TBX3,TBX5,TGFBR2,TNNC1,TPM1,TTN
GO:BP	actin polymerization or depolymerization	GO:0008154	0.000896435	3.04748	221	804	24	18123	ACTN2,ARHGAP6,ARPC4,ARPC4-TTLL3,CAPZA2,COTL1,CSF3,CTTN,DIAPH3,ELN,FAM107A,GAS7,KANK3,LMOD1,PRKCE,RDX,SEMA5A,SLIT2,SPTAN1,SPTBN1,TMOD1,TRIOBP,TWF1,WAS
GO:BP	cell growth	GO:0016049	0.000914459	3.03884	497	804	42	18123	ACSL4,ACVRL1,AGTR1,AKAP13,APBB2,BDNF,CTTN,EDN1,EPHA7,ERBB2,FAM107A,FBLN5,FHL1,HBEGF,HYAL1,ITGB1,LRP1,LTBP4,MACF1,NPR1,NRG1,PLXNA3,PTPRJ,PTPRS,S100A8,SEMA3B,SEMA3F,SEMA3G,SEMA5A,SEMA6A,SLC44A4,SLC9A1,SLIT2,SOCS2,SOX17,SPG20,TAOK2,TGFBR2,TIAM1,TRPV2,VCL,WFDC1
GO:BP	muscle cell proliferation	GO:0033002	0.000922926	3.03483	250	804	26	18123	ADAMTS1,CALCRL,CCL5,EDN1,ELN,FGF2,FGFR2,GPER1,HBEGF,IL6,KLF4,LOC100506403,MIR124-1,NDRG2,NDRG4,NPR1,NRG1,OGN,PPARGC1A,PTGIR,SF1,TBX2,TBX5,TGFBR2,THBS1,TPM1
GO:BP	regulation of cell-matrix adhesion	GO:0001952	0.000924195	3.03424	128	804	17	18123	ACVRL1,ARHGAP6,CSF1,DLC1,FAM107A,GPM6B,LIMCH1,LRP1,MACF1,MYOC,PPM1F,PTPRJ,ROCK1,SLC9A1,TEK,THBS1,VCL
GO:BP	actin filament polymerization	GO:0030041	0.000943707	3.02516	194	804	22	18123	ARHGAP6,ARPC4,ARPC4-TTLL3,CAPZA2,COTL1,CSF3,CTTN,DIAPH3,ELN,FAM107A,GAS7,KANK3,LMOD1,PRKCE,RDX,SLIT2,SPTAN1,SPTBN1,TMOD1,TRIOBP,TWF1,WAS
GO:BP	peripheral nervous system development	GO:0007422	0.000967508	3.01435	81	804	13	18123	ARHGEF10,BDNF,DICER1,EDNRB,ERBB2,GFRA3,LAMA2,LOC100506403,MYOC,NRG1,NTRK2,PMP22,PRX
GO:BP	regulation of primary metabolic process	GO:0080090	0.00100355	2.99846	6071	804	321	18123	A2M,ABCA3,ABLIM3,ACACB,ACADL,ACTA2,ACTN2,ACVRL1,ADAM8,ADARB1,ADIRF,ADTRP,AGAP2,AGER,AGRN,AGTR1,AHNAK,AKAP13,ANKRD1,ANP32A,ANXA2,APBB2,AQP1,ARRB1,ASCL1,ASCL2,ATF3,ATP2B4,BDNF,BTG2,C5AR1,CAB39L,CALM1,CALM2,CAMK2N1,CAMP,CAPN3,CAT,CAV1,CBY1,CC2D1A,CCL5,CCND2,CCNJ,CCNK,CD4,CD44,CD74,CDH5,CDK17,CEBPD,CES1,CGA,CLDN4,CLEC3B,CLEC7A,CMKLR1,COL4A3,CPB2,CREM,CSF1,CSF2,CSF3,CSPG4,CTDSPL,CX3CR1,DAB2,DACH1,DAPK…
GO:BP	regulation of protein serine/threonine kinase activity	GO:0071900	0.00103389	2.98552	500	804	42	18123	ADAM8,AGER,AKAP13,ARRB1,ATP2B4,C5AR1,CAB39L,CALM1,CALM2,CAV1,CCND2,CCNJ,CCNK,CD74,CSPG4,DUSP1,EDN1,ERBB2,FGF18,FGF2,FGFR1,FLT1,FPR1,FZD4,GADD45B,HMGA2,MAP3K11,MAPK8IP3,NRG1,NTRK3,PLA2G1B,PTPN1,PTPRJ,RASIP1,S100A12,SNCA,SPRED2,TAOK2,TGFA,THBS1,TIAM1,TRIB3
GO:BP	cardiac conduction	GO:0061337	0.0010384	2.98364	142	804	18	18123	ATP1B3,ATP2B4,CACNA1D,CACNA2D2,CALM1,CALM2,CASQ2,CAV1,DMPK,FXYD1,GJA5,KCNJ12,KCNJ5,KCNK3,NPR1,SLC4A3,SLC9A1,TBX5
GO:BP	positive regulation of phosphatidylinositol 3-kinase signaling	GO:0014068	0.00103847	2.98361	93	804	14	18123	AGAP2,CAT,CCL5,CSF3,FGF2,FGFR1,FLT1,GAB1,GPER1,MYOC,NTRK2,NTRK3,PDGFRA,TEK
GO:BP	organonitrogen compound metabolic process	GO:1901564	0.00106231	2.97375	6904	804	359	18123	A2M,ABCA3,ABCA8,ACACB,ACADL,ACAT1,ACSL4,ACVRL1,ADAM8,ADAMTS1,ADAMTS8,ADAMTS9,ADAMTSL3,ADAMTSL4,ADARB1,ADCK2,ADPRH,ADSS,ADTRP,AGAP2,AGER,AGK,AGRN,AGTR1,AK1,AKAP13,AKT3,ANXA2,AQP1,ARPC4-TTLL3,ARRB1,ASPA,ATF3,ATP2B4,B3GALNT1,B3GNT2,B4GALT1,BDNF,BLVRA,BMP1,BTG2,C2,C5AR1,CAB39L,CAD,CALM1,CALM2,CAMK2N1,CAMP,CAPN3,CAT,CAV1,CCL5,CCND2,CCNJ,CCNK,CD4,CD44,CD74,CDH5,CDK17,CDO1,CEP41,CES1,CETP,CFD,CGA,CHRDL1…
GO:BP	negative regulation of cytoskeleton organization	GO:0051494	0.00110199	2.95782	169	804	20	18123	ARHGAP6,CAPZA2,CDH5,CORO2B,DLC1,EML2,KANK3,LMOD1,MYOC,PAK2,RDX,SLIT2,SNCA,SPTAN1,SPTBN1,TJP1,TMOD1,TRIOBP,TWF1,WAS
GO:BP	regulation of endopeptidase activity	GO:0052548	0.00110405	2.95701	437	804	38	18123	A2M,AGER,ANXA2,AQP1,ARRB1,CD44,CLEC7A,COL4A3,DAPK1,DLC1,EPHA7,FAS,GPER1,HIP1,HSF1,IFT57,ITIH4,KHDC1L,KLF4,LAMP3,MBP,NR4A1,P2RX1,PAK2,PERP,PPM1F,ROCK1,S100A8,SLC1A1,SNCA,SPOCK2,TFPI,THBS1,TIMP3,TNFSF14,TRADD,UBE2O,WFDC1
GO:BP	elastic fiber assembly	GO:0048251	0.00110705	2.95583	11	804	5	18123	FBLN5,LOX,LTBP4,MFAP4,MYH11
GO:BP	cellular homeostasis	GO:0019725	0.0011523	2.93843	986	804	70	18123	AGER,AGTR1,AQP1,AQP4,ATP1B3,ATP2B4,C2CD2L,C5AR1,CALM1,CALM2,CAMK2N1,CAPN3,CASQ2,CAV1,CCL23,CCL5,CD52,CDH5,CHERP,CMKLR1,CPB2,CX3CR1,CXCR2,DMPK,DSCC1,EDN1,EDNRB,FGF2,FOXA2,FOXO1,FPR1,FPR2,GPER1,GPR4,GRIA1,HK3,IL6,KCNK3,KCTD17,LOX,LPAR6,LRP1,MT1M,NOX5,NR1D1,P2RX1,PDGFRA,PLA2G1B,PLCG2,POLG,PPARGC1A,PRKCE,PTGER4,PTGIR,RAMP3,S100A8,SLC11A1,SLC12A4,SLC12A9,SLC1A1,SLC22A17,SLC24A2,SLC39A14,SLC4A3,SLC9A1,…
GO:BP	receptor internalization	GO:0031623	0.0011523	2.93843	118	804	16	18123	ARC,ARRB1,CALCRL,CAV1,CXCR2,FCER1G,GRIA1,ITGB1,LILRB4,LRP1,NRG1,PLCG2,RAMP2,RAMP3,SNCA,SNX1
GO:BP	negative regulation of growth	GO:0045926	0.00116652	2.93311	254	804	26	18123	ACVRL1,ALOX15B,APBB2,CGA,EPHA7,FHL1,GPC3,HYAL1,MT1M,NPR1,PLXNA3,PTPRJ,PTPRS,SEMA3B,SEMA3F,SEMA3G,SEMA5A,SEMA6A,SLC6A4,SLIT2,SOCS2,SOX17,SPG20,TBX5,TGFBR2,WFDC1
GO:BP	cellular response to organonitrogen compound	GO:0071417	0.00118339	2.92687	671	804	52	18123	ACTN2,AGER,AGTR1,AKAP7,AQP1,ATP2B4,CAMP,CASQ2,CAV1,DNAI1,EDN1,EIF4EBP2,FOXO1,FPR2,GAB1,GPD1,GPER1,HSF1,KL,KLF11,KLF2,KLF4,LEPROT,LPL,LRP1,MAX,NR4A1,NTRK2,OGT,PDGFRA,PDK4,PIK3R3,PLA2G1B,PPARGC1A,PTPN1,PTPRE,ROCK1,SIK2,SLC1A1,SLC39A14,SLC6A4,SLC9A1,SLIT2,SNCA,SOCS2,SOCS3,SORBS1,TRIB3,VAMP2,VIM,ZBTB7B,ZEB1
GO:BP	regulation of granulocyte chemotaxis	GO:0071622	0.00119108	2.92406	51	804	10	18123	C5AR1,CCL5,CD74,CMKLR1,CSF1,CXCR2,DAPK2,EDN1,SLIT2,THBS1
GO:BP	regulation of cell size	GO:0008361	0.00121393	2.91581	184	804	21	18123	AKT3,AQP1,AQP4,BDNF,CTTN,EDN1,EPHA7,LRP1,MACF1,PLXNA3,PTPRS,RDX,SEMA3B,SEMA3F,SEMA3G,SEMA5A,SEMA6A,SLC12A4,SLC12A9,SPG20,TRPV2
GO:BP	endothelium development	GO:0003158	0.00121393	2.91581	144	804	18	18123	ACVRL1,ARHGEF26,CDH5,CLDN5,FASN,GJA5,NRG1,PECAM1,PTPRS,RDX,RHOB,ROCK1,SOX17,TIE1,TJP1,TMEM100,VCL,ZEB1
GO:BP	negative regulation of protein polymerization	GO:0032272	0.00121393	2.91581	83	804	13	18123	CAPZA2,CDH5,EML2,KANK3,LMOD1,RDX,SLIT2,SNCA,SPTAN1,SPTBN1,TMOD1,TRIOBP,TWF1
GO:BP	potassium ion transport	GO:0006813	0.00122868	2.91056	255	804	26	18123	ACTN2,AKAP7,AQP1,ATP1B3,CACNA1D,CASQ2,CAV1,DPP6,FHL1,FXYD1,GJA5,ITGB1,KCNAB1,KCNJ12,KCNJ15,KCNJ18,KCNJ5,KCNK3,KCNMB1,KCNN3,SLC12A4,SLC12A9,SLC24A2,SLC9A1,VAMP2,WNK1
GO:BP	regulation of leukocyte migration	GO:0002685	0.00123004	2.91008	212	804	23	18123	ADAM8,ADTRP,AGER,C5AR1,CCL5,CD74,CMKLR1,CSF1,CX3CR1,CXCR2,DAPK2,DUSP1,EDN1,FPR2,GPSM3,IL6,PADI2,PTGER4,SLIT2,SPN,THBS1,TNFSF14,WNK1
GO:BP	inorganic cation transmembrane transport	GO:0098662	0.00127091	2.89588	812	804	60	18123	ACTN2,AHNAK,AKAP7,ANXA2,AQP1,ATP1B3,ATP2B4,CACNA1D,CACNA2D2,CALM1,CALM2,CAPN3,CASQ2,CAV1,CHERP,CLCN4,COX4I1,COX6A1,COX7A1,DPP6,FGF2,FHL1,FXYD1,GPER1,GPM6A,ITGB1,KCNAB1,KCNJ12,KCNJ15,KCNJ18,KCNJ5,KCNK3,KCNMB1,KCNN3,MRS2,NIPAL3,NOX5,ORAI2,P2RX1,PLCG2,PRKCE,RAMP3,SCN1A,SCN7A,SCNN1B,SLC11A1,SLC12A4,SLC12A9,SLC1A1,SLC24A2,SLC25A37,SLC25A4,SLC39A14,SLC6A4,SLC9A1,SNCA,STOM,TRPV2,VAMP2,WNK1
GO:BP	positive regulation of leukocyte chemotaxis	GO:0002690	0.00127103	2.89585	95	804	14	18123	C5AR1,CCL5,CD74,CMKLR1,CSF1,CXCR2,DAPK2,EDN1,FPR2,GPSM3,IL6,THBS1,TNFSF14,WNK1
GO:BP	fluid transport	GO:0042044	0.00128295	2.89179	33	804	8	18123	AQP1,AQP4,AQP6,CSF2,EDN1,EDNRB,SCNN1B,SLC14A1
GO:BP	regulation of platelet-derived growth factor receptor signaling pathway	GO:0010640	0.00134264	2.87204	25	804	7	18123	HIP1,LOX,LRP1,NDRG4,PTGIR,PTPRJ,SNCA
GO:BP	cell morphogenesis involved in neuron differentiation	GO:0048667	0.00134647	2.8708	607	804	48	18123	ADARB1,ARC,B3GNT2,BDNF,CDHR1,CTTN,EPHA7,ERBB2,FGFR2,GAB1,GFRA3,GLI3,ITGB1,KIF1A,LAMA2,LAMA3,LLGL1,LRP1,MACF1,MAPK8IP2,NCAM1,NRXN3,NTRK2,PAK2,PALLD,PLXNA3,PTK7,PTPRO,PTPRS,RAP2A,S100B,SEMA3B,SEMA3F,SEMA3G,SEMA5A,SEMA6A,SHANK2,SLIT2,SPG20,SPTAN1,SPTBN1,TAOK2,TIAM1,TIAM2,TRIOBP,TRPV2,VCL,ZNF365
GO:BP	regulation of cell growth	GO:0001558	0.00135439	2.86826	426	804	37	18123	ACSL4,ACVRL1,AGTR1,APBB2,BDNF,CTTN,EDN1,EPHA7,ERBB2,FAM107A,FBLN5,FHL1,HBEGF,HYAL1,LRP1,LTBP4,MACF1,NPR1,NRG1,PLXNA3,PTPRJ,PTPRS,S100A8,SEMA3B,SEMA3F,SEMA3G,SEMA5A,SEMA6A,SLC44A4,SLC9A1,SLIT2,SOCS2,SOX17,SPG20,TAOK2,TRPV2,WFDC1
GO:BP	axon development	GO:0061564	0.00137206	2.86263	524	804	43	18123	ADARB1,B3GNT2,BDNF,CTTN,EPHA7,ERBB2,FGFR2,GAB1,GFRA3,GLI3,ITGB1,KLF4,KLK8,LAMA2,LAMA3,LLGL1,LRP1,MACF1,MAPK8IP3,NCAM1,NRXN3,NTRK2,PAK2,PALLD,PLXNA3,PTK7,PTPRO,PTPRS,S100B,SEMA3B,SEMA3F,SEMA3G,SEMA5A,SEMA6A,SLIT2,SPG20,SPTAN1,SPTBN1,TAOK2,TIAM1,TIAM2,TRPV2,VCL
GO:BP	tissue homeostasis	GO:0001894	0.00139329	2.85596	272	804	27	18123	ABCA3,ADAM8,AKT3,BBS1,CDH5,CDHR1,CLDN18,CLDN5,CSF1,EPAS1,FH,IL20RA,IL6,ITGB1,LAMA2,LDB2,MBP,NCDN,PBLD,PDK4,PECAM1,RAC3,SFTPD,SLC1A1,TJP1,TUB,VCL
GO:BP	regulation of response to stress	GO:0080134	0.00140778	2.85147	1626	804	104	18123	A2M,ADAM8,ADTRP,AGER,AGTR1,AKT3,ALOX5,ALOX5AP,ANKRD1,ANXA2,ATF3,ATP2B4,CALCRL,CAV1,CCL5,CD44,CD74,CDH5,CGA,CLDN4,CLEC7A,CORO2B,CPB2,DDAH1,DNASE1,DNASE1L3,DUOX1,DUSP1,EDN1,EDNRB,EYA4,FABP4,FAS,FBLN5,FCER1G,FCN1,FGF2,FOXA2,FOXF1,FOXO1,FPR2,GADD45B,GPER1,GPR4,GPSM3,HBEGF,HMGA2,HSF1,IL6,ITGB1,KLF4,KLK8,KLRD1,LILRA2,LPL,LRP1,MAP3K11,MAPK8IP2,MAPK8IP3,MIR124-1,MYLK,NPAS2,NR1D1,NSMCE4A,NUP88,PAK2,PDGFRA…
GO:BP	skeletal system development	GO:0001501	0.0014545	2.83729	509	804	42	18123	ACVRL1,AKAP13,ALPL,ANXA2,BMP1,CD44,CLDN18,CMKLR1,DCHS1,EDN1,EFEMP1,EVC,FGF18,FGF2,FGFR1,FGFR2,FLI1,GDF10,GLI3,HMGA2,HYAL1,ITGB8,LOC100506403,LOX,LOXL2,MYOC,PAPSS2,PDGFRA,PTGER4,RPL13,RUNX2,SLC38A10,SLC39A14,TAL1,TBX3,TBX4,TEK,TGFBR2,THRA,WDR19,ZBTB16,ZEB1
GO:BP	negative regulation of supramolecular fiber organization	GO:1902904	0.0014545	2.83729	173	804	20	18123	ARHGAP6,CAPZA2,CDH5,CORO2B,DLC1,EML2,KANK3,LMOD1,MYOC,PAK2,RDX,SLIT2,SNCA,SPTAN1,SPTBN1,TJP1,TMOD1,TRIOBP,TWF1,WAS
GO:BP	nitric oxide transport	GO:0030185	0.00146159	2.83517	3	804	3	18123	AQP1,EDN1,HBB
GO:BP	negative regulation of cell-substrate junction organization	GO:0150118	0.00146495	2.83418	18	804	6	18123	ACVRL1,ARHGAP6,DLC1,FAM107A,LRP1,THBS1
GO:BP	negative regulation of focal adhesion assembly	GO:0051895	0.00146495	2.83418	18	804	6	18123	ACVRL1,ARHGAP6,DLC1,FAM107A,LRP1,THBS1
GO:BP	regulation of cell communication by electrical coupling	GO:0010649	0.00146495	2.83418	18	804	6	18123	CALM1,CALM2,CASQ2,CAV1,GJA5,TBX5
GO:BP	positive regulation of protein binding	GO:0032092	0.00149745	2.82465	85	804	13	18123	ANXA2,BDNF,CAV1,CLDN5,CSF3,HSF1,LRP1,MFNG,PLCL2,RAMP2,SPON1,TIAM1,TRIB3
GO:BP	regulation of potassium ion transport	GO:0043266	0.00152177	2.81765	134	804	17	18123	ACTN2,AKAP7,ATP1B3,CACNA1D,CASQ2,CAV1,DPP6,FHL1,ITGB1,KCNAB1,KCNJ12,KCNJ15,KCNJ5,KCNMB1,KCNN3,VAMP2,WNK1
GO:BP	positive regulation of cold-induced thermogenesis	GO:0120162	0.00154658	2.81063	97	804	14	18123	ACADL,CAV1,CMKLR1,EPAS1,FABP4,FH,HSF1,LEPR,OGT,PPARGC1A,SCD,THRA,TRPV2,ZBTB7B
GO:BP	positive regulation of cation transmembrane transport	GO:1904064	0.00154911	2.80992	174	804	20	18123	ACTN2,AKAP7,ARC,ATP1B3,CALM1,CALM2,CAPN3,FXYD1,GPER1,KCNJ12,KCNJ15,KCNJ5,KCNMB1,KCNN3,P2RX1,PLCG2,RAMP3,SLC9A1,SNCA,WNK1
GO:BP	negative regulation of cell junction assembly	GO:1901889	0.00155364	2.80865	34	804	8	18123	ACVRL1,ARHGAP6,DLC1,EPHA7,FAM107A,LRP1,ROCK1,THBS1
GO:BP	mesenchyme morphogenesis	GO:0072132	0.0015834	2.80041	53	804	10	18123	ACTA2,ACVRL1,DCHS1,FOXF1,HEYL,LEF1,TBX2,TBX3,TGFBR2,TMEM100
GO:BP	axonogenesis	GO:0007409	0.00160804	2.7937	479	804	40	18123	ADARB1,B3GNT2,BDNF,CTTN,EPHA7,ERBB2,FGFR2,GAB1,GFRA3,GLI3,ITGB1,LAMA2,LAMA3,LLGL1,LRP1,MACF1,NCAM1,NRXN3,NTRK2,PAK2,PALLD,PLXNA3,PTK7,PTPRO,PTPRS,S100B,SEMA3B,SEMA3F,SEMA3G,SEMA5A,SEMA6A,SLIT2,SPG20,SPTAN1,SPTBN1,TAOK2,TIAM1,TIAM2,TRPV2,VCL
GO:BP	potassium ion transmembrane transport	GO:0071805	0.00162973	2.78789	231	804	24	18123	ACTN2,AKAP7,AQP1,ATP1B3,CACNA1D,CASQ2,CAV1,DPP6,FHL1,ITGB1,KCNAB1,KCNJ12,KCNJ15,KCNJ18,KCNJ5,KCNK3,KCNMB1,KCNN3,SLC12A4,SLC12A9,SLC24A2,SLC9A1,VAMP2,WNK1
GO:BP	positive regulation of proteolysis	GO:0045862	0.00164573	2.78364	383	804	34	18123	ADAM8,AGER,ARRB1,CAPN3,CAV1,CLDN4,CLEC3B,CLEC7A,COL4A3,DAB2,DAPK1,DDA1,DLC1,FAS,FBLN1,FGFR4,GPER1,HIP1,HSF1,IFT57,KHDC1L,MBP,OGT,P2RX1,PCOLCE2,PERP,PPM1F,RNF40,S100A8,SLC1A1,SNCA,SPON1,TRADD,TRIB3
GO:BP	positive regulation of cellular component biogenesis	GO:0044089	0.00165792	2.78044	546	804	44	18123	ABCA3,AGRN,ARHGEF10,ARHGEF15,ARPC4,ARPC4-TTLL3,BDNF,CAV1,CDH5,CLDN5,CLEC7A,CSF2,CSF3,CTTN,FAF1,GPM6A,GTF2H5,HSF1,HYAL1,KCTD17,LDB2,LIMCH1,LMOD1,LRRN3,MYOC,NRG1,NTRK2,PHLDB1,PIEZO1,PLK4,PPM1F,PRKCE,PTPRJ,RASIP1,ROCK1,SEPT9,SNCA,TAL1,TBX5,TEK,TPM1,TPPP,TPPP3,WAS
GO:BP	complement activation, lectin pathway	GO:0001867	0.00168784	2.77267	12	804	5	18123	A2M,FCN1,FCN3,MASP1,MFAP4
GO:BP	negative regulation of cell differentiation	GO:0045596	0.00177191	2.75156	701	804	53	18123	ACVRL1,ASCL1,ASCL2,BDNF,CAV1,CD74,CETP,CLDN18,DICER1,EDNRB,EFEMP1,EPHA7,ERBB2,FBLN1,FOXA2,FOXO1,GDF10,GLI3,GPER1,IL6,ITGB1,LILRB4,LIMD1,LOC100506403,NR1D1,NTRK3,PBLD,PF4,PLXNA3,PTBP1,PTPRS,RUNX1T1,S100B,SEMA3B,SEMA3F,SEMA3G,SEMA5A,SEMA6A,SLC6A4,SMAD6,SORT1,SOSTDC1,SPG20,SPRED2,TBX21,TBX3,TBX5,TRIB3,ZBTB16,ZBTB7B,ZEB1,ZFP36L2,ZHX2
GO:BP	Rho protein signal transduction	GO:0007266	0.00178908	2.74737	136	804	17	18123	AGTR1,AKAP13,ARHGAP29,ARHGAP6,ARHGEF10,ARRB1,DLC1,GPR4,ITGB1,KANK2,LPAR6,MYOC,RASGRF1,RASIP1,RHOB,ROCK1,WAS
GO:BP	astrocyte development	GO:0014002	0.00179977	2.74478	44	804	9	18123	AGER,C5AR1,FPR2,IL6,LAMC3,LRP1,NR1D1,S100A8,VIM
GO:BP	positive regulation of ion transmembrane transport	GO:0034767	0.00179977	2.74478	190	804	21	18123	ACTN2,AKAP7,ARC,ATP1B3,CALM1,CALM2,CAPN3,FXYD1,GPER1,ITGB1,KCNJ12,KCNJ15,KCNJ5,KCNMB1,KCNN3,P2RX1,PLCG2,RAMP3,SLC9A1,SNCA,WNK1
GO:BP	chemokine-mediated signaling pathway	GO:0070098	0.00185106	2.73258	87	804	13	18123	ACKR1,CCL23,CCL5,CMKLR1,CX3CR1,CXCL3,CXCR2,EDN1,PADI2,PF4,PPBP,SLIT2,WNK1
GO:BP	leukocyte differentiation	GO:0002521	0.00186567	2.72917	566	804	45	18123	ADAM8,AGER,ANXA2,CD101,CD4,CD74,CLDN18,CSF1,CSF2,CSF3,DOCK2,ERBB2,FASN,FCER1G,GLI3,GPC3,HSF1,IL6,ITGB1,ITGB8,KLF6,LEF1,LEPR,LILRB2,LILRB4,LOC100506403,MFNG,PF4,PLCG2,PLCL2,POU2AF1,PTGER4,PTPRJ,RUNX2,SOX13,SPN,TAL1,TBX21,TCF3,TGFBR2,THOC5,ZBTB16,ZBTB7B,ZEB1,ZFP36L2
GO:BP	response to inorganic substance	GO:0010035	0.00187211	2.72767	583	804	46	18123	ADSS,ALOX5AP,AQP1,ASCL1,ATP2B4,CALM1,CALM2,CAPN3,CASQ2,CAT,CAV1,CSF2,DUSP1,EDN1,FABP4,FBLN5,FOSB,FOSL1,FOXO1,GRIA1,HBA1,HBA2,HBB,HSF1,IL6,JUND,KCNK3,KCNMB1,KLF2,KLF4,LOXL2,MAOB,MAPK8,MT1M,PLCG2,PPARGC1A,RANBP1,RHOB,S100A8,SCGB1A1,SLC1A1,SNCA,THBS1,TNNC1,TTN,WNK1
GO:BP	ossification	GO:0001503	0.00187546	2.72689	418	804	36	18123	ALOX5,ALPL,BMP1,CAT,CHRDL1,CLEC3B,CSF1,DCHS1,DNAJC13,FASN,FGF18,FGF2,FGFR2,GDF10,GLI3,GPC3,GPM6B,HSD17B4,IL6,JUND,KL,LEF1,LGR4,LIMD1,LOC100506403,LOX,MRC2,MYOC,PTGER4,RUNX2,SMAD6,SORT1,SRGN,TEK,THRA,ZBTB16
GO:BP	regulation of renal system process	GO:0098801	0.00187546	2.72689	35	804	8	18123	AGTR1,CORO2B,EDN1,EDNRB,GJA5,NPR1,PTPRO,SPX
GO:BP	cellular response to peptide hormone stimulus	GO:0071375	0.00187867	2.72615	339	804	31	18123	ACTN2,AGTR1,CAV1,DNAI1,EDN1,EIF4EBP2,FOXO1,GAB1,GPER1,HSF1,KL,LEPROT,LPL,MAX,NR4A1,OGT,PDK4,PIK3R3,PLA2G1B,PTPN1,PTPRE,ROCK1,SIK2,SLC39A14,SLC9A1,SOCS2,SOCS3,SORBS1,TRIB3,VAMP2,ZBTB7B
GO:BP	immune response	GO:0006955	0.00191684	2.71741	2544	804	150	18123	A2M,ADAM8,ADARB1,AGER,ALOX5,ANXA2,AQP1,AQP4,ARPC4,ATP8A1,B4GALT1,C2,C5AR1,C8B,CALCOCO2,CALCRL,CALM1,CAMP,CAPZA2,CAT,CCL23,CCL5,CD4,CD44,CD58,CD74,CD93,CFD,CFP,CGA,CKAP4,CLEC7A,CMKLR1,COTL1,CPB2,CRISPLD2,CSF1,CSF2,CSF3,CTSW,CX3CR1,CXCL3,CXCR2,DAPK1,DNAJC13,DNASE1,DNASE1L3,DOCK2,EDN1,ELMO1,FAS,FBXO9,FCER1G,FCN1,FCN3,FOLR3,FOXF1,FPR1,FPR2,GM2A,GNLY,GPER1,GPSM3,HBB,HK3,HUWE1,IL6,IRF6,ITGB1,ITGB8,KLRD…
GO:BP	mammary gland formation	GO:0060592	0.00192044	2.7166	7	804	4	18123	FGFR2,GLI3,TBX2,TBX3
GO:BP	reactive oxygen species metabolic process	GO:0072593	0.00192567	2.71542	234	804	24	18123	ACOX1,AGTR1,ALOX5,CAT,CLEC7A,DUOX1,EDN1,FBLN5,FPR2,GLS2,GPX3,HBA1,HBA2,HBB,HBG1,HBG2,MAOB,NOX5,PDK4,SFTPD,SLC1A1,SNCA,TGFBR2,THBS1
GO:BP	heart valve development	GO:0003170	0.00192967	2.71452	65	804	11	18123	ADAMTS9,DCHS1,ELN,GJA5,HEYL,ROCK1,SLIT2,SMAD6,TBX5,TGFBR2,TIE1
GO:BP	negative regulation of chemotaxis	GO:0050922	0.00192967	2.71452	65	804	11	18123	DUSP1,PADI2,PLXNA3,PTPRO,SEMA3B,SEMA3F,SEMA3G,SEMA5A,SEMA6A,SLIT2,THBS1
GO:BP	cellular component biogenesis	GO:0044085	0.00193854	2.71253	3377	804	191	18123	ABCA3,ABLIM3,ACACB,ACTN2,ACVRL1,ADPRH,AGRN,AKAP13,ALDH1A3,ALOX5AP,ANKRD1,ANXA2,AQP4,ARC,ARHGAP6,ARHGEF10,ARHGEF15,ARHGEF26,ARPC4,ARPC4-TTLL3,ARRB1,BBS1,BDNF,BMP1,CAPN3,CAPZA2,CASQ2,CAV1,CBY1,CD74,CDH19,CDH5,CEP41,CLDN18,CLDN4,CLDN5,CLEC7A,CORO2B,COTL1,COX7A1,CSF2,CSF3,CSPG4,CTTN,DCHS1,DDX28,DDX52,DIAPH3,DICER1,DLC1,DNAI1,DYNC2H1,DYNC2LI1,EDN1,ELN,EML2,EMP1,EMP3,EPHA7,ESPN,EXOSC7,FAF1,FAM107A,FAS,…
GO:BP	positive regulation of cysteine-type endopeptidase activity involved in apoptotic process	GO:0043280	0.00207853	2.68224	138	804	17	18123	ARRB1,CLEC7A,COL4A3,DAPK1,DLC1,FAS,GPER1,HIP1,HSF1,IFT57,KHDC1L,P2RX1,PPM1F,S100A8,SLC1A1,SNCA,TRADD
GO:BP	endocardial cushion development	GO:0003197	0.00209553	2.6787	45	804	9	18123	ACVRL1,DCHS1,FOXF1,HEYL,TBX2,TBX3,TBX5,TGFBR2,TMEM100
GO:BP	defense response	GO:0006952	0.00209553	2.6787	1956	804	120	18123	A2M,ABI3BP,ACKR1,ADAM8,ADARB1,AGER,AGTR1,ALOX5,ALOX5AP,AQP1,AQP4,B4GALT1,C2,C5AR1,C8B,CALCOCO2,CALCRL,CAMP,CAPZA2,CCL23,CCL5,CD4,CD44,CD58,CD74,CDH5,CDO1,CFD,CFP,CGA,CLEC1A,CLEC7A,CMKLR1,COTL1,CSF1,CX3CR1,CXCL3,CXCR2,DAPK1,DLEC1,DNASE1,DNASE1L3,DUOX1,EDN1,EDNRB,FABP4,FBXO9,FCER1G,FCN1,FCN3,FOSL1,FOXF1,FPR1,FPR2,GNLY,GPER1,GPR4,GPSM3,HSF1,HYAL1,IL6,IRF6,ITGB1,ITIH4,KLF4,KLRD1,LGR4,LILRA2,LILRB2,LI…
GO:BP	regulation of cellular metabolic process	GO:0031323	0.00210553	2.67664	6309	804	329	18123	A2M,ABCA3,ABLIM3,ACACB,ACADL,ACTA2,ACTN2,ACVRL1,ADAM8,ADARB1,ADIRF,ADTRP,AGAP2,AGER,AGRN,AGTR1,AHNAK,AKAP13,ALOX5,ANKRD1,ANP32A,ANXA2,APBB2,AQP1,ARC,ARRB1,ASCL1,ASCL2,ATF3,ATP2B4,BDNF,BTG2,C5AR1,CAB39L,CALCOCO2,CALM1,CALM2,CAMK2N1,CAMP,CAPN3,CAT,CAV1,CBY1,CC2D1A,CCL5,CCND2,CCNJ,CCNK,CD4,CD44,CD74,CDH5,CDK17,CEBPD,CES1,CGA,CLDN4,CLEC3B,CLEC7A,CMKLR1,COL4A3,COX7A1,CPB2,CREM,CSF1,CSF2,CSF3,CSPG4,CTD…
GO:BP	negative regulation of cellular component organization	GO:0051129	0.00214949	2.66766	760	804	56	18123	ACAA2,ACVRL1,ADTRP,ARHGAP6,ARHGEF15,CAPZA2,CAV1,CDH5,CORO2B,DLC1,DUSP1,EML2,EPHA7,FAM107A,HSF1,HUWE1,KANK3,KLK8,LILRB2,LMOD1,LRP1,MYLIP,MYOC,NEU3,PAK2,PHF1,PLXNA3,PMP22,PPARGC1A,PTGER4,PTPRO,PTPRS,RDX,ROCK1,RPS6KA2,SEMA3B,SEMA3F,SEMA3G,SEMA5A,SEMA6A,SLIT2,SMAD6,SNCA,SPG20,SPTAN1,SPTBN1,THBS1,THRA,TJP1,TMOD1,TNKS,TRIOBP,TWF1,VIM,WAS,ZNF365
GO:BP	response to bacterium	GO:0009617	0.00218519	2.66051	743	804	55	18123	AKAP12,ALPL,ANKRD1,AQP1,C5AR1,CAMP,CAV1,CCL5,CD4,CFD,CFP,CSF2,CSF3,CX3CR1,CXCL3,EDN1,EDNRB,FABP4,FCER1G,FGFR2,FPR2,GNLY,GPC3,GPM6A,HSF1,IL6,JUND,LILRA2,LILRB2,MAOB,MAPK8,NR1D1,NR4A1,PF4,PGC,PLA2G1B,PLCG2,PPARGC1A,PPBP,PRKCE,PTGER4,PTGIR,S100A12,S100A8,SCGB1A1,SCN7A,SCNN1B,SFTPD,SLC11A1,SMAD6,SNCA,SPN,TFPI,TJP1,VIM
GO:BP	endothelial cell differentiation	GO:0045446	0.00224306	2.64916	126	804	16	18123	ACVRL1,ARHGEF26,CDH5,CLDN5,FASN,NRG1,PECAM1,PTPRS,RDX,ROCK1,SOX17,TIE1,TJP1,TMEM100,VCL,ZEB1
GO:BP	response to mineralocorticoid	GO:0051385	0.00224772	2.64826	36	804	8	18123	CALM1,EDN1,FOSB,FOSL1,GPER1,MAOB,NTRK3,SCNN1B
GO:BP	biological process involved in interspecies interaction between organisms	GO:0044419	0.0023679	2.62564	1768	804	110	18123	A2M,ACTA2,ADAM8,ADARB1,AGER,AKAP12,ALPL,ANKRD1,ANXA2,AQP1,AQP4,C2,C5AR1,C8B,CALCOCO2,CAMP,CAPZA2,CAV1,CCL23,CCL5,CCNK,CD4,CD44,CD58,CD74,CFD,CFP,CLEC7A,COTL1,CSF1,CSF2,CSF3,CX3CR1,CXCL3,DAPK1,EDN1,EDNRB,FABP4,FBLN1,FBXO9,FCER1G,FCN1,FCN3,FGFR2,FOSL1,FPR2,GNLY,GPC3,GPER1,GPM6A,HMGA2,HSF1,HYAL1,IL6,IRF6,ITGB1,ITGB8,JUND,KLRD1,LEF1,LGR4,LILRA2,LILRB2,MAOB,MAPK8,MARCO,MASP1,MFAP4,NCAM1,NR1D1,NR4A1,NT…
GO:BP	mononuclear cell differentiation	GO:1903131	0.0023679	2.62564	440	804	37	18123	ADAM8,AGER,CD4,CD74,CSF1,CSF2,DOCK2,ERBB2,FASN,FCER1G,GLI3,IL6,ITGB1,ITGB8,KLF6,LEF1,LEPR,LILRB2,LILRB4,LOC100506403,MFNG,PLCG2,PLCL2,POU2AF1,PTGER4,PTPRJ,RUNX2,SOX13,SPN,TBX21,TCF3,TGFBR2,THOC5,ZBTB16,ZBTB7B,ZEB1,ZFP36L2
GO:BP	cellular response to nitrogen compound	GO:1901699	0.0023679	2.62564	728	804	54	18123	ACTN2,AGER,AGRN,AGTR1,AKAP7,AQP1,ATP2B4,CAMP,CASQ2,CAV1,DNAI1,EDN1,EIF4EBP2,FOXO1,FPR2,GAB1,GPD1,GPER1,GRIA1,HSF1,KL,KLF11,KLF2,KLF4,LEPROT,LPL,LRP1,MAX,NR4A1,NTRK2,OGT,PDGFRA,PDK4,PIK3R3,PLA2G1B,PPARGC1A,PTPN1,PTPRE,ROCK1,SIK2,SLC1A1,SLC39A14,SLC6A4,SLC9A1,SLIT2,SNCA,SOCS2,SOCS3,SORBS1,TRIB3,VAMP2,VIM,ZBTB7B,ZEB1
GO:BP	regulation of mononuclear cell migration	GO:0071675	0.00237928	2.62355	114	804	15	18123	ADAM8,ADTRP,AGER,C5AR1,CCL5,CMKLR1,CSF1,DUSP1,FPR2,PADI2,SLIT2,SPN,THBS1,TNFSF14,WNK1
GO:BP	platelet degranulation	GO:0002576	0.00242828	2.6147	127	804	16	18123	A2M,ACTN2,CALM1,CFD,CLEC3B,CTSW,ITIH4,P2RX1,PECAM1,PF4,PPBP,SRGN,THBS1,TIMP3,TTN,VCL
GO:BP	regulation of small GTPase mediated signal transduction	GO:0051056	0.00242828	2.6147	329	804	30	18123	A2M,AKAP13,ARHGAP25,ARHGAP26,ARHGAP29,ARHGAP6,ARHGEF10,ARHGEF26,ARRB1,CSF1,DLC1,GMIP,GPR4,IQSEC3,ITGB1,KANK2,LPAR6,MAPRE2,MCF2L,MYOC,NRG1,OGT,RAC3,RASGRF1,RASIP1,RDX,RHOB,SLIT2,TIAM1,TIAM2
GO:BP	positive regulation of phospholipase C activity	GO:0010863	0.00244368	2.61196	46	804	9	18123	ARHGAP6,BDNF,C5AR1,FGF2,FGFR1,FLT1,NTRK2,NTRK3,PDGFRA
GO:BP	negative regulation of platelet-derived growth factor receptor signaling pathway	GO:0010642	0.00247357	2.60668	13	804	5	18123	LRP1,NDRG4,PTGIR,PTPRJ,SNCA
GO:BP	monocarboxylic acid biosynthetic process	GO:0072330	0.00249868	2.60229	224	804	23	18123	ACACB,ACADL,ALDH1A3,ALOX15B,ALOX5,CD74,CES1,EDN1,ELOVL2,FASN,FGFR4,HSD17B12,HSD17B4,LPL,NR1D1,OSBPL1A,PCCB,PDK4,PLA2G1B,PTGIS,QKI,SCD,TRIB3
GO:BP	cellular cation homeostasis	GO:0030003	0.00252012	2.59858	678	804	51	18123	AGTR1,ATP1B3,ATP2B4,C5AR1,CALM1,CALM2,CAPN3,CASQ2,CAV1,CCL23,CCL5,CD52,CDH5,CHERP,CMKLR1,CX3CR1,CXCR2,DMPK,EDN1,EDNRB,FGF2,FPR1,FPR2,GPER1,GPR4,GRIA1,KCNK3,KCTD17,LPAR6,LRP1,MT1M,NOX5,P2RX1,PDGFRA,PLA2G1B,PLCG2,PRKCE,PTGER4,PTGIR,RAMP3,S100A8,SLC11A1,SLC1A1,SLC22A17,SLC24A2,SLC39A14,SLC4A3,SLC9A1,SNCA,TRPV2,WFS1
GO:BP	cell-cell junction assembly	GO:0007043	0.00253079	2.59674	154	804	18	18123	CAV1,CDH19,CDH5,CLDN18,CLDN4,CLDN5,DCHS1,GJA5,LOC100506403,PAK2,PECAM1,PRKCH,PTPRO,RAMP2,ROCK1,TBX5,TJP1,VCL
GO:BP	positive regulation of chondrocyte differentiation	GO:0032332	0.00257001	2.59007	20	804	6	18123	ACVRL1,FGF18,GLI3,LOXL2,RUNX2,ZBTB16
GO:BP	response to other organism	GO:0051707	0.00262197	2.58137	1600	804	101	18123	A2M,ACTA2,ADAM8,ADARB1,AGER,AKAP12,ALPL,ANKRD1,AQP1,AQP4,C2,C5AR1,C8B,CALCOCO2,CAMP,CAPZA2,CAV1,CCL23,CCL5,CD4,CD44,CD58,CD74,CFD,CFP,CLEC7A,COTL1,CSF1,CSF2,CSF3,CX3CR1,CXCL3,DAPK1,EDN1,EDNRB,FABP4,FBXO9,FCER1G,FCN1,FCN3,FGFR2,FOSL1,FPR2,GNLY,GPC3,GPER1,GPM6A,HMGA2,HSF1,HYAL1,IL6,IRF6,ITGB8,JUND,KLRD1,LGR4,LILRA2,LILRB2,MAOB,MAPK8,MARCO,MASP1,MFAP4,NCAM1,NR1D1,NR4A1,PAK2,PF4,PGC,PLA2G1B,PLA2G5,PL…
GO:BP	response to external biotic stimulus	GO:0043207	0.00267747	2.57228	1601	804	101	18123	A2M,ACTA2,ADAM8,ADARB1,AGER,AKAP12,ALPL,ANKRD1,AQP1,AQP4,C2,C5AR1,C8B,CALCOCO2,CAMP,CAPZA2,CAV1,CCL23,CCL5,CD4,CD44,CD58,CD74,CFD,CFP,CLEC7A,COTL1,CSF1,CSF2,CSF3,CX3CR1,CXCL3,DAPK1,EDN1,EDNRB,FABP4,FBXO9,FCER1G,FCN1,FCN3,FGFR2,FOSL1,FPR2,GNLY,GPC3,GPER1,GPM6A,HMGA2,HSF1,HYAL1,IL6,IRF6,ITGB8,JUND,KLRD1,LGR4,LILRA2,LILRB2,MAOB,MAPK8,MARCO,MASP1,MFAP4,NCAM1,NR1D1,NR4A1,PAK2,PF4,PGC,PLA2G1B,PLA2G5,PL…
GO:BP	phospholipase C-activating G protein-coupled receptor signaling pathway	GO:0007200	0.00270136	2.56842	103	804	14	18123	ACTN2,AGTR1,C5AR1,CMKLR1,CX3CR1,CXCR2,EDN1,EDNRB,FPR1,FPR2,GPR4,GRPR,LPAR6,LTB4R
GO:BP	regulation of actin filament depolymerization	GO:0030834	0.00270185	2.56834	57	804	10	18123	ACTN2,CAPZA2,LMOD1,RDX,SEMA5A,SPTAN1,SPTBN1,TMOD1,TRIOBP,TWF1
GO:BP	positive regulation of cysteine-type endopeptidase activity	GO:2001056	0.00270185	2.56834	155	804	18	18123	ARRB1,CLEC7A,COL4A3,DAPK1,DLC1,FAS,GPER1,HIP1,HSF1,IFT57,KHDC1L,P2RX1,PERP,PPM1F,S100A8,SLC1A1,SNCA,TRADD
GO:BP	response to fibroblast growth factor	GO:0071774	0.00270185	2.56834	155	804	18	18123	CCL5,CD44,FGF18,FGF2,FGF7,FGFR1,FGFR2,FGFR4,HYAL1,KL,NR4A1,PTBP1,RUNX2,SCGB1A1,SNCA,SPRED2,THBS1,ZFP36L2
GO:BP	regulation of peptidyl-tyrosine phosphorylation	GO:0050730	0.00270185	2.56834	270	804	26	18123	BDNF,CAV1,CCL5,CD4,CD44,CD74,CLEC7A,CSF2,CSF3,CSPG4,EPHA7,FGF7,GGNBP2,HBEGF,HSF1,IL6,LILRB4,NRG1,NTRK2,PAK2,PECAM1,PRKCE,PTPN1,PTPRJ,SOCS3,TGFA
GO:BP	positive regulation of synaptic transmission	GO:0050806	0.00270185	2.56834	155	804	18	18123	AGER,ARC,CX3CR1,FAM107A,GPER1,LAMA2,LILRB2,MME,NRGN,NTRK2,PRKCE,RETN,S100B,SHANK2,SLC1A1,SLC24A2,SNCA,VAMP2
GO:BP	positive regulation of phagocytosis	GO:0050766	0.00275754	2.55948	68	804	11	18123	C2,CLEC7A,DOCK2,FCER1G,FPR2,LRP1,PLA2G5,PTPRJ,SFTPD,SLC11A1,TUB
GO:BP	negative chemotaxis	GO:0050919	0.00281465	2.55058	47	804	9	18123	EPHA7,NRG1,PLXNA3,SEMA3B,SEMA3F,SEMA3G,SEMA5A,SEMA6A,SLIT2
GO:BP	extracellular matrix assembly	GO:0085029	0.00281465	2.55058	47	804	9	18123	FBLN5,GPM6B,LOX,LTBP4,MFAP4,MYH11,PHLDB1,RAMP2,TIE1
GO:BP	response to alcohol	GO:0097305	0.00284014	2.54666	256	804	25	18123	CAD,CALM1,CAT,CDO1,CES1,CLDN18,CLDN5,CSF3,FGFR2,FOSB,FOSL1,KCNMB1,KLF2,KLF4,KLF9,LANCL2,MAOB,NTRK3,PRKCE,PTGER4,S100A8,SCNN1B,SLIT2,TGFBR2,TJP1
GO:BP	regulation of cellular response to growth factor stimulus	GO:0090287	0.00288885	2.53927	333	804	30	18123	ACVRL1,ATP2B4,CAV1,CDH5,CHRDL1,DAB2,FGF18,FGF2,FGFR1,FZD4,GPC3,LOX,LTBP4,MMRN2,NTRK3,PBLD,PCSK6,PTPN1,RUNX2,SEMA6A,SLIT2,SMAD6,SOSTDC1,SPG20,SPRED2,TGFBR2,THBS1,TMEM204,UBE2O,ZEB1
GO:BP	import across plasma membrane	GO:0098739	0.00295766	2.52905	170	804	19	18123	ATP1B3,ATP2B4,ITGB1,KCNJ12,KCNJ15,KCNJ18,KCNJ5,P2RX1,RAMP3,SLC12A4,SLC12A9,SLC1A1,SLC24A2,SLC2A3,SLC39A14,SLC9A1,THBS1,TRPV2,WNK1
GO:BP	negative regulation of nitrogen compound metabolic process	GO:0051172	0.00296375	2.52816	2592	804	151	18123	A2M,ACVRL1,ADARB1,AGAP2,ANKRD1,ANXA2,AQP1,ARRB1,ASCL1,ASCL2,ATF3,ATP2B4,BTG2,CALM1,CALM2,CAMK2N1,CAPN3,CAV1,CBY1,CC2D1A,CD44,COL4A3,CPB2,CREM,CSF2,CTDSPL,DAB2,DACH1,DAPK1,DICER1,DUSP1,EDN1,EDNRB,EIF4EBP2,ENSA,EXOSC7,FABP4,FBLN1,FCN3,FGFR2,FOSB,FOXF1,FOXO1,FRY,FXYD1,GADD45B,GGNBP2,GLI3,GPC3,HBEGF,HEYL,HMGA2,HOXB13,HSF1,IL6,ITIH4,KANK2,KAT6B,KLF11,KLF12,KLF2,KLF4,L3MBTL1,LAMP3,LANCL2,LDB2,LEF1,LGR4…
GO:BP	epithelial cell differentiation	GO:0030855	0.00296684	2.52771	807	804	58	18123	ACTA2,ACVRL1,ADAMTSL4,ALOX15B,ARHGEF26,ASCL1,B4GALT1,CAV1,CDH5,CES1,CLDN5,DAB2,EXPH5,FASN,FGF2,FGFR2,FOXF1,FOXO1,GPR4,HOXB13,HSD17B4,IRF6,KLF2,KLF4,KRT19,KRT4,LOC100506403,NR5A2,NRG1,OVOL1,PALLD,PCSK6,PECAM1,PERP,PIP5K1A,PLK4,PRKCH,PTK7,PTPRO,PTPRS,RDX,ROCK1,SCEL,SLC44A4,SOX17,SPRED2,TBX3,TCF21,THRA,TIE1,TJP1,TMEM100,TMOD1,TRIOBP,VCL,VIM,ZBED2,ZEB1
GO:BP	carboxylic acid biosynthetic process	GO:0046394	0.00296684	2.52771	318	804	29	18123	ACACB,ACADL,ALDH1A3,ALOX15B,ALOX5,ALOX5AP,CD74,CES1,CYP4F11,EDN1,ELOVL2,FASN,FGFR4,GLS,GLS2,HSD17B12,HSD17B4,LPL,NR1D1,OSBPL1A,PAH,PCCB,PDK4,PLA2G1B,PLA2G5,PTGIS,QKI,SCD,TRIB3
GO:BP	regulation of phosphatidylinositol 3-kinase activity	GO:0043551	0.00307668	2.51192	58	804	10	18123	AGAP2,FGF2,FLT1,FPR2,KLF4,PDGFRA,PIK3R3,SOCS2,SOCS3,TEK
GO:BP	negative regulation of cell-substrate adhesion	GO:0010812	0.00309081	2.50993	69	804	11	18123	ACVRL1,ARHGAP6,CORO2B,DLC1,FAM107A,FBLN1,FZD4,LRP1,MYOC,PTPRO,THBS1
GO:BP	positive regulation of peptidyl-tyrosine phosphorylation	GO:0050731	0.00310572	2.50784	199	804	21	18123	BDNF,CCL5,CD4,CD44,CD74,CLEC7A,CSF2,CSF3,CSPG4,FGF7,HBEGF,HSF1,IL6,NRG1,NTRK2,PAK2,PECAM1,PTPN1,PTPRJ,SOCS3,TGFA
GO:BP	negative regulation of protein-containing complex assembly	GO:0031333	0.00323151	2.49059	144	804	17	18123	CAPZA2,CDH5,EML2,HSF1,KANK3,LMOD1,PTGER4,RDX,SLIT2,SMAD6,SNCA,SPTAN1,SPTBN1,THRA,TMOD1,TRIOBP,TWF1
GO:BP	regulation of phospholipase C activity	GO:1900274	0.0032599	2.4868	48	804	9	18123	ARHGAP6,BDNF,C5AR1,FGF2,FGFR1,FLT1,NTRK2,NTRK3,PDGFRA
GO:BP	morphogenesis of an epithelium	GO:0002009	0.00327054	2.48538	566	804	44	18123	ACVRL1,ALDH1A3,CD44,CSF1,CXCR2,DAB2,DCHS1,DLC1,EDN1,EPHA7,FGF2,FGF7,FGFR2,FOXF1,FRAS1,FZD4,GLI3,GPC3,HBEGF,HOXB13,IFT57,KLF4,KLHL3,LAMA3,LEF1,LGR4,NDRG4,PTK7,RASIP1,RHOB,SLIT2,SOCS3,SOSTDC1,SOX17,TBX2,TBX21,TBX3,TBX4,TBX5,TCF21,TGFBR2,TIAM1,TIE1,VCL
GO:BP	fatty acid derivative metabolic process	GO:1901568	0.00327054	2.48538	81	804	12	18123	ACAT1,ACSL4,ALOX15B,ALOX5,ALOX5AP,CYP4F11,ELOVL2,FAR2,FASN,HSD17B12,HSD17B4,SCD
GO:BP	positive regulation of ERK1 and ERK2 cascade	GO:0070374	0.00341852	2.46616	215	804	22	18123	AGER,AKAP12,ARRB1,C5AR1,CCL23,CCL5,CD4,CD44,CD74,FGF18,FGF2,FGFR2,FGFR4,FPR2,GPER1,LRP1,MARCO,NDRG4,PDGFRA,PLA2G5,RAMP3,TEK
GO:BP	regulation of epithelial cell proliferation	GO:0050678	0.00346431	2.46038	401	804	34	18123	ACVRL1,AGAP2,AGTR1,AKT3,ALOX5,B4GALT1,C5AR1,CAV1,COL4A3,CPB2,EDNRB,EGFL7,ERBB2,FGF2,FGF7,FGFR1,FGFR2,FLT1,GPC3,HYAL1,IFT57,KLF9,KRT4,LIMS2,NR1D1,NR4A1,PBLD,SEMA5A,TEK,TGFA,THBS1,TIE1,VASH1,WFDC1
GO:BP	regulation of epithelial cell migration	GO:0010632	0.00349896	2.45606	306	804	28	18123	ACVRL1,ADAMTS9,AKT3,ATP2B4,EDN1,EPB41L4B,FGF18,FGF2,FGF7,FGFR1,HBEGF,HYAL1,KLF4,MACF1,MAPRE2,MEOX2,MMRN2,PBLD,PLCG2,PPM1F,PRKCE,RHOB,SEMA5A,SLIT2,TEK,TGFBR2,THBS1,VASH1
GO:BP	positive regulation of cell development	GO:0010720	0.00349896	2.45606	306	804	28	18123	ASCL1,ASPA,BDNF,CDH5,CLDN5,CLEC7A,CX3CR1,DICER1,GLI3,GPER1,IL6,LIMS2,LRP1,MACF1,MME,MYOC,NTRK2,PLXNA3,PRKCH,RAC3,SEMA5A,SLIT2,SRRT,TIAM1,TIAM2,TRIOBP,TRPV2,ZNF365
GO:BP	inositol lipid-mediated signaling	GO:0048017	0.00349896	2.45606	201	804	21	18123	AGAP2,CAT,CCL5,CSF3,EDN1,ERBB2,FGF2,FGFR1,FLT1,GAB1,GPER1,KLF4,MYOC,NTRK2,NTRK3,OGT,PDGFRA,PIP5K1A,PLCL2,PLD1,TEK
GO:BP	platelet-derived growth factor receptor signaling pathway	GO:0048008	0.00349896	2.45606	59	804	10	18123	CSPG4,HIP1,LOX,LRP1,NDRG4,PDGFRA,PTGIR,PTPN1,PTPRJ,SNCA
GO:BP	regulation of extrinsic apoptotic signaling pathway	GO:2001236	0.00355083	2.44967	159	804	18	18123	AGAP2,ATF3,BCL2L14,CAV1,CSF2,CTTN,EYA4,FAF1,FAS,FGFR1,GPER1,NRG1,PAK2,PF4,THBS1,TIMP3,TRADD,ZMYND11
GO:BP	regulation of axonogenesis	GO:0050770	0.00355083	2.44967	159	804	18	18123	BDNF,EPHA7,LRP1,MACF1,NTRK2,PAK2,PLXNA3,PTPRS,SEMA3B,SEMA3F,SEMA3G,SEMA5A,SEMA6A,SLIT2,SPG20,TIAM1,TIAM2,TRPV2
GO:BP	negative regulation of ERK1 and ERK2 cascade	GO:0070373	0.00361758	2.44158	82	804	12	18123	ARRB1,ATF3,CAMK2N1,DUSP1,FBLN1,GPER1,KLF4,NDRG2,PTPN1,SEMA6A,SPRED2,TIMP3
GO:BP	protein polymerization	GO:0051258	0.00366057	2.43645	307	804	28	18123	ARHGAP6,ARPC4,ARPC4-TTLL3,CAPZA2,CASQ2,CDH5,COTL1,CSF3,CTTN,DIAPH3,ELN,EML2,FAM107A,GAS7,KANK3,LMOD1,PRKCE,RDX,SLIT2,SNCA,SPTAN1,SPTBN1,TMOD1,TPPP,TPPP3,TRIOBP,TWF1,WAS
GO:BP	positive regulation of transcription by RNA polymerase II	GO:0045944	0.0037112	2.43049	1200	804	79	18123	ABLIM3,ACVRL1,ADIRF,AGAP2,AGRN,ARRB1,ASCL1,ASCL2,ATF3,CCNK,CEBPD,CGA,CREM,CSF3,DAB2,EDN1,EPAS1,ERG,FGF2,FGFR2,FHL5,FLI1,FOSB,FOSL1,FOXA2,FOXF1,FOXO1,GLI3,GPER1,HEYL,HMGA2,HSF1,IL6,IRF6,JUND,KANSL3,KAT6B,KLF12,KLF2,KLF4,KLF6,LDB2,LEF1,LOC100506403,MAX,MEOX2,MZF1,NPAS2,NR1D1,NR4A1,NR5A2,OGT,PF4,PLA2G1B,POU2AF1,PPARGC1A,PRDM10,RUNX2,RUVBL2,SLC11A1,SLC9A1,SMAD6,SOX17,TAL1,TBL1X,TBX3,TBX5,TCF21,TCF3,T…
GO:BP	protein localization to cell periphery	GO:1990778	0.00376453	2.42429	339	804	30	18123	ACTN2,ANXA2,ATP1B3,ATP2B4,BBS1,CAV1,DAB2,DCHS1,DPP6,GPER1,ITGB1,KIF1B,LRP1,MACF1,MYL12A,PIP5K1A,PRKCE,PRKCH,RAB3B,RAMP2,RAMP3,RAP2A,RDX,ROCK1,SLC1A1,SORBS1,SPTBN1,TUB,VAMP2,WDR19
GO:BP	hemostasis	GO:0007599	0.00377882	2.42264	355	804	31	18123	A2M,ADTRP,ANXA2,ARRB1,CAPZA2,CAV1,CPB2,CYP4F11,DOCK6,DOCK9,EDN1,FBLN1,FCER1G,FLI1,FOXA2,HBB,HBG1,HBG2,IL6,MAFK,MYL12A,P2RX1,PDGFRA,PF4,PLCG2,PRKCE,PRKCH,TFPI,THBS1,VCL,WAS
GO:BP	positive regulation of endopeptidase activity	GO:0010950	0.00378013	2.42249	188	804	20	18123	AGER,ARRB1,CLEC7A,COL4A3,DAPK1,DLC1,FAS,GPER1,HIP1,HSF1,IFT57,KHDC1L,MBP,P2RX1,PERP,PPM1F,S100A8,SLC1A1,SNCA,TRADD
GO:BP	epithelial to mesenchymal transition	GO:0001837	0.00378949	2.42142	160	804	18	18123	DAB2,FGFR1,FGFR2,FOXA2,HEYL,HMGA2,IL6,LEF1,LOXL2,PBLD,PHLDB1,ROCK1,SPRED2,TBX3,TBX5,TGFBR2,TIAM1,TMEM100
GO:BP	regulation of phosphatidylinositol 3-kinase signaling	GO:0014066	0.00380765	2.41934	133	804	16	18123	AGAP2,CAT,CCL5,CSF3,FGF2,FGFR1,FLT1,GAB1,GPER1,KLF4,MYOC,NTRK2,NTRK3,PDGFRA,PIP5K1A,TEK
GO:BP	regulation of nervous system development	GO:0051960	0.00382226	2.41768	453	804	37	18123	AGRN,ASCL1,ASCL2,ASPA,BDNF,CX3CR1,DICER1,EPHA7,GLI3,GPER1,HEYL,IL6,KLK8,LRP1,LRRN3,MACF1,MME,NR1D1,NTRK2,NTRK3,PLXNA3,PRKCH,PTPRS,S100B,SEMA3B,SEMA3F,SEMA3G,SEMA5A,SEMA6A,SLIT2,SPG20,SRRT,TIAM1,TIAM2,TPPP,TRPV2,ZNF365
GO:BP	small GTPase mediated signal transduction	GO:0007264	0.00382899	2.41692	520	804	41	18123	A2M,AGTR1,AKAP13,ARHGAP25,ARHGAP26,ARHGAP29,ARHGAP6,ARHGEF10,ARHGEF26,ARRB1,CSF1,DLC1,DOCK2,DOCK6,DOCK9,ELMO1,FGF2,GMIP,GPR4,IQSEC3,ITGB1,KANK2,LPAR6,MAPRE2,MCF2L,MYOC,NISCH,NRG1,OGT,PLD1,RAC3,RAP2A,RASGRF1,RASIP1,RDX,RHOB,ROCK1,SLIT2,TIAM1,TIAM2,WAS
GO:BP	cellular ion homeostasis	GO:0006873	0.00390591	2.40828	693	804	51	18123	AGTR1,ATP1B3,ATP2B4,C5AR1,CALM1,CALM2,CAPN3,CASQ2,CAV1,CCL23,CCL5,CD52,CDH5,CHERP,CMKLR1,CX3CR1,CXCR2,DMPK,EDN1,EDNRB,FGF2,FPR1,FPR2,GPER1,GPR4,GRIA1,KCNK3,KCTD17,LPAR6,LRP1,MT1M,NOX5,P2RX1,PDGFRA,PLA2G1B,PLCG2,PRKCE,PTGER4,PTGIR,RAMP3,S100A8,SLC11A1,SLC1A1,SLC22A17,SLC24A2,SLC39A14,SLC4A3,SLC9A1,SNCA,TRPV2,WFS1
GO:BP	astrocyte differentiation	GO:0048708	0.00397981	2.40014	83	804	12	18123	AGER,C5AR1,FPR2,IL6,LAMC3,LRP1,NR1D1,NTRK3,S100A8,S100B,TAL1,VIM
GO:BP	cell-cell junction organization	GO:0045216	0.00400641	2.39724	218	804	22	18123	CAV1,CDH19,CDH5,CLDN18,CLDN4,CLDN5,DCHS1,GJA5,LIMS2,LOC100506403,PAK2,PECAM1,PERP,PRKCH,PTPRO,RAMP2,RDX,ROCK1,SVEP1,TBX5,TJP1,VCL
GO:BP	phosphatidylinositol 3-kinase signaling	GO:0014065	0.00404171	2.39344	161	804	18	18123	AGAP2,CAT,CCL5,CSF3,EDN1,ERBB2,FGF2,FGFR1,FLT1,GAB1,GPER1,KLF4,MYOC,NTRK2,NTRK3,PDGFRA,PIP5K1A,TEK
GO:BP	muscle cell development	GO:0055001	0.00404419	2.39317	175	804	19	18123	ACTN2,AKAP13,ANKRD1,CAPN3,EDN1,ITGB1,KRT19,LDB3,LMOD1,MYH11,NEBL,PDGFRA,PGM5,RAMP2,TBX3,TBX5,TMOD1,TPM1,TTN
GO:BP	regulation of neurogenesis	GO:0050767	0.00407436	2.38994	373	804	32	18123	ASCL1,ASCL2,ASPA,BDNF,CX3CR1,DICER1,EPHA7,GLI3,GPER1,HEYL,IL6,LRP1,MACF1,MME,NR1D1,NTRK2,NTRK3,PLXNA3,PRKCH,PTPRS,SEMA3B,SEMA3F,SEMA3G,SEMA5A,SEMA6A,SLIT2,SPG20,SRRT,TIAM1,TIAM2,TRPV2,ZNF365
GO:BP	cellular response to fibroblast growth factor stimulus	GO:0044344	0.00425707	2.37089	148	804	17	18123	CCL5,CD44,FGF18,FGF2,FGF7,FGFR1,FGFR2,FGFR4,HYAL1,KL,NR4A1,PTBP1,RUNX2,SNCA,SPRED2,THBS1,ZFP36L2
GO:BP	ion transmembrane transport	GO:0034220	0.00425707	2.37089	1169	804	77	18123	ACTN2,ADAMTS8,AHNAK,AKAP7,ANXA2,AQP1,ARC,ATP1B3,ATP2B4,ATP8A1,CACNA1D,CACNA2D2,CALM1,CALM2,CAPN3,CASQ2,CAV1,CHERP,CLCN4,CLCNKB,CLIC3,CLIC5,COX4I1,COX6A1,COX7A1,DAPK1,DPP6,FGF2,FHL1,FXYD1,GJA5,GPER1,GPM6A,GRIA1,ITGB1,KCNAB1,KCNJ12,KCNJ15,KCNJ18,KCNJ5,KCNK3,KCNMB1,KCNN3,MAPK8IP2,MRS2,NIPAL3,NOX5,ORAI2,P2RX1,PIEZO1,PLCG2,PPARGC1A,PRKCE,RAMP3,RASGRF1,SCN1A,SCN7A,SCNN1B,SHANK2,SLC11A1,SLC12A4,SLC12A9,…
GO:BP	protein autophosphorylation	GO:0046777	0.00427407	2.36916	234	804	23	18123	CAD,CALM1,CALM2,CAV1,DAPK1,DAPK2,EPHA7,ERBB2,FGFR1,FGFR2,FGFR4,FLT1,GRK5,MAP3K11,NRG1,NTRK2,PAK2,PDGFRA,RAP2A,SIK2,TAOK2,TEK,WNK1
GO:BP	regulation of transmembrane transporter activity	GO:0022898	0.00428507	2.36804	295	804	27	18123	ACTN2,AHNAK,AKAP7,ARC,ATP1B3,CACNA1D,CALM1,CALM2,CASQ2,CAV1,DAPK1,FHL1,FXYD1,GRIA1,ITGB1,KCNAB1,MAPK8IP2,PLCG2,PPARGC1A,PRKCE,RASGRF1,SHANK2,SLC9A1,SNCA,STOM,VAMP2,WNK1
GO:BP	negative regulation of angiogenesis	GO:0016525	0.00430037	2.36649	162	804	18	18123	ADAMTS1,ADAMTS9,ALOX5,ATP2B4,CLDN5,COL4A3,CX3CR1,GPR4,KLF2,KLF4,NPR1,PF4,ROCK1,SEMA6A,TEK,THBS1,TIE1,VASH1
GO:BP	receptor metabolic process	GO:0043112	0.00430037	2.36649	176	804	19	18123	ANXA2,ARC,ARRB1,CALCRL,CAV1,CXCR2,FCER1G,GRIA1,ITGB1,LILRB4,LRP1,MYLIP,NRG1,PLCG2,PTPN1,RAMP2,RAMP3,SNCA,SNX1
GO:BP	fatty acid derivative biosynthetic process	GO:1901570	0.00440437	2.35612	61	804	10	18123	ACAT1,ACSL4,ALOX15B,ALOX5,ALOX5AP,ELOVL2,FAR2,FASN,HSD17B12,SCD
GO:BP	inorganic ion transmembrane transport	GO:0098660	0.00440876	2.35568	876	804	61	18123	ACTN2,ADAMTS8,AHNAK,AKAP7,ANXA2,AQP1,ATP1B3,ATP2B4,CACNA1D,CACNA2D2,CALM1,CALM2,CAPN3,CASQ2,CAV1,CHERP,CLCN4,COX4I1,COX6A1,COX7A1,DPP6,FGF2,FHL1,FXYD1,GPER1,GPM6A,ITGB1,KCNAB1,KCNJ12,KCNJ15,KCNJ18,KCNJ5,KCNK3,KCNMB1,KCNN3,MRS2,NIPAL3,NOX5,ORAI2,P2RX1,PLCG2,PRKCE,RAMP3,SCN1A,SCN7A,SCNN1B,SLC11A1,SLC12A4,SLC12A9,SLC1A1,SLC24A2,SLC25A37,SLC25A4,SLC39A14,SLC6A4,SLC9A1,SNCA,STOM,TRPV2,VAMP2,WNK1
GO:BP	macrophage activation	GO:0042116	0.00445222	2.35142	109	804	14	18123	AGER,C5AR1,CD74,CD93,CSF2,FPR2,IL6,JUND,MIR124-1,NR1D1,PRKCE,SLC11A1,SNCA,THBS1
GO:BP	regulation of actin polymerization or depolymerization	GO:0008064	0.00449408	2.34736	191	804	20	18123	ACTN2,ARPC4,ARPC4-TTLL3,CAPZA2,COTL1,CSF3,CTTN,ELN,KANK3,LMOD1,PRKCE,RDX,SEMA5A,SLIT2,SPTAN1,SPTBN1,TMOD1,TRIOBP,TWF1,WAS
GO:BP	adrenomedullin receptor signaling pathway	GO:1990410	0.00453401	2.34352	4	804	3	18123	CALCRL,RAMP2,RAMP3
GO:BP	positive regulation of endothelial cell chemotaxis to fibroblast growth factor	GO:2000546	0.00453401	2.34352	4	804	3	18123	FGF18,FGF2,FGFR1
GO:BP	response to ozone	GO:0010193	0.00453401	2.34352	4	804	3	18123	CAT,EDN1,SCGB1A1
GO:BP	positive regulation of cell chemotaxis to fibroblast growth factor	GO:1904849	0.00453401	2.34352	4	804	3	18123	FGF18,FGF2,FGFR1
GO:BP	regulation of protein-containing complex assembly	GO:0043254	0.00454306	2.34265	458	804	37	18123	ABCA3,ARPC4,ARPC4-TTLL3,CAPZA2,CDH5,CLEC7A,COTL1,CSF2,CSF3,CTTN,ELN,EML2,FAF1,GTF2H5,HSF1,KANK3,LMOD1,NRG1,PIEZO1,PRKCE,PTGER4,RASIP1,RDX,SLIT2,SMAD6,SNCA,SPTAN1,SPTBN1,STXBP6,TAL1,THRA,TMOD1,TPPP,TPPP3,TRIOBP,TWF1,WAS
GO:BP	response to carbohydrate	GO:0009743	0.00470039	2.32787	251	804	24	18123	AGER,C2CD2L,CALCRL,CAMK2N1,CAT,CLEC7A,COL4A3,CPB2,ENSA,FOXA2,GPER1,LPL,LRP1,NR1D1,POLG,PPARGC1A,PRKCE,RPS6KA2,SLC39A14,TGFBR2,THBS1,TIAM1,TJP1,VAMP2
GO:BP	regulation of actin filament length	GO:0030832	0.00475365	2.32297	192	804	20	18123	ACTN2,ARPC4,ARPC4-TTLL3,CAPZA2,COTL1,CSF3,CTTN,ELN,KANK3,LMOD1,PRKCE,RDX,SEMA5A,SLIT2,SPTAN1,SPTBN1,TMOD1,TRIOBP,TWF1,WAS
GO:BP	regulation of extent of cell growth	GO:0061387	0.00482023	2.31693	110	804	14	18123	BDNF,CTTN,EPHA7,LRP1,MACF1,PLXNA3,PTPRS,SEMA3B,SEMA3F,SEMA3G,SEMA5A,SEMA6A,SPG20,TRPV2
GO:BP	establishment of endothelial barrier	GO:0061028	0.00483718	2.31541	51	804	9	18123	CDH5,CLDN5,FASN,PECAM1,PTPRS,RDX,ROCK1,TJP1,VCL
GO:BP	negative regulation of blood vessel morphogenesis	GO:2000181	0.00487737	2.31181	164	804	18	18123	ADAMTS1,ADAMTS9,ALOX5,ATP2B4,CLDN5,COL4A3,CX3CR1,GPR4,KLF2,KLF4,NPR1,PF4,ROCK1,SEMA6A,TEK,THBS1,TIE1,VASH1
GO:BP	glomerulus development	GO:0032835	0.004914	2.30856	62	804	10	18123	ACTA2,COL4A3,GPR4,HEYL,LGR4,PDGFRA,PECAM1,PTPRO,TCF21,TEK
GO:BP	actin filament depolymerization	GO:0030042	0.004914	2.30856	62	804	10	18123	ACTN2,CAPZA2,LMOD1,RDX,SEMA5A,SPTAN1,SPTBN1,TMOD1,TRIOBP,TWF1
GO:BP	negative regulation of vasculature development	GO:1901343	0.00522577	2.28185	165	804	18	18123	ADAMTS1,ADAMTS9,ALOX5,ATP2B4,CLDN5,COL4A3,CX3CR1,GPR4,KLF2,KLF4,NPR1,PF4,ROCK1,SEMA6A,TEK,THBS1,TIE1,VASH1
GO:BP	developmental growth involved in morphogenesis	GO:0060560	0.00523971	2.28069	238	804	23	18123	BDNF,CSF1,CTTN,EPHA7,FGFR2,ITGB1,LRP1,MACF1,PLXNA3,PTK7,PTPRS,SEMA3B,SEMA3F,SEMA3G,SEMA5A,SEMA6A,SLIT2,SPG20,TBX2,TGFBR2,TIAM1,TRPV2,VCL
GO:BP	regulation of protein polymerization	GO:0032271	0.00523971	2.28069	238	804	23	18123	ARPC4,ARPC4-TTLL3,CAPZA2,CDH5,COTL1,CSF3,CTTN,ELN,EML2,KANK3,LMOD1,PRKCE,RDX,SLIT2,SNCA,SPTAN1,SPTBN1,TMOD1,TPPP,TPPP3,TRIOBP,TWF1,WAS
GO:BP	negative regulation of smooth muscle cell proliferation	GO:0048662	0.00524202	2.2805	74	804	11	18123	GPER1,KLF4,MIR124-1,NDRG2,NDRG4,NPR1,OGN,PPARGC1A,PTGIR,SF1,TPM1
GO:BP	regulation of ion transmembrane transporter activity	GO:0032412	0.00525371	2.27953	284	804	26	18123	ACTN2,AHNAK,AKAP7,ARC,ATP1B3,CACNA1D,CALM1,CALM2,CASQ2,CAV1,DAPK1,FHL1,FXYD1,GRIA1,ITGB1,KCNAB1,MAPK8IP2,PLCG2,PPARGC1A,PRKCE,RASGRF1,SHANK2,SLC9A1,STOM,VAMP2,WNK1
GO:BP	cartilage development	GO:0051216	0.00533905	2.27254	194	804	20	18123	ACVRL1,BMP1,CD44,EDN1,EFEMP1,EVC,FGF18,FGF2,GLI3,HMGA2,HYAL1,ITGB8,LOC100506403,LOXL2,RUNX2,SLC39A14,TGFBR2,THRA,ZBTB16,ZEB1
GO:BP	positive regulation of cartilage development	GO:0061036	0.0054938	2.26013	32	804	7	18123	ACVRL1,BMP1,FGF18,GLI3,LOXL2,RUNX2,ZBTB16
GO:BP	negative regulation of stress fiber assembly	GO:0051497	0.0054938	2.26013	32	804	7	18123	ARHGAP6,CORO2B,DLC1,MYOC,PAK2,TJP1,WAS
GO:BP	striated muscle cell differentiation	GO:0051146	0.00550634	2.25914	285	804	26	18123	ACTN2,AKAP13,ANKRD1,BDNF,CAPN3,CBY1,DMPK,EDN1,ITGB1,KRT19,LDB3,LMOD1,MYH11,NEBL,NRG1,PDGFRA,PGM5,PIEZO1,SLC9A1,SORT1,TBX3,TBX5,TMOD1,TNFSF14,TPM1,TTN
GO:BP	negative regulation of response to wounding	GO:1903035	0.00556333	2.25467	99	804	13	18123	A2M,ADTRP,ALOX5,ANXA2,CPB2,EDN1,FGF2,KLK8,PDGFRA,PTPRS,TFPI,THBS1,WFDC1
GO:BP	positive regulation of cell-substrate adhesion	GO:0010811	0.00559039	2.25256	125	804	15	18123	ABI3BP,CSF1,FBLN1,FOXF1,HSD17B12,LIMS2,MYOC,PPM1F,PRKCE,PTPRJ,RAC3,ROCK1,SPOCK2,TEK,TRIOBP
GO:BP	negative regulation of developmental growth	GO:0048640	0.00565152	2.24783	112	804	14	18123	CGA,EPHA7,PLXNA3,PTPRS,SEMA3B,SEMA3F,SEMA3G,SEMA5A,SEMA6A,SLC6A4,SOCS2,SPG20,TBX5,TGFBR2
GO:BP	embryonic morphogenesis	GO:0048598	0.00567406	2.24611	601	804	45	18123	ALDH1A3,DLC1,DUSP1,DYNC2H1,EDN1,EFEMP1,FGF2,FGFR2,FLT1,FOXA2,FOXF1,FRAS1,GLI3,GPC3,HMGA2,HYAL1,IFT57,ITGB1,KLF4,LAMA3,LEF1,MBP,NDRG4,PDGFRA,PHLDB1,PTK7,ROCK1,RUNX2,SLC44A4,SOCS3,SOX17,SUPT20H,TAL1,TBX2,TBX21,TBX3,TBX4,TBX5,TCF21,TGFBR2,TRIOBP,WDR19,WNK1,ZBTB16,ZEB1
GO:BP	negative regulation of response to external stimulus	GO:0032102	0.00567406	2.24611	601	804	45	18123	A2M,ADTRP,ALOX5,ANXA2,CALCRL,CDH5,CGA,CPB2,DUSP1,EDN1,FGF2,FOXF1,FPR2,GPER1,IL6,KLF4,KLK8,KLRD1,LILRA2,MIR124-1,NR1D1,PADI2,PDGFRA,PLCG2,PLXNA3,PTGER4,PTGIR,PTGIS,PTPRO,PTPRS,RAMP2,RAMP3,SEMA3B,SEMA3F,SEMA3G,SEMA5A,SEMA6A,SLIT2,SOCS3,SPX,TEK,TFPI,THBS1,VIPR1,WFDC1
GO:BP	tight junction organization	GO:0120193	0.00575885	2.23966	87	804	12	18123	CDH5,CLDN18,CLDN4,CLDN5,LOC100506403,PAK2,PECAM1,PRKCH,RAMP2,ROCK1,SVEP1,TJP1
GO:BP	roof of mouth development	GO:0060021	0.00575885	2.23966	87	804	12	18123	CLDN5,FRAS1,GLI3,IRF6,ITGB8,LEF1,MEOX2,PDGFRA,TBX2,TBX3,TCF21,TGFBR2
GO:BP	epithelial cell development	GO:0002064	0.00576512	2.23919	225	804	22	18123	ACTA2,ADAMTSL4,ARHGEF26,B4GALT1,CDH5,CLDN5,EXPH5,FASN,FOXO1,GPR4,HOXB13,HSD17B4,PALLD,PECAM1,PTPRS,RDX,ROCK1,TJP1,TMOD1,TRIOBP,VCL,VIM
GO:BP	outflow tract morphogenesis	GO:0003151	0.00576512	2.23919	75	804	11	18123	CLDN5,ELN,FGFR2,GJA5,HEYL,NPY1R,SMAD6,SOX17,TBX2,TBX3,TGFBR2
GO:BP	epithelial tube morphogenesis	GO:0060562	0.00589209	2.22973	334	804	29	18123	ACVRL1,CSF1,CXCR2,DCHS1,DLC1,EDN1,EPHA7,FGF2,FGFR2,FOXF1,GLI3,GPC3,IFT57,KLHL3,LEF1,LGR4,NDRG4,PTK7,RASIP1,RHOB,SLIT2,SOSTDC1,SOX17,TBX2,TBX21,TBX3,TCF21,TGFBR2,TIE1
GO:BP	blood coagulation	GO:0007596	0.00615184	2.211	351	804	30	18123	A2M,ADTRP,ANXA2,ARRB1,CAPZA2,CAV1,CPB2,CYP4F11,DOCK6,DOCK9,EDN1,FBLN1,FCER1G,FOXA2,HBB,HBG1,HBG2,IL6,MAFK,MYL12A,P2RX1,PDGFRA,PF4,PLCG2,PRKCE,PRKCH,TFPI,THBS1,VCL,WAS
GO:BP	positive regulation of growth	GO:0045927	0.00618393	2.20874	272	804	25	18123	ACACB,ACSL4,AGRN,BDNF,CAPN3,CSF1,EDN1,ERBB2,FGF2,FGFR2,HBEGF,HYAL1,LRP1,MACF1,NRG1,PPM1F,S100A8,SEMA5A,SLC44A4,SLC9A1,TBX2,TBX5,TGFBR2,TRPV2,WFS1
GO:BP	regulation of cell-cell adhesion	GO:0022407	0.00620613	2.20718	450	804	36	18123	ADAM8,ADTRP,AGER,ALOX5,CAV1,CCL5,CD4,CD44,CD74,EPHA7,ERBB2,FOXA2,GLI3,IL6,KLF4,LEF1,LILRB2,LILRB4,LOC100506403,MAGI1,MBP,PAK2,PIEZO1,PPM1F,RDX,SCGB1A1,SFTPD,SOX13,SPN,TBX21,TGFBR2,TJP1,TNFSF14,WNK1,ZBTB16,ZBTB7B
GO:BP	regulation of fat cell differentiation	GO:0045598	0.00620959	2.20694	140	804	16	18123	ADIRF,ALOX5,CMKLR1,FOXO1,GPER1,IL6,LPL,NR1D1,RUNX1T1,SORT1,SOX13,TRIB3,WIF1,ZBTB16,ZBTB7B,ZFP36L2
GO:BP	embryonic digestive tract morphogenesis	GO:0048557	0.00628054	2.202	16	804	5	18123	FGFR2,FOXF1,GLI3,PDGFRA,TCF21
GO:BP	apical junction assembly	GO:0043297	0.00628697	2.20156	88	804	12	18123	CDH5,CLDN18,CLDN4,CLDN5,LOC100506403,PAK2,PECAM1,PRKCH,RAMP2,ROCK1,TJP1,VCL
GO:BP	cellular response to leukemia inhibitory factor	GO:1990830	0.00628697	2.20156	88	804	12	18123	B3GNT2,FZD4,KLF4,MYNN,NR5A2,PADI2,PCOLCE2,SOCS3,SOX17,SPOCK2,SSTR1,TLE4
GO:BP	phosphatidylinositol-mediated signaling	GO:0048015	0.00628697	2.20156	197	804	20	18123	AGAP2,CAT,CCL5,CSF3,EDN1,ERBB2,FGF2,FGFR1,FLT1,GAB1,GPER1,KLF4,MYOC,NTRK2,NTRK3,OGT,PDGFRA,PIP5K1A,PLCL2,TEK
GO:BP	modulation of chemical synaptic transmission	GO:0050804	0.00632759	2.19876	434	804	35	18123	AGER,AKAP12,AKAP7,ARC,BDNF,CALM1,CX3CR1,EDN1,EIF4EBP2,FAM107A,GPER1,GRIA1,ITGB1,LAMA2,LILRB2,MAPK8IP2,MME,NCDN,NISCH,NRGN,NTRK2,P2RX1,PLCL2,PRKCE,PTPRS,RASGRF1,RETN,S100B,SHANK2,SLC1A1,SLC24A2,SLC6A4,SNCA,SRGN,VAMP2
GO:BP	positive regulation of transmembrane transport	GO:0034764	0.00634513	2.19756	242	804	23	18123	ACTN2,AKAP7,ARC,ATP1B3,CALM1,CALM2,CAPN3,FXYD1,GPC3,GPER1,ITGB1,KCNJ12,KCNJ15,KCNJ5,KCNMB1,KCNN3,P2RX1,PLCG2,RAMP3,SLC9A1,SNCA,SORBS1,WNK1
GO:BP	regulation of trans-synaptic signaling	GO:0099177	0.00657579	2.18205	435	804	35	18123	AGER,AKAP12,AKAP7,ARC,BDNF,CALM1,CX3CR1,EDN1,EIF4EBP2,FAM107A,GPER1,GRIA1,ITGB1,LAMA2,LILRB2,MAPK8IP2,MME,NCDN,NISCH,NRGN,NTRK2,P2RX1,PLCL2,PRKCE,PTPRS,RASGRF1,RETN,S100B,SHANK2,SLC1A1,SLC24A2,SLC6A4,SNCA,SRGN,VAMP2
GO:BP	morphogenesis of a branching structure	GO:0001763	0.00666231	2.17638	198	804	20	18123	CSF1,DCHS1,EDN1,EPHA7,FGF2,FGF7,FGFR2,FOXF1,GLI3,GPC3,HOXB13,LEF1,LGR4,RASIP1,SLIT2,SOCS3,TBX3,TCF21,TGFBR2,TIE1
GO:BP	morphogenesis of a branching epithelium	GO:0061138	0.00691022	2.16051	184	804	19	18123	CSF1,DCHS1,EDN1,FGF2,FGF7,FGFR2,FOXF1,GLI3,GPC3,HOXB13,LEF1,LGR4,RASIP1,SLIT2,SOCS3,TBX3,TCF21,TGFBR2,TIE1
GO:BP	response to leukemia inhibitory factor	GO:1990823	0.00691022	2.16051	89	804	12	18123	B3GNT2,FZD4,KLF4,MYNN,NR5A2,PADI2,PCOLCE2,SOCS3,SOX17,SPOCK2,SSTR1,TLE4
GO:BP	regulation of developmental growth	GO:0048638	0.00696891	2.15684	338	804	29	18123	ACACB,AGRN,BDNF,CAPN3,CGA,CSF1,CTTN,EDN1,EPHA7,FGF2,FGFR2,LOC100506403,LRP1,MACF1,NRG1,PLXNA3,PTPRS,SEMA3B,SEMA3F,SEMA3G,SEMA5A,SEMA6A,SLC6A4,SOCS2,SPG20,TBX2,TBX5,TGFBR2,TRPV2
GO:BP	acyl-CoA biosynthetic process	GO:0071616	0.00702931	2.15309	54	804	9	18123	ACACB,ACAT1,ACSL4,ELOVL2,FASN,HSD17B12,PDK4,SCD,SNCA
GO:BP	thioester biosynthetic process	GO:0035384	0.00702931	2.15309	54	804	9	18123	ACACB,ACAT1,ACSL4,ELOVL2,FASN,HSD17B12,PDK4,SCD,SNCA
GO:BP	activation of GTPase activity	GO:0090630	0.00709478	2.14906	115	804	14	18123	ADPRH,ARHGAP25,ARHGAP29,ARHGEF10,ARHGEF15,ARHGEF26,EVI5,GMIP,NTRK3,PIP5K1A,RABGAP1L,RASGRF1,TIAM1,TIAM2
GO:BP	negative regulation of neuron projection development	GO:0010977	0.00709478	2.14906	142	804	16	18123	EPHA7,KLK8,LRP1,MYLIP,PLXNA3,PMP22,PTPRO,PTPRS,SEMA3B,SEMA3F,SEMA3G,SEMA5A,SEMA6A,SPG20,VIM,ZNF365
GO:BP	cellular response to carbohydrate stimulus	GO:0071322	0.00712019	2.14751	156	804	17	18123	AGER,C2CD2L,CALCRL,CAMK2N1,CLEC7A,CPB2,FOXA2,GPER1,LRP1,NR1D1,POLG,PPARGC1A,PRKCE,RPS6KA2,SLC39A14,TIAM1,TJP1
GO:BP	actin filament capping	GO:0051693	0.00768527	2.11434	44	804	8	18123	CAPZA2,LMOD1,RDX,SPTAN1,SPTBN1,TMOD1,TRIOBP,TWF1
GO:BP	positive regulation of cholesterol transport	GO:0032376	0.00768527	2.11434	34	804	7	18123	ABCA3,ABCA8,ANXA2,CAV1,CES1,CETP,LRP1
GO:BP	positive regulation of sterol transport	GO:0032373	0.00768527	2.11434	34	804	7	18123	ABCA3,ABCA8,ANXA2,CAV1,CES1,CETP,LRP1
GO:BP	negative regulation of protein metabolic process	GO:0051248	0.00769255	2.11393	1216	804	78	18123	A2M,ADARB1,AGAP2,ANXA2,AQP1,ARRB1,ATP2B4,BTG2,CALM1,CALM2,CAMK2N1,CAPN3,CAV1,CD44,COL4A3,CPB2,CTDSPL,DAPK1,DUSP1,EDN1,EDNRB,EIF4EBP2,ENSA,EXOSC7,FABP4,FBLN1,FRY,FXYD1,GADD45B,GGNBP2,GPC3,HBEGF,ITIH4,KLF4,LAMP3,LILRB2,LILRB4,LRP1,MGAT3,MIR124-1,NR4A1,NRG1,NTRK2,NTRK3,OGT,PAK2,PBLD,PHF1,PPARGC1A,PPM1F,PPP1R15A,PPP1R2,PRKCE,PTPN1,PTPRB,PTPRJ,PTPRO,RASIP1,ROCK1,SAMD4A,SAMD4B,SLIT2,SMAD6,SNCA,SOCS3,SP…
GO:BP	glomerulus vasculature development	GO:0072012	0.00792053	2.10125	25	804	6	18123	ACTA2,GPR4,PDGFRA,PECAM1,TCF21,TEK
GO:BP	fatty acid metabolic process	GO:0006631	0.00798795	2.09756	407	804	33	18123	ACAA2,ACACB,ACADL,ACAT1,ACOX1,ACOXL,ACSL4,ADTRP,ALOX15B,ALOX5,ALOX5AP,CAV1,CD74,CES1,CREM,CYP4B1,CYP4F11,EDN1,ELOVL2,FASN,HSD17B12,HSD17B4,LPL,PCCB,PDK4,PLA2G1B,PLA2G5,PPARGC1A,PTGIS,QKI,SCD,SNCA,TRIB3
GO:BP	defense response to tumor cell	GO:0002357	0.00798795	2.09756	10	804	4	18123	DAPK1,DLEC1,KLF4,RBMS3
GO:BP	bleb assembly	GO:0032060	0.00798795	2.09756	10	804	4	18123	EMP1,EMP3,MYLK,PMP22
GO:BP	regulation of chemokine-mediated signaling pathway	GO:0070099	0.00798795	2.09756	10	804	4	18123	CCL5,EDN1,PADI2,SLIT2
GO:BP	protein metabolic process	GO:0019538	0.00800297	2.09675	5912	804	305	18123	A2M,ABCA3,ACVRL1,ADAM8,ADAMTS1,ADAMTS8,ADAMTS9,ADAMTSL3,ADAMTSL4,ADARB1,ADCK2,ADPRH,ADTRP,AGAP2,AGER,AGTR1,AKAP13,AKT3,ANXA2,AQP1,ARPC4-TTLL3,ARRB1,ATF3,ATP2B4,B3GALNT1,B3GNT2,B4GALT1,BDNF,BMP1,BTG2,C2,C5AR1,CAB39L,CAD,CALM1,CALM2,CAMK2N1,CAMP,CAPN3,CAT,CAV1,CCL5,CCND2,CCNJ,CCNK,CD4,CD44,CD74,CDH5,CDK17,CEP41,CES1,CFD,CGA,CHRDL1,CKAP4,CLDN4,CLEC3B,CLEC7A,COL4A3,CPB2,CSF1,CSF2,CSF3,CSPG4,CTDSPL,CT…
GO:BP	coagulation	GO:0050817	0.00810063	2.09148	358	804	30	18123	A2M,ADTRP,ANXA2,ARRB1,CAPZA2,CAV1,CPB2,CYP4F11,DOCK6,DOCK9,EDN1,FBLN1,FCER1G,FOXA2,HBB,HBG1,HBG2,IL6,MAFK,MYL12A,P2RX1,PDGFRA,PF4,PLCG2,PRKCE,PRKCH,TFPI,THBS1,VCL,WAS
GO:BP	nephron development	GO:0072006	0.00810605	2.09119	144	804	16	18123	ACAT1,ACTA2,COL4A3,DCHS1,FGF2,GLI3,GPC3,GPR4,HEYL,KLHL3,LGR4,PDGFRA,PECAM1,PTPRO,TCF21,TEK
GO:BP	hyaluronan catabolic process	GO:0030214	0.00817778	2.08736	17	804	5	18123	CD44,FGF2,HYAL1,LYVE1,SLC9A1
GO:BP	oxygen transport	GO:0015671	0.00817778	2.08736	17	804	5	18123	HBA1,HBA2,HBB,HBG1,HBG2
GO:BP	cellular response to lipopolysaccharide	GO:0071222	0.00828002	2.08197	202	804	20	18123	ANKRD1,CAMP,CCL5,CSF2,CSF3,CX3CR1,CXCL3,EDNRB,HSF1,IL6,LILRA2,LILRB2,MAPK8,NR1D1,PF4,PPARGC1A,PPBP,PRKCE,TFPI,VIM
GO:BP	response to mechanical stimulus	GO:0009612	0.00829158	2.08136	217	804	21	18123	ANKRD1,AQP1,BTG2,EDN1,FAS,FOSB,FOSL1,JUND,MAPK8,PIEZO1,PTGER4,RETN,SCEL,SCN1A,SLC9A1,TGFBR2,THBS1,TLR8,TNFSF14,TTN,USP53
GO:BP	gland development	GO:0048732	0.0087454	2.05822	443	804	35	18123	ACAT1,AGAP2,ALDH1A3,ALOX15B,ASCL1,CAD,CAV1,CDO1,CGA,CPB2,CSF1,FASN,FGF2,FGF7,FGFR2,FOXF1,GLI3,HOXB13,IGSF3,IL6,IRF6,LEF1,LIMS2,NRG1,PDGFRA,SLCO2B1,SOCS2,SOSTDC1,TBX2,TBX3,TCF21,TGFA,TGFBR2,THRA,ZBTB7B
GO:BP	mammary gland morphogenesis	GO:0060443	0.00877506	2.05675	45	804	8	18123	CAV1,CSF1,FGFR2,GLI3,SOSTDC1,TBX2,TBX3,TGFBR2
GO:BP	response to oxygen levels	GO:0070482	0.00891429	2.04991	410	804	33	18123	ACAA2,ACVRL1,ADAM8,AGER,ANKRD1,AQP1,ASCL2,CAT,CAV1,DDAH1,EDN1,EPAS1,FAS,FOXO1,HIF3A,HSF1,KCNK3,KCNMB1,LIMD1,LOXL2,MIR124-1,POLG,PPARGC1A,PRKCE,PTGIS,RAMP2,S100B,SLC1A1,SLC6A4,SLC9A1,TEK,TGFBR2,THBS1
GO:BP	positive regulation of calcium ion transport into cytosol	GO:0010524	0.00891719	2.04977	56	804	9	18123	CALM1,CALM2,CAPN3,CAV1,GPER1,P2RX1,PLA2G1B,RAMP3,SNCA
GO:BP	transmembrane transport	GO:0055085	0.00893825	2.04875	1648	804	100	18123	ABCA3,ABCA8,ACACB,ACTN2,ADAMTS8,AHNAK,AKAP7,ANXA2,AQP1,AQP4,AQP6,ARC,ATP1B3,ATP2B4,ATP8A1,CACNA1D,CACNA2D2,CALM1,CALM2,CAPN3,CASQ2,CAV1,CHERP,CLCN4,CLCNKB,CLIC3,CLIC5,COX4I1,COX6A1,COX7A1,DAPK1,DPP6,EDN1,FGF2,FHL1,FXYD1,GJA5,GPC3,GPER1,GPM6A,GRIA1,ITGB1,KCNAB1,KCNJ12,KCNJ15,KCNJ18,KCNJ5,KCNK3,KCNMB1,KCNN3,MAPK8IP2,MRS2,NIPAL3,NOX5,OAZ3,ORAI2,P2RX1,PIEZO1,PLA2G1B,PLCG2,PPARGC1A,PPBP,PRKCE,RAMP3,RA…
GO:BP	response to metal ion	GO:0010038	0.00893825	2.04875	377	804	31	18123	ALOX5AP,AQP1,ASCL1,CALM1,CALM2,CAPN3,CASQ2,CAT,CAV1,DUSP1,EDN1,FABP4,FOSB,HSF1,JUND,KCNK3,KCNMB1,LOXL2,MAOB,MAPK8,MT1M,PLCG2,PPARGC1A,RANBP1,S100A8,SLC1A1,SNCA,THBS1,TNNC1,TTN,WNK1
GO:BP	negative regulation of actin filament bundle assembly	GO:0032232	0.00894614	2.04836	35	804	7	18123	ARHGAP6,CORO2B,DLC1,MYOC,PAK2,TJP1,WAS
GO:BP	positive regulation of lipid localization	GO:1905954	0.00902457	2.04457	105	804	13	18123	ABCA3,ABCA8,ACACB,ANXA2,ATP8A1,CAV1,CES1,CETP,EDN1,LPL,LRP1,MSR1,RETN
GO:BP	positive regulation of hemopoiesis	GO:1903708	0.00912265	2.03988	160	804	17	18123	ADAM8,AGER,CD101,CD4,CD74,CSF1,GLI3,HSF1,LEF1,LILRB2,LILRB4,LOC100506403,PF4,SOX13,TGFBR2,ZBTB16,ZBTB7B
GO:BP	positive regulation of leukocyte differentiation	GO:1902107	0.00912265	2.03988	160	804	17	18123	ADAM8,AGER,CD101,CD4,CD74,CSF1,GLI3,HSF1,LEF1,LILRB2,LILRB4,LOC100506403,PF4,SOX13,TGFBR2,ZBTB16,ZBTB7B
GO:BP	inflammatory response	GO:0006954	0.00920855	2.03581	962	804	64	18123	ABI3BP,ACKR1,ADAM8,AGER,AGTR1,ALOX5,ALOX5AP,B4GALT1,C5AR1,CALCRL,CCL23,CCL5,CD44,CDH5,CDO1,CGA,CLEC7A,CMKLR1,CSF1,CXCL3,CXCR2,DNASE1,DNASE1L3,EDNRB,FABP4,FOXF1,FPR1,FPR2,GPER1,GPR4,GPSM3,HYAL1,IL6,ITGB1,ITIH4,KLF4,LILRB4,LPL,LTB4R,MIR124-1,NR1D1,OLR1,P2RX1,PF4,PLCG2,PPBP,PTGER4,PTGIR,PTGIS,RAMP2,RAMP3,S100A12,S100A8,SCGB1A1,SCNN1B,SLC11A1,SNCA,SOCS3,TEK,THBS1,TLR8,TRADD,VIPR1,WFDC1
GO:BP	bicellular tight junction assembly	GO:0070830	0.00931333	2.0309	80	804	11	18123	CDH5,CLDN18,CLDN4,CLDN5,LOC100506403,PAK2,PECAM1,PRKCH,RAMP2,ROCK1,TJP1
GO:BP	negative regulation of actin filament polymerization	GO:0030837	0.00935394	2.02901	68	804	10	18123	CAPZA2,KANK3,LMOD1,RDX,SLIT2,SPTAN1,SPTBN1,TMOD1,TRIOBP,TWF1
GO:BP	regulation of actin filament polymerization	GO:0030833	0.00944477	2.02481	175	804	18	18123	ARPC4,ARPC4-TTLL3,CAPZA2,COTL1,CSF3,CTTN,ELN,KANK3,LMOD1,PRKCE,RDX,SLIT2,SPTAN1,SPTBN1,TMOD1,TRIOBP,TWF1,WAS
GO:BP	head development	GO:0060322	0.00945293	2.02443	816	804	56	18123	ACAT1,AKT3,ALDH1A3,AQP1,ASCL1,ATP2B4,BTG2,C5AR1,CALM1,CALM2,CLDN5,CRISPLD2,CXCR2,DLC1,DYNC2H1,EPHA7,FGF2,FGFR2,FZD4,GLI3,ITGB1,KCNAB1,KCNK3,KIF1A,LEF1,LHX6,LRP1,MAOB,MBP,NDRG2,NDRG4,NRG1,NRGN,NTRK2,PADI2,PCDH9,PDGFRA,PHLPP2,PLXNA3,PPARGC1A,PPP3CC,PTPRS,RAC3,SEMA5A,SHANK2,SLC1A1,SLC6A4,SLIT2,SSTR1,SYNJ2,TACC1,TACC2,TBX3,TGFBR2,UBA6,ZNF365
GO:BP	negative regulation of axon extension involved in axon guidance	GO:0048843	0.00948433	2.02299	26	804	6	18123	PLXNA3,SEMA3B,SEMA3F,SEMA3G,SEMA5A,SEMA6A
GO:BP	astrocyte activation	GO:0048143	0.00948433	2.02299	26	804	6	18123	AGER,C5AR1,FPR2,IL6,LRP1,NR1D1
GO:BP	response to cortisol	GO:0051414	0.00958794	2.01827	5	804	3	18123	CAD,KLF9,SLIT2
GO:BP	body fluid secretion	GO:0007589	0.00966686	2.01471	93	804	12	18123	ANXA2,AQP1,CAD,CAV1,CDO1,EDN1,NPR1,PRKCE,SCNN1B,SOCS2,WNK1,ZBTB7B
GO:BP	negative regulation of molecular function	GO:0044092	0.00970325	2.01308	1228	804	78	18123	A2M,ACACB,ACTN2,ADARB1,ANXA2,AQP1,ARRB1,ATP2B4,CALM1,CALM2,CAMK2N1,CASQ2,CAT,CAV1,CCL23,CD44,CMKLR1,COL4A3,DAB2,DUSP1,EDNRB,ENSA,FABP4,FAF1,FOXA2,FRY,GADD45B,GGNBP2,GMIP,GPC3,HEYL,HMGA2,ITIH4,KCNAB1,KLF4,LAMP3,LEF1,LEPR,LILRB4,LRP1,MAPK8,NR4A1,OAZ3,PAK2,PPARGC1A,PPM1F,PPP1R15A,PPP1R2,PRKCE,PTGIS,PTPN1,PTPRB,PTPRJ,PTPRO,RAMP3,RASIP1,RDX,RNH1,ROCK1,SCGB1A1,SFTPD,SLC39A14,SLIT2,SNCA,SOCS3,SORT1,SPOC…
GO:BP	sodium ion homeostasis	GO:0055078	0.00989795	2.00445	57	804	9	18123	AGTR1,ATP1B3,EDN1,EDNRB,NPR1,SCN7A,SCNN1B,SLC9A1,SPX
GO:BP	inositol phosphate-mediated signaling	GO:0048016	0.00989795	2.00445	57	804	9	18123	ATP2B4,CHERP,EDN1,INPP5A,MIR124-1,NRG1,PPP3CC,PTBP1,SLC9A1
GO:BP	response to monosaccharide	GO:0034284	0.0101323	1.99429	221	804	21	18123	AGER,C2CD2L,CAMK2N1,CAT,COL4A3,CPB2,ENSA,FOXA2,GPER1,LPL,LRP1,NR1D1,POLG,PPARGC1A,PRKCE,SLC39A14,TGFBR2,THBS1,TIAM1,TJP1,VAMP2
GO:BP	nucleoside bisphosphate biosynthetic process	GO:0033866	0.0102803	1.988	69	804	10	18123	ACACB,ACAT1,ACSL4,ELOVL2,FASN,HSD17B12,PAPSS2,PDK4,SCD,SNCA
GO:BP	ribonucleoside bisphosphate biosynthetic process	GO:0034030	0.0102803	1.988	69	804	10	18123	ACACB,ACAT1,ACSL4,ELOVL2,FASN,HSD17B12,PAPSS2,PDK4,SCD,SNCA
GO:BP	small molecule biosynthetic process	GO:0044283	0.0102803	1.988	675	804	48	18123	ACAA2,ACACB,ACADL,ACAT1,AGK,ALDH1A3,ALOX15B,ALOX5,ALOX5AP,ATF3,ATP2B4,CAD,CD74,CDO1,CES1,CYP4F11,EDN1,ELOVL2,FASN,FGF2,FGFR4,GLS,GLS2,GPD1,GPER1,HSD17B12,HSD17B4,LEPR,LPL,NR1D1,OGT,OSBPL1A,PAH,PCCB,PDE5A,PDE8B,PDK4,PDXK,PLA2G1B,PLA2G5,PLCG2,PPARGC1A,PTGIS,QKI,SCD,SLC39A14,SNCA,TRIB3
GO:BP	regulation of nitric oxide biosynthetic process	GO:0045428	0.0102803	1.988	69	804	10	18123	ATP2B4,CAV1,CLEC7A,CX3CR1,DDAH1,EDN1,HBB,KLF2,KLF4,PTGIS
GO:BP	purine nucleoside bisphosphate biosynthetic process	GO:0034033	0.0102803	1.988	69	804	10	18123	ACACB,ACAT1,ACSL4,ELOVL2,FASN,HSD17B12,PAPSS2,PDK4,SCD,SNCA
GO:BP	endocardial cushion morphogenesis	GO:0003203	0.0103286	1.98596	36	804	7	18123	ACVRL1,DCHS1,HEYL,TBX2,TBX3,TGFBR2,TMEM100
GO:BP	negative regulation of protein modification process	GO:0031400	0.0104502	1.98087	587	804	43	18123	ADARB1,ARRB1,ATP2B4,CALM1,CALM2,CAMK2N1,CAPN3,CAV1,CTDSPL,DUSP1,ENSA,FABP4,FBLN1,FRY,FXYD1,GADD45B,GGNBP2,LILRB4,MIR124-1,NTRK3,OGT,PAK2,PBLD,PHF1,PPARGC1A,PPM1F,PPP1R15A,PPP1R2,PRKCE,PTPN1,PTPRB,PTPRJ,PTPRO,RASIP1,ROCK1,SLIT2,SMAD6,SNCA,SOCS3,SPRED2,TPPP,TRIB3,WNK1
GO:BP	cell fate specification	GO:0001708	0.0104502	1.98087	94	804	12	18123	ASCL1,FGF2,FOXA2,GLI3,ITGB1,NTRK3,SOX17,TBX2,TBX21,TBX3,TBX4,TBX5
GO:BP	peptidyl-amino acid modification	GO:0018193	0.010563	1.97621	1309	804	82	18123	AKT3,ARPC4-TTLL3,ARRB1,ATP2B4,BDNF,CAD,CALM1,CALM2,CAPN3,CAV1,CCL5,CD4,CD44,CD74,CEP41,CLEC7A,CSF2,CSF3,CSPG4,DMPK,EFEMP1,EPHA7,ERBB2,FGF7,FGFR1,FGFR2,FGFR4,FLT1,GGNBP2,HBEGF,HMGA2,HSF1,IL6,KANSL3,KAT6B,LEF1,LILRB4,LOX,LOXL2,MAP3K11,MAPK8,MGAT2,NAA15,NRG1,NTRK2,NTRK3,NUP88,OGT,P4HA2,PADI2,PAK2,PDGFRA,PECAM1,PHF1,PLCL2,PPARGC1A,PPM1F,PRKCE,PRKCH,PTPN1,PTPRJ,RAB6A,RAMP3,ROCK1,RPS6KA2,RUVBL2,S100A8,…
GO:BP	gland morphogenesis	GO:0022612	0.0109095	1.9622	121	804	14	18123	CAV1,CPB2,CSF1,FGF7,FGFR2,GLI3,HOXB13,IL6,LIMS2,SOSTDC1,TBX2,TBX3,TGFA,TGFBR2
GO:BP	regulation of transporter activity	GO:0032409	0.0109095	1.9622	317	804	27	18123	ACTN2,AHNAK,AKAP7,ARC,ATP1B3,CACNA1D,CALM1,CALM2,CASQ2,CAV1,DAPK1,FHL1,FXYD1,GRIA1,ITGB1,KCNAB1,MAPK8IP2,PLCG2,PPARGC1A,PRKCE,RASGRF1,SHANK2,SLC9A1,SNCA,STOM,VAMP2,WNK1
GO:BP	lipid metabolic process	GO:0006629	0.0109811	1.95935	1446	804	89	18123	ABCA3,ABCA8,ACAA2,ACACB,ACADL,ACAT1,ACOX1,ACOXL,ACSL4,ADH1B,ADTRP,AGAP2,AGK,AGRN,AGTR1,ALDH1A3,ALOX15B,ALOX5,ALOX5AP,APOBR,B3GALNT1,CAT,CAV1,CD74,CES1,CETP,CGA,CREM,CYP4B1,CYP4F11,DPEP2,EDN1,ELOVL2,FABP4,FAR2,FASN,FGF2,FGFR4,FLT1,FPR2,GM2A,GOLM1,GPC3,GPD1,GPER1,HSD17B12,HSD17B4,INPP5A,ITGB8,KDSR,LEPR,LPL,LRP1,NEU3,NR1D1,NR5A2,OSBPL10,OSBPL1A,P2RX1,PCCB,PCYT1B,PDGFRA,PDK4,PIK3R3,PIP5K1A,PLA1A,PLA2…
GO:BP	tight junction assembly	GO:0120192	0.0110568	1.95637	82	804	11	18123	CDH5,CLDN18,CLDN4,CLDN5,LOC100506403,PAK2,PECAM1,PRKCH,RAMP2,ROCK1,TJP1
GO:BP	negative regulation of catalytic activity	GO:0043086	0.0110568	1.95637	841	804	57	18123	A2M,ACACB,ADARB1,ANXA2,AQP1,ARRB1,ATP2B4,CAMK2N1,CAV1,CD44,COL4A3,DUSP1,EDNRB,ENSA,FABP4,FOXA2,FRY,GADD45B,GGNBP2,GMIP,GPC3,ITIH4,KLF4,LAMP3,LEPR,LILRB4,LRP1,NR4A1,OAZ3,PAK2,PPM1F,PPP1R15A,PPP1R2,PTPN1,PTPRB,PTPRJ,PTPRO,RASIP1,RDX,RNH1,ROCK1,SCGB1A1,SLC39A14,SLIT2,SNCA,SOCS3,SORT1,SPOCK2,SPRED2,TFPI,THBS1,TIMP3,TNFSF14,TRIB3,UBE2O,WFDC1,WNK1
GO:BP	potassium ion import across plasma membrane	GO:1990573	0.0112009	1.95075	47	804	8	18123	ATP1B3,KCNJ12,KCNJ15,KCNJ18,KCNJ5,SLC12A4,SLC12A9,WNK1
GO:BP	response to glucose	GO:0009749	0.0112038	1.95064	208	804	20	18123	AGER,C2CD2L,CAMK2N1,COL4A3,CPB2,ENSA,FOXA2,GPER1,LPL,LRP1,NR1D1,POLG,PPARGC1A,PRKCE,SLC39A14,TGFBR2,THBS1,TIAM1,TJP1,VAMP2
GO:BP	atrioventricular valve development	GO:0003171	0.0112038	1.95064	27	804	6	18123	DCHS1,GJA5,HEYL,SMAD6,TBX5,TGFBR2
GO:BP	regulation of blood coagulation	GO:0030193	0.0112038	1.95064	70	804	10	18123	A2M,ADTRP,ANXA2,CAV1,CPB2,EDN1,FOXA2,PDGFRA,TFPI,THBS1
GO:BP	endocardial cushion formation	GO:0003272	0.0112038	1.95064	27	804	6	18123	DCHS1,HEYL,TBX2,TBX3,TGFBR2,TMEM100
GO:BP	regulation of lipid kinase activity	GO:0043550	0.0112038	1.95064	70	804	10	18123	AGAP2,FGF2,FLT1,FPR2,KLF4,PDGFRA,PIK3R3,SOCS2,SOCS3,TEK
GO:BP	positive regulation of macrophage migration	GO:1905523	0.0112038	1.95064	27	804	6	18123	C5AR1,CCL5,CMKLR1,CSF1,CX3CR1,THBS1
GO:BP	renal system vasculature development	GO:0061437	0.0112038	1.95064	27	804	6	18123	ACTA2,GPR4,PDGFRA,PECAM1,TCF21,TEK
GO:BP	positive regulation of chemokine (C-X-C motif) ligand 2 production	GO:2000343	0.0112038	1.95064	11	804	4	18123	CD74,LPL,LRP1,MBP
GO:BP	kidney vasculature development	GO:0061440	0.0112038	1.95064	27	804	6	18123	ACTA2,GPR4,PDGFRA,PECAM1,TCF21,TEK
GO:BP	endothelial cell development	GO:0001885	0.0112038	1.95064	70	804	10	18123	ARHGEF26,CDH5,CLDN5,FASN,PECAM1,PTPRS,RDX,ROCK1,TJP1,VCL
GO:BP	actin-mediated cell contraction	GO:0070252	0.0115599	1.93704	122	804	14	18123	ACTN2,CACNA1D,CAV1,DES,GJA5,KCNJ5,LIMCH1,SCN1A,SLC9A1,TMOD1,TNNC1,TPM1,TTN,VIM
GO:BP	response to reactive oxygen species	GO:0000302	0.0115599	1.93704	224	804	21	18123	AQP1,CAT,DUSP1,EDN1,FBLN5,FOSL1,FOXO1,HBA1,HBA2,HBB,HSF1,HYAL1,IL6,KLF2,KLF4,MAPK8,PDGFRA,PPARGC1A,RHOB,SCGB1A1,TPM1
GO:BP	negative regulation of transcription by RNA polymerase II	GO:0000122	0.0116475	1.93377	899	804	60	18123	ANKRD1,ASCL1,ASCL2,ATF3,BTG2,CAV1,CC2D1A,CREM,DAB2,DACH1,DICER1,EDN1,EDNRB,FGFR2,FOSB,FOXF1,GLI3,HEYL,HMGA2,HOXB13,HSF1,KANK2,KLF11,KLF12,KLF2,KLF4,LDB2,LEF1,LILRB4,LOC100506403,LOXL2,LRRFIP1,MAFK,MAX,MZF1,NR1D1,OVOL1,PER3,SCGB1A1,SNCA,SOX13,TAL1,TBL1X,TBX2,TBX21,TBX3,TCF21,TCF25,TCF3,THRA,TLE4,TRIB3,WFS1,ZBED2,ZBTB16,ZBTB7B,ZEB1,ZHX2,ZNF343,ZNF668
GO:BP	protein localization to plasma membrane	GO:0072659	0.0117571	1.9297	287	804	25	18123	ACTN2,ANXA2,ATP1B3,ATP2B4,BBS1,DAB2,DCHS1,DPP6,GPER1,ITGB1,LRP1,MACF1,MYL12A,PIP5K1A,PRKCE,PRKCH,RAB3B,RAMP2,RAMP3,RAP2A,RDX,ROCK1,SORBS1,SPTBN1,VAMP2
GO:BP	neuron projection extension involved in neuron projection guidance	GO:1902284	0.0117916	1.92843	37	804	7	18123	PLXNA3,SEMA3B,SEMA3F,SEMA3G,SEMA5A,SEMA6A,SLIT2
GO:BP	axon extension involved in axon guidance	GO:0048846	0.0117916	1.92843	37	804	7	18123	PLXNA3,SEMA3B,SEMA3F,SEMA3G,SEMA5A,SEMA6A,SLIT2
GO:BP	Ras protein signal transduction	GO:0007265	0.0117916	1.92843	352	804	29	18123	AGTR1,AKAP13,ARHGAP29,ARHGAP6,ARHGEF10,ARRB1,CSF1,DLC1,ELMO1,FGF2,GPR4,IQSEC3,ITGB1,KANK2,LPAR6,MAPRE2,MYOC,NISCH,NRG1,OGT,PLD1,RAP2A,RASGRF1,RASIP1,RDX,RHOB,ROCK1,TIAM1,WAS
GO:BP	embryonic organ development	GO:0048568	0.0118953	1.92462	436	804	34	18123	ALDH1A3,ASCL2,CSF2,EDN1,EFEMP1,EPAS1,FGFR2,FOXF1,GGNBP2,GLI3,HYAL1,IFT57,KRT19,LEF1,NDRG4,PDGFRA,PLK4,PTK7,RUNX2,SLC44A4,SOCS3,SOX17,TAL1,TBX2,TBX21,TBX3,TBX4,TCF21,TGFBR2,THOC5,TRIOBP,VASH1,WDR19,ZEB1
GO:BP	negative regulation of wound healing	GO:0061045	0.0118953	1.92462	83	804	11	18123	A2M,ADTRP,ALOX5,ANXA2,CPB2,EDN1,FGF2,PDGFRA,TFPI,THBS1,WFDC1
GO:BP	brain development	GO:0007420	0.0120443	1.91922	772	804	53	18123	ACAT1,AKT3,ALDH1A3,AQP1,ASCL1,ATP2B4,BTG2,C5AR1,CALM1,CALM2,CXCR2,DLC1,DYNC2H1,EPHA7,FGF2,FGFR2,FZD4,GLI3,ITGB1,KCNAB1,KCNK3,KIF1A,LEF1,LHX6,LRP1,MAOB,MBP,NDRG2,NDRG4,NRG1,NRGN,NTRK2,PADI2,PCDH9,PHLPP2,PLXNA3,PPARGC1A,PPP3CC,PTPRS,RAC3,SEMA5A,SHANK2,SLC1A1,SLC6A4,SLIT2,SSTR1,SYNJ2,TACC1,TACC2,TBX3,TGFBR2,UBA6,ZNF365
GO:BP	regulation of nitric oxide metabolic process	GO:0080164	0.0123001	1.91009	71	804	10	18123	ATP2B4,CAV1,CLEC7A,CX3CR1,DDAH1,EDN1,HBB,KLF2,KLF4,PTGIS
GO:BP	metal ion transport	GO:0030001	0.0123001	1.91009	523	804	39	18123	AHNAK,ANXA2,ATP1B3,ATP2B4,CACNA1D,CACNA2D2,CALCRL,CALM1,CALM2,CAPN3,CASQ2,CAV1,CCL5,CD4,CHERP,FGF2,FXYD1,GPER1,GPM6A,LILRA2,LILRB2,MRS2,MYLK,NIPAL3,ORAI2,P2RX1,PLA2G1B,PLCG2,PRKCE,RAMP2,RAMP3,SLC11A1,SLC1A1,SLC24A2,SLC39A14,SLC9A1,SNCA,TRPV2,WFS1
GO:BP	axon extension	GO:0048675	0.012301	1.91006	123	804	14	18123	CTTN,ITGB1,LRP1,MACF1,PLXNA3,PTPRS,SEMA3B,SEMA3F,SEMA3G,SEMA5A,SEMA6A,SLIT2,TRPV2,VCL
GO:BP	cardiac chamber morphogenesis	GO:0003206	0.012301	1.91006	123	804	14	18123	ADAMTS1,FGFR2,FOXF1,HEYL,NRG1,SLIT2,SMAD6,TBX2,TBX3,TBX5,TEK,TGFBR2,TNNC1,TPM1
GO:BP	cellular response to biotic stimulus	GO:0071216	0.0123676	1.90772	241	804	22	18123	ANKRD1,CAMP,CCL5,CLEC7A,CSF2,CSF3,CX3CR1,CXCL3,EDNRB,HSF1,IL6,LILRA2,LILRB2,MAPK8,NR1D1,PF4,PPARGC1A,PPBP,PRKCE,TFPI,VIM,WFS1
GO:BP	negative regulation of actin filament depolymerization	GO:0030835	0.0124061	1.90637	48	804	8	18123	CAPZA2,LMOD1,RDX,SPTAN1,SPTBN1,TMOD1,TRIOBP,TWF1
GO:BP	positive regulation of extrinsic apoptotic signaling pathway	GO:2001238	0.0124061	1.90637	48	804	8	18123	ATF3,BCL2L14,CAV1,FAF1,GPER1,PAK2,THBS1,TIMP3
GO:BP	regulation of extracellular matrix organization	GO:1903053	0.0124061	1.90637	48	804	8	18123	ADTRP,CPB2,FGFR4,IL6,LOC100506403,LRP1,PHLDB1,TIE1
GO:BP	lymphocyte differentiation	GO:0030098	0.0124841	1.90364	387	804	31	18123	ADAM8,CD4,CD74,DOCK2,ERBB2,FCER1G,GLI3,IL6,ITGB1,KLF6,LEF1,LEPR,LILRB2,LILRB4,LOC100506403,MFNG,PLCG2,PLCL2,POU2AF1,PTGER4,PTPRJ,RUNX2,SOX13,SPN,TBX21,TCF3,TGFBR2,ZBTB16,ZBTB7B,ZEB1,ZFP36L2
GO:BP	regulation of neuron projection development	GO:0010975	0.0126229	1.89884	455	804	35	18123	ANKRD1,ARC,BDNF,EPHA7,KIF1A,KLF4,KLK8,LRP1,MACF1,MYLIP,NDRG4,NTRK2,NTRK3,PAK2,PLXNA3,PMP22,PTK7,PTPRO,PTPRS,RANBP1,RAP2A,SEMA3B,SEMA3F,SEMA3G,SEMA5A,SEMA6A,SLIT2,SPG20,TIAM1,TIAM2,TRPV2,TWF1,ULK4,VIM,ZNF365
GO:BP	regulation of metal ion transport	GO:0010959	0.0126229	1.89884	273	804	24	18123	AHNAK,ATP1B3,CACNA1D,CALM1,CALM2,CAPN3,CASQ2,CAV1,CCL5,CD4,FXYD1,GPER1,LILRA2,LILRB2,MYLK,P2RX1,PLA2G1B,PLCG2,PRKCE,RAMP3,SLC9A1,SNCA,TRPV2,WFS1
GO:BP	positive regulation of macrophage chemotaxis	GO:0010759	0.0127665	1.89393	19	804	5	18123	C5AR1,CCL5,CMKLR1,CSF1,THBS1
GO:BP	serotonin transport	GO:0006837	0.0127665	1.89393	19	804	5	18123	GPM6B,MAOB,P2RX1,SLC6A4,SNCA
GO:BP	regulation of collateral sprouting	GO:0048670	0.0127665	1.89393	19	804	5	18123	BDNF,EPHA7,LRP1,PTPRS,SPG20
GO:BP	positive regulation of epithelial cell migration	GO:0010634	0.012787	1.89323	181	804	18	18123	AKT3,EDN1,EPB41L4B,FGF18,FGF2,FGF7,FGFR1,HBEGF,HYAL1,MAPRE2,PLCG2,PPM1F,PRKCE,RHOB,SEMA5A,TEK,TGFBR2,THBS1
GO:BP	response to calcium ion	GO:0051592	0.0129301	1.8884	152	804	16	18123	ALOX5AP,CALM1,CALM2,CAPN3,CASQ2,CAV1,DUSP1,EDN1,FOSB,JUND,KCNMB1,PLCG2,RANBP1,THBS1,TTN,WNK1
GO:BP	myelination	GO:0042552	0.0131229	1.88197	138	804	15	18123	ARHGEF10,ASPA,CLDN5,DICER1,ERBB2,KLK8,MBP,MYOC,NRG1,NTRK2,PMP22,PRX,QKI,S100B,TPPP
GO:BP	calcium ion transport into cytosol	GO:0060402	0.0133071	1.87592	167	804	17	18123	ATP2B4,CALM1,CALM2,CAPN3,CASQ2,CAV1,CHERP,FGF2,GPER1,P2RX1,PLA2G1B,PLCG2,PRKCE,RAMP3,SLC24A2,SNCA,TRPV2
GO:BP	heterotypic cell-cell adhesion	GO:0034113	0.0133071	1.87592	60	804	9	18123	AGER,CD44,CD58,ITGB1,KLF4,LILRB2,MBP,PERP,WNK1
GO:BP	positive regulation of wound healing	GO:0090303	0.0133071	1.87592	60	804	9	18123	CLDN4,CLEC7A,CPB2,DUOX1,HBEGF,ITGB1,MYLK,PRKCE,THBS1
GO:BP	regulation of hemostasis	GO:1900046	0.0133235	1.87538	72	804	10	18123	A2M,ADTRP,ANXA2,CAV1,CPB2,EDN1,FOXA2,PDGFRA,TFPI,THBS1
GO:BP	positive regulation of potassium ion transport	GO:0043268	0.0133235	1.87538	72	804	10	18123	ACTN2,AKAP7,ATP1B3,FHL1,KCNJ12,KCNJ15,KCNJ5,KCNMB1,KCNN3,WNK1
GO:BP	response to drug	GO:0042493	0.0133851	1.87338	406	804	32	18123	ABCA3,ACACB,ADIRF,ANKRD1,ARRB1,CAD,CAT,CPB2,EDN1,FOSB,FOSL1,HMGA2,HSF1,KCNK3,LOX,LPL,MAOB,NPAS2,PPARGC1A,PPM1F,RANBP1,RAP2A,SCGB1A1,SCNN1B,SLC1A1,SLC6A4,SNCA,TGFA,TGFBR2,THBS1,TJP1,WFDC1
GO:BP	regulation of immune system process	GO:0002682	0.0135289	1.86874	1734	804	103	18123	A2M,ADAM8,ADTRP,AGER,ARPC4,C2,C5AR1,C8B,CALCRL,CALM1,CAV1,CCL5,CD101,CD4,CD74,CFD,CFP,CGA,CLDN18,CLEC7A,CMKLR1,CPB2,CSF1,CSF2,CSF3,CX3CR1,CXCR2,DAPK2,DCAF15,DNASE1,DNASE1L3,DUSP1,EDN1,ELMO1,ERBB2,FCER1G,FCN1,FCN3,FOXF1,FPR1,FPR2,GLI3,GPER1,GPSM3,HSF1,IL6,ITGB1,JUND,KLRD1,L3MBTL1,LAIR1,LEF1,LILRA2,LILRB2,LILRB4,LOC100506403,LOX,LST1,MAPK8,MASP1,MFAP4,MIR124-1,NR1D1,PADI2,PAK2,PF4,PGC,PHLPP1,PLA2G1…
GO:BP	calcineurin-mediated signaling	GO:0097720	0.0139195	1.85638	49	804	8	18123	ATP2B4,CHERP,MIR124-1,NR5A2,NRG1,PPP3CC,PTBP1,SLC9A1
GO:BP	regulation of leukocyte cell-cell adhesion	GO:1903037	0.0143507	1.84313	341	804	28	18123	ADAM8,ADTRP,AGER,ALOX5,CAV1,CCL5,CD4,CD44,CD74,ERBB2,GLI3,IL6,KLF4,LEF1,LILRB2,LILRB4,LOC100506403,PAK2,SCGB1A1,SFTPD,SOX13,SPN,TBX21,TGFBR2,TNFSF14,WNK1,ZBTB16,ZBTB7B
GO:BP	branching morphogenesis of an epithelial tube	GO:0048754	0.0146196	1.83506	154	804	16	18123	CSF1,DCHS1,EDN1,FGF2,FGFR2,FOXF1,GLI3,GPC3,LEF1,LGR4,RASIP1,SLIT2,TBX3,TCF21,TGFBR2,TIE1
GO:BP	negative regulation of protein phosphorylation	GO:0001933	0.0147831	1.83023	375	804	30	18123	ADARB1,ARRB1,CALM1,CALM2,CAMK2N1,CAV1,CTDSPL,DUSP1,FABP4,FBLN1,GADD45B,GGNBP2,LILRB4,NTRK3,PAK2,PBLD,PPARGC1A,PPM1F,PTPN1,PTPRB,PTPRJ,PTPRO,RASIP1,SLIT2,SMAD6,SNCA,SOCS3,SPRED2,TRIB3,WNK1
GO:BP	glycosaminoglycan catabolic process	GO:0006027	0.0148173	1.82923	61	804	9	18123	AGRN,CD44,CSPG4,FGF2,GPC3,HYAL1,LYVE1,OGN,SLC9A1
GO:BP	axon ensheathment	GO:0008366	0.0148815	1.82735	140	804	15	18123	ARHGEF10,ASPA,CLDN5,DICER1,ERBB2,KLK8,MBP,MYOC,NRG1,NTRK2,PMP22,PRX,QKI,S100B,TPPP
GO:BP	ensheathment of neurons	GO:0007272	0.0148815	1.82735	140	804	15	18123	ARHGEF10,ASPA,CLDN5,DICER1,ERBB2,KLK8,MBP,MYOC,NRG1,NTRK2,PMP22,PRX,QKI,S100B,TPPP
GO:BP	response to insulin	GO:0032868	0.0148815	1.82735	293	804	25	18123	CAD,CAT,DNAI1,EIF4EBP2,FOXO1,GAB1,KL,LPL,MAX,OGT,PDK4,PIK3R3,PLA2G1B,PTPN1,PTPRE,RETN,SIK2,SLC39A14,SLC9A1,SOCS3,SORBS1,SORT1,TRIB3,VAMP2,ZBTB7B
GO:BP	renal system process	GO:0003014	0.0149253	1.82608	126	804	14	18123	AGTR1,AQP1,AQP4,CLDN4,CORO2B,EDN1,EDNRB,GJA5,HBB,KLHL3,NPR1,PTPRO,SPX,WFS1
GO:BP	regulation of cell communication by electrical coupling involved in cardiac conduction	GO:1901844	0.0150644	1.82205	12	804	4	18123	CALM1,CALM2,CAV1,TBX5
GO:BP	complement receptor mediated signaling pathway	GO:0002430	0.0150644	1.82205	12	804	4	18123	C5AR1,CMKLR1,FPR1,FPR2
GO:BP	positive regulation of keratinocyte migration	GO:0051549	0.0150644	1.82205	12	804	4	18123	EPB41L4B,FGF7,HBEGF,MAPRE2
GO:BP	regulation of T cell tolerance induction	GO:0002664	0.0150644	1.82205	12	804	4	18123	LILRB2,LILRB4,PHLPP1,TGFBR2
GO:BP	regulation of Rho protein signal transduction	GO:0035023	0.0151208	1.82043	86	804	11	18123	AKAP13,ARHGEF10,ARRB1,DLC1,GPR4,ITGB1,KANK2,LPAR6,MYOC,RASGRF1,RASIP1
GO:BP	muscle filament sliding	GO:0030049	0.0153472	1.81397	39	804	7	18123	ACTN2,DES,TMOD1,TNNC1,TPM1,TTN,VIM
GO:BP	actin-myosin filament sliding	GO:0033275	0.0153472	1.81397	39	804	7	18123	ACTN2,DES,TMOD1,TNNC1,TPM1,TTN,VIM
GO:BP	cardiocyte differentiation	GO:0035051	0.0153482	1.81394	155	804	16	18123	ABI3BP,ACTN2,AKAP13,CBY1,EDN1,GPER1,ITGB1,NEBL,NRG1,PDGFRA,SLC9A1,SOX17,TBX2,TBX3,TBX5,TTN
GO:BP	response to hexose	GO:0009746	0.0154126	1.81212	215	804	20	18123	AGER,C2CD2L,CAMK2N1,COL4A3,CPB2,ENSA,FOXA2,GPER1,LPL,LRP1,NR1D1,POLG,PPARGC1A,PRKCE,SLC39A14,TGFBR2,THBS1,TIAM1,TJP1,VAMP2
GO:BP	myelination in peripheral nervous system	GO:0022011	0.0154181	1.81197	29	804	6	18123	ARHGEF10,DICER1,MYOC,NRG1,NTRK2,PRX
GO:BP	positive regulation of neutrophil migration	GO:1902624	0.0154181	1.81197	29	804	6	18123	ADAM8,C5AR1,CD74,CXCR2,DAPK2,EDN1
GO:BP	peripheral nervous system axon ensheathment	GO:0032292	0.0154181	1.81197	29	804	6	18123	ARHGEF10,DICER1,MYOC,NRG1,NTRK2,PRX
GO:BP	chemokine (C-X-C motif) ligand 2 production	GO:0072567	0.0156471	1.80557	20	804	5	18123	CD74,KLF4,LPL,LRP1,MBP
GO:BP	regulation of chemokine (C-X-C motif) ligand 2 production	GO:2000341	0.0156471	1.80557	20	804	5	18123	CD74,KLF4,LPL,LRP1,MBP
GO:BP	synaptic signaling	GO:0099536	0.0156471	1.80557	747	804	51	18123	ADARB1,AGER,AGRN,AKAP12,AKAP7,ARC,BDNF,CALM1,CX3CR1,EDN1,EIF4EBP2,FAM107A,GLS,GPER1,GRIA1,ITGB1,KCNK3,KCNMB1,KIF1B,LAMA2,LILRB2,MAPK8IP2,MBP,MME,NCDN,NISCH,NPFF,NRG1,NRGN,NTRK2,P2RX1,PLCL2,PMP22,PRKCE,PTPRS,RAB3B,RAC3,RASGRF1,RETN,RPS6KA2,S100B,SHANK2,SLC12A4,SLC1A1,SLC24A2,SLC6A4,SNCA,SRGN,STX11,STX2,VAMP2
GO:BP	positive regulation of response to wounding	GO:1903036	0.0158613	1.79966	74	804	10	18123	CLDN4,CLEC7A,CPB2,DUOX1,HBEGF,ITGB1,LRP1,MYLK,PRKCE,THBS1
GO:BP	regulation of potassium ion transmembrane transporter activity	GO:1901016	0.0158613	1.79966	74	804	10	18123	ACTN2,AKAP7,ATP1B3,CACNA1D,CASQ2,CAV1,FHL1,ITGB1,KCNAB1,VAMP2
GO:BP	negative regulation of cellular protein metabolic process	GO:0032269	0.0160193	1.79536	1141	804	72	18123	A2M,ADARB1,ANXA2,AQP1,ARRB1,ATP2B4,BTG2,CALM1,CALM2,CAMK2N1,CAPN3,CAV1,CD44,COL4A3,CPB2,CTDSPL,DAPK1,DUSP1,EDN1,EDNRB,EIF4EBP2,ENSA,EXOSC7,FABP4,FBLN1,FRY,FXYD1,GADD45B,GGNBP2,GPC3,ITIH4,KLF4,LAMP3,LILRB4,LRP1,MGAT3,MIR124-1,NR4A1,NTRK3,OGT,PAK2,PBLD,PHF1,PPARGC1A,PPM1F,PPP1R15A,PPP1R2,PRKCE,PTPN1,PTPRB,PTPRJ,PTPRO,RASIP1,ROCK1,SAMD4A,SAMD4B,SLIT2,SMAD6,SNCA,SOCS3,SPOCK2,SPRED2,TFPI,THBS1,TIMP3,T…
GO:BP	cellular response to molecule of bacterial origin	GO:0071219	0.0160775	1.79378	216	804	20	18123	ANKRD1,CAMP,CCL5,CSF2,CSF3,CX3CR1,CXCL3,EDNRB,HSF1,IL6,LILRA2,LILRB2,MAPK8,NR1D1,PF4,PPARGC1A,PPBP,PRKCE,TFPI,VIM
GO:BP	camera-type eye development	GO:0043010	0.0161123	1.79284	328	804	27	18123	ACVRL1,ALDH1A3,ARHGEF15,ATP2B4,CRYBB1,EFEMP1,FGF2,FLT1,FZD4,GLI3,GPM6A,KLF4,LAMC3,MAX,NTRK2,PDGFRA,SLC1A1,SPRED2,TBX2,TGFBR2,TMOD1,TTLL5,TUB,VIM,WDR19,ZEB1,ZHX2
GO:BP	pattern specification process	GO:0007389	0.0161254	1.79249	446	804	34	18123	ACVRL1,ARC,ASCL1,BTG2,DCHS1,DNAI1,DYNC2H1,DYNC2LI1,EDN1,FGF2,FGFR2,FOXA2,FOXF1,GLI3,GPC3,HEYL,IFT57,LEF1,MEOX2,MFNG,NDRG4,PCSK6,SEMA3F,SMAD6,SOSTDC1,SOX17,TBX2,TBX21,TBX3,TBX5,TGFBR2,WDR19,ZBTB16,ZEB1
GO:BP	regulation of eosinophil migration	GO:2000416	0.0161471	1.79191	6	804	3	18123	ADAM8,DAPK2,PTGER4
GO:BP	response to ammonium ion	GO:0060359	0.0161471	1.79191	6	804	3	18123	ADSS,GRIA1,SLC1A1
GO:BP	regulation of cation channel activity	GO:2001257	0.0162842	1.78823	201	804	19	18123	ACTN2,AHNAK,AKAP7,ARC,CALM1,CALM2,CASQ2,CAV1,DAPK1,GRIA1,ITGB1,KCNAB1,MAPK8IP2,PLCG2,PPARGC1A,RASGRF1,SHANK2,STOM,VAMP2
GO:BP	fatty acid biosynthetic process	GO:0006633	0.0163566	1.78631	171	804	17	18123	ACACB,ACADL,ALOX15B,ALOX5,CD74,EDN1,ELOVL2,FASN,HSD17B12,LPL,PCCB,PDK4,PLA2G1B,PTGIS,QKI,SCD,TRIB3
GO:BP	anterograde trans-synaptic signaling	GO:0098916	0.0165061	1.78236	713	804	49	18123	ADARB1,AGER,AKAP12,AKAP7,ARC,BDNF,CALM1,CX3CR1,EDN1,EIF4EBP2,FAM107A,GLS,GPER1,GRIA1,ITGB1,KCNK3,KCNMB1,KIF1B,LAMA2,LILRB2,MAPK8IP2,MBP,MME,NCDN,NISCH,NPFF,NRGN,NTRK2,P2RX1,PLCL2,PMP22,PRKCE,PTPRS,RAB3B,RAC3,RASGRF1,RETN,RPS6KA2,S100B,SHANK2,SLC12A4,SLC1A1,SLC24A2,SLC6A4,SNCA,SRGN,STX11,STX2,VAMP2
GO:BP	chemical synaptic transmission	GO:0007268	0.0165061	1.78236	713	804	49	18123	ADARB1,AGER,AKAP12,AKAP7,ARC,BDNF,CALM1,CX3CR1,EDN1,EIF4EBP2,FAM107A,GLS,GPER1,GRIA1,ITGB1,KCNK3,KCNMB1,KIF1B,LAMA2,LILRB2,MAPK8IP2,MBP,MME,NCDN,NISCH,NPFF,NRGN,NTRK2,P2RX1,PLCL2,PMP22,PRKCE,PTPRS,RAB3B,RAC3,RASGRF1,RETN,RPS6KA2,S100B,SHANK2,SLC12A4,SLC1A1,SLC24A2,SLC6A4,SNCA,SRGN,STX11,STX2,VAMP2
GO:BP	T cell differentiation	GO:0030217	0.0166232	1.77929	264	804	23	18123	ADAM8,CD4,CD74,DOCK2,ERBB2,FCER1G,GLI3,IL6,LEF1,LEPR,LILRB2,LILRB4,LOC100506403,PTGER4,RUNX2,SOX13,SPN,TBX21,TGFBR2,ZBTB16,ZBTB7B,ZEB1,ZFP36L2
GO:BP	in utero embryonic development	GO:0001701	0.0166232	1.77929	379	804	30	18123	ACVRL1,ASCL2,CSF2,EDN1,EPAS1,FGFR2,FOSL1,FOXF1,GGNBP2,GLI3,ITGB1,KLF2,KLF4,KRT19,LEF1,LPAR6,MFNG,NDUFA2,PDGFRA,PLK4,RPL13,SOCS3,SOX17,TBX3,TGFBR2,TIE1,TJP1,TMEM100,VASH1,WDR19
GO:BP	positive regulation of neurogenesis	GO:0050769	0.0170697	1.76777	233	804	21	18123	ASCL1,ASPA,BDNF,CX3CR1,DICER1,GLI3,GPER1,IL6,LRP1,MACF1,MME,NTRK2,PLXNA3,PRKCH,SEMA5A,SLIT2,SRRT,TIAM1,TIAM2,TRPV2,ZNF365
GO:BP	regulation of cell projection organization	GO:0031344	0.0170697	1.76777	660	804	46	18123	AGRN,ANKRD1,ARC,BDNF,CAV1,CD44,DYNC2LI1,EPHA7,FZD4,GPM6A,KCTD17,KIF1A,KLF4,KLK8,LRP1,MACF1,MYLIP,NDRG4,NTRK2,NTRK3,PAK2,PLD1,PLXNA3,PMP22,PTK7,PTPRO,PTPRS,RANBP1,RAP2A,RDX,SEMA3B,SEMA3F,SEMA3G,SEMA5A,SEMA6A,SEPT9,SLIT2,SPG20,TIAM1,TIAM2,TRPV2,TWF1,ULK4,VIM,WAS,ZNF365
GO:BP	regulation of plasma membrane bounded cell projection organization	GO:0120035	0.0170697	1.76777	642	804	45	18123	AGRN,ANKRD1,ARC,BDNF,CAV1,CD44,DYNC2LI1,EPHA7,GPM6A,KCTD17,KIF1A,KLF4,KLK8,LRP1,MACF1,MYLIP,NDRG4,NTRK2,NTRK3,PAK2,PLD1,PLXNA3,PMP22,PTK7,PTPRO,PTPRS,RANBP1,RAP2A,RDX,SEMA3B,SEMA3F,SEMA3G,SEMA5A,SEMA6A,SEPT9,SLIT2,SPG20,TIAM1,TIAM2,TRPV2,TWF1,ULK4,VIM,WAS,ZNF365
GO:BP	cellular response to organic cyclic compound	GO:0071407	0.0170697	1.76777	624	804	44	18123	ADTRP,AKAP7,ALPL,ANKRD1,AQP1,ATP2B4,CASQ2,CAV1,CCL5,CES1,DAB2,EDN1,FAM107A,FOXF1,FOXO1,GPD1,GPER1,HEYL,HMGA2,HSF1,KANK2,KCNMB1,KLF2,KLF4,KLF9,LEF1,LOC100506403,MSR1,NR1D1,PADI2,PAK2,PPARGC1A,RAMP3,RANBP1,RUVBL2,SCNN1B,SLC1A1,SLC6A4,SLC9A1,SNCA,SSTR1,TCF21,TFPI,ZFP36L2
GO:BP	macrophage chemotaxis	GO:0048246	0.0172151	1.76409	40	804	7	18123	C5AR1,CCL5,CMKLR1,CSF1,EDNRB,SFTPD,THBS1
GO:BP	Schwann cell differentiation	GO:0014037	0.0172151	1.76409	40	804	7	18123	ARHGEF10,DICER1,LAMA2,MYOC,NRG1,NTRK2,PRX
GO:BP	semaphorin-plexin signaling pathway	GO:0071526	0.0172151	1.76409	40	804	7	18123	NCAM1,PLXNA3,SEMA3B,SEMA3F,SEMA3G,SEMA5A,SEMA6A
GO:BP	peptidyl-serine phosphorylation	GO:0018105	0.0175544	1.75561	314	804	26	18123	AKT3,ATP2B4,BDNF,CAV1,CD44,CSF3,DMPK,GGNBP2,HMGA2,IL6,MAPK8,NTRK2,NTRK3,PAK2,PLCL2,PPM1F,PRKCE,PRKCH,RAMP3,ROCK1,RPS6KA2,SLC1A1,SNCA,TGFBR2,TNKS,WNK1
GO:BP	negative regulation of macromolecule metabolic process	GO:0010605	0.0176279	1.7538	3262	804	177	18123	A2M,ACACB,ACVRL1,ADARB1,AGAP2,AGER,ANKRD1,ANP32A,ANXA2,AQP1,ARRB1,ASCL1,ASCL2,ATF3,ATP2B4,BTG2,CALM1,CALM2,CAMK2N1,CAPN3,CAV1,CBY1,CC2D1A,CD44,CLDN5,CMKLR1,COL4A3,CPB2,CREM,CSF2,CTDSPL,CX3CR1,DAB2,DACH1,DAPK1,DICER1,DUSP1,EDN1,EDNRB,EIF4EBP2,ENSA,EXOSC7,FABP4,FBLN1,FCN3,FGF2,FGFR2,FOSB,FOXF1,FOXO1,FRY,FXYD1,GADD45B,GGNBP2,GLI3,GPC3,GPER1,HBEGF,HEYL,HMGA2,HOXB13,HSF1,IL6,ITGB8,ITIH4,KANK2,KAT6B,KL…
GO:BP	aminoglycan metabolic process	GO:0006022	0.018202	1.73988	173	804	17	18123	AGRN,B3GALNT1,B3GNT2,B4GALT1,CD44,CSPG4,FGF2,GPC3,HS3ST1,HS3ST3B1,HYAL1,ITIH4,LYVE1,OGN,SLC9A1,SPOCK2,XYLT2
GO:BP	regulation of apoptotic signaling pathway	GO:2001233	0.0183707	1.73588	365	804	29	18123	ACAA2,AGAP2,ATF3,BCL2L14,BDNF,CAV1,CD44,CD74,CSF2,CTTN,CX3CR1,DAPK2,EYA4,FAF1,FAS,FGFR1,GPER1,IL20RA,MAPK8IP2,NRG1,PAK2,PF4,PTPN1,S100A8,THBS1,TIMP3,TRADD,WFS1,ZMYND11
GO:BP	response to decreased oxygen levels	GO:0036293	0.0184318	1.73443	382	804	30	18123	ACAA2,ACVRL1,ADAM8,AGER,ANKRD1,AQP1,ASCL2,CAT,CAV1,DDAH1,EDN1,EPAS1,HIF3A,HSF1,KCNK3,KCNMB1,LIMD1,LOXL2,MIR124-1,PPARGC1A,PRKCE,PTGIS,RAMP2,S100B,SLC1A1,SLC6A4,SLC9A1,TEK,TGFBR2,THBS1
GO:BP	monocarboxylic acid metabolic process	GO:0032787	0.0184318	1.73443	663	804	46	18123	ACAA2,ACACB,ACADL,ACAT1,ACOX1,ACOXL,ACSL4,ADH1B,ADTRP,ALDH1A3,ALOX15B,ALOX5,ALOX5AP,CAV1,CD74,CES1,CREM,CYP4B1,CYP4F11,EDN1,ELOVL2,FASN,FGFR4,GPD1,HK3,HSD17B12,HSD17B4,LPL,MRS2,NR1D1,NR5A2,NUP88,OGT,OSBPL1A,PCCB,PDK4,PLA2G1B,PLA2G5,PPARGC1A,PRKCE,PTGIS,QKI,SCD,SNCA,TRIB3,VNN3
GO:BP	axon guidance	GO:0007411	0.0187626	1.72671	283	804	24	18123	B3GNT2,BDNF,EPHA7,ERBB2,GAB1,GFRA3,GLI3,LAMA2,LAMA3,LRP1,NCAM1,NRXN3,PALLD,PLXNA3,PTK7,PTPRO,SEMA3B,SEMA3F,SEMA3G,SEMA5A,SEMA6A,SLIT2,SPTAN1,SPTBN1
GO:BP	cell fate commitment	GO:0045165	0.0188594	1.72447	267	804	23	18123	ASCL1,EPAS1,FGF2,FGFR2,FOXA2,GLI3,IL6,ITGB1,KLF4,NRG1,NTRK3,RUNX2,SOSTDC1,SOX13,SOX17,SPN,TAL1,TBX2,TBX21,TBX3,TBX4,TBX5,TCF3
GO:BP	regulation of renal sodium excretion	GO:0035813	0.0189887	1.72151	21	804	5	18123	AGTR1,EDN1,EDNRB,NPR1,SPX
GO:BP	glycosaminoglycan metabolic process	GO:0030203	0.0189887	1.72151	159	804	16	18123	AGRN,B3GNT2,B4GALT1,CD44,CSPG4,FGF2,GPC3,HS3ST1,HS3ST3B1,HYAL1,ITIH4,LYVE1,OGN,SLC9A1,SPOCK2,XYLT2
GO:BP	regulation of antigen processing and presentation	GO:0002577	0.0189887	1.72151	21	804	5	18123	CD74,LILRB2,SLC11A1,THBS1,WAS
GO:BP	regulation of synaptic plasticity	GO:0048167	0.0190359	1.72043	189	804	18	18123	AGER,ARC,CX3CR1,EIF4EBP2,FAM107A,GRIA1,LILRB2,MME,NCDN,NRGN,NTRK2,RASGRF1,S100B,SHANK2,SLC1A1,SLC24A2,SNCA,VAMP2
GO:BP	phospholipase C-activating angiotensin-activated signaling pathway	GO:0086097	0.0191826	1.71709	2	804	2	18123	ACTN2,AGTR1
GO:BP	negative regulation of retinal ganglion cell axon guidance	GO:0090260	0.0191826	1.71709	2	804	2	18123	PTPRO,SLIT2
GO:BP	positive regulation of protein localization to plasma membrane	GO:1903078	0.0191826	1.71709	64	804	9	18123	ATP2B4,GPER1,ITGB1,LRP1,PRKCE,PRKCH,RAMP3,SORBS1,SPTBN1
GO:BP	bundle of His cell to Purkinje myocyte communication by electrical coupling	GO:0086054	0.0191826	1.71709	2	804	2	18123	GJA5,TBX5
GO:BP	neuron projection guidance	GO:0097485	0.0191826	1.71709	284	804	24	18123	B3GNT2,BDNF,EPHA7,ERBB2,GAB1,GFRA3,GLI3,LAMA2,LAMA3,LRP1,NCAM1,NRXN3,PALLD,PLXNA3,PTK7,PTPRO,SEMA3B,SEMA3F,SEMA3G,SEMA5A,SEMA6A,SLIT2,SPTAN1,SPTBN1
GO:BP	negative regulation of axon guidance	GO:1902668	0.0191826	1.71709	2	804	2	18123	PTPRO,SLIT2
GO:BP	ureteric peristalsis	GO:0072105	0.0191826	1.71709	2	804	2	18123	TBX2,TBX3
GO:BP	muscle organ development	GO:0007517	0.0191826	1.71709	333	804	27	18123	ADARB1,ANKRD1,ATF3,BTG2,CAPN3,CAV1,ELN,EVC,FGFR2,FHL1,HBEGF,HEYL,KCNAB1,LAMA2,LEF1,LOX,MEOX2,MYLK,NR4A1,NRG1,S100B,SGCD,SGCG,TCF21,TNNC1,TPM1,TTN
GO:BP	ureter smooth muscle contraction	GO:0014849	0.0191826	1.71709	2	804	2	18123	TBX2,TBX3
GO:BP	interleukin-10-mediated signaling pathway	GO:0140105	0.0191826	1.71709	2	804	2	18123	LILRB2,LILRB4
GO:BP	positive regulation of 1-phosphatidylinositol-3-kinase activity	GO:0061903	0.0191826	1.71709	2	804	2	18123	AGAP2,FPR2
GO:BP	regulation of 1-phosphatidylinositol-3-kinase activity	GO:0061901	0.0191826	1.71709	2	804	2	18123	AGAP2,FPR2
GO:BP	negative regulation of connective tissue replacement	GO:1905204	0.0191826	1.71709	2	804	2	18123	ABI3BP,AGER
GO:BP	negative regulation of connective tissue replacement involved in inflammatory response wound healing	GO:1904597	0.0191826	1.71709	2	804	2	18123	ABI3BP,AGER
GO:BP	developmental cell growth	GO:0048588	0.0192005	1.71669	236	804	21	18123	AKAP13,BDNF,CTTN,EDN1,EPHA7,ITGB1,LRP1,MACF1,PLXNA3,PTPRS,SEMA3B,SEMA3F,SEMA3G,SEMA5A,SEMA6A,SLIT2,SPG20,TGFBR2,TIAM1,TRPV2,VCL
GO:BP	negative regulation of phosphorylation	GO:0042326	0.0192216	1.71621	418	804	32	18123	ADARB1,ARRB1,CALM1,CALM2,CAMK2N1,CAV1,CTDSPL,DUSP1,FABP4,FBLN1,FOXA2,GADD45B,GGNBP2,LILRB4,NTRK3,PAK2,PBLD,PPARGC1A,PPM1F,PTPN1,PTPRB,PTPRJ,PTPRO,RASIP1,ROCK1,SLIT2,SMAD6,SNCA,SOCS3,SPRED2,TRIB3,WNK1
GO:BP	semi-lunar valve development	GO:1905314	0.0192216	1.71621	41	804	7	18123	ELN,GJA5,HEYL,ROCK1,SLIT2,SMAD6,TIE1
GO:BP	glucose homeostasis	GO:0042593	0.0192216	1.71621	252	804	22	18123	AGER,ALOX5,C2CD2L,CAMK2N1,CPB2,FGFR4,FOXA2,FOXO1,GPER1,HK3,IL6,LEPR,LRP1,NR1D1,PDK4,POLG,PPARGC1A,PRKCE,SLC39A14,TIAM1,TJP1,WFS1
GO:BP	positive regulation of glial cell migration	GO:1903977	0.0192216	1.71621	13	804	4	18123	CSF1,CX3CR1,LRP1,TIAM1
GO:BP	regulation of plasminogen activation	GO:0010755	0.0192216	1.71621	13	804	4	18123	CLEC3B,CPB2,LOC100506403,THBS1
GO:BP	insulin receptor signaling pathway	GO:0008286	0.0192216	1.71621	145	804	15	18123	DNAI1,EIF4EBP2,FOXO1,GAB1,KL,OGT,PDK4,PIK3R3,PTPN1,PTPRE,SIK2,SLC39A14,SOCS3,SORBS1,ZBTB7B
GO:BP	response to hypoxia	GO:0001666	0.0192216	1.71621	367	804	29	18123	ACAA2,ACVRL1,ADAM8,AGER,ANKRD1,AQP1,ASCL2,CAT,CAV1,DDAH1,EDN1,EPAS1,HIF3A,HSF1,KCNK3,KCNMB1,LIMD1,LOXL2,MIR124-1,PPARGC1A,PRKCE,PTGIS,RAMP2,S100B,SLC6A4,SLC9A1,TEK,TGFBR2,THBS1
GO:BP	positive regulation of extrinsic apoptotic signaling pathway via death domain receptors	GO:1902043	0.0192216	1.71621	13	804	4	18123	ATF3,FAF1,THBS1,TIMP3
GO:BP	positive regulation of macromolecule biosynthetic process	GO:0010557	0.0193391	1.71356	1859	804	108	18123	ABLIM3,ACTA2,ACTN2,ACVRL1,ADIRF,AGAP2,AGRN,AKAP12,ANKRD1,ARRB1,ASCL1,ASCL2,ATF3,CAPN3,CCL5,CCNK,CD4,CD74,CEBPD,CGA,CREM,CSF3,DAB2,DSCC1,EDN1,EPAS1,ERBB2,ERG,FAF1,FGF2,FGF7,FGFR2,FGFR4,FHL5,FLI1,FOSB,FOSL1,FOXA2,FOXF1,FOXO1,FZD4,GLI3,GPER1,HEYL,HMGA2,HOXC13,HSF1,IL6,IRF6,JUND,KANSL3,KAT6B,KLF12,KLF2,KLF4,KLF6,LDB2,LEF1,LGR4,LOC100506403,MAX,MEOX2,MRPS27,MZF1,NAA15,NPAS2,NR1D1,NR4A1,NR5A2,OGT,PADI2…
GO:BP	positive regulation of cell junction assembly	GO:1901890	0.0193903	1.71242	103	804	12	18123	AGRN,BDNF,CAV1,CLDN5,LRRN3,MYOC,NTRK2,PPM1F,PTPRJ,ROCK1,TBX5,TEK
GO:BP	trans-synaptic signaling	GO:0099537	0.0195042	1.70987	721	804	49	18123	ADARB1,AGER,AKAP12,AKAP7,ARC,BDNF,CALM1,CX3CR1,EDN1,EIF4EBP2,FAM107A,GLS,GPER1,GRIA1,ITGB1,KCNK3,KCNMB1,KIF1B,LAMA2,LILRB2,MAPK8IP2,MBP,MME,NCDN,NISCH,NPFF,NRGN,NTRK2,P2RX1,PLCL2,PMP22,PRKCE,PTPRS,RAB3B,RAC3,RASGRF1,RETN,RPS6KA2,S100B,SHANK2,SLC12A4,SLC1A1,SLC24A2,SLC6A4,SNCA,SRGN,STX11,STX2,VAMP2
GO:BP	response to transforming growth factor beta	GO:0071559	0.0199276	1.70055	269	804	23	18123	ACVRL1,ANKRD1,CAV1,CDH5,CLDN5,CLEC3B,CX3CR1,DAB2,EDN1,FGFR2,GDF10,ITGB8,LOX,LTBP4,PBLD,PPARGC1A,ROCK1,SMAD6,SPRED2,TGFBR2,THBS1,ZEB1,ZFP36L2
GO:BP	regulation of coagulation	GO:0050818	0.0199276	1.70055	77	804	10	18123	A2M,ADTRP,ANXA2,CAV1,CPB2,EDN1,FOXA2,PDGFRA,TFPI,THBS1
GO:BP	carbohydrate homeostasis	GO:0033500	0.0199586	1.69987	253	804	22	18123	AGER,ALOX5,C2CD2L,CAMK2N1,CPB2,FGFR4,FOXA2,FOXO1,GPER1,HK3,IL6,LEPR,LRP1,NR1D1,PDK4,POLG,PPARGC1A,PRKCE,SLC39A14,TIAM1,TJP1,WFS1
GO:BP	negative regulation of receptor signaling pathway via JAK-STAT	GO:0046426	0.0202781	1.69297	31	804	6	18123	CAV1,GGNBP2,HMGA2,LEPROT,SOCS2,SOCS3
GO:BP	transepithelial transport	GO:0070633	0.0202781	1.69297	31	804	6	18123	AQP1,CSF2,EDN1,EDNRB,SCNN1B,SLC1A1
GO:BP	long-term synaptic depression	GO:0060292	0.0202781	1.69297	31	804	6	18123	AGER,ARC,GRIA1,LILRB2,SHANK2,SLC24A2
GO:BP	regulation of secretion	GO:0051046	0.0203917	1.69055	650	804	45	18123	ACSL4,ADAM8,ADTRP,AGTR1,ALOX5,ANKRD1,AQP1,C2CD2L,CACNA1D,CACNA2D2,CALM1,CAMK2N1,CCL5,CD74,CES1,CPB2,EDN1,EDNRB,ENSA,EXPH5,FOXA2,FOXF1,FRMD4A,GPER1,IL6,LLGL1,LRP1,MAOB,NPR1,NR1D1,NRG1,P2RX1,PLA2G1B,PRKCE,RAB3B,RETN,S100A8,SLC6A4,SNCA,SPX,STXBP6,TIAM1,TTN,VAMP2,WNK1
GO:BP	negative regulation of cell growth	GO:0030308	0.0204783	1.68871	191	804	18	18123	ACVRL1,APBB2,EPHA7,FHL1,HYAL1,NPR1,PLXNA3,PTPRJ,PTPRS,SEMA3B,SEMA3F,SEMA3G,SEMA5A,SEMA6A,SLIT2,SOX17,SPG20,WFDC1
GO:BP	positive regulation of cell-cell adhesion	GO:0022409	0.0204917	1.68842	286	804	24	18123	ADAM8,AGER,ALOX5,CAV1,CCL5,CD4,CD44,CD74,FOXA2,GLI3,IL6,LEF1,LILRB2,LILRB4,LOC100506403,MAGI1,PAK2,PIEZO1,SOX13,TGFBR2,TJP1,TNFSF14,ZBTB16,ZBTB7B
GO:BP	cellular defense response	GO:0006968	0.0207339	1.68332	53	804	8	18123	C5AR1,CX3CR1,CXCR2,FOSL1,GNLY,ITGB1,LILRB2,SPN
GO:BP	positive regulation of potassium ion transmembrane transport	GO:1901381	0.0207576	1.68282	65	804	9	18123	ACTN2,AKAP7,ATP1B3,KCNJ12,KCNJ15,KCNJ5,KCNMB1,KCNN3,WNK1
GO:BP	regulation of vesicle-mediated transport	GO:0060627	0.0213571	1.67046	544	804	39	18123	ACTN2,ANKFY1,ANXA2,ARC,ARRB1,BET1L,C2,CALM1,CAV1,CLEC7A,DAB2,DNAJC13,DOCK2,EXPH5,FCER1G,FOXF1,FPR2,GPC3,HIP1,LRP1,NDRG4,NEU3,NRG1,P2RX1,PLA2G5,PLCG2,PLD1,PPP3CC,PTPN1,PTPRJ,RAB3B,RDX,ROCK1,SFTPD,SLC11A1,SNCA,STXBP6,TUB,VAMP2
GO:BP	learning	GO:0007612	0.0215179	1.6672	147	804	15	18123	ARC,ATP8A1,BTG2,CLDN5,FOSL1,ITGB1,MAPK8IP2,NDRG4,NRGN,NRXN3,NTRK2,SHANK2,SLC1A1,SLC24A2,UBA6
GO:BP	negative regulation of cell-matrix adhesion	GO:0001953	0.0215332	1.66689	42	804	7	18123	ACVRL1,ARHGAP6,DLC1,FAM107A,LRP1,MYOC,THBS1
GO:BP	regulation of neutrophil migration	GO:1902622	0.0215332	1.66689	42	804	7	18123	ADAM8,C5AR1,CD74,CXCR2,DAPK2,EDN1,SLIT2
GO:BP	fatty-acyl-CoA metabolic process	GO:0035337	0.0215332	1.66689	42	804	7	18123	ACSL4,ELOVL2,FAR2,FASN,HSD17B12,HSD17B4,SCD
GO:BP	peptidyl-serine modification	GO:0018209	0.0216192	1.66516	337	804	27	18123	AKT3,ATP2B4,BDNF,CAV1,CD44,CSF3,DMPK,GGNBP2,HMGA2,IL6,MAPK8,NTRK2,NTRK3,PAK2,PLCL2,PPM1F,PRKCE,PRKCH,RAMP3,ROCK1,RPS6KA2,SLC1A1,SNCA,SPOCK2,TGFBR2,TNKS,WNK1
GO:BP	negative regulation of cellular metabolic process	GO:0031324	0.0221437	1.65475	2785	804	153	18123	A2M,ACACB,ACADL,ACVRL1,ADARB1,ANKRD1,ANXA2,AQP1,ARRB1,ASCL1,ASCL2,ATF3,ATP2B4,BTG2,CALM1,CALM2,CAMK2N1,CAPN3,CAV1,CBY1,CC2D1A,CD44,COL4A3,CPB2,CREM,CSF2,CTDSPL,DAB2,DACH1,DAPK1,DICER1,DUSP1,EDN1,EDNRB,EIF4EBP2,ENSA,EXOSC7,FABP4,FBLN1,FCN3,FGFR2,FOSB,FOXA2,FOXF1,FOXO1,FRY,FXYD1,GADD45B,GGNBP2,GLI3,GPC3,HBEGF,HEYL,HMGA2,HOXB13,HSF1,IL6,ITIH4,KANK2,KAT6B,KLF11,KLF12,KLF2,KLF4,L3MBTL1,LAMP3,LANCL2,LD…
GO:BP	positive regulation of cholesterol efflux	GO:0010875	0.0222681	1.65232	22	804	5	18123	ABCA3,ABCA8,CAV1,CES1,LRP1
GO:BP	protein localization to cell-cell junction	GO:0150105	0.0222681	1.65232	22	804	5	18123	CDH5,PAK2,PECAM1,TJP1,VCL
GO:BP	response to corticosterone	GO:0051412	0.0222681	1.65232	22	804	5	18123	CALM1,FOSB,FOSL1,MAOB,NTRK3
GO:BP	calcium ion transmembrane import into cytosol	GO:0097553	0.0227366	1.64327	148	804	15	18123	ATP2B4,CALM1,CALM2,CAPN3,CASQ2,CHERP,FGF2,GPER1,P2RX1,PLCG2,PRKCE,RAMP3,SLC24A2,SNCA,TRPV2
GO:BP	neural nucleus development	GO:0048857	0.0227701	1.64264	66	804	9	18123	ALDH1A3,ASCL1,CALM1,CALM2,FGF2,MAOB,MBP,NDRG2,PADI2
GO:BP	proteolysis	GO:0006508	0.0230601	1.63714	1851	804	107	18123	A2M,ADAM8,ADAMTS1,ADAMTS8,ADAMTS9,ADAMTSL3,ADAMTSL4,AGER,ANXA2,AQP1,ARRB1,BMP1,C2,CAMK2N1,CAPN3,CAV1,CD44,CES1,CFD,CGA,CLDN4,CLEC3B,CLEC7A,COL4A3,CPB2,CTSW,DAB2,DAPK1,DDA1,DLC1,DPEP2,DPP6,DYNC2H1,ECEL1,EPHA7,FAF1,FAS,FBLN1,FBXO9,FBXW2,FGFR4,GLI3,GPC3,GPER1,HIP1,HSF1,HUWE1,IFT57,ITIH4,KCTD17,KHDC1L,KLF4,KLHL3,KLK10,KLK8,LAMP3,LOC100506403,LRP1,LTBP4,MASP1,MBP,MME,MMP19,MVB12B,MYLIP,NAALADL1,NR1D1,…
GO:BP	positive regulation of T cell differentiation	GO:0045582	0.0231155	1.6361	92	804	11	18123	ADAM8,CD74,GLI3,LEF1,LILRB2,LILRB4,LOC100506403,SOX13,TGFBR2,ZBTB16,ZBTB7B
GO:BP	activation of cysteine-type endopeptidase activity involved in apoptotic process	GO:0006919	0.0231155	1.6361	92	804	11	18123	COL4A3,DLC1,FAS,HIP1,IFT57,KHDC1L,P2RX1,S100A8,SLC1A1,SNCA,TRADD
GO:BP	sensory organ development	GO:0007423	0.0231845	1.6348	565	804	40	18123	ACVRL1,ALDH1A3,ARHGEF15,ASCL1,ASCL2,ATP2B4,CHRDL1,CRYBB1,DCHS1,EDN1,EFEMP1,EYA4,FGF2,FGFR2,FLT1,FZD4,GLI3,GPM6A,KCNK3,KLF4,LAMC3,LEF1,MAX,NTRK2,NTRK3,PDGFRA,PTK7,SLC1A1,SLC44A4,SPRED2,TBX2,TGFBR2,TMOD1,TRIOBP,TTLL5,TUB,VIM,WDR19,ZEB1,ZHX2
GO:BP	aortic valve morphogenesis	GO:0003180	0.0232507	1.63356	32	804	6	18123	ELN,HEYL,ROCK1,SLIT2,SMAD6,TIE1
GO:BP	Schwann cell development	GO:0014044	0.0232507	1.63356	32	804	6	18123	ARHGEF10,DICER1,MYOC,NRG1,NTRK2,PRX
GO:BP	regulation of neutrophil chemotaxis	GO:0090022	0.0232507	1.63356	32	804	6	18123	C5AR1,CD74,CXCR2,DAPK2,EDN1,SLIT2
GO:BP	positive regulation of cell-substrate junction organization	GO:0150117	0.0232507	1.63356	32	804	6	18123	MAPRE2,MYOC,PPM1F,PTPRJ,ROCK1,TEK
GO:BP	positive regulation of lipid transport	GO:0032370	0.0232507	1.63356	79	804	10	18123	ABCA3,ABCA8,ANXA2,ATP8A1,CAV1,CES1,CETP,EDN1,LRP1,RETN
GO:BP	regulation of axon extension involved in axon guidance	GO:0048841	0.0232507	1.63356	32	804	6	18123	PLXNA3,SEMA3B,SEMA3F,SEMA3G,SEMA5A,SEMA6A
GO:BP	regulation of muscle system process	GO:0090257	0.0233373	1.63195	257	804	22	18123	ATP2B4,CALCRL,CALM1,CALM2,CASQ2,CAV1,CTTN,DMPK,EDN1,FOXO1,GJA5,GPER1,HSPB6,KLF4,P2RX1,PPARGC1A,ROCK1,SLC9A1,SPX,TNNC1,TPM1,TWF1
GO:BP	actin cytoskeleton reorganization	GO:0031532	0.0236665	1.62587	106	804	12	18123	CSF3,CTTN,FGF7,GAB1,NTRK3,PDGFRA,PIP5K1A,PTK7,PTPN1,RAP2A,TEK,TJP1
GO:BP	positive regulation of RNA metabolic process	GO:0051254	0.024258	1.61515	1775	804	103	18123	ABLIM3,ACTA2,ACTN2,ACVRL1,ADIRF,AGAP2,AGRN,ANKRD1,ARRB1,ASCL1,ASCL2,ATF3,BTG2,CAPN3,CCNK,CD4,CD74,CEBPD,CGA,CREM,CSF3,DAB2,EDN1,EPAS1,ERBB2,ERG,EXOSC7,FGF2,FGF7,FGFR2,FHL5,FLI1,FOSB,FOSL1,FOXA2,FOXF1,FOXO1,FZD4,GLI3,GPER1,HEYL,HMGA2,HOXC13,HSF1,IL6,IRF6,JUND,KANSL3,KAT6B,KLF12,KLF2,KLF4,KLF6,LDB2,LEF1,LGR4,LOC100506403,MAX,MEOX2,MIR124-1,MZF1,NAA15,NPAS2,NR1D1,NR4A1,NR5A2,OGT,PADI2,PF4,PLA2G1B,PO…
GO:BP	positive regulation of cell proliferation in bone marrow	GO:0071864	0.024258	1.61515	7	804	3	18123	FGFR2,HMGA2,LEF1
GO:BP	regulation of CD8-positive, alpha-beta T cell differentiation	GO:0043376	0.024258	1.61515	7	804	3	18123	LILRB4,LOC100506403,ZBTB7B
GO:BP	lipoxin biosynthetic process	GO:2001301	0.024258	1.61515	7	804	3	18123	ALOX15B,ALOX5,ALOX5AP
GO:BP	lung lobe development	GO:0060462	0.024258	1.61515	7	804	3	18123	FGFR2,FOXF1,TGFBR2
GO:BP	cellular response to hyperoxia	GO:0071455	0.024258	1.61515	7	804	3	18123	CAV1,FAS,FOXO1
GO:BP	lung lobe morphogenesis	GO:0060463	0.024258	1.61515	7	804	3	18123	FGFR2,FOXF1,TGFBR2
GO:BP	negative regulation of chemokine-mediated signaling pathway	GO:0070100	0.024258	1.61515	7	804	3	18123	CCL5,PADI2,SLIT2
GO:BP	angiotensin-activated signaling pathway	GO:0038166	0.0243996	1.61262	14	804	4	18123	ACTN2,AGTR1,CAV1,ROCK1
GO:BP	T cell tolerance induction	GO:0002517	0.0243996	1.61262	14	804	4	18123	LILRB2,LILRB4,PHLPP1,TGFBR2
GO:BP	cytokine-mediated signaling pathway	GO:0019221	0.0243996	1.61262	824	804	54	18123	ACKR1,ALOX5,ANXA2,CAV1,CCL23,CCL5,CD4,CD44,CD74,CEBPD,CLDN18,CMKLR1,CSF1,CSF2,CSF3,CX3CR1,CXCL3,CXCR2,DUOX1,EDN1,FAS,FCER1G,FGF2,FOXO1,FPR1,FZD4,HNRNPDL,IL20RA,IL3RA,IL6,IRF6,ITGB1,LEPR,LIFR,LILRB2,LILRB4,LOC100506403,MAOA,NCAM1,PADI2,PAK2,PF4,PPBP,PTPN1,PTPRJ,SLC1A1,SLIT2,SOCS2,SOCS3,TNFSF14,TRADD,VIM,WNK1,ZEB1
GO:BP	regulation of keratinocyte migration	GO:0051547	0.0243996	1.61262	14	804	4	18123	EPB41L4B,FGF7,HBEGF,MAPRE2
GO:BP	detection of calcium ion	GO:0005513	0.0243996	1.61262	14	804	4	18123	CALM1,CALM2,CASQ2,KCNMB1
GO:BP	macromolecule localization	GO:0033036	0.0244241	1.61218	3148	804	170	18123	ABCA3,ABCA8,ABLIM3,ACACB,ACOX1,ACSL4,ACTN2,ADAM8,ADAMTS9,ADPRH,ADTRP,AGAP2,AGER,AGK,AGRN,AGTR1,AKAP7,ALOX5,ANKRD1,ANXA2,AP1G2,APOBR,ARC,ARRB1,ATP1B3,ATP2B4,ATP8A1,ATP8B3,ATP9B,BBS1,BDNF,BET1L,BICD2,C2CD2L,CACNA1D,CACNA2D2,CALCRL,CALM1,CAMK2N1,CAPN3,CAT,CAV1,CBY1,CCL5,CD4,CD74,CDH5,CEP41,CES1,CETP,CLDN18,COPB2,CORO2B,CTTN,DAB2,DCHS1,DDX42,DNAJC13,DPP6,DYNC2H1,EDN1,ENSA,ERBB2,EVI5,EXPH5,FABP4,FAF1,…
GO:BP	monocyte chemotaxis	GO:0002548	0.0244241	1.61218	67	804	9	18123	CCL23,CCL5,DUSP1,FLT1,FPR2,IL6,PTPRO,S100A12,SLIT2
GO:BP	aminoglycan catabolic process	GO:0006026	0.0244241	1.61218	67	804	9	18123	AGRN,CD44,CSPG4,FGF2,GPC3,HYAL1,LYVE1,OGN,SLC9A1
GO:BP	regulation of protein tyrosine kinase activity	GO:0061097	0.0244241	1.61218	93	804	11	18123	BDNF,CAV1,CCL5,GGNBP2,HBEGF,LILRB4,NRG1,NTRK2,PAK2,PTPN1,TGFA
GO:BP	forebrain development	GO:0030900	0.0244327	1.61203	392	804	30	18123	ALDH1A3,AQP1,ASCL1,ATP2B4,BTG2,DLC1,DYNC2H1,FGF2,FGFR2,GLI3,KIF1A,LEF1,LHX6,LRP1,NRG1,NRGN,NTRK2,PCDH9,PHLPP2,PLXNA3,PPARGC1A,PTPRS,RAC3,SEMA5A,SLIT2,SSTR1,TACC1,TACC2,TBX3,UBA6
GO:BP	cellular process	GO:0009987	0.024592	1.60921	17186	804	779	18123	A2M,ABCA3,ABCA8,ABI3BP,ABLIM3,ACAA2,ACACB,ACADL,ACAT1,ACKR1,ACOX1,ACOXL,ACSL4,ACTA2,ACTN2,ACVRL1,ADAM8,ADAMTS1,ADAMTS8,ADAMTS9,ADAMTSL3,ADAMTSL4,ADARB1,ADCK2,ADH1B,ADIRF,ADPRH,ADSS,ADTRP,AFF4,AGAP2,AGER,AGK,AGRN,AGTR1,AHNAK,AK1,AKAP12,AKAP13,AKAP7,AKT3,ALDH1A3,ALOX15B,ALOX5,ALOX5AP,ALPL,ANKFY1,ANKRD1,ANP32A,ANXA2,AP1G2,APBB2,APOBR,AQP1,AQP4,AQP6,ARC,ARHGAP25,ARHGAP26,ARHGAP29,ARHGAP6,ARHGEF10,ARH…
GO:BP	negative regulation of blood coagulation	GO:0030195	0.0249571	1.60281	55	804	8	18123	A2M,ADTRP,ANXA2,CPB2,EDN1,PDGFRA,TFPI,THBS1
GO:BP	cellular glucose homeostasis	GO:0001678	0.024982	1.60237	165	804	16	18123	AGER,C2CD2L,CAMK2N1,CPB2,FOXA2,FOXO1,GPER1,HK3,LRP1,NR1D1,POLG,PPARGC1A,PRKCE,SLC39A14,TIAM1,TJP1
GO:BP	regulation of protein binding	GO:0043393	0.025578	1.59213	196	804	18	18123	ANXA2,BDNF,CAV1,CCL23,CLDN5,CSF3,DAB2,HSF1,LOX,LRP1,MAPK8,MFNG,PLCL2,RAMP2,ROCK1,SPON1,TIAM1,TRIB3
GO:BP	response to hyperoxia	GO:0055093	0.0261752	1.58211	23	804	5	18123	CAT,CAV1,FAS,FOXO1,POLG
GO:BP	renal sodium excretion	GO:0035812	0.0261752	1.58211	23	804	5	18123	AGTR1,EDN1,EDNRB,NPR1,SPX
GO:BP	calcium ion import across plasma membrane	GO:0098703	0.0261752	1.58211	23	804	5	18123	ATP2B4,P2RX1,RAMP3,SLC24A2,TRPV2
GO:BP	positive regulation of phosphatidylinositol 3-kinase activity	GO:0043552	0.0263181	1.57974	33	804	6	18123	AGAP2,FGF2,FLT1,FPR2,PDGFRA,TEK
GO:BP	cardiac chamber development	GO:0003205	0.0263181	1.57974	166	804	16	18123	ADAMTS1,FGFR2,FOXF1,GJA5,HEYL,NRG1,PTK7,SLIT2,SMAD6,TBX2,TBX3,TBX5,TEK,TGFBR2,TNNC1,TPM1
GO:BP	endothelial cell chemotaxis	GO:0035767	0.0263181	1.57974	33	804	6	18123	FGF18,FGF2,FGFR1,NR4A1,SEMA5A,THBS1
GO:BP	DNA catabolic process, endonucleolytic	GO:0000737	0.0263181	1.57974	33	804	6	18123	DICER1,DNASE1,DNASE1L3,DNASE2B,HSF1,IL6
GO:BP	regulation of epithelial cell differentiation	GO:0030856	0.0263181	1.57974	166	804	16	18123	ACVRL1,ALOX15B,ASCL1,CAV1,CDH5,CLDN5,FGF2,LOC100506403,PRKCH,ROCK1,SPRED2,TBX3,TMEM100,VCL,ZBED2,ZEB1
GO:BP	actin filament-based movement	GO:0030048	0.0263181	1.57974	151	804	15	18123	ACTN2,CACNA1D,CAV1,DES,GJA5,KCNJ5,LIMCH1,SCN1A,SLC9A1,TMOD1,TNNC1,TPM1,TTN,VIM,WAS
GO:BP	organic substance transport	GO:0071702	0.0264519	1.57754	2657	804	146	18123	ABCA3,ABCA8,ABLIM3,ACACB,ACSL4,ADAM8,ADAMTS9,ADPRH,ADTRP,AGAP2,AGK,AGTR1,ALOX5,ANKRD1,ANXA2,AP1G2,APOBR,AQP1,AQP6,ARC,ARRB1,ATP8A1,ATP8B3,ATP9B,BBS1,BET1L,BICD2,C2CD2L,CA4,CACNA1D,CACNA2D2,CALCRL,CAMK2N1,CAV1,CCL5,CD74,CEP41,CES1,CETP,COPB2,CSF2,CTTN,DAB2,DNAJC13,EDN1,ENSA,ERBB2,EVI5,EXPH5,FABP4,FOLR3,FOXA2,FRAS1,FRMD4A,FZD4,GLI3,GM2A,GPC3,GPER1,GPM6B,HBA1,HBA2,HBB,HIP1,HSF1,HUWE1,ICMT,IL6,ITGB1,…
GO:BP	positive regulation of protein dephosphorylation	GO:0035307	0.0264681	1.57728	44	804	7	18123	CALM1,CALM2,CDH5,DLC1,LILRB2,PPP1R15A,PTBP1
GO:BP	regulation of cytokine production	GO:0001817	0.0264681	1.57728	847	804	55	18123	ACKR1,ADAM8,AGER,AKAP12,ALOX15B,ALOX5,ARRB1,C5AR1,CD4,CD58,CD74,CLEC7A,CMKLR1,CSF2,CX3CR1,DICER1,FBLN1,FCER1G,FCN1,GPSM3,IL6,ITGB8,KLF2,KLF4,LEF1,LGR4,LILRA2,LILRB2,LILRB4,LOC100506403,LPL,LRP1,LRRFIP1,MBP,MIR124-1,NDRG2,NOX5,PF4,PLA2G1B,PLCG2,POLR3K,POU2AF1,PTGER4,PTPRJ,PTPRS,SCGB1A1,SFTPD,SLC11A1,SPN,SPTBN1,SRGN,TBX21,THBS1,TLR8,ZBTB7B
GO:BP	mesenchymal cell proliferation	GO:0010463	0.0264681	1.57728	44	804	7	18123	DCHS1,FGF7,FGFR2,FOXF1,GPC3,TGFBR2,ZEB1
GO:BP	negative regulation of axon extension	GO:0030517	0.0264681	1.57728	44	804	7	18123	PLXNA3,PTPRS,SEMA3B,SEMA3F,SEMA3G,SEMA5A,SEMA6A
GO:BP	positive chemotaxis	GO:0050918	0.0264681	1.57728	68	804	9	18123	AGER,CCL5,FGF2,FGF7,FPR2,LRP1,NTRK3,PTPRJ,SEMA5A
GO:BP	negative regulation of axonogenesis	GO:0050771	0.0264681	1.57728	68	804	9	18123	EPHA7,PLXNA3,PTPRS,SEMA3B,SEMA3F,SEMA3G,SEMA5A,SEMA6A,SPG20
GO:BP	positive regulation of nucleic acid-templated transcription	GO:1903508	0.0265695	1.57562	1623	804	95	18123	ABLIM3,ACTA2,ACTN2,ACVRL1,ADIRF,AGAP2,AGRN,ANKRD1,ARRB1,ASCL1,ASCL2,ATF3,CAPN3,CCNK,CD4,CD74,CEBPD,CGA,CREM,CSF3,DAB2,EDN1,EPAS1,ERBB2,ERG,FGF2,FGF7,FGFR2,FHL5,FLI1,FOSB,FOSL1,FOXA2,FOXF1,FOXO1,FZD4,GLI3,GPER1,HEYL,HMGA2,HOXC13,HSF1,IL6,IRF6,JUND,KANSL3,KAT6B,KLF12,KLF2,KLF4,KLF6,LDB2,LEF1,LGR4,LOC100506403,MAX,MEOX2,MZF1,NAA15,NPAS2,NR1D1,NR4A1,NR5A2,OGT,PADI2,PF4,PLA2G1B,POU2AF1,PPARGC1A,PRDM10…
GO:BP	positive regulation of transcription, DNA-templated	GO:0045893	0.0265695	1.57562	1623	804	95	18123	ABLIM3,ACTA2,ACTN2,ACVRL1,ADIRF,AGAP2,AGRN,ANKRD1,ARRB1,ASCL1,ASCL2,ATF3,CAPN3,CCNK,CD4,CD74,CEBPD,CGA,CREM,CSF3,DAB2,EDN1,EPAS1,ERBB2,ERG,FGF2,FGF7,FGFR2,FHL5,FLI1,FOSB,FOSL1,FOXA2,FOXF1,FOXO1,FZD4,GLI3,GPER1,HEYL,HMGA2,HOXC13,HSF1,IL6,IRF6,JUND,KANSL3,KAT6B,KLF12,KLF2,KLF4,KLF6,LDB2,LEF1,LGR4,LOC100506403,MAX,MEOX2,MZF1,NAA15,NPAS2,NR1D1,NR4A1,NR5A2,OGT,PADI2,PF4,PLA2G1B,POU2AF1,PPARGC1A,PRDM10…
GO:BP	smooth muscle cell differentiation	GO:0051145	0.0266224	1.57475	81	804	10	18123	EDNRB,FGFR2,FOXF1,GPER1,MIR124-1,RAMP2,TBX2,TBX3,TMEM204,ZEB1
GO:BP	stem cell differentiation	GO:0048863	0.0267967	1.57192	261	804	22	18123	A2M,EDN1,EDNRB,FGF2,FGFR2,GPM6A,HMGA2,LOC100506403,NRG1,PDGFRA,RUNX2,SEMA3B,SEMA3F,SEMA3G,SEMA5A,SEMA6A,SOX17,TAL1,TBX2,TBX5,TCF3,ZFP36L2
GO:BP	positive regulation of RNA biosynthetic process	GO:1902680	0.0269561	1.56934	1624	804	95	18123	ABLIM3,ACTA2,ACTN2,ACVRL1,ADIRF,AGAP2,AGRN,ANKRD1,ARRB1,ASCL1,ASCL2,ATF3,CAPN3,CCNK,CD4,CD74,CEBPD,CGA,CREM,CSF3,DAB2,EDN1,EPAS1,ERBB2,ERG,FGF2,FGF7,FGFR2,FHL5,FLI1,FOSB,FOSL1,FOXA2,FOXF1,FOXO1,FZD4,GLI3,GPER1,HEYL,HMGA2,HOXC13,HSF1,IL6,IRF6,JUND,KANSL3,KAT6B,KLF12,KLF2,KLF4,KLF6,LDB2,LEF1,LGR4,LOC100506403,MAX,MEOX2,MZF1,NAA15,NPAS2,NR1D1,NR4A1,NR5A2,OGT,PADI2,PF4,PLA2G1B,POU2AF1,PPARGC1A,PRDM10…
GO:BP	regulation of lipid localization	GO:1905952	0.0270248	1.56824	182	804	17	18123	ABCA3,ABCA8,ACACB,ACSL4,AGTR1,ANXA2,ATP8A1,CAV1,CES1,CETP,EDN1,IL6,LPL,LRP1,MSR1,RETN,THBS1
GO:BP	action potential	GO:0001508	0.0270415	1.56797	137	804	14	18123	AKAP7,CACNA1D,CALM1,CAV1,GJA5,GPER1,KCNJ5,NTRK2,P2RX1,SCN1A,SCN7A,SLC4A3,SLC9A1,USP53
GO:BP	negative regulation of hemostasis	GO:1900047	0.0271763	1.56581	56	804	8	18123	A2M,ADTRP,ANXA2,CPB2,EDN1,PDGFRA,TFPI,THBS1
GO:BP	negative regulation of cell-cell adhesion	GO:0022408	0.0277124	1.55733	198	804	18	18123	ADTRP,CD74,ERBB2,GLI3,KLF4,LEF1,LILRB2,LILRB4,LOC100506403,MBP,PPM1F,RDX,SCGB1A1,SFTPD,SPN,TBX21,WNK1,ZBTB7B
GO:BP	cellular lipid metabolic process	GO:0044255	0.0285806	1.54393	1079	804	67	18123	ABCA3,ABCA8,ACAA2,ACACB,ACADL,ACAT1,ACOX1,ACOXL,ACSL4,ADH1B,ADTRP,AGK,AGRN,AGTR1,ALDH1A3,ALOX15B,ALOX5,ALOX5AP,APOBR,B3GALNT1,CAT,CAV1,CD74,CES1,CETP,CREM,CYP4B1,CYP4F11,EDN1,ELOVL2,FABP4,FASN,FGF2,GM2A,GPC3,GPD1,HSD17B12,HSD17B4,INPP5A,ITGB8,KDSR,LPL,LRP1,NEU3,OSBPL10,P2RX1,PCCB,PCYT1B,PDK4,PIK3R3,PIP5K1A,PLA1A,PLA2G1B,PLA2G5,PLCG2,PLD1,PPARGC1A,PTGIS,QKI,SCD,SFTPB,SLC44A4,SNCA,SOCS2,SOCS3,SYNJ2…
GO:BP	regulation of Wnt signaling pathway	GO:0030111	0.0286177	1.54336	380	804	29	18123	CAV1,CBY1,DAB2,FGF2,FGFR2,FZD4,GLI3,GPC3,LEF1,LGR4,LIMD1,LOC100506403,LRP1,MACF1,PTK7,PTPRO,RBMS3,RUVBL2,SCEL,SEMA5A,SOSTDC1,SOX13,SOX17,TBL1X,TIAM1,TLE4,TNKS,WIF1,WNK1
GO:BP	cellular extravasation	GO:0045123	0.0288067	1.54051	69	804	9	18123	ADAM8,AGER,CX3CR1,ITGB1,PECAM1,PTGER4,ROCK1,SELPLG,SPN
GO:BP	response to purine-containing compound	GO:0014074	0.0289998	1.53761	153	804	15	18123	ADSS,AKAP7,AQP1,CAD,CASQ2,CDO1,DUOX1,DUSP1,FOSB,FOSL1,GPD1,P2RX1,PPARGC1A,SLC6A4,TEK
GO:BP	hemopoiesis	GO:0030097	0.0289998	1.53761	946	804	60	18123	ADAM8,AGER,ANXA2,CD101,CD4,CD74,CLDN18,CSF1,CSF2,CSF3,DOCK2,EPAS1,ERBB2,FASN,FCER1G,FGFR2,FLI1,FLT1,GLI3,GPC3,HSF1,IL6,ITGB1,ITGB8,KLF2,KLF4,KLF6,L3MBTL1,LEF1,LEPR,LILRB2,LILRB4,LOC100506403,LOX,MFNG,NBEAL2,PDGFRA,PF4,PLCG2,PLCL2,POU2AF1,PTGER4,PTPRJ,RUNX2,SELPLG,SNRK,SOX13,SPN,TAL1,TBX21,TCF3,TEK,TGFBR2,THBS1,THOC5,THRA,ZBTB16,ZBTB7B,ZEB1,ZFP36L2
GO:BP	cellular response to transforming growth factor beta stimulus	GO:0071560	0.0290227	1.53726	263	804	22	18123	ACVRL1,ANKRD1,CAV1,CDH5,CLDN5,CLEC3B,CX3CR1,DAB2,EDN1,FGFR2,GDF10,ITGB8,LOX,LTBP4,PBLD,PPARGC1A,SMAD6,SPRED2,TGFBR2,THBS1,ZEB1,ZFP36L2
GO:BP	reproductive structure development	GO:0048608	0.0295258	1.5298	433	804	32	18123	ADAMTS1,ALOX15B,ARRB1,ASCL2,CGA,CSF2,EPAS1,FGFR2,FOSL1,FZD4,GGNBP2,GLI3,HOXB13,HSD17B4,ITGB8,KRT19,LEF1,LGR4,MME,PCYT1B,PDGFRA,PLK4,RETN,SF1,SLIT2,SOCS3,TAF4,TBX3,TCF21,TPPP3,VASH1,WDR19
GO:BP	calcineurin-NFAT signaling cascade	GO:0033173	0.0295872	1.5289	45	804	7	18123	ATP2B4,CHERP,MIR124-1,NRG1,PPP3CC,PTBP1,SLC9A1
GO:BP	negative regulation of cell development	GO:0010721	0.0298376	1.52524	184	804	17	18123	ASCL2,CLDN18,DICER1,EDNRB,EPHA7,FBLN1,IL6,NR1D1,NTRK3,PLXNA3,PTPRS,SEMA3B,SEMA3F,SEMA3G,SEMA5A,SEMA6A,SPG20
GO:BP	mesodermal cell differentiation	GO:0048333	0.0298758	1.52468	34	804	6	18123	FGFR2,FOXF1,HMGA2,ITGB1,KLF4,TAL1
GO:BP	macrophage migration	GO:1905517	0.0299657	1.52338	57	804	8	18123	C5AR1,CCL5,CMKLR1,CSF1,CX3CR1,EDNRB,SFTPD,THBS1
GO:BP	leukocyte adhesion to vascular endothelial cell	GO:0061756	0.0299657	1.52338	57	804	8	18123	ALOX5,CX3CR1,IL6,ITGB1,KLF4,ROCK1,SELPLG,SPN
GO:BP	regulation of calcium ion transport	GO:0051924	0.0301395	1.52086	264	804	22	18123	AHNAK,CACNA1D,CALM1,CALM2,CAPN3,CASQ2,CAV1,CCL5,CD4,GPER1,LILRA2,LILRB2,MYLK,P2RX1,PLA2G1B,PLCG2,PRKCE,RAMP3,SLC9A1,SNCA,TRPV2,WFS1
GO:BP	cytokine production	GO:0001816	0.0302774	1.51888	854	804	55	18123	ACKR1,ADAM8,AGER,AKAP12,ALOX15B,ALOX5,ARRB1,C5AR1,CD4,CD58,CD74,CLEC7A,CMKLR1,CSF2,CX3CR1,DICER1,FBLN1,FCER1G,FCN1,GPSM3,IL6,ITGB8,KLF2,KLF4,LEF1,LGR4,LILRA2,LILRB2,LILRB4,LOC100506403,LPL,LRP1,LRRFIP1,MBP,MIR124-1,NDRG2,NOX5,PF4,PLA2G1B,PLCG2,POLR3K,POU2AF1,PTGER4,PTPRJ,PTPRS,SCGB1A1,SFTPD,SLC11A1,SPN,SPTBN1,SRGN,TBX21,THBS1,TLR8,ZBTB7B
GO:BP	positive regulation of endothelial cell chemotaxis	GO:2001028	0.0302774	1.51888	15	804	4	18123	FGF18,FGF2,FGFR1,SEMA5A
GO:BP	digestive system development	GO:0055123	0.0302774	1.51888	139	804	14	18123	ASCL1,CLDN18,DCHS1,EDNRB,FGFR2,FOXF1,GLI3,LGR4,PDGFRA,SOX17,TBX2,TCF21,TGFBR2,WDR19
GO:BP	platelet-derived growth factor receptor-beta signaling pathway	GO:0035791	0.0302774	1.51888	15	804	4	18123	HIP1,LOX,LRP1,PTPN1
GO:BP	substrate-dependent cell migration	GO:0006929	0.0302774	1.51888	24	804	5	18123	ADAM8,CSPG4,CTTN,FBLN1,SLIT2
GO:BP	positive regulation of neutrophil chemotaxis	GO:0090023	0.0302774	1.51888	24	804	5	18123	C5AR1,CD74,CXCR2,DAPK2,EDN1
GO:BP	calcium ion import into cytosol	GO:1902656	0.0302774	1.51888	24	804	5	18123	ATP2B4,P2RX1,RAMP3,SLC24A2,TRPV2
GO:BP	positive regulation of fibroblast migration	GO:0010763	0.0302774	1.51888	15	804	4	18123	AKAP12,ITGB1,PRKCE,THBS1
GO:BP	regulation of excretion	GO:0044062	0.0302774	1.51888	24	804	5	18123	AGTR1,EDN1,EDNRB,NPR1,SPX
GO:BP	atrioventricular valve morphogenesis	GO:0003181	0.0302774	1.51888	24	804	5	18123	DCHS1,HEYL,SMAD6,TBX5,TGFBR2
GO:BP	positive regulation of cytoskeleton organization	GO:0051495	0.0303553	1.51777	232	804	20	18123	ACTN2,ARHGEF10,ARHGEF15,ARPC4,ARPC4-TTLL3,CSF3,CTTN,EDN1,LIMCH1,LMOD1,MYOC,NTRK3,PLK4,PLXNA3,PPM1F,PRKCE,SEMA5A,TEK,TPM1,WAS
GO:BP	cellular response to insulin stimulus	GO:0032869	0.0303553	1.51777	232	804	20	18123	DNAI1,EIF4EBP2,FOXO1,GAB1,KL,LPL,OGT,PDK4,PIK3R3,PLA2G1B,PTPN1,PTPRE,SIK2,SLC39A14,SLC9A1,SOCS3,SORBS1,TRIB3,VAMP2,ZBTB7B
GO:BP	cellular component disassembly	GO:0022411	0.030414	1.51693	577	804	40	18123	A2M,ACTN2,ADAM8,BMP1,CALCOCO2,CALM1,CAPZA2,CAV1,CD44,CTTN,CX3CR1,DICER1,DNASE1L3,DNASE2B,FGFR4,FYCO1,GPER1,HSF1,HUWE1,IL6,LMOD1,LRP1,MAPRE2,MMP19,MRPL23,MRPS18C,MRPS27,NRG1,PADI2,PPARGC1A,RDX,SEMA5A,SLC25A4,SPTAN1,SPTBN1,STX17,TMOD1,TRIOBP,TWF1,WIPI2
GO:BP	positive regulation of nervous system development	GO:0051962	0.030414	1.51693	281	804	23	18123	AGRN,ASCL1,ASPA,BDNF,CX3CR1,DICER1,GLI3,GPER1,IL6,LRP1,LRRN3,MACF1,MME,NTRK2,PLXNA3,PRKCH,SEMA5A,SLIT2,SRRT,TIAM1,TIAM2,TRPV2,ZNF365
GO:BP	nitric oxide biosynthetic process	GO:0006809	0.0306207	1.51399	83	804	10	18123	ATP2B4,CAV1,CLEC7A,CX3CR1,DDAH1,EDN1,HBB,KLF2,KLF4,PTGIS
GO:BP	embryonic placenta development	GO:0001892	0.0306207	1.51399	83	804	10	18123	ASCL2,CSF2,EPAS1,FGFR2,GGNBP2,KRT19,LEF1,PLK4,SOCS3,VASH1
GO:BP	respiratory gaseous exchange by respiratory system	GO:0007585	0.0308395	1.51089	70	804	9	18123	DACH1,ECEL1,EDN1,ELN,GLS,SFTPB,SFTPC,SFTPD,TNNC1
GO:BP	cardiac ventricle development	GO:0003231	0.0309894	1.50879	125	804	13	18123	FGFR2,FOXF1,GJA5,HEYL,NRG1,PTK7,SLIT2,SMAD6,TBX3,TBX5,TGFBR2,TNNC1,TPM1
GO:BP	embryo development ending in birth or egg hatching	GO:0009792	0.0312029	1.50581	651	804	44	18123	ACSL4,ACVRL1,ASCL2,CBY1,CSF2,DCHS1,DLC1,EDN1,EPAS1,FGF2,FGFR1,FGFR2,FOSL1,FOXF1,GGNBP2,GLI3,HYAL1,IFT57,ITGB1,KLF2,KLF4,KRT19,LEF1,LPAR6,MEOX2,MFNG,NDUFA2,NR5A2,PDGFRA,PLK4,PTK7,RPL13,RUNX2,SCEL,SOCS3,SOX17,TBX3,TGFBR2,TIE1,TJP1,TMEM100,VASH1,WDR19,ZEB1
GO:BP	regulation of axon extension	GO:0030516	0.0316181	1.50006	97	804	11	18123	CTTN,LRP1,MACF1,PLXNA3,PTPRS,SEMA3B,SEMA3F,SEMA3G,SEMA5A,SEMA6A,TRPV2
GO:BP	sensory perception of sound	GO:0007605	0.0317102	1.4988	155	804	15	18123	CACNA1D,CLIC5,COL4A3,EML2,ESPN,EYA4,FZD4,MBP,NAV2,TBL1X,TJP1,TRIOBP,TUB,USP53,WFS1
GO:BP	activation of MAPK activity	GO:0000187	0.0317102	1.4988	155	804	15	18123	ARRB1,C5AR1,CD74,CSPG4,FGF2,FPR1,MAP3K11,MAPK8IP3,NRG1,NTRK3,PLA2G1B,PTPN1,TAOK2,TGFA,THBS1
GO:BP	reproductive system development	GO:0061458	0.0317102	1.4988	436	804	32	18123	ADAMTS1,ALOX15B,ARRB1,ASCL2,CGA,CSF2,EPAS1,FGFR2,FOSL1,FZD4,GGNBP2,GLI3,HOXB13,HSD17B4,ITGB8,KRT19,LEF1,LGR4,MME,PCYT1B,PDGFRA,PLK4,RETN,SF1,SLIT2,SOCS3,TAF4,TBX3,TCF21,TPPP3,VASH1,WDR19
GO:BP	positive regulation of protein tyrosine kinase activity	GO:0061098	0.0324879	1.48828	58	804	8	18123	BDNF,CCL5,HBEGF,NRG1,NTRK2,PAK2,PTPN1,TGFA
GO:BP	regulation of long-term synaptic potentiation	GO:1900271	0.0324879	1.48828	46	804	7	18123	AGER,ARC,CX3CR1,FAM107A,LILRB2,MME,NRGN
GO:BP	regulation of muscle contraction	GO:0006937	0.0330336	1.48104	171	804	16	18123	CALCRL,CALM1,CALM2,CASQ2,CAV1,CTTN,DMPK,EDN1,GJA5,GPER1,HSPB6,P2RX1,SLC9A1,SPX,TNNC1,TPM1
GO:BP	positive regulation of axonogenesis	GO:0050772	0.0330336	1.48104	84	804	10	18123	BDNF,LRP1,MACF1,NTRK2,PLXNA3,SEMA5A,SLIT2,TIAM1,TIAM2,TRPV2
GO:BP	protein modification process	GO:0036211	0.0332252	1.47853	4108	804	214	18123	ACVRL1,ADAM8,ADARB1,ADCK2,ADPRH,ADTRP,AGAP2,AGER,AKAP13,AKT3,ANXA2,ARPC4-TTLL3,ARRB1,ATF3,ATP2B4,B3GALNT1,B3GNT2,B4GALT1,BDNF,BTG2,C5AR1,CAB39L,CAD,CALM1,CALM2,CAMK2N1,CAMP,CAPN3,CAV1,CCL5,CCND2,CCNJ,CCNK,CD4,CD44,CD74,CDH5,CDK17,CEP41,CHRDL1,CKAP4,CLEC7A,CSF1,CSF2,CSF3,CSPG4,CTDSPL,CX3CR1,DAB2,DAPK1,DAPK2,DCAF15,DDA1,DLC1,DMPK,DSCC1,DUSP1,EDN1,EDNRB,EFEMP1,ENSA,EPAS1,EPHA7,ERBB2,ERG,EYA4,FABP4,F…
GO:BP	cellular protein modification process	GO:0006464	0.0332252	1.47853	4108	804	214	18123	ACVRL1,ADAM8,ADARB1,ADCK2,ADPRH,ADTRP,AGAP2,AGER,AKAP13,AKT3,ANXA2,ARPC4-TTLL3,ARRB1,ATF3,ATP2B4,B3GALNT1,B3GNT2,B4GALT1,BDNF,BTG2,C5AR1,CAB39L,CAD,CALM1,CALM2,CAMK2N1,CAMP,CAPN3,CAV1,CCL5,CCND2,CCNJ,CCNK,CD4,CD44,CD74,CDH5,CDK17,CEP41,CHRDL1,CKAP4,CLEC7A,CSF1,CSF2,CSF3,CSPG4,CTDSPL,CX3CR1,DAB2,DAPK1,DAPK2,DCAF15,DDA1,DLC1,DMPK,DSCC1,DUSP1,EDN1,EDNRB,EFEMP1,ENSA,EPAS1,EPHA7,ERBB2,ERG,EYA4,FABP4,F…
GO:BP	apoptotic nuclear changes	GO:0030262	0.0333481	1.47693	35	804	6	18123	DICER1,DNASE1L3,DNASE2B,GPER1,HSF1,IL6
GO:BP	positive regulation of protein localization to cell periphery	GO:1904377	0.0333481	1.47693	71	804	9	18123	ATP2B4,GPER1,ITGB1,LRP1,PRKCE,PRKCH,RAMP3,SORBS1,SPTBN1
GO:BP	developmental growth	GO:0048589	0.0333481	1.47693	654	804	44	18123	ACACB,ADARB1,AGRN,AKAP13,BDNF,CAPN3,CGA,CSF1,CTTN,EDN1,EPHA7,EVC,FGF2,FGF7,FGFR2,GLI3,ITGB1,KLF2,LEPR,LOC100506403,LRP1,MACF1,NDRG4,NRG1,PLXNA3,PTK7,PTPRS,SCNN1B,SEMA3B,SEMA3F,SEMA3G,SEMA5A,SEMA6A,SHANK2,SLC6A4,SLIT2,SOCS2,SPG20,TBX2,TBX5,TGFBR2,TIAM1,TRPV2,VCL
GO:BP	cell communication by electrical coupling	GO:0010644	0.0333481	1.47693	35	804	6	18123	CALM1,CALM2,CASQ2,CAV1,GJA5,TBX5
GO:BP	leukotriene metabolic process	GO:0006691	0.0333481	1.47693	35	804	6	18123	ALOX5,ALOX5AP,CYP4F11,DPEP2,PLA2G1B,PLA2G5
GO:BP	lipoxin metabolic process	GO:2001300	0.0333535	1.47686	8	804	3	18123	ALOX15B,ALOX5,ALOX5AP
GO:BP	cellular response to UV-B	GO:0071493	0.0333535	1.47686	8	804	3	18123	HYAL1,MFAP4,MME
GO:BP	positive regulation of receptor binding	GO:1900122	0.0333535	1.47686	8	804	3	18123	ANXA2,BDNF,PLCL2
GO:BP	calcitonin family receptor signaling pathway	GO:0097646	0.0333535	1.47686	8	804	3	18123	CALCRL,RAMP2,RAMP3
GO:BP	gastrulation	GO:0007369	0.0333535	1.47686	187	804	17	18123	DUSP1,FGFR2,FOXA2,FOXF1,GPC3,HMGA2,ITGB1,KLF4,LAMA3,LEF1,MBP,PHLDB1,SOX17,SUPT20H,TAL1,TGFBR2,WNK1
GO:BP	neuron apoptotic process	GO:0051402	0.0333535	1.47686	251	804	21	18123	ADAM8,ADARB1,AGAP2,ARRB1,ASCL1,BDNF,BTG2,C5AR1,CX3CR1,EPHA7,FAS,LRP1,MAP3K11,MAX,MIR124-1,NTRK2,PPARGC1A,SLC1A1,SNCA,USP53,WFS1
GO:BP	sensory system development	GO:0048880	0.0333535	1.47686	386	804	29	18123	ACVRL1,ALDH1A3,ARHGEF15,ATP2B4,CHRDL1,CRYBB1,EFEMP1,FGF2,FLT1,FZD4,GLI3,GPM6A,KLF4,LAMC3,MAX,NTRK2,PDGFRA,SLC1A1,SLC44A4,SPRED2,TBX2,TGFBR2,TMOD1,TTLL5,TUB,VIM,WDR19,ZEB1,ZHX2
GO:BP	negative regulation of interleukin-5 production	GO:0032714	0.0333535	1.47686	8	804	3	18123	LEF1,LILRB4,SCGB1A1
GO:BP	positive regulation of T cell tolerance induction	GO:0002666	0.0333535	1.47686	8	804	3	18123	LILRB2,LILRB4,TGFBR2
GO:BP	mesonephros development	GO:0001823	0.0333535	1.47686	98	804	11	18123	CAT,DCHS1,FGF2,FGFR2,GLI3,GPC3,LGR4,SLIT2,SMAD6,TCF21,ZBTB16
GO:BP	neutrophil differentiation	GO:0030223	0.0333535	1.47686	8	804	3	18123	CSF2,FASN,LEF1
GO:BP	citrulline metabolic process	GO:0000052	0.0333535	1.47686	8	804	3	18123	ATP2B4,CAD,DDAH1
GO:BP	response to abiotic stimulus	GO:0009628	0.0333535	1.47686	1264	804	76	18123	ACAA2,ACVRL1,ADAM8,ADIRF,ADSS,AGER,AKAP12,ANKRD1,AQP1,ASCL1,ASCL2,ATP2B4,BTG2,CALM1,CAPN3,CAT,CAV1,CCND2,CPB2,DDAH1,DUSP1,EDN1,EPAS1,FAS,FOSB,FOSL1,FOXO1,GPR4,GTF2H5,HIF3A,HMGA2,HSF1,HYAL1,ITGB1,JUND,KCNK3,KCNMB1,LIMD1,LOXL2,LPL,MAPK8,MFAP4,MIR124-1,MME,MYLK,NDRG4,NR4A1,NUP88,PER3,PIEZO1,POLG,PPARGC1A,PRKCE,PTGER4,PTGIS,RAMP2,RETN,RHOB,RUVBL2,S100B,SCEL,SCN1A,SLC1A1,SLC6A4,SLC9A1,TEK,TGFBR2,THBS1…
GO:BP	cellular response to mineralocorticoid stimulus	GO:0071389	0.0333535	1.47686	8	804	3	18123	EDN1,GPER1,SCNN1B
GO:BP	blood vessel endothelial cell migration	GO:0043534	0.0333535	1.47686	187	804	17	18123	ACVRL1,ADTRP,AKT3,ATP2B4,CDH5,FGF18,FGF2,FGFR1,ITGB1,KLF4,MEOX2,MMRN2,NR4A1,PIK3R3,SLIT2,THBS1,VASH1
GO:BP	motor neuron apoptotic process	GO:0097049	0.0333535	1.47686	8	804	3	18123	ADARB1,FAS,SLC1A1
GO:BP	tissue remodeling	GO:0048771	0.0333535	1.47686	187	804	17	18123	ABI3BP,ACVRL1,ADAM8,AGER,CAV1,CLDN18,CSPG4,EPAS1,IL20RA,IL6,LEPR,LGR4,LOC100506403,NCDN,PDK4,ROCK1,TIE1
GO:BP	peptidyl-tyrosine dephosphorylation involved in inactivation of protein kinase activity	GO:1990264	0.0333535	1.47686	8	804	3	18123	PTPN1,PTPRB,PTPRO
GO:BP	regulation of platelet-derived growth factor receptor-beta signaling pathway	GO:2000586	0.0333535	1.47686	8	804	3	18123	HIP1,LOX,LRP1
GO:BP	regulation of endothelial cell chemotaxis	GO:2001026	0.0347463	1.45909	25	804	5	18123	FGF18,FGF2,FGFR1,SEMA5A,THBS1
GO:BP	collateral sprouting	GO:0048668	0.0347463	1.45909	25	804	5	18123	BDNF,EPHA7,LRP1,PTPRS,SPG20
GO:BP	regulation of GTPase activity	GO:0043087	0.0347889	1.45856	493	804	35	18123	ADPRH,AGAP2,AGRN,ARHGAP25,ARHGAP26,ARHGAP29,ARHGAP6,ARHGEF10,ARHGEF15,ARHGEF26,ARRB1,CCL23,CCL5,DLC1,DOCK2,DOCK9,ERBB2,EVI5,GMIP,ITGB1,LLGL1,MAPRE2,NTRK2,NTRK3,PIP5K1A,PLXNA3,RABGAP1L,RANBP1,RASGRF1,RASIP1,RDX,SLIT2,TIAM1,TIAM2,WNK1
GO:BP	cell communication involved in cardiac conduction	GO:0086065	0.0349336	1.45676	59	804	8	18123	CACNA1D,CALM1,CALM2,CASQ2,CAV1,GJA5,KCNJ5,TBX5
GO:BP	adenylate cyclase-modulating G protein-coupled receptor signaling pathway	GO:0007188	0.0349921	1.45603	236	804	20	18123	AKAP12,AKAP13,ATP2B4,CACNA1D,CALCRL,EDN1,FPR1,FPR2,GPER1,GPR4,GRK5,LGR4,MARCO,NPY1R,PF4,PTGER4,PTGIR,RAMP2,RAMP3,VIPR1
GO:BP	endothelial cell proliferation	GO:0001935	0.0351115	1.45455	204	804	18	18123	ACVRL1,AGTR1,AKT3,ALOX5,CAV1,COL4A3,EGFL7,FGF2,FGFR1,FLT1,LOXL2,NOX5,NR4A1,SEMA5A,TEK,THBS1,TIE1,VASH1
GO:BP	autonomic nervous system development	GO:0048483	0.0353489	1.45162	47	804	7	18123	ADARB1,ASCL1,EDNRB,GFRA3,NAV2,PLXNA3,SEMA3F
GO:BP	substantia nigra development	GO:0021762	0.0353489	1.45162	47	804	7	18123	CALM1,CALM2,FGF2,MAOB,MBP,NDRG2,PADI2
GO:BP	biological process involved in interaction with symbiont	GO:0051702	0.0353696	1.45137	99	804	11	18123	ANXA2,AQP1,CAMP,CCL5,CCNK,HMGA2,LEF1,PF4,SCNN1B,SFTPD,STOM
GO:BP	ventricular septum development	GO:0003281	0.0354813	1.45	72	804	9	18123	FGFR2,GJA5,HEYL,PTK7,SLIT2,SMAD6,TBX3,TBX5,TGFBR2
GO:BP	regulation of calcium-mediated signaling	GO:0050848	0.0354813	1.45	72	804	9	18123	ATP2B4,CD4,CHERP,CMKLR1,MIR124-1,NRG1,PTBP1,SLC9A1,TMEM100
GO:BP	cellular protein metabolic process	GO:0044267	0.0358539	1.44546	5280	804	268	18123	A2M,ABCA3,ACVRL1,ADAM8,ADARB1,ADCK2,ADPRH,ADTRP,AGAP2,AGER,AGTR1,AKAP13,AKT3,ANXA2,AQP1,ARPC4-TTLL3,ARRB1,ATF3,ATP2B4,B3GALNT1,B3GNT2,B4GALT1,BDNF,BTG2,C5AR1,CAB39L,CAD,CALM1,CALM2,CAMK2N1,CAMP,CAPN3,CAV1,CCL5,CCND2,CCNJ,CCNK,CD4,CD44,CD74,CDH5,CDK17,CEP41,CHRDL1,CKAP4,CLDN4,CLEC3B,CLEC7A,COL4A3,CPB2,CSF1,CSF2,CSF3,CSPG4,CTDSPL,CTSW,CX3CR1,DAB2,DAPK1,DAPK2,DCAF15,DDA1,DLC1,DMPK,DSCC1,DUSP1,EDN1,E…
GO:BP	calcium ion transport	GO:0006816	0.0358682	1.44529	441	804	32	18123	AHNAK,ANXA2,ATP2B4,CACNA1D,CACNA2D2,CALCRL,CALM1,CALM2,CAPN3,CASQ2,CAV1,CCL5,CD4,CHERP,FGF2,GPER1,GPM6A,LILRA2,LILRB2,MYLK,ORAI2,P2RX1,PLA2G1B,PLCG2,PRKCE,RAMP2,RAMP3,SLC24A2,SLC9A1,SNCA,TRPV2,WFS1
GO:BP	cytosolic calcium ion transport	GO:0060401	0.0361137	1.44233	189	804	17	18123	ATP2B4,CALM1,CALM2,CAPN3,CASQ2,CAV1,CHERP,FGF2,GPER1,P2RX1,PLA2G1B,PLCG2,PRKCE,RAMP3,SLC24A2,SNCA,TRPV2
GO:BP	retina vasculature development in camera-type eye	GO:0061298	0.0361137	1.44233	16	804	4	18123	ACVRL1,ARHGEF15,FZD4,PDGFRA
GO:BP	positive regulation of calcineurin-NFAT signaling cascade	GO:0070886	0.0361137	1.44233	16	804	4	18123	CHERP,NRG1,PTBP1,SLC9A1
GO:BP	cellular response to glucose stimulus	GO:0071333	0.0361137	1.44233	143	804	14	18123	AGER,C2CD2L,CAMK2N1,CPB2,FOXA2,GPER1,LRP1,NR1D1,POLG,PPARGC1A,PRKCE,SLC39A14,TIAM1,TJP1
GO:BP	response to epinephrine	GO:0071871	0.0361137	1.44233	16	804	4	18123	ATP2B4,PPARGC1A,SLC9A1,SNCA
GO:BP	positive regulation of calcineurin-mediated signaling	GO:0106058	0.0361137	1.44233	16	804	4	18123	CHERP,NRG1,PTBP1,SLC9A1
GO:BP	cell-cell adhesion mediated by integrin	GO:0033631	0.0361137	1.44233	16	804	4	18123	CCL5,ITGB1,PIEZO1,WNK1
GO:BP	preganglionic parasympathetic fiber development	GO:0021783	0.0361137	1.44233	16	804	4	18123	ADARB1,NAV2,PLXNA3,SEMA3F
GO:BP	G protein-coupled receptor signaling pathway involved in heart process	GO:0086103	0.0361137	1.44233	16	804	4	18123	AKAP13,ATP2B4,CAV1,RAMP3
GO:BP	myeloid leukocyte differentiation	GO:0002573	0.0362946	1.44016	221	804	19	18123	ANXA2,CD101,CD4,CD74,CLDN18,CSF1,CSF2,CSF3,FASN,GPC3,HSF1,ITGB8,LEF1,LILRB4,LOC100506403,PF4,TAL1,TGFBR2,THOC5
GO:BP	regulation of calcineurin-NFAT signaling cascade	GO:0070884	0.0368156	1.43397	36	804	6	18123	ATP2B4,CHERP,MIR124-1,NRG1,PTBP1,SLC9A1
GO:BP	regulation of chemokine production	GO:0032642	0.0375217	1.42572	100	804	11	18123	ACKR1,AGER,ALOX15B,CD74,CLEC7A,IL6,KLF4,LILRB4,LPL,LRP1,MBP
GO:BP	regulation of phagocytosis	GO:0050764	0.0375217	1.42572	100	804	11	18123	C2,CLEC7A,DOCK2,FCER1G,FPR2,LRP1,PLA2G5,PTPRJ,SFTPD,SLC11A1,TUB
GO:BP	positive regulation of myeloid leukocyte differentiation	GO:0002763	0.0378577	1.42185	60	804	8	18123	CD101,CD4,CD74,CSF1,HSF1,LEF1,LOC100506403,PF4
GO:BP	digestive tract development	GO:0048565	0.0379321	1.42099	129	804	13	18123	ASCL1,CLDN18,DCHS1,EDNRB,FGFR2,FOXF1,GLI3,LGR4,PDGFRA,SOX17,TBX2,TCF21,TGFBR2
GO:BP	negative regulation of leukocyte cell-cell adhesion	GO:1903038	0.0381426	1.41859	144	804	14	18123	ADTRP,CD74,ERBB2,GLI3,KLF4,LILRB2,LILRB4,LOC100506403,SCGB1A1,SFTPD,SPN,TBX21,WNK1,ZBTB7B
GO:BP	protein localization to membrane	GO:0072657	0.0381919	1.41803	698	804	46	18123	ACTN2,AGER,AGK,AGRN,ANXA2,ATP1B3,ATP2B4,BBS1,CALM1,CAPN3,CAV1,DAB2,DCHS1,DPP6,ERBB2,GPC3,GPER1,ICMT,ITGB1,LRP1,MACF1,MAPK8,MYL12A,PIP5K1A,PPP3CC,PRKCE,PRKCH,RAB3B,RAMP2,RAMP3,RAP2A,RDX,REEP2,ROCK1,RPL13,RPL35A,RPLP2,SLC1A1,SORBS1,SPTBN1,STOM,TAOK2,TIAM1,TUB,VAMP2,WDR19
GO:BP	Wnt signaling pathway	GO:0016055	0.0382866	1.41695	533	804	37	18123	CALM1,CAV1,CBY1,DAB2,FGF2,FGFR2,FZD4,FZD8,GLI3,GPC3,GRK5,KLF4,LEF1,LGR4,LIMD1,LOC100506403,LRP1,MACF1,MYOC,NDRG2,PLCG2,PTK7,PTPRO,RAC3,RBMS3,RUVBL2,SCEL,SEMA5A,SOSTDC1,SOX13,SOX17,TBL1X,TIAM1,TLE4,TNKS,WIF1,WNK1
GO:BP	regulation of lipid metabolic process	GO:0019216	0.0384962	1.41458	391	804	29	18123	ABCA3,ACACB,ACADL,AGAP2,AGTR1,CAV1,CD74,CES1,CGA,FASN,FGF2,FGFR4,FLT1,FPR2,GOLM1,GPER1,NR1D1,PDGFRA,PDK4,PPARGC1A,PRKCE,SCD,SF1,SNCA,SORBS1,TBL1X,TEK,THRA,TRIB3
GO:BP	regulation of protein autophosphorylation	GO:0031952	0.0387953	1.41122	48	804	7	18123	CALM1,CALM2,CAV1,EPHA7,NRG1,RAP2A,TAOK2
GO:BP	positive regulation of binding	GO:0051099	0.0387953	1.41122	175	804	16	18123	ANXA2,BDNF,CALM1,CALM2,CAV1,CLDN5,CSF3,HSF1,KLF4,LRP1,MFNG,PLCL2,RAMP2,SPON1,TIAM1,TRIB3
GO:BP	positive regulation of cytokine production	GO:0001819	0.0393432	1.40513	498	804	35	18123	ADAM8,AGER,AKAP12,ALOX15B,C5AR1,CD4,CD58,CD74,CLEC7A,CSF2,FCER1G,FCN1,GPSM3,IL6,LILRA2,LILRB2,LOC100506403,LPL,LRP1,LRRFIP1,MBP,NOX5,PF4,PLA2G1B,PLCG2,POLR3K,POU2AF1,PTGER4,PTPRJ,SLC11A1,SPN,SPTBN1,THBS1,TLR8,ZBTB7B
GO:BP	negative regulation of MAPK cascade	GO:0043409	0.0393893	1.40462	191	804	17	18123	ARRB1,ATF3,CAMK2N1,CAV1,DUSP1,FBLN1,FOXO1,GPER1,KLF4,LILRB4,NDRG2,PTPN1,PTPRJ,SEMA6A,SPRED2,TIMP3,ZMYND11
GO:BP	bone development	GO:0060348	0.0395616	1.40273	207	804	18	18123	AKAP13,ALPL,ANXA2,CLDN18,DCHS1,FGF18,FGFR2,FLI1,GLI3,LOX,MYOC,PTGER4,RPL13,RUNX2,SLC38A10,TAL1,TEK,TGFBR2
GO:BP	positive regulation of cellular biosynthetic process	GO:0031328	0.0395701	1.40263	1976	804	111	18123	ABLIM3,ACTA2,ACTN2,ACVRL1,ADIRF,AGAP2,AGRN,ANKRD1,ARRB1,ASCL1,ASCL2,ATF3,CAPN3,CCL5,CCNK,CD4,CD74,CEBPD,CGA,CLEC7A,CREM,CSF3,DAB2,DDAH1,DSCC1,EDN1,EPAS1,ERBB2,ERG,FAF1,FGF2,FGF7,FGFR2,FGFR4,FHL5,FLI1,FOSB,FOSL1,FOXA2,FOXF1,FOXO1,FZD4,GLI3,GPER1,HBB,HEYL,HMGA2,HOXC13,HSF1,IL6,IRF6,JUND,KANSL3,KAT6B,KLF12,KLF2,KLF4,KLF6,LDB2,LEF1,LGR4,LOC100506403,MAX,MEOX2,MRPS27,MZF1,NAA15,NPAS2,NR1D1,NR4A1,NR5A2…
GO:BP	hematopoietic or lymphoid organ development	GO:0048534	0.0397235	1.40095	984	804	61	18123	ADAM8,AGER,ANXA2,CD101,CD4,CD74,CLDN18,CSF1,CSF2,CSF3,DOCK2,EPAS1,ERBB2,FASN,FCER1G,FGFR2,FLI1,FLT1,GLI3,GPC3,HSF1,IL6,ITGB1,ITGB8,KLF2,KLF4,KLF6,L3MBTL1,LEF1,LEPR,LILRB2,LILRB4,LOC100506403,LOX,MFNG,NBEAL2,PDGFRA,PF4,PLCG2,PLCL2,POU2AF1,PTGER4,PTPRJ,RUNX2,SELPLG,SNRK,SOX13,SPN,TAL1,TBX21,TCF21,TCF3,TEK,TGFBR2,THBS1,THOC5,THRA,ZBTB16,ZBTB7B,ZEB1,ZFP36L2
GO:BP	apoptotic DNA fragmentation	GO:0006309	0.039749	1.40067	26	804	5	18123	DICER1,DNASE1L3,DNASE2B,HSF1,IL6
GO:BP	vascular associated smooth muscle contraction	GO:0014829	0.039749	1.40067	26	804	5	18123	ACTA2,EDN1,EDNRB,P2RX1,SCNN1B
GO:BP	odontogenesis	GO:0042476	0.039749	1.40067	130	804	13	18123	ALPL,AQP1,AQP6,CSF1,EDN1,FGFR2,FOXO1,GLI3,LEF1,PDGFRA,PERP,RUNX2,SOSTDC1
GO:BP	chemokine production	GO:0032602	0.039749	1.40067	101	804	11	18123	ACKR1,AGER,ALOX15B,CD74,CLEC7A,IL6,KLF4,LILRB4,LPL,LRP1,MBP
GO:BP	regulation of heterotypic cell-cell adhesion	GO:0034114	0.039749	1.40067	26	804	5	18123	AGER,CD44,KLF4,MBP,WNK1
GO:BP	epithelial cell apoptotic process	GO:1904019	0.039749	1.40067	130	804	13	18123	CDH5,COL4A3,GPER1,IL6,PLA2G1B,PPARGC1A,RAMP2,SEMA5A,SORT1,TEK,TGFBR2,THBS1,WFS1
GO:BP	localization within membrane	GO:0051668	0.039749	1.40067	775	804	50	18123	ACTN2,AGER,AGK,AGRN,ANXA2,ATP1B3,ATP2B4,BBS1,CALM1,CAPN3,CAV1,DAB2,DCHS1,DOCK2,DPP6,ERBB2,GPC3,GPER1,ICMT,ITGB1,LLGL1,LRP1,MACF1,MAPK8,MYL12A,NDRG4,PIP5K1A,PPP3CC,PRKCE,PRKCH,RAB3B,RAMP2,RAMP3,RAP2A,RDX,REEP2,ROCK1,RPL13,RPL35A,RPLP2,SLC1A1,SORBS1,SPTBN1,STOM,STXBP6,TAOK2,TIAM1,TUB,VAMP2,WDR19
GO:BP	cellular response to hexose stimulus	GO:0071331	0.0398105	1.4	145	804	14	18123	AGER,C2CD2L,CAMK2N1,CPB2,FOXA2,GPER1,LRP1,NR1D1,POLG,PPARGC1A,PRKCE,SLC39A14,TIAM1,TJP1
GO:BP	cell-cell signaling by wnt	GO:0198738	0.039938	1.39861	535	804	37	18123	CALM1,CAV1,CBY1,DAB2,FGF2,FGFR2,FZD4,FZD8,GLI3,GPC3,GRK5,KLF4,LEF1,LGR4,LIMD1,LOC100506403,LRP1,MACF1,MYOC,NDRG2,PLCG2,PTK7,PTPRO,RAC3,RBMS3,RUVBL2,SCEL,SEMA5A,SOSTDC1,SOX13,SOX17,TBL1X,TIAM1,TLE4,TNKS,WIF1,WNK1
GO:BP	sensory perception of mechanical stimulus	GO:0050954	0.0403537	1.39412	176	804	16	18123	CACNA1D,CLIC5,COL4A3,EML2,ESPN,EYA4,FZD4,MBP,NAV2,SCN1A,TBL1X,TJP1,TRIOBP,TUB,USP53,WFS1
GO:BP	regulation of leukocyte differentiation	GO:1902105	0.0405729	1.39176	290	804	23	18123	ADAM8,AGER,CD101,CD4,CD74,CLDN18,CSF1,ERBB2,GLI3,HSF1,LEF1,LILRB2,LILRB4,LOC100506403,PF4,SOX13,TAL1,TBX21,TGFBR2,ZBTB16,ZBTB7B,ZEB1,ZFP36L2
GO:BP	regulation of cardiac conduction	GO:1903779	0.040824	1.38908	61	804	8	18123	ATP1B3,ATP2B4,CASQ2,DMPK,FXYD1,GJA5,NPR1,TBX5
GO:BP	negative regulation of coagulation	GO:0050819	0.040824	1.38908	61	804	8	18123	A2M,ADTRP,ANXA2,CPB2,EDN1,PDGFRA,TFPI,THBS1
GO:BP	negative regulation of cell projection organization	GO:0031345	0.040824	1.38908	192	804	17	18123	EPHA7,KLK8,LRP1,MYLIP,PLXNA3,PMP22,PTPRO,PTPRS,SEMA3B,SEMA3F,SEMA3G,SEMA5A,SEMA6A,SLIT2,SPG20,VIM,ZNF365
GO:BP	cellular component disassembly involved in execution phase of apoptosis	GO:0006921	0.0408454	1.38886	37	804	6	18123	DICER1,DNASE1L3,DNASE2B,GPER1,HSF1,IL6
GO:BP	aortic valve development	GO:0003176	0.0408454	1.38886	37	804	6	18123	ELN,HEYL,ROCK1,SLIT2,SMAD6,TIE1
GO:BP	eye development	GO:0001654	0.0408454	1.38886	376	804	28	18123	ACVRL1,ALDH1A3,ARHGEF15,ATP2B4,CHRDL1,CRYBB1,EFEMP1,FGF2,FLT1,FZD4,GLI3,GPM6A,KLF4,LAMC3,MAX,NTRK2,PDGFRA,SLC1A1,SPRED2,TBX2,TGFBR2,TMOD1,TTLL5,TUB,VIM,WDR19,ZEB1,ZHX2
GO:BP	negative regulation of receptor signaling pathway via STAT	GO:1904893	0.0408454	1.38886	37	804	6	18123	CAV1,GGNBP2,HMGA2,LEPROT,SOCS2,SOCS3
GO:BP	positive regulation of lipid kinase activity	GO:0090218	0.0408454	1.38886	37	804	6	18123	AGAP2,FGF2,FLT1,FPR2,PDGFRA,TEK
GO:BP	regulation of calcineurin-mediated signaling	GO:0106056	0.0408454	1.38886	37	804	6	18123	ATP2B4,CHERP,MIR124-1,NRG1,PTBP1,SLC9A1
GO:BP	mucopolysaccharide metabolic process	GO:1903510	0.0410042	1.38717	116	804	12	18123	B3GNT2,B4GALT1,CD44,CSPG4,FGF2,HYAL1,ITIH4,LYVE1,OGN,SLC9A1,SPOCK2,XYLT2
GO:BP	negative regulation of metabolic process	GO:0009892	0.0416179	1.38072	3498	804	184	18123	A2M,ACACB,ACADL,ACVRL1,ADARB1,AGAP2,AGER,ANKRD1,ANP32A,ANXA2,AQP1,ARRB1,ASCL1,ASCL2,ATF3,ATP2B4,BTG2,CALM1,CALM2,CAMK2N1,CAPN3,CAV1,CBY1,CC2D1A,CD44,CLDN5,CMKLR1,COL4A3,CPB2,CREM,CSF2,CTDSPL,CX3CR1,DAB2,DACH1,DAPK1,DICER1,DUSP1,EDN1,EDNRB,EIF4EBP2,ENSA,EXOSC7,FABP4,FBLN1,FCN3,FGF2,FGFR2,FOSB,FOXA2,FOXF1,FOXO1,FRY,FXYD1,GADD45B,GGNBP2,GLI3,GPC3,GPER1,HBEGF,HEYL,HMGA2,HOXB13,HSF1,IL6,ITGB8,ITIH4,KA…
GO:BP	negative regulation of neurogenesis	GO:0050768	0.0416179	1.38072	146	804	14	18123	ASCL2,DICER1,EPHA7,IL6,NR1D1,NTRK3,PLXNA3,PTPRS,SEMA3B,SEMA3F,SEMA3G,SEMA5A,SEMA6A,SPG20
GO:BP	cellular response to monosaccharide stimulus	GO:0071326	0.0416179	1.38072	146	804	14	18123	AGER,C2CD2L,CAMK2N1,CPB2,FOXA2,GPER1,LRP1,NR1D1,POLG,PPARGC1A,PRKCE,SLC39A14,TIAM1,TJP1
GO:BP	endothelial cell migration	GO:0043542	0.0416824	1.38005	291	804	23	18123	ACVRL1,ADAMTS9,ADTRP,AKT3,ATP2B4,CDH5,EDN1,FGF18,FGF2,FGFR1,ITGB1,KLF4,LOXL2,MEOX2,MMRN2,NR4A1,PIK3R3,RHOB,SEMA5A,SLIT2,TEK,THBS1,VASH1
GO:BP	nitric oxide metabolic process	GO:0046209	0.0419226	1.37755	88	804	10	18123	ATP2B4,CAV1,CLEC7A,CX3CR1,DDAH1,EDN1,HBB,KLF2,KLF4,PTGIS
GO:BP	mammary gland specification	GO:0060594	0.0419756	1.377	3	804	2	18123	FGFR2,GLI3
GO:BP	mammary placode formation	GO:0060596	0.0419756	1.377	3	804	2	18123	TBX2,TBX3
GO:BP	regulation of protein localization to cell-cell junction	GO:0150106	0.0419756	1.377	3	804	2	18123	PECAM1,VCL
GO:BP	atrioventricular bundle cell differentiation	GO:0003167	0.0419756	1.377	3	804	2	18123	TBX3,TBX5
GO:BP	arachidonic acid metabolite production involved in inflammatory response	GO:0002538	0.0419756	1.377	3	804	2	18123	ALOX5,ALOX5AP
GO:BP	negative regulation of serotonin uptake	GO:0051612	0.0419756	1.377	3	804	2	18123	GPM6B,SNCA
GO:BP	His-Purkinje system cell differentiation	GO:0060932	0.0419756	1.377	3	804	2	18123	TBX3,TBX5
GO:BP	negative regulation of T cell costimulation	GO:2000524	0.0419756	1.377	3	804	2	18123	LILRB2,LILRB4
GO:BP	coronary vasculature development	GO:0060976	0.0419756	1.377	49	804	7	18123	DYNC2H1,FGF2,GPC3,GPER1,PTK7,SMAD6,TBX5
GO:BP	olfactory pit development	GO:0060166	0.0419756	1.377	3	804	2	18123	ALDH1A3,ASCL1
GO:BP	mammary gland bud morphogenesis	GO:0060648	0.0419756	1.377	3	804	2	18123	FGFR2,SOSTDC1
GO:BP	striated muscle myosin thick filament assembly	GO:0071688	0.0419756	1.377	3	804	2	18123	MYH11,TTN
GO:BP	cardiac jelly development	GO:1905072	0.0419756	1.377	3	804	2	18123	TBX2,TBX3
GO:BP	negative regulation of neurotransmitter uptake	GO:0051581	0.0419756	1.377	3	804	2	18123	GPM6B,SNCA
GO:BP	obsolete negative regulation of estrogen receptor binding	GO:0071899	0.0419756	1.377	3	804	2	18123	LEF1,RUVBL2
GO:BP	positive regulation of glomerular visceral epithelial cell apoptotic process	GO:1904635	0.0419756	1.377	3	804	2	18123	PLA2G1B,PPARGC1A
GO:BP	regulation of glomerular visceral epithelial cell apoptotic process	GO:1904633	0.0419756	1.377	3	804	2	18123	PLA2G1B,PPARGC1A
GO:BP	metanephric glomerulus morphogenesis	GO:0072275	0.0419756	1.377	3	804	2	18123	PDGFRA,TCF21
GO:BP	regulation of connective tissue replacement involved in inflammatory response wound healing	GO:1904596	0.0419756	1.377	3	804	2	18123	ABI3BP,AGER
GO:BP	metanephric glomerulus vasculature morphogenesis	GO:0072276	0.0419756	1.377	3	804	2	18123	PDGFRA,TCF21
GO:BP	metanephric glomerular capillary formation	GO:0072277	0.0419756	1.377	3	804	2	18123	PDGFRA,TCF21
GO:BP	positive regulation of TRAIL-activated apoptotic signaling pathway	GO:1903984	0.0419756	1.377	3	804	2	18123	ATF3,TIMP3
GO:BP	response to silicon dioxide	GO:0034021	0.0419756	1.377	3	804	2	18123	CSF2,SCGB1A1
GO:BP	glomerular visceral epithelial cell apoptotic process	GO:1903210	0.0419756	1.377	3	804	2	18123	PLA2G1B,PPARGC1A
GO:BP	positive regulation of calcium ion import across plasma membrane	GO:1905665	0.0419756	1.377	3	804	2	18123	P2RX1,RAMP3
GO:BP	leukotriene production involved in inflammatory response	GO:0002540	0.0419756	1.377	3	804	2	18123	ALOX5,ALOX5AP
GO:BP	Fc receptor mediated inhibitory signaling pathway	GO:0002774	0.0419756	1.377	3	804	2	18123	LILRB2,LILRB4
GO:BP	negative regulation of nitric oxide mediated signal transduction	GO:0010751	0.0419756	1.377	3	804	2	18123	ATP2B4,THBS1
GO:BP	skeletal muscle myosin thick filament assembly	GO:0030241	0.0419756	1.377	3	804	2	18123	MYH11,TTN
GO:BP	positive regulation of organelle organization	GO:0010638	0.0419756	1.377	630	804	42	18123	ACTN2,ANXA2,ARHGEF10,ARHGEF15,ARPC4,ARPC4-TTLL3,ARRB1,CALCOCO2,CSF2,CSF3,CTTN,EDN1,FYCO1,GPER1,KCTD17,LIMCH1,LMOD1,MAPK8,MYOC,NTRK3,OGT,PHF1,PLA2G5,PLK4,PLXNA3,PPARGC1A,PPM1F,PPP3CC,PRKCE,RNF40,RUVBL2,SEMA5A,SEPT9,SLC25A4,SNCA,TAL1,TEK,TGFA,TNKS,TPM1,WAS,ZBTB7B
GO:BP	negative regulation of T cell differentiation	GO:0045581	0.0419756	1.377	49	804	7	18123	CD74,ERBB2,GLI3,LILRB4,LOC100506403,TBX21,ZBTB7B
GO:BP	tRNA 3'-trailer cleavage	GO:0042779	0.0419756	1.377	3	804	2	18123	ELAC2,POLR3K
GO:BP	ERBB3 signaling pathway	GO:0038129	0.0419756	1.377	3	804	2	18123	MYOC,NRG1
GO:BP	regulation of endothelial cell development	GO:1901550	0.0420818	1.37591	17	804	4	18123	CDH5,CLDN5,ROCK1,VCL
GO:BP	regulation of neurotransmitter uptake	GO:0051580	0.0420818	1.37591	17	804	4	18123	GPM6B,ITGB1,RAB3B,SNCA
GO:BP	pulmonary valve morphogenesis	GO:0003184	0.0420818	1.37591	17	804	4	18123	GJA5,HEYL,SLIT2,SMAD6
GO:BP	regulation of establishment of endothelial barrier	GO:1903140	0.0420818	1.37591	17	804	4	18123	CDH5,CLDN5,ROCK1,VCL
GO:BP	placenta development	GO:0001890	0.042486	1.37175	147	804	14	18123	ASCL2,CSF2,EPAS1,FGFR2,FOSL1,GGNBP2,ITGB8,KRT19,LEF1,MME,PLK4,SOCS3,TPPP3,VASH1
GO:BP	extrinsic apoptotic signaling pathway	GO:0097191	0.042486	1.37175	226	804	19	18123	AGAP2,ATF3,BCL2L14,CAV1,CSF2,CTTN,EYA4,FAF1,FAS,FGFR1,GPER1,NRG1,PAK2,PF4,SORT1,THBS1,TIMP3,TRADD,ZMYND11
GO:BP	negative regulation of organelle organization	GO:0010639	0.0424944	1.37167	361	804	27	18123	ACAA2,ARHGAP6,CAPZA2,CDH5,CORO2B,DLC1,DUSP1,EML2,HUWE1,KANK3,LILRB2,LMOD1,MYOC,PAK2,PPARGC1A,RDX,RPS6KA2,SLIT2,SNCA,SPTAN1,SPTBN1,TJP1,TMOD1,TNKS,TRIOBP,TWF1,WAS
GO:BP	negative regulation of epithelial cell proliferation	GO:0050680	0.0424947	1.37166	178	804	16	18123	ACVRL1,ALOX5,CAV1,COL4A3,CPB2,FGFR2,FLT1,GPC3,IFT57,KLF9,KRT4,LIMS2,PBLD,THBS1,VASH1,WFDC1
GO:BP	positive regulation of protein localization to membrane	GO:1905477	0.042544	1.37116	132	804	13	18123	ATP2B4,ERBB2,GPER1,ITGB1,LRP1,MAPK8,PPP3CC,PRKCE,PRKCH,RAMP3,SORBS1,SPTBN1,STOM
GO:BP	cellular response to corticosteroid stimulus	GO:0071384	0.0427333	1.36923	62	804	8	18123	AQP1,EDN1,FAM107A,FOXO1,GPER1,KLF9,SCNN1B,ZFP36L2
GO:BP	lipid transport	GO:0006869	0.0430177	1.36635	414	804	30	18123	ABCA3,ABCA8,ACACB,ACSL4,AGTR1,ANXA2,APOBR,ATP8A1,ATP8B3,ATP9B,C2CD2L,CAV1,CES1,CETP,EDN1,FABP4,FZD4,GM2A,LRP1,MSR1,OSBPL10,OSBPL1A,PITPNC1,PLA2G1B,PLA2G5,RETN,SLCO2A1,SLCO2B1,SPX,THBS1
GO:BP	regulation of epithelial to mesenchymal transition	GO:0010717	0.0430442	1.36609	103	804	11	18123	DAB2,FOXA2,IL6,LEF1,LOXL2,PBLD,PHLDB1,SPRED2,TBX5,TGFBR2,TIAM1
GO:BP	serotonin secretion	GO:0001820	0.0430442	1.36609	9	804	3	18123	MAOB,P2RX1,SLC6A4
GO:BP	positive regulation of smooth muscle cell proliferation	GO:0048661	0.0430442	1.36609	103	804	11	18123	ADAMTS1,CALCRL,CCL5,EDN1,FGF2,FGFR2,HBEGF,IL6,PPARGC1A,TGFBR2,THBS1
GO:BP	NK T cell differentiation	GO:0001865	0.0430442	1.36609	9	804	3	18123	TGFBR2,ZBTB16,ZBTB7B
GO:BP	regulation of protein secretion	GO:0050708	0.0430442	1.36609	293	804	23	18123	ACSL4,ADAM8,ADTRP,ALOX5,ANKRD1,C2CD2L,CACNA1D,CACNA2D2,CAMK2N1,CCL5,ENSA,EXPH5,FOXA2,FRMD4A,GPER1,IL6,LLGL1,LRP1,NR1D1,PLA2G1B,PRKCE,TIAM1,TTN
GO:BP	urinary tract smooth muscle contraction	GO:0014848	0.0430442	1.36609	9	804	3	18123	ATP2B4,TBX2,TBX3
GO:BP	negative regulation of collateral sprouting	GO:0048671	0.0430442	1.36609	9	804	3	18123	EPHA7,PTPRS,SPG20
GO:BP	artery development	GO:0060840	0.0430442	1.36609	103	804	11	18123	ACVRL1,ADAMTS9,AKT3,FOXF1,GJA5,GLI3,LOX,LRP1,MYLK,SMAD6,TBX2
GO:BP	cellular response to oxygen levels	GO:0071453	0.0430531	1.366	243	804	20	18123	ACAA2,ADAM8,ANKRD1,AQP1,CAV1,DDAH1,EDN1,EPAS1,FAS,FOXO1,HIF3A,KCNK3,KCNMB1,LIMD1,MIR124-1,PPARGC1A,PRKCE,PTGIS,S100B,SLC9A1
GO:BP	positive regulation of leukocyte cell-cell adhesion	GO:1903039	0.0430531	1.366	243	804	20	18123	ADAM8,AGER,ALOX5,CAV1,CCL5,CD4,CD44,CD74,GLI3,IL6,LEF1,LILRB2,LILRB4,LOC100506403,PAK2,SOX13,TGFBR2,TNFSF14,ZBTB16,ZBTB7B
GO:BP	reactive nitrogen species metabolic process	GO:2001057	0.0430531	1.366	89	804	10	18123	ATP2B4,CAV1,CLEC7A,CX3CR1,DDAH1,EDN1,HBB,KLF2,KLF4,PTGIS
GO:BP	regulation of synaptic vesicle recycling	GO:1903421	0.043376	1.36275	27	804	5	18123	CALM1,PPP3CC,ROCK1,SNCA,VAMP2
GO:BP	positive regulation of granulocyte chemotaxis	GO:0071624	0.043376	1.36275	27	804	5	18123	C5AR1,CD74,CXCR2,DAPK2,EDN1
GO:BP	cellular response to angiotensin	GO:1904385	0.043376	1.36275	27	804	5	18123	ACTN2,AGTR1,CAV1,HSF1,ROCK1
GO:BP	positive regulation of focal adhesion assembly	GO:0051894	0.043376	1.36275	27	804	5	18123	MYOC,PPM1F,PTPRJ,ROCK1,TEK
GO:BP	cell communication by electrical coupling involved in cardiac conduction	GO:0086064	0.043376	1.36275	27	804	5	18123	CALM1,CALM2,CAV1,GJA5,TBX5
GO:BP	lymph vessel development	GO:0001945	0.043376	1.36275	27	804	5	18123	ACVRL1,SVEP1,TIE1,TMEM204,VASH1
GO:BP	amyloid-beta clearance	GO:0097242	0.0436274	1.36024	38	804	6	18123	C5AR1,LRP1,MARCO,MME,MSR1,ROCK1
GO:BP	hyaluronan metabolic process	GO:0030212	0.0436274	1.36024	38	804	6	18123	CD44,FGF2,HYAL1,ITIH4,LYVE1,SLC9A1
GO:BP	monocyte differentiation	GO:0030224	0.0436274	1.36024	38	804	6	18123	CD4,CD74,CSF1,CSF2,FASN,THOC5
GO:BP	cellular response to estradiol stimulus	GO:0071392	0.0436274	1.36024	38	804	6	18123	GPER1,HSF1,PPARGC1A,RAMP3,RUVBL2,SSTR1
GO:BP	membrane fusion	GO:0061025	0.0437636	1.35889	179	804	16	18123	ANKFY1,ANXA2,BET1L,CD4,FOLR3,HUWE1,NOX5,PLA2G5,SNCA,STX11,STX17,STX2,STXBP6,TAPBP,TIE1,VAMP2
GO:BP	visual system development	GO:0150063	0.0437693	1.35883	380	804	28	18123	ACVRL1,ALDH1A3,ARHGEF15,ATP2B4,CHRDL1,CRYBB1,EFEMP1,FGF2,FLT1,FZD4,GLI3,GPM6A,KLF4,LAMC3,MAX,NTRK2,PDGFRA,SLC1A1,SPRED2,TBX2,TGFBR2,TMOD1,TTLL5,TUB,VIM,WDR19,ZEB1,ZHX2
GO:BP	memory	GO:0007613	0.0437693	1.35883	118	804	12	18123	ARC,BDNF,CCND2,CX3CR1,EIF4EBP2,GRIA1,KLK8,RASGRF1,S100B,SLC1A1,SLC24A2,SLC6A4
GO:BP	sulfur compound biosynthetic process	GO:0044272	0.0439348	1.35719	195	804	17	18123	ACACB,ACAT1,ACSL4,B3GNT2,B4GALT1,CDO1,CSPG4,ELOVL2,FASN,HSD17B12,OGN,PAPSS2,PDK4,SCD,SLC1A1,SNCA,XYLT2
GO:BP	regulation of endothelial cell differentiation	GO:0045601	0.0441272	1.35529	50	804	7	18123	ACVRL1,CDH5,CLDN5,ROCK1,TMEM100,VCL,ZEB1
GO:BP	positive regulation of heart growth	GO:0060421	0.0441272	1.35529	50	804	7	18123	ACACB,EDN1,FGF2,FGFR2,NRG1,TBX2,TBX5
GO:BP	positive regulation of calcium ion transmembrane transport	GO:1904427	0.0448652	1.34809	76	804	9	18123	CALM1,CALM2,CAPN3,GPER1,P2RX1,PLCG2,RAMP3,SLC9A1,SNCA
GO:BP	excretion	GO:0007588	0.0457023	1.34006	63	804	8	18123	AGTR1,AQP6,CLCNKB,EDN1,EDNRB,NPR1,SCNN1B,SPX
GO:BP	positive regulation of interleukin-8 production	GO:0032757	0.0457023	1.34006	63	804	8	18123	CD58,CD74,CLEC7A,FCN1,IL6,LILRA2,PLA2G1B,TLR8
GO:BP	regulation of synapse organization	GO:0050807	0.0457023	1.34006	212	804	18	18123	AGRN,ARC,ARHGEF15,BDNF,EPHA7,GPM6A,KIF1A,KLK8,LILRB2,LRRN3,NTRK2,NTRK3,PTPRO,PTPRS,SEMA3F,SNCA,SRGN,TIAM1
GO:BP	positive regulation of biosynthetic process	GO:0009891	0.0460472	1.3368	2013	804	112	18123	ABLIM3,ACTA2,ACTN2,ACVRL1,ADIRF,AGAP2,AGRN,AKAP12,ANKRD1,ARRB1,ASCL1,ASCL2,ATF3,CAPN3,CCL5,CCNK,CD4,CD74,CEBPD,CGA,CLEC7A,CREM,CSF3,DAB2,DDAH1,DSCC1,EDN1,EPAS1,ERBB2,ERG,FAF1,FGF2,FGF7,FGFR2,FGFR4,FHL5,FLI1,FOSB,FOSL1,FOXA2,FOXF1,FOXO1,FZD4,GLI3,GPER1,HBB,HEYL,HMGA2,HOXC13,HSF1,IL6,IRF6,JUND,KANSL3,KAT6B,KLF12,KLF2,KLF4,KLF6,LDB2,LEF1,LGR4,LOC100506403,MAX,MEOX2,MRPS27,MZF1,NAA15,NPAS2,NR1D1,NR4A…
GO:BP	regulation of G protein-coupled receptor signaling pathway	GO:0008277	0.0460625	1.33665	149	804	14	18123	ARRB1,ATP2B4,CALM1,CCL5,EDN1,GPER1,GRK5,RAMP2,RAMP3,RGS13,ROCK1,SLC39A14,SNCA,TUB
GO:BP	embryonic appendage morphogenesis	GO:0035113	0.0462996	1.33442	119	804	12	18123	DYNC2H1,FRAS1,GLI3,GPC3,LEF1,RUNX2,TBX2,TBX3,TBX4,TBX5,WDR19,ZBTB16
GO:BP	embryonic limb morphogenesis	GO:0030326	0.0462996	1.33442	119	804	12	18123	DYNC2H1,FRAS1,GLI3,GPC3,LEF1,RUNX2,TBX2,TBX3,TBX4,TBX5,WDR19,ZBTB16
GO:BP	neuron death	GO:0070997	0.0471989	1.32607	365	804	27	18123	ADAM8,ADARB1,AGAP2,ARRB1,ASCL1,BDNF,BTG2,C5AR1,CCL5,CSF1,CSF3,CX3CR1,EPHA7,FAS,HSF1,INPP5A,LRP1,MAP3K11,MAX,MIR124-1,NTRK2,PPARGC1A,SLC1A1,SLC9A1,SNCA,USP53,WFS1
GO:BP	thioester metabolic process	GO:0035383	0.0479781	1.31896	105	804	11	18123	ACACB,ACAT1,ACSL4,ELOVL2,FAR2,FASN,HSD17B12,HSD17B4,PDK4,SCD,SNCA
GO:BP	cell migration involved in sprouting angiogenesis	GO:0002042	0.0479781	1.31896	105	804	11	18123	ADTRP,AKT3,FGF2,ITGB1,KLF4,MEOX2,MMRN2,NR4A1,PIK3R3,SLIT2,THBS1
GO:BP	regulation of heart rate	GO:0002027	0.0479781	1.31896	105	804	11	18123	CACNA1D,CALM1,CALM2,CASQ2,CAV1,EDN1,EPAS1,KCNJ5,SLC1A1,SPX,TPM1
GO:BP	positive regulation of tumor necrosis factor superfamily cytokine production	GO:1903557	0.0479781	1.31896	105	804	11	18123	ADAM8,AGER,AKAP12,CLEC7A,IL6,LILRA2,LPL,PF4,PTPRJ,SPN,THBS1
GO:BP	acyl-CoA metabolic process	GO:0006637	0.0479781	1.31896	105	804	11	18123	ACACB,ACAT1,ACSL4,ELOVL2,FAR2,FASN,HSD17B12,HSD17B4,PDK4,SCD,SNCA
GO:BP	social behavior	GO:0035176	0.0485169	1.31411	51	804	7	18123	CX3CR1,EIF4EBP2,GRPR,MAPK8IP2,NRXN3,SHANK2,SLC6A4
GO:BP	T cell selection	GO:0045058	0.0485169	1.31411	51	804	7	18123	CD4,CD74,DOCK2,GLI3,IL6,SPN,TBX21
GO:BP	regulation of NMDA receptor activity	GO:2000310	0.048624	1.31315	39	804	6	18123	ACTN2,DAPK1,GRIA1,MAPK8IP2,PPARGC1A,RASGRF1
GO:BP	cardiac muscle cell differentiation	GO:0055007	0.048981	1.30997	120	804	12	18123	ACTN2,AKAP13,CBY1,EDN1,ITGB1,NEBL,NRG1,PDGFRA,SLC9A1,TBX3,TBX5,TTN
GO:BP	canonical Wnt signaling pathway	GO:0060070	0.0492041	1.308	349	804	26	18123	CAV1,CBY1,DAB2,FGF2,FGFR2,FZD4,FZD8,GLI3,GPC3,KLF4,LEF1,LGR4,LIMD1,PTK7,PTPRO,RBMS3,RUVBL2,SCEL,SEMA5A,SOSTDC1,SOX13,SOX17,TBL1X,TLE4,TNKS,WNK1
GO:BP	negative regulation of neuron death	GO:1901215	0.0493492	1.30672	214	804	18	18123	ADAM8,AGAP2,ARRB1,BDNF,BTG2,C5AR1,CSF1,CSF3,CX3CR1,HSF1,INPP5A,LRP1,MIR124-1,NTRK2,PPARGC1A,SLC1A1,SNCA,WFS1
GO:BP	regulation of connective tissue replacement	GO:1905203	0.0493492	1.30672	18	804	4	18123	ABI3BP,AGER,LOC100506403,ROCK1
GO:BP	regulation of tolerance induction	GO:0002643	0.0493492	1.30672	18	804	4	18123	LILRB2,LILRB4,PHLPP1,TGFBR2
GO:BP	negative regulation of anoikis	GO:2000811	0.0493492	1.30672	18	804	4	18123	CAV1,ITGB1,NTRK2,PDK4
GO:BP	regulation of macrophage chemotaxis	GO:0010758	0.0493492	1.30672	28	804	5	18123	C5AR1,CCL5,CMKLR1,CSF1,THBS1
GO:BP	parasympathetic nervous system development	GO:0048486	0.0493492	1.30672	18	804	4	18123	ADARB1,NAV2,PLXNA3,SEMA3F
GO:BP	positive regulation of protein autophosphorylation	GO:0031954	0.0493492	1.30672	28	804	5	18123	CALM1,CALM2,NRG1,RAP2A,TAOK2
GO:BP	regulation of bicellular tight junction assembly	GO:2000810	0.0493492	1.30672	28	804	5	18123	CLDN5,LOC100506403,PRKCH,ROCK1,TJP1
GO:BP	positive regulation of developmental growth	GO:0048639	0.0496167	1.30437	182	804	16	18123	ACACB,AGRN,BDNF,CAPN3,CSF1,EDN1,FGF2,FGFR2,LRP1,MACF1,NRG1,SEMA5A,TBX2,TBX5,TGFBR2,TRPV2
GO:BP	cell surface receptor signaling pathway involved in cell-cell signaling	GO:1905114	0.0499576	1.3014	639	804	42	18123	CALM1,CAV1,CBY1,DAB2,FGF2,FGFR2,FZD4,FZD8,GLI3,GPC3,GRK5,KLF4,LEF1,LGR4,LIMD1,LOC100506403,LRP1,MACF1,MAPK8IP2,MYOC,NDRG2,NPFF,P2RX1,PLCG2,PTK7,PTPRO,RAC3,RBMS3,RUVBL2,SCEL,SEMA5A,SHANK2,SNCA,SOSTDC1,SOX13,SOX17,TBL1X,TIAM1,TLE4,TNKS,WIF1,WNK1
GO:BP	regulation of inflammatory response	GO:0050727	0.0499576	1.3014	565	804	38	18123	ADAM8,AGER,AGTR1,ALOX5,ALOX5AP,CALCRL,CCL5,CDH5,CGA,DNASE1,DNASE1L3,EDNRB,FABP4,FOXF1,FPR2,GPER1,GPR4,GPSM3,IL6,KLF4,LPL,MIR124-1,NR1D1,PLCG2,PTGER4,PTGIR,PTGIS,RAMP2,RAMP3,S100A12,S100A8,SCGB1A1,SNCA,SOCS3,TEK,TRADD,VIPR1,WFDC1

## Sheet: Molecular Function
source	term_name	term_id	adjusted_p_value	negative_log10_of_adjusted_p_value	term_size	query_size	intersection_size	effective_domain_size	intersections
GO:MF	cytoskeletal protein binding	GO:0008092	1.08406e-05	4.96495	1001	809	82	18679	ABLIM3,ACTN2,ANKRD1,ANXA2,ARHGEF10,ARPC4,ARPC4-TTLL3,B4GALT1,BICD2,CACNA1D,CALM1,CALM2,CAPN3,CAPZA2,CCSER2,CORO2B,COTL1,CTTN,DES,DIAPH2,DIAPH3,DNASE1,EML2,EPB41L4B,ESPN,FAM107A,GAS7,HIP1,ITGB1,KIF1A,KIF1B,KLHL3,LDB3,LIMCH1,LLGL1,LMOD1,MACF1,MAGI1,MAPK8IP2,MAPK8IP3,MAPRE2,MYH11,MYLIP,MYLK,MYOC,NCALD,NEBL,PALLD,PDLIM3,PKNOX2,PPARGC1A,PRKCE,RAB3B,RAB6A,RDX,REEP2,ROCK1,S100A8,S100B,SAMD14,SLC6A4,SNCA…
GO:MF	protein binding	GO:0005515	1.08406e-05	4.96495	14767	809	700	18679	A2M,ABHD11,ABI3BP,ABLIM3,ACAA2,ACACB,ACADL,ACAT1,ACKR1,ACOX1,ACTA2,ACTN2,ACVRL1,ADAM8,ADAMTS1,ADAMTS8,ADAMTSL3,ADAMTSL4,ADARB1,ADCK2,ADIRF,ADPRH,ADSS,ADTRP,AFF4,AGAP2,AGER,AGK,AGRN,AGTR1,AHNAK,AKAP12,AKAP13,AKAP7,AKT3,ALDH1A3,ALOX15B,ALOX5,ALOX5AP,ALPL,ANKFY1,ANKRD1,ANP32A,ANXA2,AP1G2,APBB2,AQP1,AQP4,AQP6,ARC,ARHGAP25,ARHGAP26,ARHGAP29,ARHGAP6,ARHGEF10,ARHGEF15,ARHGEF26,ARMCX4,ARPC4,ARPC4-TTLL3,A…
GO:MF	actin binding	GO:0003779	1.08406e-05	4.96495	449	809	47	18679	ABLIM3,ACTN2,ARPC4,ARPC4-TTLL3,CAPZA2,CORO2B,COTL1,CTTN,DIAPH2,DIAPH3,DNASE1,ESPN,FAM107A,GAS7,HIP1,ITGB1,KLHL3,LDB3,LIMCH1,LMOD1,MACF1,MYH11,MYLK,NCALD,NEBL,PALLD,PDLIM3,PKNOX2,PRKCE,RDX,SAMD14,SLC6A4,SNCA,SNTB2,SORBS1,SPTAN1,SPTBN1,SYNE1,TMOD1,TNNC1,TPM1,TRIOBP,TTN,TWF1,VASH1,VCL,WAS
GO:MF	signaling receptor binding	GO:0005102	2.99432e-05	4.5237	1551	809	111	18679	A2M,ACTN2,ADAMTS8,AGTR1,ARRB1,BBS1,BDNF,BMP1,CALM1,CAV1,CCL23,CCL5,CD4,CD58,CD74,CDH5,CGA,CLEC7A,COL4A3,CSF1,CSF2,CSF3,CXCL3,DIAPH2,DOCK2,EDN1,EDNRB,EFEMP1,EGFL7,EML2,ENSA,EPHA7,ERBB2,FABP4,FBLN1,FBLN5,FCN1,FGF18,FGF2,FGF7,FGFR1,FPR1,FPR2,GDF10,GFRA3,HBEGF,HIP1,IL6,ITGB1,ITGB8,KL,KLRD1,LAMA2,LAMA3,LAMA4,LEPROT,LIFR,LILRB2,LPL,LRP1,LTBP4,MARCO,MFAP4,MYL12A,MYOC,NISCH,NPFF,NRG1,NRXN3,OGN,PDGFRA,PF4…
GO:MF	protein-containing complex binding	GO:0044877	0.000104967	3.97895	1304	809	95	18679	ABI3BP,ABLIM3,ACTN2,ACVRL1,ADAMTS8,AGER,ALOX5AP,ARPC4,ARRB1,BICD2,C8B,CAPZA2,CAV1,CD4,CD44,CD74,CD93,CDH5,COL4A3,COL5A3,CORO2B,COTL1,CTTN,DOCK2,EIF1,ESPN,FBLN1,FBLN5,FCER1G,FGF2,FZD4,GAS7,GLI3,HIP1,HMGA2,HSD17B12,ITGB1,ITGB8,KAT6B,KLRD1,KRT19,L3MBTL1,LAMA3,LILRA2,LILRB2,LOX,LPL,LRP1,LTBP4,MACF1,MAPK8IP2,MAX,MIR124-1,MRC2,MRPS27,MSR1,MYH11,NAA15,NEBL,NISCH,NRG1,P2RX1,PCOLCE2,PDGFRA,PKNOX2,POLDIP3,…
GO:MF	glycosaminoglycan binding	GO:0005539	0.000109746	3.95961	238	809	29	18679	ABI3BP,ADAMTS1,ADAMTS8,AGRN,CCL23,CD44,CLEC3B,COL5A3,CRISPLD2,FGF2,FGF7,FGFR1,FGFR2,FGFR4,HBEGF,HSD17B12,LPL,LTBP4,LYVE1,NAV2,PCOLCE2,PCSK6,PF4,PTPRS,SEMA5A,SLIT2,SPOCK2,TGFBR2,THBS1
GO:MF	calcium-dependent protein binding	GO:0048306	0.000109746	3.95961	83	809	16	18679	A2M,ANXA2,ATP2B4,CALM1,CASQ2,MASP1,RAC3,S100A12,S100A3,S100A8,S100B,SLC9A1,STX2,TNNC1,VAMP2,WFS1
GO:MF	structural molecule activity	GO:0005198	0.000155962	3.80698	701	809	59	18679	ABI3BP,ACTN2,AGRN,AHNAK,ARPC4,CAPN3,CD4,CLDN18,CLDN4,CLDN5,COL4A3,COL5A3,COPB2,CRYBB1,DES,EFEMP1,ELN,EPB41L4B,FBLN1,FBLN5,FRAS1,HIP1,HSPB6,KLHL3,KRT19,LAMA2,LAMA3,LAMA4,LAMC3,LLGL1,LTBP4,MACF1,MAPK8IP2,MBP,MFAP4,MMRN2,MRPL23,MRPS18C,MYH11,NEBL,NUP88,OGN,PGM5,PRPH,RPL13,RPL35A,RPLP2,SBSPON,SNTB2,SPON1,SPTAN1,SPTBN1,STX2,THBS1,TPM1,TTN,TUBB1,VCL,VIM
GO:MF	growth factor binding	GO:0019838	0.00048776	3.31179	141	809	20	18679	A2M,ACVRL1,DUSP1,EPHA7,ERBB2,FGFR1,FGFR2,FGFR4,FLT1,KL,LIFR,LTBP4,NTRK2,NTRK3,PCSK6,PDGFRA,SORT1,TEK,TGFBR2,THBS1
GO:MF	heparin binding	GO:0008201	0.000550856	3.25896	168	809	22	18679	ABI3BP,ADAMTS1,ADAMTS8,CCL23,CLEC3B,COL5A3,CRISPLD2,FGF2,FGF7,FGFR1,FGFR2,FGFR4,HBEGF,HSD17B12,LPL,NAV2,PCOLCE2,PCSK6,PF4,PTPRS,SLIT2,THBS1
GO:MF	immune receptor activity	GO:0140375	0.00212743	2.67214	133	809	18	18679	C5AR1,CD4,CD44,CD74,CMKLR1,CX3CR1,CXCR2,FCER1G,FPR1,FPR2,FZD4,GFRA3,IL20RA,IL3RA,KLRD1,LEPR,LIFR,LILRB2
GO:MF	protein kinase activity	GO:0004672	0.00212743	2.67214	585	809	48	18679	ACVRL1,ADCK2,AKAP13,AKT3,CAD,CCL5,CCNK,CDK17,DAPK1,DAPK2,DMPK,EFEMP1,EPHA7,ERBB2,FGFR1,FGFR2,FGFR4,FLT1,GRK5,LTBP4,MAP3K11,MAPK8,MYLK,NEK3,NPR1,NTRK2,NTRK3,PAK2,PDGFRA,PDK4,PLK4,PRKCE,PRKCH,PTK7,ROCK1,RPS6KA2,SIK2,SIK3,SNRK,SOSTDC1,TAOK2,TEK,TGFBR2,TIE1,TRIB3,TTN,ULK4,WNK1
GO:MF	actin filament binding	GO:0051015	0.00212743	2.67214	213	809	24	18679	ABLIM3,ACTN2,ARPC4,CAPZA2,CORO2B,COTL1,CTTN,ESPN,GAS7,HIP1,MACF1,MYH11,NEBL,PKNOX2,SAMD14,SLC6A4,SYNE1,TMOD1,TNNC1,TPM1,TRIOBP,TTN,TWF1,VCL
GO:MF	phosphotransferase activity, alcohol group as acceptor	GO:0016773	0.00213183	2.67125	690	809	54	18679	ACVRL1,ADCK2,AGK,AKAP13,AKT3,CAD,CCL5,CCNK,CDK17,DAPK1,DAPK2,DMPK,EFEMP1,EPHA7,ERBB2,FGFR1,FGFR2,FGFR4,FLT1,GRK5,HK3,LTBP4,MAP3K11,MAPK8,MYLK,NEK3,NPR1,NTRK2,NTRK3,PAK2,PAPSS2,PDGFRA,PDK4,PDXK,PIK3R3,PIP5K1A,PLK4,PRKCE,PRKCH,PTK7,ROCK1,RPS6KA2,SIK2,SIK3,SNRK,SOSTDC1,TAOK2,TEK,TGFBR2,TIE1,TRIB3,TTN,ULK4,WNK1
GO:MF	cell adhesion molecule binding	GO:0050839	0.00260283	2.58455	544	809	45	18679	ACTN2,ADAM8,ADAMTS8,AHNAK,ANXA2,CC2D1A,CDH19,CDH5,COL4A3,CTTN,DCHS1,DIAPH3,DOCK9,FASN,FBLN1,FBLN5,FGF2,ITGB1,ITGB8,LAMA3,LILRB2,LRRFIP1,LTBP4,MACF1,NISCH,NRG1,NRXN3,PAK2,PALLD,PTK7,PTPN1,PTPRB,PTPRJ,PTPRO,RANBP1,RDX,SEPT9,SNX1,SPTAN1,SPTBN1,STXBP6,THBS1,TJP1,TWF1,VCL
GO:MF	sulfur compound binding	GO:1901681	0.00271876	2.56563	264	809	27	18679	ABI3BP,ACACB,ACADL,ADAMTS1,ADAMTS8,AGRN,CCL23,CLEC3B,COL5A3,CRISPLD2,FGF2,FGF7,FGFR1,FGFR2,FGFR4,HBEGF,HSD17B12,LPL,LRP1,NAV2,PCOLCE2,PCSK6,PF4,PTPRS,SEMA5A,SLIT2,THBS1
GO:MF	binding	GO:0005488	0.00271876	2.56563	17070	809	769	18679	A2M,ABCA3,ABCA8,ABHD11,ABI3BP,ABLIM3,ACAA2,ACACB,ACADL,ACAT1,ACKR1,ACOX1,ACOXL,ACSL4,ACTA2,ACTN2,ACVRL1,ADAM8,ADAMTS1,ADAMTS8,ADAMTS9,ADAMTSL3,ADAMTSL4,ADARB1,ADCK2,ADH1B,ADIRF,ADPRH,ADSS,ADTRP,AFF4,AGAP2,AGER,AGK,AGRN,AGTR1,AHNAK,AK1,AKAP12,AKAP13,AKAP7,AKT3,ALDH1A3,ALOX15B,ALOX5,ALOX5AP,ALPL,ANKFY1,ANKRD1,ANP32A,ANXA2,AP1G2,APBB2,AQP1,AQP4,AQP6,ARC,ARHGAP25,ARHGAP26,ARHGAP29,ARHGAP6,ARHGEF10,AR…
GO:MF	haptoglobin binding	GO:0031720	0.00271876	2.56563	10	809	5	18679	HBA1,HBA2,HBB,HBG1,HBG2
GO:MF	kinase activity	GO:0016301	0.00271876	2.56563	793	809	59	18679	ACVRL1,ADCK2,AGK,AK1,AKAP13,AKAP7,AKT3,CAD,CALM1,CALM2,CCL5,CCNK,CDK17,DAPK1,DAPK2,DMPK,EFEMP1,EPHA7,ERBB2,FGFR1,FGFR2,FGFR4,FLT1,GRK5,HK3,LTBP4,MAP3K11,MAPK8,MYLK,NEK3,NPR1,NRGN,NTRK2,NTRK3,PAK2,PAPSS2,PDGFRA,PDK4,PDXK,PIK3R3,PIP5K1A,PLK4,PRKCE,PRKCH,PTK7,ROCK1,RPS6KA2,SIK2,SIK3,SNRK,SOSTDC1,TAOK2,TEK,TGFBR2,TIE1,TRIB3,TTN,ULK4,WNK1
GO:MF	cytokine binding	GO:0019955	0.00271876	2.56563	140	809	18	18679	A2M,ACKR1,ACVRL1,CD4,CD74,CX3CR1,CXCR2,FGF2,FZD4,IL20RA,IL3RA,ITGB1,LEPR,LIFR,LTBP4,SOSTDC1,TGFBR2,THBS1
GO:MF	extracellular matrix structural constituent	GO:0005201	0.00446414	2.35026	173	809	20	18679	ABI3BP,AGRN,CD4,COL4A3,COL5A3,EFEMP1,ELN,FBLN1,FBLN5,FRAS1,LAMA2,LAMA3,LAMA4,LTBP4,MFAP4,MMRN2,OGN,SBSPON,SPON1,THBS1
GO:MF	adrenomedullin receptor activity	GO:0001605	0.00553068	2.25722	3	809	3	18679	CALCRL,RAMP2,RAMP3
GO:MF	identical protein binding	GO:0042802	0.00579309	2.23709	2063	809	124	18679	ACACB,ACADL,ACAT1,ACOX1,ACTN2,ADAMTSL4,ADARB1,AGER,AHNAK,ALDH1A3,ALOX5AP,ANXA2,AQP1,AQP4,ASCL1,ASPA,ATF3,B4GALT1,BMP1,CAD,CALCOCO2,CAPN3,CASQ2,CAT,CAV1,CBY1,CCL5,CD4,CD74,CLDN18,CLDN4,CLDN5,CSF1,DAPK1,DAPK2,DES,ERBB2,FAS,FASN,FBLN1,FBLN5,FCER1G,FGF2,FGFR1,FGFR2,FZD4,GAS7,GPD1,GPX3,HEYL,HIP1,HSD17B4,HSF1,HSPB6,KCTD15,KCTD17,KIF1A,L3MBTL1,LEPR,LILRB2,LOC100506403,LPL,LRRFIP1,MAOB,MAP3K11,MAPRE2,MAS…
GO:MF	protein homodimerization activity	GO:0042803	0.00591403	2.22812	679	809	51	18679	ACOX1,ALDH1A3,ATF3,CALCOCO2,CASQ2,CAT,CBY1,CCL5,CD4,CSF1,FBLN5,FGFR1,FGFR2,FZD4,GPD1,HEYL,HIP1,HSD17B4,HSPB6,LILRB2,LOC100506403,LPL,LRRFIP1,MAP3K11,MASP1,MGAT2,MME,MZF1,NAALADL1,NTRK2,PADI2,PDGFRA,PDXK,PECAM1,PTPRO,RASIP1,RNF40,RUVBL2,S100B,SLC11A1,SLIT2,SNX1,STOM,SYNE1,TCF3,TNNC1,TPM1,TPPP,ZBTB16,ZBTB7B,ZHX2
GO:MF	enzyme binding	GO:0019899	0.00591403	2.22812	2048	809	123	18679	A2M,ACAT1,ACTA2,ACVRL1,ADAMTSL4,AGAP2,AKAP12,AKAP13,AKAP7,ALOX5AP,ANKFY1,ANKRD1,ANXA2,ARHGAP6,ARPC4,ARRB1,ATP1B3,ATP2B4,BCL2L14,BICD2,CAD,CALM1,CALM2,CAMK2N1,CAT,CAV1,CCND2,CCNK,CD4,CD74,CDH5,COTL1,CSF3,CSPG4,DIAPH2,DIAPH3,DUSP1,ENSA,EPAS1,ERBB2,EVI5,EXPH5,FAF1,FAS,FOXO1,FZD4,FZD8,GLI3,GRK5,HMGA2,HSF1,ITGB1,JUND,KIF1B,KLF4,LDB2,LDB3,LEF1,LILRB2,LILRB4,LLGL1,LRP1,MAP3K11,MAPK8,MAPK8IP2,MAPK8IP3,MA…
GO:MF	proteoglycan binding	GO:0043394	0.00710401	2.1485	36	809	8	18679	AGRN,COL5A3,LPL,LRP1,PTPRS,SEMA5A,SLIT2,THBS1
GO:MF	titin binding	GO:0031432	0.00769207	2.11396	13	809	5	18679	ACTN2,ANKRD1,CALM1,CALM2,CAPN3
GO:MF	protein-macromolecule adaptor activity	GO:0030674	0.00769207	2.11396	272	809	26	18679	AKAP13,AP1G2,ARPC4,ARRB1,ATP1B3,BET1L,BICD2,CAV1,DAB2,FRMD4A,HIP1,KLF4,LPL,MAPK8IP2,MAPK8IP3,SHANK2,SLC9A1,SOCS2,SORBS1,SRRT,STX11,STX17,STX2,SYNE1,TRADD,VAMP2
GO:MF	chemorepellent activity	GO:0045499	0.00769207	2.11396	28	809	7	18679	EPHA7,NRG1,SEMA3B,SEMA3F,SEMA3G,SEMA5A,SEMA6A
GO:MF	molecular adaptor activity	GO:0060090	0.00986423	2.00594	341	809	30	18679	AKAP13,AP1G2,ARPC4,ARRB1,ATP1B3,BET1L,BICD2,CAPN3,CAV1,DAB2,FRMD4A,HIP1,KLF4,LPL,MAGI1,MAPK8IP2,MAPK8IP3,RUVBL2,SEPT9,SHANK2,SLC9A1,SOCS2,SORBS1,SRRT,STX11,STX17,STX2,SYNE1,TRADD,VAMP2
GO:MF	calmodulin binding	GO:0005516	0.00987351	2.00553	203	809	21	18679	AKAP12,ATP2B4,DAPK1,DAPK2,FAS,IQCG,KCNN3,MBP,MYH11,MYLK,NRGN,PDE1C,PPP3CC,SLC9A1,SNTB2,SPTAN1,SPTBN1,TJP1,TTN,VAMP2,WFS1
GO:MF	S100 protein binding	GO:0044548	0.0102068	1.99111	14	809	5	18679	AGER,AHNAK,ANXA2,KCNK3,S100B
GO:MF	amyloid-beta binding	GO:0001540	0.010468	1.98014	83	809	12	18679	AGER,APBB2,CD74,FPR2,FZD4,GRIA1,LILRB2,LRP1,MAPK8IP2,MARCO,MSR1,RAMP3
GO:MF	calcium ion binding	GO:0005509	0.0106539	1.97249	723	809	52	18679	ACTN2,ADAM8,AGRN,ALOX15B,ANXA2,BMP1,CALM1,CALM2,CAPN3,CASQ2,CD93,CDH19,CDH5,CDHR1,CLEC3B,DCHS1,DNASE1L3,DUOX1,EFCC1,EFEMP1,EGFL7,FBLN1,FBLN5,HPCAL1,LOC100506403,LOXL2,LPL,LRP1,LTBP4,MACF1,MASP1,MYL12A,NAALADL1,NCALD,NOX5,PADI2,PCDH9,PLA2G1B,PLA2G5,S100A12,S100A3,S100A8,S100B,SLIT2,SNCA,SNED1,SPOCK2,SPTAN1,SVEP1,THBS1,TNNC1,TTN
GO:MF	G protein-coupled peptide receptor activity	GO:0008528	0.0109029	1.96246	149	809	17	18679	AGTR1,CALCRL,CMKLR1,CX3CR1,CXCR2,EDNRB,FPR1,FPR2,GRPR,LGR4,LTB4R,NPR1,NPY1R,RAMP2,RAMP3,SSTR1,VIPR1
GO:MF	protein kinase binding	GO:0019901	0.0115248	1.93837	677	809	49	18679	ACTA2,ACVRL1,AGAP2,AKAP7,ATP2B4,BCL2L14,CALM1,CALM2,CAMK2N1,CAV1,CCND2,CCNK,CD4,CDH5,CSPG4,DUSP1,FAF1,GRK5,HSF1,ITGB1,LDB3,LLGL1,MAP3K11,MAPK8IP2,MAPK8IP3,MAPRE2,MYOC,NBEAL2,NISCH,NRG1,PAK2,PLCG2,PPP1R15A,PTPN1,PTPRJ,RAC3,RHOB,SLC12A4,SPRED2,STX17,TAOK2,TCF3,TGFBR2,TIAM1,TRADD,TRIB3,TTN,WAS,WNK1
GO:MF	fibrinogen binding	GO:0070051	0.0115248	1.93837	4	809	3	18679	CDH5,FBLN1,THBS1
GO:MF	oxygen carrier activity	GO:0005344	0.0115248	1.93837	15	809	5	18679	HBA1,HBA2,HBB,HBG1,HBG2
GO:MF	neurotrophin receptor activity	GO:0005030	0.0115248	1.93837	4	809	3	18679	NTRK2,NTRK3,SORT1
GO:MF	enzyme regulator activity	GO:0030234	0.0115248	1.93837	911	809	62	18679	A2M,ADPRH,AGAP2,AKAP13,ANXA2,ARHGAP25,ARHGAP26,ARHGAP29,ARHGAP6,ARHGEF10,ARHGEF15,ARHGEF26,ARHGEF40,ARRB1,ATP1B3,ATP2B4,CALM1,CALM2,CAPN3,CAV1,COL4A3,COX6A1,DLC1,DMPK,DOCK2,DOCK6,DOCK9,ELMO1,ENSA,EVI5,FBLN1,GMIP,GPC3,GPSM3,IQSEC3,ITIH4,LILRB4,LLGL1,MAPK8,MCF2L,OAZ3,PCOLCE2,PLEKHG3,PPP1R15A,PPP1R2,RABGAP1L,RANBP1,RASGRF1,RCBTB2,ROCK1,SLIT2,SNCA,SPOCK2,TFPI,TIAM1,TIAM2,TIMP3,TNFSF14,TRIB3,UBE2O,WAS…
GO:MF	nitric-oxide synthase binding	GO:0050998	0.0115248	1.93837	15	809	5	18679	ATP2B4,CALM1,CAV1,CD74,SLC6A4
GO:MF	peptide receptor activity	GO:0001653	0.0124532	1.90472	153	809	17	18679	AGTR1,CALCRL,CMKLR1,CX3CR1,CXCR2,EDNRB,FPR1,FPR2,GRPR,LGR4,LTB4R,NPR1,NPY1R,RAMP2,RAMP3,SSTR1,VIPR1
GO:MF	neurotrophin binding	GO:0043121	0.0129174	1.88882	9	809	4	18679	NTRK2,NTRK3,PCSK6,SORT1
GO:MF	inorganic molecular entity transmembrane transporter activity	GO:0015318	0.0133827	1.87346	721	809	51	18679	ADAMTS8,ANXA2,AQP1,AQP4,AQP6,ATP1B3,ATP2B4,ATP8A1,CACNA1D,CACNA2D2,CLCN4,CLCNKB,CLDN4,CLIC3,CLIC5,COX4I1,COX6A1,COX7A1,FXYD1,GPM6A,GRIA1,KCNAB1,KCNJ12,KCNJ15,KCNJ18,KCNJ5,KCNK3,KCNMB1,KCNN3,MRS2,NIPAL3,NOX5,ORAI2,P2RX1,PIEZO1,SCN1A,SCN7A,SCNN1B,SLC11A1,SLC12A4,SLC12A9,SLC14A1,SLC1A1,SLC24A2,SLC25A37,SLC25A4,SLC39A14,SLC4A3,SLC6A4,SLC9A1,TRPV2
GO:MF	peroxidase activity	GO:0004601	0.0133827	1.87346	53	809	9	18679	ALOX5AP,CAT,DUOX1,GPX3,HBA1,HBA2,HBB,HBG1,HBG2
GO:MF	kinase binding	GO:0019900	0.0133827	1.87346	757	809	53	18679	ACTA2,ACVRL1,AGAP2,AKAP7,ATP2B4,BCL2L14,CALM1,CALM2,CAMK2N1,CAV1,CCND2,CCNK,CD4,CDH5,CSPG4,DUSP1,FAF1,FAS,GRK5,HSF1,ITGB1,KIF1B,LDB3,LLGL1,MAP3K11,MAPK8IP2,MAPK8IP3,MAPRE2,MYOC,NBEAL2,NISCH,NRG1,PAK2,PER3,PIP5K1A,PLCG2,PPP1R15A,PTPN1,PTPRJ,RAC3,RHOB,SLC12A4,SPRED2,STX17,TAOK2,TCF3,TGFBR2,TIAM1,TRADD,TRIB3,TTN,WAS,WNK1
GO:MF	molecular function regulator	GO:0098772	0.0139345	1.85591	1115	809	72	18679	A2M,ADPRH,AGAP2,AKAP13,ANXA2,ARHGAP25,ARHGAP26,ARHGAP29,ARHGAP6,ARHGEF10,ARHGEF15,ARHGEF26,ARHGEF40,ARRB1,ATP1B3,ATP2B4,CALM1,CALM2,CAPN3,CAV1,CCL5,COL4A3,COX6A1,DLC1,DMPK,DOCK2,DOCK6,DOCK9,DPP6,ELMO1,ENSA,EVI5,FBLN1,FXYD1,GMIP,GPC3,GPSM3,IQSEC3,ITIH4,KCNAB1,KCNMB1,LILRB4,LLGL1,MAPK8,MCF2L,OAZ3,PCOLCE2,PLEKHG3,PPP1R15A,PPP1R2,RABGAP1L,RAC3,RANBP1,RAP2A,RASGRF1,RCBTB2,RERGL,ROCK1,SLIT2,SMAD6,SNCA,…
GO:MF	peptide binding	GO:0042277	0.0163078	1.7876	312	809	27	18679	AGER,APBB2,C2CD2L,CALCRL,CAT,CD74,EDNRB,FPR2,FZD4,GRIA1,GRPR,LEPR,LILRB2,LRP1,MAPK8IP2,MARCO,MME,MSR1,NPR1,RAMP2,RAMP3,SSTR1,TAPBP,TNPO1,TPP2,TRHDE,VIPR1
GO:MF	transporter activity	GO:0005215	0.016882	1.77258	1186	809	75	18679	ABCA3,ABCA8,ADAMTS8,ANXA2,AQP1,AQP4,AQP6,ATP1B3,ATP2B4,ATP8A1,ATP8B3,ATP9B,C2CD2L,CACNA1D,CACNA2D2,CETP,CLCN4,CLCNKB,CLDN4,CLIC3,CLIC5,COX4I1,COX6A1,COX7A1,FABP4,FXYD1,GJA5,GM2A,GPM6A,GRIA1,KCNAB1,KCNJ12,KCNJ15,KCNJ18,KCNJ5,KCNK3,KCNMB1,KCNN3,MRS2,NIPAL3,NOX5,NUP88,ORAI2,OSBPL10,OSBPL1A,P2RX1,PIEZO1,PITPNC1,PPBP,SCN1A,SCN7A,SCNN1B,SLC11A1,SLC12A4,SLC12A9,SLC14A1,SLC19A3,SLC1A1,SLC22A17,SLC24A2,SL…
GO:MF	carbohydrate derivative binding	GO:0097367	0.016882	1.77258	2282	809	130	18679	ABCA3,ABCA8,ABI3BP,ACACB,ACADL,ACAT1,ACSL4,ACTA2,ACVRL1,ADAMTS1,ADAMTS8,ADCK2,ADSS,AGAP2,AGK,AGRN,AK1,AKT3,ATP2B4,ATP8A1,ATP8B3,ATP9B,CAD,CAMP,CCL23,CD44,CDK17,CLCN4,CLEC3B,COL5A3,CRISPLD2,DAPK1,DAPK2,DDX28,DDX42,DDX52,DICER1,DMPK,DNAH9,DYNC2H1,EPHA7,ERBB2,FCN1,FGF2,FGF7,FGFR1,FGFR2,FGFR4,FLT1,GIMAP1-GIMAP5,GIMAP5,GRK5,HBEGF,HK3,HSD17B12,KIF1A,KIF1B,LANCL2,LOC100506403,LPL,LRP1,LTBP4,LYVE1,MAGI1,…
GO:MF	heparan sulfate proteoglycan binding	GO:0043395	0.016882	1.77258	17	809	5	18679	AGRN,LPL,LRP1,PTPRS,SEMA5A
GO:MF	kinase regulator activity	GO:0019207	0.016882	1.77258	219	809	21	18679	AGAP2,CAB39L,CALM1,CALM2,CAMK2N1,CCL5,CCND2,CCNJ,CCNK,FAF1,KLF4,LILRB4,NRG1,PAK2,PIK3R3,SNCA,SOCS2,SOCS3,SPRED2,TRIB3,WNK1
GO:MF	transmembrane receptor protein kinase activity	GO:0019199	0.016882	1.77258	145	809	16	18679	ACVRL1,EFEMP1,EPHA7,ERBB2,FGFR1,FGFR2,FGFR4,FLT1,LTBP4,NTRK2,NTRK3,PDGFRA,SOSTDC1,TEK,TGFBR2,TIE1
GO:MF	RAGE receptor binding	GO:0050786	0.016882	1.77258	10	809	4	18679	FPR1,S100A12,S100A8,S100B
GO:MF	cadherin binding	GO:0045296	0.0178253	1.74896	333	809	28	18679	AHNAK,ANXA2,CC2D1A,CDH19,CDH5,CTTN,DCHS1,DIAPH3,DOCK9,FASN,ITGB1,LRRFIP1,MACF1,PAK2,PTPN1,PTPRB,PTPRJ,PTPRO,RANBP1,RDX,SEPT9,SNX1,SPTAN1,SPTBN1,STXBP6,TJP1,TWF1,VCL
GO:MF	oxidoreductase activity, acting on peroxide as acceptor	GO:0016684	0.0191263	1.71837	57	809	9	18679	ALOX5AP,CAT,DUOX1,GPX3,HBA1,HBA2,HBB,HBG1,HBG2
GO:MF	deoxyribonuclease I activity	GO:0004530	0.0191541	1.71774	5	809	3	18679	DICER1,DNASE1,DNASE1L3
GO:MF	hemoglobin alpha binding	GO:0031721	0.0191541	1.71774	5	809	3	18679	HBB,HBG1,HBG2
GO:MF	transferase activity, transferring phosphorus-containing groups	GO:0016772	0.0191541	1.71774	947	809	62	18679	ACVRL1,ADCK2,AGK,AK1,AKAP13,AKAP7,AKT3,CAD,CALM1,CALM2,CCL5,CCNK,CDK17,DAPK1,DAPK2,DMPK,EFEMP1,EPHA7,ERBB2,FGFR1,FGFR2,FGFR4,FLT1,GRK5,HK3,LTBP4,MAP3K11,MAPK8,MYLK,NEK3,NPR1,NRGN,NTRK2,NTRK3,PAK2,PAPSS2,PCYT1B,PDGFRA,PDK4,PDXK,PIK3R3,PIP5K1A,PLK4,POLG,POLR3K,PRKCE,PRKCH,PTK7,ROCK1,RPS6KA2,SIK2,SIK3,SNRK,SOSTDC1,TAOK2,TEK,TGFBR2,TIE1,TRIB3,TTN,ULK4,WNK1
GO:MF	fibroblast growth factor-activated receptor activity	GO:0005007	0.0191541	1.71774	5	809	3	18679	FGFR1,FGFR2,FGFR4
GO:MF	amide binding	GO:0033218	0.0191541	1.71774	387	809	31	18679	ACACB,ACADL,AGER,APBB2,C2CD2L,CALCRL,CAT,CD74,EDNRB,FASN,FOLR3,FPR2,FZD4,GRIA1,GRPR,LEPR,LILRB2,LRP1,MAPK8IP2,MARCO,MME,MSR1,NPR1,RAMP2,RAMP3,SSTR1,TAPBP,TNPO1,TPP2,TRHDE,VIPR1
GO:MF	structural molecule activity conferring elasticity	GO:0097493	0.0215386	1.66678	11	809	4	18679	AHNAK,ELN,FBLN5,TTN
GO:MF	complement receptor activity	GO:0004875	0.0215386	1.66678	11	809	4	18679	C5AR1,CMKLR1,FPR1,FPR2
GO:MF	E-box binding	GO:0070888	0.0227528	1.64296	48	809	8	18679	ASCL1,ASCL2,MAX,NR1D1,TAL1,TCF21,TCF3,ZEB1
GO:MF	DNA-binding transcription repressor activity, RNA polymerase II-specific	GO:0001227	0.0240075	1.61965	310	809	26	18679	ASCL1,ASCL2,ATF3,CC2D1A,CREM,DACH1,HEYL,HOXB13,HSF1,KLF12,LRRFIP1,MAFK,MAX,MZF1,NR1D1,OVOL1,SOX13,TBX2,TBX21,TBX3,TCF21,TCF3,ZBTB16,ZEB1,ZNF343,ZNF668
GO:MF	alpha-actinin binding	GO:0051393	0.0245192	1.61049	28	809	6	18679	CACNA1D,LDB3,MAGI1,PALLD,PDLIM3,TTN
GO:MF	DNA-binding transcription repressor activity	GO:0001217	0.0255577	1.59248	312	809	26	18679	ASCL1,ASCL2,ATF3,CC2D1A,CREM,DACH1,HEYL,HOXB13,HSF1,KLF12,LRRFIP1,MAFK,MAX,MZF1,NR1D1,OVOL1,SOX13,TBX2,TBX21,TBX3,TCF21,TCF3,ZBTB16,ZEB1,ZNF343,ZNF668
GO:MF	cytokine receptor activity	GO:0004896	0.0258161	1.58811	99	809	12	18679	CD4,CD44,CD74,CMKLR1,CX3CR1,CXCR2,FZD4,GFRA3,IL20RA,IL3RA,LEPR,LIFR
GO:MF	growth factor receptor binding	GO:0070851	0.0278463	1.55523	142	809	15	18679	CDH5,CSF2,CSF3,EFEMP1,FGF18,FGF2,FGF7,HBEGF,HIP1,IL6,KL,PDGFRA,PTPRJ,SNX1,TGFA
GO:MF	beta-catenin binding	GO:0008013	0.0280567	1.55196	87	809	11	18679	CBY1,CDH5,FOXO1,GLI3,KLF4,LEF1,PTPRJ,RUVBL2,SOX17,TBL1X,VCL
GO:MF	phosphatidylinositol 3-kinase regulator activity	GO:0035014	0.0286903	1.54226	20	809	5	18679	AGAP2,KLF4,PIK3R3,SOCS2,SOCS3
GO:MF	protein kinase regulator activity	GO:0019887	0.0299647	1.52339	189	809	18	18679	AGAP2,CAB39L,CALM1,CALM2,CAMK2N1,CCL5,CCND2,CCNJ,CCNK,FAF1,LILRB4,NRG1,PAK2,SNCA,SOCS3,SPRED2,TRIB3,WNK1
GO:MF	calcitonin family receptor activity	GO:0097642	0.0299647	1.52339	6	809	3	18679	CALCRL,RAMP2,RAMP3
GO:MF	ion binding	GO:0043167	0.0299647	1.52339	6056	809	302	18679	ABCA3,ABCA8,ABLIM3,ACACB,ACADL,ACAT1,ACOX1,ACOXL,ACSL4,ACTA2,ACTN2,ACVRL1,ADAM8,ADAMTS1,ADAMTS8,ADAMTS9,ADARB1,ADCK2,ADH1B,ADPRH,ADSS,AGAP2,AGK,AGRN,AK1,AKAP13,AKT3,ALDH1A3,ALOX15B,ALOX5,ALOX5AP,ALPL,ANKFY1,ANXA2,ARHGAP29,ASPA,ATP2B4,ATP8A1,ATP8B3,ATP9B,B4GALT1,BLVRA,BMP1,C2,CA4,CACNA1D,CACNA2D2,CAD,CALCOCO2,CALM1,CALM2,CAPN3,CASQ2,CAT,CD4,CD93,CDH19,CDH5,CDHR1,CDK17,CDO1,CETP,CLCN4,CLCNKB,CLEC3B…
GO:MF	signaling receptor activity	GO:0038023	0.0332458	1.47826	1549	809	91	18679	ACKR1,ACVRL1,AGER,AGTR1,C5AR1,CALCRL,CD4,CD44,CD74,CD93,CLDN4,CLEC1A,CLEC7A,CMKLR1,CSPG4,CX3CR1,CXCR2,EDNRB,EFEMP1,EPHA7,ERBB2,FAS,FCER1G,FCN1,FGFR1,FGFR2,FGFR4,FLT1,FOLR3,FPR1,FPR2,FZD4,FZD8,GFRA3,GPA33,GPER1,GPR162,GPR4,GRIA1,GRPR,IL20RA,IL3RA,ITGB1,ITGB8,KLRD1,LEF1,LEPR,LGR4,LIFR,LILRA2,LILRB2,LILRB5,LPAR6,LRP1,LTB4R,LTBP4,LYVE1,MARCO,MRC2,NPR1,NPY1R,NR1D1,NR4A1,NR5A2,NRXN3,NTRK2,NTRK3,P2RX1,P…
GO:MF	molecular transducer activity	GO:0060089	0.0332458	1.47826	1549	809	91	18679	ACKR1,ACVRL1,AGER,AGTR1,C5AR1,CALCRL,CD4,CD44,CD74,CD93,CLDN4,CLEC1A,CLEC7A,CMKLR1,CSPG4,CX3CR1,CXCR2,EDNRB,EFEMP1,EPHA7,ERBB2,FAS,FCER1G,FCN1,FGFR1,FGFR2,FGFR4,FLT1,FOLR3,FPR1,FPR2,FZD4,FZD8,GFRA3,GPA33,GPER1,GPR162,GPR4,GRIA1,GRPR,IL20RA,IL3RA,ITGB1,ITGB8,KLRD1,LEF1,LEPR,LGR4,LIFR,LILRA2,LILRB2,LILRB5,LPAR6,LRP1,LTB4R,LTBP4,LYVE1,MARCO,MRC2,NPR1,NPY1R,NR1D1,NR4A1,NR5A2,NRXN3,NTRK2,NTRK3,P2RX1,P…
GO:MF	small molecule binding	GO:0036094	0.0341482	1.46663	2516	809	138	18679	ABCA3,ABCA8,ACACB,ACADL,ACAT1,ACOX1,ACOXL,ACSL4,ACTA2,ACVRL1,ADCK2,ADSS,AGAP2,AGK,AK1,AKAP7,AKT3,ALDH1A3,ALOX5AP,ATP2B4,ATP8A1,ATP8B3,ATP9B,BLVRA,CAD,CAT,CAV1,CDK17,CETP,CLCN4,CYP4B1,DAPK1,DAPK2,DCAF15,DDAH1,DDX28,DDX42,DDX52,DICER1,DMPK,DNAH9,DUOX1,DYNC2H1,EPHA7,ERBB2,FASN,FGFR1,FGFR2,FGFR4,FLT1,FMO2,FOLR3,GFOD1,GIMAP1-GIMAP5,GIMAP5,GPD1,GRK5,HBA1,HBA2,HBB,HBG1,HBG2,HK3,HOXB13,KCNAB1,KIF1A,KIF1B…
GO:MF	mitogen-activated protein kinase kinase binding	GO:0031434	0.0347656	1.45885	13	809	4	18679	MAP3K11,MAPK8IP3,TAOK2,TRIB3
GO:MF	arachidonate 5-lipoxygenase activity	GO:0004051	0.0347656	1.45885	2	809	2	18679	ALOX5,ALOX5AP
GO:MF	arachidonate 8(S)-lipoxygenase activity	GO:0036403	0.0347656	1.45885	2	809	2	18679	ALOX15B,ALOX5
GO:MF	adrenomedullin binding	GO:1990409	0.0347656	1.45885	2	809	2	18679	CALCRL,RAMP2
GO:MF	growth factor activity	GO:0008083	0.0378444	1.422	164	809	16	18679	BDNF,BMP1,CSF1,CSF2,CSF3,EFEMP1,FGF18,FGF2,FGF7,GDF10,HBEGF,IL6,NRG1,OGN,PPBP,TGFA
GO:MF	structural constituent of muscle	GO:0008307	0.0416057	1.38085	43	809	7	18679	ACTN2,CAPN3,KRT19,MYH11,NEBL,TPM1,TTN
GO:MF	inorganic cation transmembrane transporter activity	GO:0022890	0.0434875	1.36164	596	809	41	18679	ANXA2,AQP1,ATP1B3,ATP2B4,ATP8A1,CACNA1D,CACNA2D2,CLCN4,COX4I1,COX6A1,COX7A1,GPM6A,GRIA1,KCNAB1,KCNJ12,KCNJ15,KCNJ18,KCNJ5,KCNK3,KCNMB1,KCNN3,MRS2,NIPAL3,NOX5,ORAI2,P2RX1,PIEZO1,SCN1A,SCN7A,SCNN1B,SLC11A1,SLC12A4,SLC12A9,SLC1A1,SLC24A2,SLC25A37,SLC25A4,SLC39A14,SLC6A4,SLC9A1,TRPV2
GO:MF	acyl-CoA oxidase activity	GO:0003997	0.0439424	1.35712	7	809	3	18679	ACADL,ACOX1,ACOXL
GO:MF	protein dimerization activity	GO:0046983	0.0440099	1.35645	1073	809	66	18679	ACOX1,AGTR1,ALDH1A3,ASCL1,ASCL2,ATF3,CALCOCO2,CASQ2,CAT,CAV1,CBY1,CCL5,CD4,CSF1,EPAS1,ERBB2,FBLN5,FGFR1,FGFR2,FZD4,GPD1,HEYL,HIF3A,HIP1,HSD17B4,HSF1,HSPB6,ITGB1,LILRB2,LOC100506403,LPL,LRRFIP1,MAP3K11,MASP1,MAX,MGAT2,MME,MZF1,NAALADL1,NPAS2,NR4A1,NTRK2,PADI2,PDGFRA,PDXK,PECAM1,PTPRO,RASIP1,RNF40,RUVBL2,S100B,SLC11A1,SLIT2,SNX1,STOM,SYNE1,TAF4,TAL1,TCF21,TCF3,TNNC1,TPM1,TPPP,ZBTB16,ZBTB7B,ZHX2
GO:MF	chemokine binding	GO:0019956	0.0446031	1.35064	33	809	6	18679	A2M,ACKR1,CX3CR1,CXCR2,FGF2,ITGB1
GO:MF	semaphorin receptor binding	GO:0030215	0.0446031	1.35064	23	809	5	18679	SEMA3B,SEMA3F,SEMA3G,SEMA5A,SEMA6A
GO:MF	fibroblast growth factor binding	GO:0017134	0.0446031	1.35064	23	809	5	18679	FGFR1,FGFR2,FGFR4,KL,THBS1

## Sheet: Cellular Component
source	term_name	term_id	adjusted_p_value	negative_log10_of_adjusted_p_value	term_size	query_size	intersection_size	effective_domain_size	intersections
GO:CC	cell periphery	GO:0071944	1.24e-13	12.9075	6178	823	379	18964	A2M,ABCA3,ABCA8,ABI3BP,ACKR1,ACSL4,ACTN2,ACVRL1,ADAM8,ADAMTS1,ADAMTS8,ADAMTS9,ADAMTSL3,ADAMTSL4,ADH1B,ADTRP,AGER,AGRN,AGTR1,AHNAK,AK1,AKAP12,AKAP13,AKAP7,ALOX15B,ALPL,ANXA2,APOBR,AQP1,AQP4,AQP6,ARC,ARHGAP25,ARHGEF40,ARRB1,ATP1B3,ATP2B4,ATP8A1,ATP8B3,ATP9B,B4GALT1,BBS1,BICD2,C1ORF116,C2CD2L,C5AR1,C8B,CA4,CACNA1D,CACNA2D2,CALCRL,CALM1,CALM2,CAPN3,CAPZA2,CAT,CAV1,CC2D1A,CD101,CD4,CD44,CD52,CD58,CD74…
GO:CC	secretory granule	GO:0030141	1.16e-09	8.93499	857	823	83	18964	A2M,ABCA3,ACTN2,ADAM8,ALOX5,ANXA2,ARC,ATP8A1,ATP8B3,B4GALT1,C5AR1,CA4,CAMP,CAT,CAV1,CD44,CD58,CD93,CFD,CFP,CKAP4,CLEC3B,COTL1,CRISPLD2,CTSW,CXCR2,DNAJC13,DOCK2,EDN1,FCER1G,FCN1,FOLR3,FPR1,FPR2,GM2A,HBB,HK3,HUWE1,ITIH4,KIF1A,KLK10,KLK8,LAIR1,LAMP3,LILRB2,LRP1,METTL7A,MME,NBEAL2,OLR1,P2RX1,PADI2,PCSK2,PDXK,PECAM1,PF4,PLA1A,PLA2G1B,PLD1,PPBP,PTPRB,PTPRJ,RAB6A,RCBTB2,RETN,ROCK1,S100A12,S100A8,SCGB1A1…
GO:CC	vesicle	GO:0031982	1.16e-09	8.93499	4058	823	258	18964	A2M,ABCA3,ACAT1,ACKR1,ACSL4,ACTA2,ACTN2,ADAM8,ADAMTS1,ADIRF,ADPRH,ADSS,AGAP2,AGRN,AHNAK,AK1,ALDH1A3,ALOX15B,ALOX5,ALPL,ANKFY1,ANXA2,AP1G2,AQP1,AQP4,AQP6,ARC,ARPC4,ARRB1,ATP1B3,ATP8A1,ATP8B3,ATP9B,B4GALT1,BDNF,BET1L,BICD2,BLVRA,BMP1,BTG2,C1ORF116,C2,C5AR1,C8B,CA4,CAD,CALCOCO2,CALCRL,CALM1,CALM2,CAMP,CAPZA2,CAT,CAV1,CC2D1A,CD101,CD4,CD44,CD58,CD74,CD93,CETP,CFD,CFP,CKAP4,CLCN4,CLEC3B,CLIC3,CLIC5,CO…
GO:CC	integral component of plasma membrane	GO:0005887	1.16e-09	8.93499	1643	823	131	18964	ACVRL1,ADAM8,AGER,AGTR1,AQP1,AQP4,AQP6,ATP1B3,ATP2B4,C5AR1,C8B,CALCRL,CALM1,CALM2,CAV1,CD4,CD44,CD58,CDHR1,CLCN4,CLCNKB,CLDN4,CLEC1A,CMKLR1,CSPG4,CTTN,CX3CR1,CXCR2,DPP6,DUOX1,ECEL1,EDNRB,EPHA7,ERBB2,FCER1G,FGFR1,FGFR2,FGFR4,FLT1,FXYD1,FZD4,GJA5,GOLM1,GPA33,GPER1,GPM6A,GPR4,GRIA1,GRPR,GYPC,HBEGF,HS3ST3B1,IL6,ITGB1,ITGB8,KCNAB1,KCNJ15,KCNJ5,KCNK3,KCNMB1,KL,KLRD1,LGR4,LIFR,LILRA2,LILRB2,LILRB4,LPAR6…
GO:CC	intrinsic component of plasma membrane	GO:0031226	1.16e-09	8.93499	1725	823	135	18964	ACVRL1,ADAM8,AGER,AGTR1,AQP1,AQP4,AQP6,ATP1B3,ATP2B4,C5AR1,C8B,CA4,CALCRL,CALM1,CALM2,CAV1,CD4,CD44,CD52,CD58,CDHR1,CLCN4,CLCNKB,CLDN4,CLEC1A,CMKLR1,CSPG4,CTTN,CX3CR1,CXCR2,DPP6,DUOX1,ECEL1,EDNRB,EPHA7,ERBB2,FCER1G,FGFR1,FGFR2,FGFR4,FLT1,FOLR3,FXYD1,FZD4,GJA5,GOLM1,GPA33,GPC3,GPER1,GPM6A,GPR4,GRIA1,GRPR,GYPC,HBEGF,HS3ST3B1,IL6,ITGB1,ITGB8,KCNAB1,KCNJ15,KCNJ5,KCNK3,KCNMB1,KL,KLRD1,LGR4,LIFR,LILRA2…
GO:CC	secretory vesicle	GO:0099503	1.47e-09	8.83336	1027	823	93	18964	A2M,ABCA3,ACTN2,ADAM8,ALOX5,ANXA2,ARC,ATP8A1,ATP8B3,B4GALT1,BDNF,C5AR1,CA4,CALM1,CAMP,CAT,CAV1,CD44,CD58,CD93,CFD,CFP,CKAP4,CLCN4,CLEC3B,COTL1,CRISPLD2,CTSW,CXCR2,DNAJC13,DOCK2,EDN1,FCER1G,FCN1,FOLR3,FPR1,FPR2,GM2A,GRIA1,HBB,HK3,HUWE1,ITIH4,KIF1A,KIF1B,KLK10,KLK8,LAIR1,LAMP3,LILRB2,LRP1,METTL7A,MME,NBEAL2,OLR1,P2RX1,PADI2,PCSK2,PDXK,PECAM1,PF4,PLA1A,PLA2G1B,PLD1,PPBP,PTPRB,PTPRJ,PTPRS,RAB3B,RAB6A…
GO:CC	intracellular vesicle	GO:0097708	2.08e-09	8.68126	2438	823	173	18964	A2M,ABCA3,ACKR1,ACTN2,ADAM8,ADAMTS1,ADPRH,AGAP2,ALOX5,ANKFY1,ANXA2,AP1G2,AQP4,AQP6,ARC,ARRB1,ATP1B3,ATP8A1,ATP8B3,ATP9B,B4GALT1,BDNF,BET1L,BICD2,C5AR1,CA4,CALCOCO2,CALCRL,CALM1,CAMP,CAT,CAV1,CD4,CD44,CD58,CD74,CD93,CFD,CFP,CKAP4,CLCN4,CLEC3B,COPB2,COTL1,CRISPLD2,CTSW,CXCR2,DAB2,DAPK2,DIAPH2,DNAJC13,DOCK2,EDN1,ERBB2,EXPH5,FASN,FCER1G,FCN1,FGFR1,FGFR2,FGFR4,FLT1,FOLR3,FPR1,FPR2,FYCO1,FZD4,GGNBP2,GI…
GO:CC	cytoplasmic vesicle	GO:0031410	2.89e-09	8.53853	2433	823	172	18964	A2M,ABCA3,ACKR1,ACTN2,ADAM8,ADAMTS1,ADPRH,AGAP2,ALOX5,ANKFY1,ANXA2,AP1G2,AQP4,AQP6,ARC,ARRB1,ATP1B3,ATP8A1,ATP8B3,ATP9B,B4GALT1,BDNF,BET1L,BICD2,C5AR1,CA4,CALCOCO2,CALCRL,CALM1,CAMP,CAT,CAV1,CD4,CD44,CD58,CD74,CD93,CFD,CFP,CKAP4,CLCN4,CLEC3B,COPB2,COTL1,CRISPLD2,CTSW,CXCR2,DAB2,DAPK2,DIAPH2,DNAJC13,DOCK2,EDN1,ERBB2,EXPH5,FASN,FCER1G,FCN1,FGFR1,FGFR2,FGFR4,FLT1,FOLR3,FPR1,FPR2,FYCO1,FZD4,GGNBP2,GI…
GO:CC	plasma membrane	GO:0005886	3.41e-09	8.46693	5680	823	333	18964	ABCA3,ABCA8,ACKR1,ACSL4,ACTN2,ACVRL1,ADAM8,ADH1B,ADTRP,AGER,AGRN,AGTR1,AHNAK,AK1,AKAP12,AKAP7,ALOX15B,ALPL,ANXA2,APOBR,AQP1,AQP4,AQP6,ARC,ARHGAP25,ARHGEF40,ARRB1,ATP1B3,ATP2B4,ATP8A1,ATP8B3,ATP9B,B4GALT1,BBS1,BICD2,C1ORF116,C2CD2L,C5AR1,C8B,CA4,CACNA1D,CACNA2D2,CALCRL,CALM1,CALM2,CAPN3,CAT,CAV1,CC2D1A,CD101,CD4,CD44,CD52,CD58,CD74,CD93,CDH19,CDH5,CDHR1,CEP112,CKAP4,CLCN4,CLCNKB,CLDN18,CLDN4,CLDN5…
GO:CC	actin cytoskeleton	GO:0015629	8.73e-09	8.0589	517	823	57	18964	ABLIM3,ACTA2,ACTN2,ADAM8,AHNAK,AKAP13,ARC,ARHGAP6,ARPC4,ARPC4-TTLL3,CAPZA2,CLDN5,CLIC5,CORO2B,COTL1,CTTN,DAPK1,DLC1,ESPN,FAM107A,FLT1,GAS7,HIP1,KRT19,LANCL2,LDB3,LIMCH1,LLGL1,LMOD1,MACF1,MYH11,MYL12A,MYLK,NEBL,PALLD,PDLIM3,PGM5,PKNOX2,RAC3,RDX,SAMD14,SEPT9,SNCA,SORBS1,SPTAN1,SPTBN1,TAOK2,TEK,TJP1,TMOD1,TNNC1,TPM1,TRIOBP,TTN,TWF1,VCL,WAS
GO:CC	cell junction	GO:0030054	9.64e-09	8.016	2107	823	152	18964	ABLIM3,ACTN2,ADARB1,AGER,AGRN,AHNAK,AKAP12,AKAP7,ALOX15B,ANXA2,APBB2,ARC,ARHGAP26,ARRB1,ATP2B4,B4GALT1,BDNF,CAD,CALM1,CAMK2N1,CAT,CAV1,CD44,CDH19,CDH5,CEP112,CLCN4,CLDN18,CLDN4,CLDN5,CORO2B,CSPG4,CTTN,DAB2,DCHS1,DDN,DES,DLC1,EIF4EBP2,EPB41L4B,EPHA7,FAM107A,FGFR2,FGFR4,FHL1,FLT1,FOSL1,FOXA2,FRMD4A,FXYD1,FZD4,GAB1,GJA5,GLS,GPER1,GPM6A,GRIA1,HIP1,IQSEC3,IRF6,ITGB1,ITGB8,KCNK3,KCNMB1,KIF1A,KIF1B,KLF1…
GO:CC	cytoplasm	GO:0005737	2.45e-08	7.61099	11951	823	601	18964	A2M,ABCA3,ABCA8,ABHD11,ABLIM3,ACAA2,ACACB,ACADL,ACAT1,ACKR1,ACOX1,ACOXL,ACSL4,ACTA2,ACTN2,ADAM8,ADAMTS1,ADAMTS9,ADAMTSL4,ADARB1,ADH1B,ADIRF,ADPRH,ADSS,AGAP2,AGK,AGRN,AHNAK,AK1,AKAP12,AKAP13,AKAP7,AKT3,ALDH1A3,ALOX15B,ALOX5,ALOX5AP,ANKFY1,ANKRD1,ANP32A,ANXA2,AP1G2,APBB2,AQP1,AQP4,AQP6,ARC,ARHGAP25,ARHGAP26,ARHGAP29,ARHGAP6,ARHGEF10,ARHGEF15,ARHGEF26,ARHGEF40,ARMCX6,ARPC4,ARPC4-TTLL3,ARRB1,ASCL2,AS…
GO:CC	anchoring junction	GO:0070161	3.13e-07	6.5046	838	823	74	18964	ACTN2,AHNAK,AKAP12,ALOX15B,ANXA2,ARHGAP26,B4GALT1,CAT,CAV1,CD44,CDH19,CDH5,CLDN18,CLDN4,CLDN5,CORO2B,CSPG4,CTTN,DAB2,DCHS1,DES,DLC1,EPB41L4B,FAM107A,FGFR4,FHL1,FLT1,FRMD4A,FXYD1,FZD4,GAB1,GJA5,ITGB1,ITGB8,KLF11,LDB3,LIMD1,LIMS2,LRP1,MAGI1,MAPRE2,MME,MRC2,PAK2,PALLD,PCDH9,PDLIM3,PECAM1,PERP,PGM5,PIP5K1A,PMP22,PTK7,PTPRJ,RASIP1,RDX,RHOB,RPLP2,SCN1A,SLC6A4,SLC9A1,SNTB2,SORBS1,STXBP6,TEK,TIAM1,TJP1,T…
GO:CC	extracellular space	GO:0005615	5.93e-07	6.2268	3595	823	221	18964	A2M,ABCA3,ABI3BP,ACAT1,ACSL4,ACTA2,ACTN2,ADIRF,ADPRH,ADSS,AGAP2,AGRN,AHNAK,AK1,ALDH1A3,ALOX15B,ALOX5,ALPL,ANKFY1,ANXA2,APOBR,AQP1,ARPC4,ATP1B3,ATP8A1,B4GALT1,BDNF,BLVRA,BMP1,BTG2,C1ORF116,C2,C8B,CA4,CAD,CAMP,CAPZA2,CAT,CC2D1A,CCL23,CCL5,CD101,CD44,CD58,CD74,CES1,CETP,CFD,CFP,CGA,CKAP4,CLEC3B,CLIC3,CLIC5,COL4A3,COL5A3,COTL1,CPB2,CRISPLD2,CSF1,CSF2,CSF3,CSPG4,CTDSPL,CTSW,CXCL3,DDAH1,DES,DICER1,DNAJ…
GO:CC	secretory granule membrane	GO:0030667	1.28221e-06	5.89204	308	823	37	18964	ABCA3,ADAM8,ATP8A1,ATP8B3,B4GALT1,C5AR1,CA4,CAV1,CD44,CD58,CD93,CKAP4,CXCR2,DNAJC13,FCER1G,FPR1,FPR2,KIF1A,LAIR1,LAMP3,LILRB2,MME,NBEAL2,OLR1,P2RX1,PECAM1,PLA1A,PLD1,PTPRB,PTPRJ,RAB6A,SIGLEC5,SLC11A1,SLC2A3,SNCA,STOM,VAMP2
GO:CC	extracellular region	GO:0005576	1.30622e-06	5.88398	4564	823	266	18964	A2M,ABCA3,ABI3BP,ACAT1,ACSL4,ACTA2,ACTN2,ADAMTS1,ADAMTS8,ADAMTS9,ADAMTSL3,ADAMTSL4,ADIRF,ADPRH,ADSS,AGAP2,AGER,AGRN,AHNAK,AK1,ALDH1A3,ALOX15B,ALOX5,ALPL,ANKFY1,ANXA2,APOBR,AQP1,AQP4,ARC,ARPC4,ATP1B3,ATP8A1,B4GALT1,BDNF,BLVRA,BMP1,BTG2,C1ORF116,C2,C8B,CA4,CAD,CALM1,CAMP,CAPZA2,CAT,CC2D1A,CCL23,CCL5,CD101,CD44,CD52,CD58,CD74,CES1,CETP,CFD,CFP,CGA,CHRDL1,CKAP4,CLEC3B,CLIC3,CLIC5,COL4A3,COL5A3,COTL1,…
GO:CC	collagen-containing extracellular matrix	GO:0062023	1.30622e-06	5.88398	421	823	45	18964	A2M,ABI3BP,ADAMTS1,ADAMTS8,ADAMTS9,ADAMTSL4,AGRN,ANXA2,CFP,CLEC3B,COL4A3,COL5A3,CSPG4,EFEMP1,EGFL7,ELN,FBLN1,FBLN5,FCN1,FCN3,FGFR2,FRAS1,GDF10,GPC3,ITIH4,LAMA2,LAMA3,LAMA4,LAMC3,LOXL2,LTBP4,MFAP4,MMRN2,MYOC,NAV2,NCAM1,OGN,PCSK6,PF4,S100A8,SBSPON,SEMA3B,SPON1,THBS1,TIMP3
GO:CC	extracellular matrix	GO:0031012	4.79776e-06	5.31896	562	823	53	18964	A2M,ABI3BP,ADAMTS1,ADAMTS8,ADAMTS9,ADAMTSL3,ADAMTSL4,AGRN,ALPL,ANXA2,CFP,CLEC3B,COL4A3,COL5A3,CRISPLD2,CSPG4,EFEMP1,EGFL7,ELN,FBLN1,FBLN5,FCN1,FCN3,FGFR2,FRAS1,GDF10,GPC3,HSD17B12,ITIH4,LAMA2,LAMA3,LAMA4,LAMC3,LOX,LOXL2,LRRN3,LTBP4,MFAP4,MMP19,MMRN2,MYOC,NAV2,NCAM1,OGN,PCSK6,PF4,S100A8,SBSPON,SEMA3B,SPOCK2,SPON1,THBS1,TIMP3
GO:CC	external encapsulating structure	GO:0030312	4.81415e-06	5.31748	563	823	53	18964	A2M,ABI3BP,ADAMTS1,ADAMTS8,ADAMTS9,ADAMTSL3,ADAMTSL4,AGRN,ALPL,ANXA2,CFP,CLEC3B,COL4A3,COL5A3,CRISPLD2,CSPG4,EFEMP1,EGFL7,ELN,FBLN1,FBLN5,FCN1,FCN3,FGFR2,FRAS1,GDF10,GPC3,HSD17B12,ITIH4,LAMA2,LAMA3,LAMA4,LAMC3,LOX,LOXL2,LRRN3,LTBP4,MFAP4,MMP19,MMRN2,MYOC,NAV2,NCAM1,OGN,PCSK6,PF4,S100A8,SBSPON,SEMA3B,SPOCK2,SPON1,THBS1,TIMP3
GO:CC	cytoplasmic vesicle membrane	GO:0030659	5.0471e-06	5.29696	789	823	67	18964	ABCA3,ADAM8,AP1G2,AQP6,ARRB1,ATP8A1,ATP8B3,B4GALT1,C5AR1,CA4,CALM1,CAV1,CD4,CD44,CD58,CD74,CD93,CKAP4,COPB2,CXCR2,DAB2,DNAJC13,FCER1G,FPR1,FPR2,FZD4,GPER1,GRIA1,HBEGF,HIP1,KIF1A,KIF1B,LAIR1,LAMP3,LILRB2,LRP1,MARCO,MME,MSR1,NBEAL2,NCALD,NRGN,OLR1,P2RX1,PECAM1,PLA1A,PLD1,PTPRB,PTPRJ,PTPRS,RAB3B,RAB6A,SCNN1B,SIGLEC5,SLC11A1,SLC2A3,SNCA,SNTB2,SORT1,SPRED2,STOM,STX17,TAOK2,TAPBP,TGFA,VAMP2,WFS1
GO:CC	vesicle membrane	GO:0012506	5.15719e-06	5.28759	1183	823	90	18964	ABCA3,ADAM8,ANKFY1,ANXA2,AP1G2,AQP4,AQP6,ARC,ARRB1,ATP8A1,ATP8B3,B4GALT1,C5AR1,CA4,CALM1,CAV1,CD4,CD44,CD58,CD74,CD93,CKAP4,CLCN4,COPB2,CXCR2,DAB2,DNAJC13,ERBB2,FCER1G,FPR1,FPR2,FZD4,GIMAP5,GPER1,GRIA1,HBEGF,HIP1,ITGB1,KIF1A,KIF1B,LAIR1,LAMP3,LEPROT,LILRB2,LLGL1,LRP1,MARCO,MME,MSR1,MVB12B,NBEAL2,NCALD,NCDN,NEU3,NRGN,NTRK2,OLR1,P2RX1,PECAM1,PLA1A,PLD1,PTPRB,PTPRJ,PTPRS,RAB3B,RAB6A,RABEPK,RAP2A,RHO…
GO:CC	contractile fiber	GO:0043292	9.44856e-06	5.02463	242	823	30	18964	ACTA2,ACTN2,AHNAK,ANKRD1,ATP2B4,CACNA1D,CALM1,CALM2,CAPN3,CASQ2,DES,FHL5,KRT19,LDB3,LMOD1,MYH11,MYL12A,NEBL,PALLD,PDLIM3,PGM5,SCN1A,SPTBN1,SYNE1,TMOD1,TNNC1,TPM1,TTN,TWF1,VCL
GO:CC	plasma membrane region	GO:0098590	1.97199e-05	4.7051	1240	823	91	18964	ABCA8,ACTN2,ADTRP,AGER,AKAP7,ANXA2,AQP1,AQP4,AQP6,ARC,ARRB1,ATP1B3,ATP2B4,B4GALT1,BBS1,C2CD2L,C5AR1,CA4,CAV1,CD44,CDHR1,CLDN4,CLDN5,CLIC5,CSPG4,CTTN,DAB2,DDN,DLC1,DUOX1,EPHA7,ERBB2,EVC,FAM107A,FOSL1,FXYD1,GM2A,GPER1,GPM6A,GRIA1,HIP1,ITGB1,KL,KRT19,LEPR,LRP1,MACF1,MYLK,NAALADL1,NDRG4,NEU3,NRG1,NRGN,NTRK3,P2RX1,PHLPP2,PIEZO1,PIP5K1A,PLCG2,PLD1,PLK4,PTGIS,PTPRJ,PTPRO,PTPRS,RAMP2,RDX,RHOB,SCNN1B,SELP…
GO:CC	tertiary granule	GO:0070820	2.26547e-05	4.64484	163	823	23	18964	ADAM8,CAMP,CD58,CD93,CFP,FCER1G,FOLR3,FPR1,FPR2,HBB,LAIR1,LILRB2,METTL7A,NBEAL2,OLR1,PLD1,PPBP,PTPRB,SIGLEC5,SLC11A1,SLC2A3,SPTAN1,STOM
GO:CC	sarcolemma	GO:0042383	2.69951e-05	4.56871	141	823	21	18964	AHNAK,ANXA2,AQP1,AQP4,ATP2B4,CACNA1D,CAPN3,CAV1,DES,FXYD1,ITGB1,KCNJ5,KRT19,LAMA2,PGM5,RDX,SCN1A,SGCD,SGCG,SLC9A1,VCL
GO:CC	extracellular exosome	GO:0070062	3.24026e-05	4.48942	2178	823	140	18964	A2M,ACAT1,ACSL4,ACTA2,ACTN2,ADIRF,ADSS,AGAP2,AGRN,AHNAK,AK1,ALDH1A3,ALOX15B,ALPL,ANKFY1,ANXA2,AQP1,ARPC4,ATP1B3,ATP8A1,B4GALT1,BLVRA,BTG2,C1ORF116,C2,C8B,CA4,CAD,CAMP,CAPZA2,CAT,CC2D1A,CD101,CD44,CD58,CD74,CETP,CFD,CKAP4,CLEC3B,CLIC3,CLIC5,COTL1,CPB2,CRISPLD2,CSPG4,CTDSPL,DDAH1,DES,DICER1,DNAJC13,DNASE1,DOCK2,DYNC2H1,EFEMP1,FABP4,FAS,FASN,FBLN1,FBLN5,FH,GM2A,GPA33,GPD1,GPM6A,GPX3,HBA1,HBA2,HBB,HU…
GO:CC	cell projection	GO:0042995	3.38496e-05	4.47045	2337	823	148	18964	ABLIM3,ACTA2,ACTN2,ACVRL1,AK1,ANXA2,APBB2,AQP1,AQP4,ARC,ARHGEF15,ARHGEF26,ARPC4,ARPC4-TTLL3,ARRB1,ATP1B3,ATP2B4,B4GALT1,BBS1,BDNF,CA4,CAD,CALM1,CAMK2N1,CAMP,CAV1,CBY1,CD44,CD52,CDHR1,CEP41,CLDN5,CSPG4,CTTN,CX3CR1,DDN,DICER1,DLC1,DNAH9,DNAI1,DYNC2H1,DYNC2LI1,EPHA7,ESPN,EVC,FAM107A,FOSL1,FZD4,GJA5,GLI3,GPER1,GPM6A,GRIA1,IFT57,INPP5A,IQCG,ITGB1,KCNAB1,KCNN3,KIF1A,KIF1B,LAMA2,LDB3,LLGL1,LRP1,MACF1,MA…
GO:CC	cell-cell junction	GO:0005911	3.48694e-05	4.45756	496	823	46	18964	AHNAK,ALOX15B,ANXA2,B4GALT1,CDH19,CDH5,CLDN18,CLDN4,CLDN5,DCHS1,DES,EPB41L4B,FGFR4,FRMD4A,FXYD1,FZD4,GAB1,GJA5,ITGB1,LDB3,LIMD1,LIMS2,MAGI1,PAK2,PCDH9,PDLIM3,PECAM1,PERP,PGM5,PMP22,PTK7,PTPRJ,RASIP1,RDX,SCN1A,SLC9A1,SORBS1,STXBP6,TEK,TIAM1,TJP1,TMEM204,TWF1,USP53,VCL,WAS
GO:CC	focal adhesion	GO:0005925	3.54446e-05	4.45045	420	823	41	18964	ACTN2,AHNAK,AKAP12,ALOX15B,ARHGAP26,CAT,CAV1,CD44,CORO2B,CSPG4,CTTN,DAB2,DLC1,FAM107A,FHL1,FLT1,ITGB1,ITGB8,KLF11,LIMD1,LIMS2,LRP1,MAPRE2,MME,MRC2,PALLD,PGM5,PIP5K1A,PTK7,RDX,RHOB,RPLP2,SLC6A4,SLC9A1,SNTB2,SORBS1,TEK,TRIOBP,TWF1,VCL,VIM
GO:CC	myofibril	GO:0030016	3.56744e-05	4.44764	234	823	28	18964	ACTN2,AHNAK,ANKRD1,ATP2B4,CACNA1D,CALM1,CALM2,CAPN3,CASQ2,DES,FHL5,KRT19,LDB3,LMOD1,MYL12A,NEBL,PALLD,PDLIM3,PGM5,SCN1A,SPTBN1,SYNE1,TMOD1,TNNC1,TPM1,TTN,TWF1,VCL
GO:CC	contractile actin filament bundle	GO:0097517	4.19413e-05	4.37736	70	823	14	18964	ABLIM3,FAM107A,LDB3,LIMCH1,MYL12A,MYLK,NEBL,PALLD,PDLIM3,PGM5,SEPT9,SORBS1,TEK,TPM1
GO:CC	stress fiber	GO:0001725	4.19413e-05	4.37736	70	823	14	18964	ABLIM3,FAM107A,LDB3,LIMCH1,MYL12A,MYLK,NEBL,PALLD,PDLIM3,PGM5,SEPT9,SORBS1,TEK,TPM1
GO:CC	cell-substrate junction	GO:0030055	4.75078e-05	4.32323	427	823	41	18964	ACTN2,AHNAK,AKAP12,ALOX15B,ARHGAP26,CAT,CAV1,CD44,CORO2B,CSPG4,CTTN,DAB2,DLC1,FAM107A,FHL1,FLT1,ITGB1,ITGB8,KLF11,LIMD1,LIMS2,LRP1,MAPRE2,MME,MRC2,PALLD,PGM5,PIP5K1A,PTK7,RDX,RHOB,RPLP2,SLC6A4,SLC9A1,SNTB2,SORBS1,TEK,TRIOBP,TWF1,VCL,VIM
GO:CC	tertiary granule membrane	GO:0070821	5.6314e-05	4.24938	72	823	14	18964	ADAM8,CD93,FCER1G,FPR2,LAIR1,LILRB2,NBEAL2,OLR1,PLD1,PTPRB,SIGLEC5,SLC11A1,SLC2A3,STOM
GO:CC	endomembrane system	GO:0012505	6.01054e-05	4.22109	4651	823	259	18964	A2M,ABCA3,ABCA8,ACKR1,ACSL4,ACTN2,ADAM8,ADAMTS9,ADAMTSL4,ADPRH,AGAP2,AGRN,ALOX5,ALOX5AP,ANKFY1,ANP32A,ANXA2,AP1G2,AQP1,AQP4,ARC,ARRB1,ATP8A1,ATP8B3,ATP9B,B3GALNT1,B3GNT2,B4GALT1,BCL2L14,BDNF,BET1L,BICD2,BMP1,C2CD2L,C5AR1,CA4,CALCRL,CALM1,CAMP,CASQ2,CAT,CAV1,CBY1,CCND2,CD4,CD44,CD58,CD74,CD93,CDH5,CES1,CFD,CFP,CGA,CHERP,CHRDL1,CKAP4,CLCN4,CLEC3B,CLIC5,COL4A3,COL5A3,COPB2,COTL1,CRISPLD2,CSF1,CSPG4,…
GO:CC	cell surface	GO:0009986	6.45253e-05	4.19027	896	823	69	18964	ACVRL1,ADAM8,ADTRP,AGER,ANXA2,AQP4,B4GALT1,C5AR1,CA4,CD4,CD44,CD58,CD74,CD93,CDH5,CLEC7A,CSPG4,CX3CR1,CXCR2,DUOX1,EGFL7,EMCN,FAS,FCER1G,FCN1,FGFR2,FOLR3,FZD4,GFRA3,GPC3,GRIA1,HBEGF,IGSF3,IL3RA,ITGB1,ITGB8,KCNJ5,KRT4,LEPR,LIFR,LILRB2,LILRB4,MBP,MME,MSR1,NCAM1,NEU3,P2RX1,PCSK6,PDGFRA,PLA2G1B,PTPRJ,RAMP2,RAMP3,SCNN1B,SLC1A1,SLC4A3,SLC9A1,SORT1,SPN,TEK,TFPI,TGFA,TGFBR2,THBS1,TLR8,TNFRSF10D,TRPV2,WIF1
GO:CC	extracellular organelle	GO:0043230	7.29395e-05	4.13704	2265	823	142	18964	A2M,ACAT1,ACSL4,ACTA2,ACTN2,ADIRF,ADSS,AGAP2,AGRN,AHNAK,AK1,ALDH1A3,ALOX15B,ALPL,ANKFY1,ANXA2,AQP1,ARC,ARPC4,ATP1B3,ATP8A1,B4GALT1,BLVRA,BTG2,C1ORF116,C2,C8B,CA4,CAD,CAMP,CAPZA2,CAT,CC2D1A,CD101,CD44,CD58,CD74,CETP,CFD,CKAP4,CLEC3B,CLIC3,CLIC5,COTL1,CPB2,CRISPLD2,CSPG4,CTDSPL,DDAH1,DES,DICER1,DNAJC13,DNASE1,DOCK2,DYNC2H1,EFEMP1,FABP4,FAS,FASN,FBLN1,FBLN5,FH,GM2A,GPA33,GPD1,GPM6A,GPX3,HBA1,HBA2,HB…
GO:CC	extracellular membrane-bounded organelle	GO:0065010	7.29395e-05	4.13704	2265	823	142	18964	A2M,ACAT1,ACSL4,ACTA2,ACTN2,ADIRF,ADSS,AGAP2,AGRN,AHNAK,AK1,ALDH1A3,ALOX15B,ALPL,ANKFY1,ANXA2,AQP1,ARC,ARPC4,ATP1B3,ATP8A1,B4GALT1,BLVRA,BTG2,C1ORF116,C2,C8B,CA4,CAD,CAMP,CAPZA2,CAT,CC2D1A,CD101,CD44,CD58,CD74,CETP,CFD,CKAP4,CLEC3B,CLIC3,CLIC5,COTL1,CPB2,CRISPLD2,CSPG4,CTDSPL,DDAH1,DES,DICER1,DNAJC13,DNASE1,DOCK2,DYNC2H1,EFEMP1,FABP4,FAS,FASN,FBLN1,FBLN5,FH,GM2A,GPA33,GPD1,GPM6A,GPX3,HBA1,HBA2,HB…
GO:CC	membrane	GO:0016020	7.54133e-05	4.12255	9829	823	490	18964	ABCA3,ABCA8,ABO,ACACB,ACADL,ACKR1,ACOX1,ACSL4,ACTN2,ACVRL1,ADAM8,ADCK2,ADH1B,ADTRP,AGAP2,AGER,AGK,AGRN,AGTR1,AHNAK,AK1,AKAP12,AKAP13,AKAP7,AKT3,ALOX15B,ALOX5,ALOX5AP,ALPL,ANKFY1,ANXA2,AP1G2,APBB2,APOBR,AQP1,AQP4,AQP6,ARC,ARHGAP25,ARHGEF40,ARMCX4,ARMCX6,ARRB1,ATP1B3,ATP2B4,ATP8A1,ATP8B3,ATP9B,B3GALNT1,B3GNT2,B4GALT1,BBS1,BCL2L14,BET1L,BICD2,C1ORF116,C2CD2L,C5AR1,C8B,CA4,CACNA1D,CACNA2D2,CAD,CALCOC…
GO:CC	extracellular vesicle	GO:1903561	0.000105323	3.97748	2263	823	141	18964	A2M,ACAT1,ACSL4,ACTA2,ACTN2,ADIRF,ADSS,AGAP2,AGRN,AHNAK,AK1,ALDH1A3,ALOX15B,ALPL,ANKFY1,ANXA2,AQP1,ARC,ARPC4,ATP1B3,ATP8A1,B4GALT1,BLVRA,BTG2,C1ORF116,C2,C8B,CA4,CAD,CAMP,CAPZA2,CAT,CC2D1A,CD101,CD44,CD58,CD74,CETP,CFD,CKAP4,CLEC3B,CLIC3,CLIC5,COTL1,CPB2,CRISPLD2,CSPG4,CTDSPL,DDAH1,DES,DICER1,DNAJC13,DNASE1,DOCK2,DYNC2H1,EFEMP1,FABP4,FAS,FASN,FBLN1,FBLN5,FH,GM2A,GPA33,GPD1,GPM6A,GPX3,HBA1,HBA2,HB…
GO:CC	specific granule	GO:0042581	0.000106963	3.97076	158	823	21	18964	ADAM8,ATP8A1,CAMP,CD93,CFP,CKAP4,DOCK2,FOLR3,FPR2,LAIR1,OLR1,P2RX1,PDXK,PLD1,PTPRB,PTPRJ,RETN,SLC2A3,SPTAN1,STOM,VCL
GO:CC	sarcomere	GO:0030017	0.00011206	3.95055	211	823	25	18964	ACTN2,ANKRD1,ATP2B4,CACNA1D,CALM1,CALM2,CAPN3,CASQ2,DES,FHL5,KRT19,LDB3,LMOD1,MYL12A,NEBL,PALLD,PDLIM3,PGM5,SCN1A,SPTBN1,SYNE1,TMOD1,TNNC1,TPM1,TTN
GO:CC	actin filament bundle	GO:0032432	0.00011982	3.92147	78	823	14	18964	ABLIM3,FAM107A,LDB3,LIMCH1,MYL12A,MYLK,NEBL,PALLD,PDLIM3,PGM5,SEPT9,SORBS1,TEK,TPM1
GO:CC	actomyosin	GO:0042641	0.000136707	3.86421	79	823	14	18964	ABLIM3,FAM107A,LDB3,LIMCH1,MYL12A,MYLK,NEBL,PALLD,PDLIM3,PGM5,SEPT9,SORBS1,TEK,TPM1
GO:CC	site of polarized growth	GO:0030427	0.000180348	3.74389	191	823	23	18964	APBB2,CALM1,CTTN,DICER1,FRY,FRYL,GPM6A,LRP1,MAPK8IP3,NDRG2,ORAI2,PALLD,PCDH9,PTPRO,PTPRS,RAC3,RASGRF1,SHANK2,SNCA,TAOK2,TIAM1,TIAM2,TRPV2
GO:CC	plasma membrane bounded cell projection	GO:0120025	0.000180348	3.74389	2234	823	138	18964	ABLIM3,ACTA2,ACTN2,ACVRL1,AK1,ANXA2,APBB2,AQP1,AQP4,ARC,ARHGEF15,ARHGEF26,ARRB1,ATP1B3,ATP2B4,B4GALT1,BBS1,BDNF,CA4,CAD,CALM1,CAMK2N1,CAV1,CBY1,CD44,CD52,CDHR1,CEP41,CLDN5,CSPG4,CTTN,CX3CR1,DDN,DICER1,DLC1,DNAH9,DNAI1,DYNC2H1,DYNC2LI1,EPHA7,ESPN,EVC,FAM107A,FOSL1,FZD4,GLI3,GPER1,GPM6A,GRIA1,IFT57,INPP5A,IQCG,ITGB1,KCNAB1,KCNN3,KIF1A,KIF1B,LAMA2,LDB3,LLGL1,LRP1,MACF1,MAPK8,MAPK8IP3,MAX,MBP,MME,MYL…
GO:CC	cortical actin cytoskeleton	GO:0030864	0.000180348	3.74389	92	823	15	18964	ACTN2,AKAP13,CAPZA2,CLDN5,COTL1,CTTN,DLC1,HIP1,KRT19,LANCL2,LLGL1,RDX,SPTAN1,SPTBN1,VCL
GO:CC	secretory granule lumen	GO:0034774	0.000193734	3.71279	320	823	32	18964	A2M,ACTN2,ALOX5,ANXA2,CAMP,CAT,CFD,CFP,CLEC3B,COTL1,CRISPLD2,CTSW,DOCK2,FCN1,FOLR3,GM2A,HK3,HUWE1,ITIH4,PADI2,PDXK,PF4,PPBP,RETN,ROCK1,S100A12,S100A8,SPTAN1,SRGN,THBS1,TIMP3,VCL
GO:CC	cytoplasmic vesicle lumen	GO:0060205	0.000234828	3.62925	324	823	32	18964	A2M,ACTN2,ALOX5,ANXA2,CAMP,CAT,CFD,CFP,CLEC3B,COTL1,CRISPLD2,CTSW,DOCK2,FCN1,FOLR3,GM2A,HK3,HUWE1,ITIH4,PADI2,PDXK,PF4,PPBP,RETN,ROCK1,S100A12,S100A8,SPTAN1,SRGN,THBS1,TIMP3,VCL
GO:CC	membrane microdomain	GO:0098857	0.000234828	3.62925	339	823	33	18964	ADTRP,AHNAK,ANXA2,ARC,ATP1B3,ATP2B4,CAV1,CD4,DLC1,EDNRB,FAS,FXYD1,GPM6B,ITGB1,LTB4R,MME,NEU3,OLR1,P2RX1,PECAM1,PTGIS,SELPLG,SLC1A1,SLC6A4,SLC9A1,SORBS1,STOM,SYNJ2,TEK,TFPI,TGFBR2,TRADD,VCL
GO:CC	membrane raft	GO:0045121	0.000234828	3.62925	339	823	33	18964	ADTRP,AHNAK,ANXA2,ARC,ATP1B3,ATP2B4,CAV1,CD4,DLC1,EDNRB,FAS,FXYD1,GPM6B,ITGB1,LTB4R,MME,NEU3,OLR1,P2RX1,PECAM1,PTGIS,SELPLG,SLC1A1,SLC6A4,SLC9A1,SORBS1,STOM,SYNJ2,TEK,TFPI,TGFBR2,TRADD,VCL
GO:CC	vesicle lumen	GO:0031983	0.000255919	3.5919	326	823	32	18964	A2M,ACTN2,ALOX5,ANXA2,CAMP,CAT,CFD,CFP,CLEC3B,COTL1,CRISPLD2,CTSW,DOCK2,FCN1,FOLR3,GM2A,HK3,HUWE1,ITIH4,PADI2,PDXK,PF4,PPBP,RETN,ROCK1,S100A12,S100A8,SPTAN1,SRGN,THBS1,TIMP3,VCL
GO:CC	cell cortex	GO:0005938	0.000255919	3.5919	326	823	32	18964	ACTN2,AKAP12,AKAP13,ANXA2,ARC,C2CD2L,CAPZA2,CAV1,CLDN5,CLIC5,COTL1,CTTN,DLC1,FGFR2,FRY,FRYL,GYPC,HIP1,KRT19,LANCL2,LLGL1,PHLDB1,RAC3,RDX,RHOB,SEPT9,SNCA,SPTAN1,SPTBN1,STXBP6,TMOD1,VCL
GO:CC	elastic fiber	GO:0071953	0.000279301	3.55393	5	823	4	18964	ELN,FBLN1,FBLN5,MFAP4
GO:CC	cortical cytoskeleton	GO:0030863	0.000300241	3.52253	121	823	17	18964	ACTN2,AKAP13,CAPZA2,CLDN5,COTL1,CTTN,DLC1,GYPC,HIP1,KRT19,LANCL2,LLGL1,RDX,SPTAN1,SPTBN1,TMOD1,VCL
GO:CC	apical part of cell	GO:0045177	0.000512721	3.29012	433	823	38	18964	AGER,AKAP7,AQP1,AQP6,ATP1B3,C2CD2L,C5AR1,CA4,CAV1,CD44,CLDN4,CLIC5,CSPG4,DCHS1,DUOX1,DYNC2H1,DYNC2LI1,EPB41L4B,ERBB2,FXYD1,GM2A,KL,LRP1,NAALADL1,NRG1,PLD1,PTPRO,RDX,SCNN1B,SHANK2,SLC1A1,SLC39A14,SLC44A4,SLC9A1,SLCO2B1,TEK,TJP1,VASH1
GO:CC	supramolecular polymer	GO:0099081	0.000538043	3.26918	1005	823	71	18964	ACTA2,ACTN2,AHNAK,AK1,ANKRD1,ARHGAP6,ATP2B4,CACNA1D,CALM1,CALM2,CAPN3,CASQ2,COL4A3,COL5A3,COTL1,CTTN,DES,DNAH9,DNAI1,DYNC2H1,DYNC2LI1,ELN,EML2,ESPN,FBLN1,FBLN5,FHL5,GAS7,GPER1,KIF1A,KIF1B,KRT19,KRT4,LDB3,LMOD1,LTBP4,MACF1,MAP3K11,MAPRE2,MFAP4,MYH11,MYL12A,NEBL,PALLD,PDLIM3,PGM5,PRPH,RAC3,REEP2,SCN1A,SEPT9,SHANK2,SNCA,SNTB2,SPTBN1,STAU2,SYNE1,TEK,TIAM1,TMOD1,TNNC1,TPM1,TPPP,TPPP3,TTLL5,TTN,TUBB1,T…
GO:CC	cytoskeleton	GO:0005856	0.000603412	3.21939	2339	823	140	18964	ABLIM3,ACTA2,ACTN2,ADAM8,AHNAK,AK1,AKAP12,AKAP13,ALOX15B,ARC,ARHGAP26,ARHGAP6,ARHGEF10,ARPC4,ARPC4-TTLL3,BBS1,BICD2,CALCOCO2,CALM1,CALM2,CAPZA2,CBY1,CC2D1A,CCNJ,CCSER2,CEP112,CEP41,CKAP4,CLDN5,CLIC5,CORO2B,COTL1,CTTN,CXCR2,DAPK1,DES,DLC1,DNAH9,DNAI1,DOCK2,DYNC2H1,DYNC2LI1,EML2,EPB41L4B,ESPN,EVC,EVI5,FAM107A,FLT1,FRMD4A,FRY,GAS7,GLI3,GPER1,GYPC,HIP1,HSF1,IFT57,IQCG,KANK3,KIF1A,KIF1B,KLHL3,KRT19,KR…
GO:CC	ficolin-1-rich granule membrane	GO:0101003	0.000705844	3.15129	60	823	11	18964	ADAM8,CD58,CD93,FCER1G,FPR1,FPR2,LILRB2,NBEAL2,SIGLEC5,SLC11A1,SLC2A3
GO:CC	supramolecular fiber	GO:0099512	0.000705844	3.15129	997	823	70	18964	ACTA2,ACTN2,AHNAK,AK1,ANKRD1,ARHGAP6,ATP2B4,CACNA1D,CALM1,CALM2,CAPN3,CASQ2,COL5A3,COTL1,CTTN,DES,DNAH9,DNAI1,DYNC2H1,DYNC2LI1,ELN,EML2,ESPN,FBLN1,FBLN5,FHL5,GAS7,GPER1,KIF1A,KIF1B,KRT19,KRT4,LDB3,LMOD1,LTBP4,MACF1,MAP3K11,MAPRE2,MFAP4,MYH11,MYL12A,NEBL,PALLD,PDLIM3,PGM5,PRPH,RAC3,REEP2,SCN1A,SEPT9,SHANK2,SNCA,SNTB2,SPTBN1,STAU2,SYNE1,TEK,TIAM1,TMOD1,TNNC1,TPM1,TPPP,TPPP3,TTLL5,TTN,TUBB1,TWF1,VCL…
GO:CC	cell leading edge	GO:0031252	0.000724064	3.14022	426	823	37	18964	ABLIM3,ACTA2,ANXA2,APBB2,ARHGEF26,CD44,CSPG4,CTTN,DDN,DLC1,DUOX1,FAM107A,GPER1,GRIA1,ITGB1,LDB2,MACF1,MYLK,PALLD,PIEZO1,PIP5K1A,PLCG2,PTPRJ,PTPRO,RAC3,RDX,ROCK1,S100B,SLC9A1,SNX1,SPTBN1,STX2,TIAM1,TIAM2,TPM1,TWF1,VIM
GO:CC	ficolin-1-rich granule	GO:0101002	0.000724064	3.14022	184	823	21	18964	ADAM8,ALOX5,CAT,CD58,CD93,CFD,COTL1,CRISPLD2,FCER1G,FCN1,FPR1,FPR2,HBB,HK3,HUWE1,LILRB2,NBEAL2,SIGLEC5,SLC11A1,SLC2A3,VCL
GO:CC	actin filament	GO:0005884	0.000724064	3.14022	118	823	16	18964	ACTN2,ARHGAP6,COTL1,CTTN,ESPN,GAS7,LDB3,LMOD1,PALLD,PDLIM3,RAC3,TEK,TMOD1,TPM1,TWF1,WAS
GO:CC	haptoglobin-hemoglobin complex	GO:0031838	0.000758837	3.11985	11	823	5	18964	HBA1,HBA2,HBB,HBG1,HBG2
GO:CC	somatodendritic compartment	GO:0036477	0.000758837	3.11985	875	823	63	18964	ACSL4,ACTN2,ACVRL1,AKAP12,ARC,ARHGEF15,ARRB1,ASCL1,BDNF,CAD,CAMK2N1,CTTN,CX3CR1,DDN,DICER1,EPHA7,FZD4,GPER1,GPM6A,GRIA1,IFT57,INPP5A,ITGB1,KCNAB1,KCNN3,KIF1A,KIF1B,LAMA2,LRP1,MAPK8,MAPK8IP2,MAPK8IP3,MAX,MBP,MME,NCDN,NPFF,NR1D1,NRGN,NTRK2,PALMD,PCSK2,PDE1C,PPARGC1A,PRPH,PTPRO,PTPRS,RAC3,S100B,SAMD14,SAMD4A,SCN1A,SHANK2,SLC1A1,SLC2A3,SNCA,SORT1,TAOK2,TBX21,TIAM1,TIAM2,TMEM100,WFS1
GO:CC	growth cone	GO:0030426	0.000758837	3.11985	185	823	21	18964	APBB2,CALM1,CTTN,DICER1,GPM6A,LRP1,MAPK8IP3,NDRG2,ORAI2,PALLD,PCDH9,PTPRO,PTPRS,RAC3,RASGRF1,SHANK2,SNCA,TAOK2,TIAM1,TIAM2,TRPV2
GO:CC	adrenomedullin receptor complex	GO:1903143	0.00107831	2.96726	3	823	3	18964	CALCRL,RAMP2,RAMP3
GO:CC	cell-cell contact zone	GO:0044291	0.00129174	2.88882	76	823	12	18964	AHNAK,DES,FXYD1,GJA5,ITGB1,PCDH9,PGM5,SCN1A,SLC9A1,TIAM1,TJP1,VCL
GO:CC	organelle	GO:0043226	0.00129658	2.8872	14027	823	654	18964	A2M,ABCA3,ABCA8,ABHD11,ABLIM3,ACAA2,ACACB,ACADL,ACAT1,ACKR1,ACOX1,ACOXL,ACSL4,ACTA2,ACTN2,ADAM8,ADAMTS1,ADAMTS9,ADAMTSL3,ADAMTSL4,ADARB1,ADH1B,ADIRF,ADPRH,ADSS,AFF4,AGAP2,AGER,AGK,AGRN,AHNAK,AK1,AKAP12,AKAP13,AKAP7,AKT3,ALDH1A3,ALOX15B,ALOX5,ALOX5AP,ALPL,ANKFY1,ANKRD1,ANP32A,ANXA2,AP1G2,APBB2,AQP1,AQP4,AQP6,ARC,ARHGAP26,ARHGAP6,ARHGEF10,ARMCX6,ARPC4,ARPC4-TTLL3,ARRB1,ASCL1,ASCL2,ASPA,ATF3,ATP1B3,…
GO:CC	bounding membrane of organelle	GO:0098588	0.00129798	2.88673	2165	823	129	18964	ABCA3,ACACB,ACOX1,ACSL4,ADAM8,AGK,AHNAK,ANKFY1,ANXA2,AP1G2,AQP4,ARC,ARMCX6,ARRB1,ATP8A1,ATP8B3,B3GALNT1,B3GNT2,B4GALT1,BBS1,BET1L,C5AR1,CA4,CALCOCO2,CALM1,CASQ2,CAT,CAV1,CD4,CD44,CD58,CD74,CD93,CDHR1,CHERP,CKAP4,CLCN4,COPB2,CXCR2,DAB2,DMPK,DNAJC13,ERBB2,EVC,FAR2,FCER1G,FPR1,FPR2,FZD4,GIMAP5,GPER1,GRIA1,HBEGF,HIP1,HS3ST3B1,HSD17B4,HUWE1,ITGB1,KIF1A,LAIR1,LAMP3,LEPROT,LILRB2,LLGL1,LRP1,LST1,MAOA,MA…
GO:CC	alveolar lamellar body	GO:0097208	0.0013862	2.85817	7	823	4	18964	ABCA3,LAMP3,SFTPB,SFTPC
GO:CC	basal part of cell	GO:0045178	0.00140087	2.8536	268	823	26	18964	ABCA8,ANXA2,AQP1,AQP4,ARRB1,ATP1B3,ATP2B4,B4GALT1,C5AR1,CAV1,CD44,CLDN4,EDN1,ERBB2,GM2A,LEPR,LRP1,NDRG4,PHLDB1,SLC14A1,SLC39A14,SLC9A1,STX2,TEK,TGFA,TJP1
GO:CC	synapse	GO:0045202	0.00146363	2.83457	1348	823	87	18964	ABLIM3,ACTN2,ADARB1,AGER,AGRN,AKAP12,AKAP7,APBB2,ARC,ARRB1,ATP2B4,BDNF,CAD,CALM1,CAMK2N1,CEP112,CLCN4,CTTN,DDN,DES,EIF4EBP2,EPHA7,FAM107A,FGFR2,FOSL1,FZD4,GLS,GPER1,GPM6A,GRIA1,HIP1,IQSEC3,ITGB1,KCNK3,KCNMB1,KIF1A,KIF1B,LAMA2,LAMA4,MAPK8,MAPK8IP2,MBP,MME,NCDN,NPFF,NR1D1,NRG1,NRGN,NTRK2,NTRK3,P2RX1,PAK2,PALLD,PALMD,PDZRN3,PLD1,PMP22,POLG,PPP3CC,PTPRO,PTPRS,QKI,RAB3B,RAC3,RNF40,RPS6KA2,SAMD14,SAMD4…
GO:CC	basolateral plasma membrane	GO:0016323	0.00153191	2.81477	225	823	23	18964	ABCA8,ANXA2,AQP1,AQP4,ARRB1,ATP1B3,ATP2B4,B4GALT1,C5AR1,CAV1,CD44,ERBB2,GM2A,LEPR,LRP1,NDRG4,SLC14A1,SLC39A14,SLC9A1,STX2,TEK,TGFA,TJP1
GO:CC	I band	GO:0031674	0.00155161	2.80922	141	823	17	18964	ACTN2,ANKRD1,ATP2B4,CACNA1D,CAPN3,CASQ2,DES,FHL5,KRT19,LDB3,MYL12A,NEBL,PALLD,PDLIM3,PGM5,SCN1A,TTN
GO:CC	specific granule membrane	GO:0035579	0.00155161	2.80922	90	823	13	18964	ADAM8,ATP8A1,CD93,CKAP4,FPR2,LAIR1,OLR1,P2RX1,PLD1,PTPRB,PTPRJ,SLC2A3,STOM
GO:CC	hemoglobin complex	GO:0005833	0.00168482	2.77345	13	823	5	18964	HBA1,HBA2,HBB,HBG1,HBG2
GO:CC	Z disc	GO:0030018	0.00169188	2.77163	129	823	16	18964	ACTN2,ATP2B4,CACNA1D,CAPN3,CASQ2,DES,FHL5,KRT19,LDB3,MYL12A,NEBL,PALLD,PDLIM3,PGM5,SCN1A,TTN
GO:CC	neuron projection	GO:0043005	0.00202547	2.69348	1384	823	88	18964	ACTN2,ACVRL1,APBB2,ARC,ARHGEF15,ARRB1,ATP2B4,BDNF,CAD,CALM1,CAMK2N1,CDHR1,CLDN5,CTTN,CX3CR1,DDN,DICER1,EPHA7,ESPN,FAM107A,FOSL1,FZD4,GPER1,GPM6A,GRIA1,IFT57,INPP5A,ITGB1,KCNAB1,KCNN3,KIF1A,KIF1B,LAMA2,LLGL1,LRP1,MAPK8,MAPK8IP3,MAX,MBP,MME,MYOC,NCAM1,NCDN,NDRG2,NEK3,NPFF,NR1D1,NRG1,NRGN,NTRK2,NTRK3,ORAI2,P2RX1,PALLD,PALMD,PCDH9,PCSK2,PHLPP2,POLG,PPARGC1A,PRPH,PTPRO,PTPRS,RAC3,RANBP1,RASGRF1,RNF40,…
GO:CC	distal axon	GO:0150034	0.00202547	2.69348	307	823	28	18964	APBB2,CAD,CALM1,CTTN,DICER1,GPER1,GPM6A,LRP1,MAPK8IP3,NDRG2,NPFF,NTRK2,ORAI2,PALLD,PCDH9,POLG,PTPRO,PTPRS,RAC3,RASGRF1,RNF40,SHANK2,SLC1A1,SNCA,TAOK2,TIAM1,TIAM2,TRPV2
GO:CC	axon	GO:0030424	0.00207306	2.68339	661	823	49	18964	APBB2,BDNF,CAD,CALM1,CLDN5,CTTN,DICER1,GPER1,GPM6A,GRIA1,KCNAB1,KIF1A,KIF1B,LLGL1,LRP1,MAPK8,MAPK8IP3,MBP,MME,MYOC,NDRG2,NEK3,NPFF,NRG1,NRGN,NTRK2,NTRK3,ORAI2,PALLD,PCDH9,POLG,PRPH,PTPRO,PTPRS,RAC3,RANBP1,RASGRF1,RNF40,SCN1A,SCN7A,SEMA6A,SHANK2,SLC1A1,SNCA,SPTBN1,TAOK2,TIAM1,TIAM2,TRPV2
GO:CC	basal plasma membrane	GO:0009925	0.00260298	2.58453	250	823	24	18964	ABCA8,ANXA2,AQP1,AQP4,ARRB1,ATP1B3,ATP2B4,B4GALT1,C5AR1,CAV1,CD44,CLDN4,ERBB2,GM2A,LEPR,LRP1,NDRG4,SLC14A1,SLC39A14,SLC9A1,STX2,TEK,TGFA,TJP1
GO:CC	intracellular organelle	GO:0043229	0.0027929	2.55394	13117	823	614	18964	A2M,ABCA3,ABCA8,ABHD11,ABLIM3,ACAA2,ACACB,ACADL,ACAT1,ACKR1,ACOX1,ACOXL,ACSL4,ACTA2,ACTN2,ADAM8,ADAMTS1,ADAMTS9,ADAMTSL3,ADAMTSL4,ADARB1,ADH1B,ADIRF,ADPRH,ADSS,AFF4,AGAP2,AGER,AGK,AGRN,AHNAK,AK1,AKAP12,AKAP13,AKAP7,AKT3,ALOX15B,ALOX5,ALOX5AP,ANKFY1,ANKRD1,ANP32A,ANXA2,AP1G2,APBB2,AQP1,AQP4,AQP6,ARC,ARHGAP26,ARHGAP6,ARHGEF10,ARMCX6,ARPC4,ARPC4-TTLL3,ARRB1,ASCL1,ASCL2,ASPA,ATF3,ATP1B3,ATP2B4,ATP8A1…
GO:CC	apical plasma membrane	GO:0016324	0.00301893	2.52015	364	823	31	18964	AGER,AKAP7,AQP1,AQP6,ATP1B3,C2CD2L,CA4,CAV1,CD44,CLDN4,CLIC5,CSPG4,DUOX1,ERBB2,FXYD1,GM2A,KL,NAALADL1,NRG1,PLD1,PTPRO,RDX,SCNN1B,SHANK2,SLC1A1,SLC39A14,SLC44A4,SLC9A1,SLCO2B1,TEK,TJP1
GO:CC	cytosol	GO:0005829	0.00429883	2.36665	5361	823	276	18964	A2M,ACACB,ACOX1,ACTA2,ACTN2,ADARB1,ADH1B,ADIRF,ADPRH,ADSS,AGAP2,AGK,AHNAK,AK1,AKAP12,AKAP13,AKAP7,ALDH1A3,ALOX15B,ALOX5,ALOX5AP,ANKFY1,ANKRD1,ANXA2,ARC,ARHGAP25,ARHGAP26,ARHGAP29,ARHGAP6,ARHGEF10,ARHGEF26,ARHGEF40,ARPC4,ARRB1,ASPA,BBS1,BCL2L14,BET1L,BICD2,BLVRA,BTG2,C1ORF116,CAB39L,CAD,CALCOCO2,CALM1,CAPN3,CAPZA2,CAT,CBY1,CC2D1A,CCND2,CD44,CDO1,CEP41,CES1,CKAP4,COPB2,COTL1,COX4I1,CTTN,DAB2,DDAH1,…
GO:CC	T-tubule	GO:0030315	0.00429883	2.36665	53	823	9	18964	AHNAK,ATP2B4,CACNA1D,CAPN3,FXYD1,KCNJ5,RDX,SCN1A,SLC9A1
GO:CC	lamellar body	GO:0042599	0.00453922	2.34302	16	823	5	18964	ABCA3,CKAP4,LAMP3,SFTPB,SFTPC
GO:CC	intercalated disc	GO:0014704	0.00483858	2.31528	54	823	9	18964	DES,FXYD1,GJA5,ITGB1,PGM5,SCN1A,SLC9A1,TJP1,VCL
GO:CC	neuronal cell body	GO:0043025	0.00741653	2.1298	523	823	39	18964	ACSL4,ACVRL1,AKAP12,ARC,ASCL1,CAD,CAMK2N1,CX3CR1,DDN,EPHA7,GPM6A,GRIA1,KCNAB1,KCNN3,KIF1A,LRP1,MAPK8IP2,MBP,MME,NCDN,NPFF,NRGN,PCSK2,PDE1C,PPARGC1A,PRPH,PTPRS,RAC3,S100B,SCN1A,SHANK2,SLC1A1,SLC2A3,SNCA,SORT1,TBX21,TIAM1,TIAM2,TMEM100
GO:CC	calcitonin family receptor complex	GO:1903439	0.00751566	2.12403	5	823	3	18964	CALCRL,RAMP2,RAMP3
GO:CC	intracellular anatomical structure	GO:0005622	0.0076908	2.11403	14808	823	679	18964	A2M,ABCA3,ABCA8,ABHD11,ABLIM3,ACAA2,ACACB,ACADL,ACAT1,ACKR1,ACOX1,ACOXL,ACSL4,ACTA2,ACTN2,ADAM8,ADAMTS1,ADAMTS9,ADAMTSL3,ADAMTSL4,ADARB1,ADH1B,ADIRF,ADPRH,ADSS,AFF4,AGAP2,AGER,AGK,AGRN,AHNAK,AK1,AKAP12,AKAP13,AKAP7,AKT3,ALDH1A3,ALOX15B,ALOX5,ALOX5AP,ANKFY1,ANKRD1,ANP32A,ANXA2,AP1G2,APBB2,AQP1,AQP4,AQP6,ARC,ARHGAP25,ARHGAP26,ARHGAP29,ARHGAP6,ARHGEF10,ARHGEF15,ARHGEF26,ARHGEF40,ARMCX6,ARPC4,ARPC4-T…
GO:CC	basement membrane	GO:0005604	0.00956427	2.01935	97	823	12	18964	ADAMTS1,AGRN,ANXA2,COL4A3,FBLN1,FRAS1,LAMA2,LAMA3,LAMA4,LAMC3,LOXL2,MMRN2
GO:CC	dystrophin-associated glycoprotein complex	GO:0016010	0.0100348	1.99849	19	823	5	18964	KRT19,PGM5,SGCD,SGCG,SNTB2
GO:CC	glycoprotein complex	GO:0090665	0.0100348	1.99849	19	823	5	18964	KRT19,PGM5,SGCD,SGCG,SNTB2
GO:CC	myelin sheath	GO:0043209	0.0104969	1.97894	49	823	8	18964	ANXA2,CALM1,CALM2,CLDN5,ERBB2,ITGB1,MBP,PMP22
GO:CC	dendritic tree	GO:0097447	0.0104969	1.97894	643	823	45	18964	ACTN2,ACVRL1,ARC,ARHGEF15,ARRB1,BDNF,CAMK2N1,CTTN,CX3CR1,DDN,DICER1,EPHA7,FZD4,GPER1,GPM6A,GRIA1,IFT57,INPP5A,ITGB1,KCNAB1,KIF1A,KIF1B,LAMA2,LRP1,MAPK8,MAPK8IP3,MAX,MME,NCDN,NPFF,NR1D1,NRGN,NTRK2,PALMD,PCSK2,PPARGC1A,PTPRO,SAMD14,SAMD4A,SHANK2,SLC1A1,SORT1,TAOK2,TIAM1,WFS1
GO:CC	transcription regulator complex	GO:0005667	0.0109262	1.96153	431	823	33	18964	ANKRD1,ASCL1,ASCL2,CREM,DACH1,EPAS1,FOXF1,GLI3,GTF2H5,HOXB13,JUND,KLF4,LDB2,LEF1,LIMD1,LOC100506403,MAX,NAA15,NPAS2,NR4A1,NR5A2,POU2AF1,PRDM10,RUNX2,SMAD6,SOX17,TAF4,TAL1,TBL1X,TBX2,TCF3,TLE4,ZBTB16
GO:CC	membrane-bounded organelle	GO:0043227	0.0109947	1.95882	13201	823	612	18964	A2M,ABCA3,ABCA8,ABHD11,ACAA2,ACACB,ACADL,ACAT1,ACKR1,ACOX1,ACOXL,ACSL4,ACTA2,ACTN2,ADAM8,ADAMTS1,ADAMTS9,ADAMTSL3,ADAMTSL4,ADARB1,ADH1B,ADIRF,ADPRH,ADSS,AFF4,AGAP2,AGER,AGK,AGRN,AHNAK,AK1,AKAP13,AKAP7,AKT3,ALDH1A3,ALOX15B,ALOX5,ALOX5AP,ALPL,ANKFY1,ANKRD1,ANP32A,ANXA2,AP1G2,APBB2,AQP1,AQP4,AQP6,ARC,ARMCX6,ARPC4,ARRB1,ASCL1,ASCL2,ASPA,ATF3,ATP1B3,ATP2B4,ATP8A1,ATP8B3,ATP9B,B3GALNT1,B3GNT2,B4GALT1,B…
GO:CC	adherens junction	GO:0005912	0.0112319	1.94955	171	823	17	18964	ALOX15B,ANXA2,CDH19,CDH5,DCHS1,FRMD4A,LDB3,LIMD1,MAGI1,PDLIM3,PGM5,RDX,SORBS1,STXBP6,TJP1,TMEM204,VCL
GO:CC	dendritic spine	GO:0043197	0.0112319	1.94955	186	823	18	18964	ACTN2,ARC,ARRB1,CTTN,DDN,GPER1,GPM6A,GRIA1,ITGB1,LAMA2,NR1D1,NRGN,NTRK2,PALMD,PTPRO,SHANK2,SLC1A1,TIAM1
GO:CC	transport vesicle	GO:0030133	0.0114671	1.94055	416	823	32	18964	AP1G2,BDNF,CA4,CALM1,CD74,CLCN4,COPB2,CRISPLD2,EDN1,FGFR4,GRIA1,KIF1A,KIF1B,MME,NCALD,NRGN,PCSK2,PTPRS,RAB3B,RAB6A,RABEPK,SNCA,SNTB2,SORT1,SPRED2,SPX,STX11,STX17,STX2,TGFA,VAMP2,WFS1
GO:CC	cell body	GO:0044297	0.0119943	1.92103	595	823	42	18964	ACSL4,ACTA2,ACVRL1,AKAP12,ARC,ASCL1,CAD,CAMK2N1,CX3CR1,DDN,EPHA7,GPM6A,GRIA1,KCNAB1,KCNN3,KIF1A,LRP1,MAPK8IP2,MAPK8IP3,MBP,MME,NCDN,NPFF,NRGN,PCSK2,PDE1C,PPARGC1A,PRPH,PTPRS,RAC3,S100B,SCN1A,SHANK2,SLC1A1,SLC2A3,SNCA,SORT1,TBX21,TIAM1,TIAM2,TMEM100,TRPV2
GO:CC	lamellipodium	GO:0030027	0.0119943	1.92103	203	823	19	18964	ABLIM3,ACTA2,APBB2,CD44,CSPG4,CTTN,ITGB1,MYLK,PALLD,PIEZO1,PIP5K1A,PTPRO,RAC3,RDX,ROCK1,SLC9A1,SNX1,STX2,TIAM2
GO:CC	vacuole	GO:0005773	0.012363	1.90788	818	823	54	18964	ABCA3,ADAM8,ADPRH,AGRN,AHNAK,ANKFY1,ANXA2,ARRB1,ATP8A1,B4GALT1,CALCOCO2,CALCRL,CAT,CD74,CKAP4,CLCN4,CSPG4,CTSW,CXCR2,DAB2,DAPK2,DNAJC13,DNASE2B,FPR1,FYCO1,GIMAP5,GM2A,GNLY,GPC3,HYAL1,LAMP3,LRP1,NEU3,OGN,PADI2,PLA2G5,PLD1,RAMP2,RAMP3,RETN,SFTPB,SFTPD,SLC11A1,SLC12A4,SLC22A17,SLC39A14,SNCA,SNX1,SORT1,SRGN,STOM,STX17,TLR8,WIPI2
GO:CC	neuron spine	GO:0044309	0.0127552	1.89431	189	823	18	18964	ACTN2,ARC,ARRB1,CTTN,DDN,GPER1,GPM6A,GRIA1,ITGB1,LAMA2,NR1D1,NRGN,NTRK2,PALMD,PTPRO,SHANK2,SLC1A1,TIAM1
GO:CC	supramolecular complex	GO:0099080	0.0136033	1.86636	1325	823	80	18964	ACTA2,ACTN2,AHNAK,AK1,ANKRD1,ARC,ARHGAP6,ATP2B4,CACNA1D,CALM1,CALM2,CAPN3,CASQ2,CKAP4,COL4A3,COL5A3,COTL1,CTTN,DDX28,DES,DNAH9,DNAI1,DYNC2H1,DYNC2LI1,ELN,EML2,ESPN,FBLN1,FBLN5,FHL5,GAS7,GPER1,HSF1,KIF1A,KIF1B,KRT19,KRT4,LDB3,LIMD1,LMOD1,LTBP4,MACF1,MAP3K11,MAPRE2,MFAP4,MYH11,MYL12A,NEBL,PALLD,PDLIM3,PGM5,POLDIP3,PRPH,RAC3,REEP2,ROCK1,SAMD4A,SAMD4B,SCN1A,SEPT9,SHANK2,SNCA,SNTB2,SPTBN1,STAU2,SYNE1,…
GO:CC	non-membrane-bounded organelle	GO:0043228	0.0136158	1.86596	5102	823	259	18964	ABLIM3,ACSL4,ACTA2,ACTN2,ADAM8,ADARB1,AFF4,AGER,AHNAK,AK1,AKAP12,AKAP13,ALOX15B,ANKRD1,ANXA2,ARC,ARHGAP26,ARHGAP6,ARHGEF10,ARPC4,ARPC4-TTLL3,ARRB1,ASCL1,ASCL2,ATF3,ATP2B4,BBS1,BICD2,CACNA1D,CALCOCO2,CALM1,CALM2,CAPN3,CAPZA2,CASQ2,CAV1,CBY1,CC2D1A,CCND2,CCNJ,CCSER2,CEBPD,CEP112,CEP41,CES1,CKAP4,CLDN5,CLEC3B,CLIC5,CORO2B,COTL1,CREM,CTTN,CXCR2,DAB2,DAPK1,DDX28,DDX52,DES,DIAPH2,DLC1,DNAH9,DNAI1,DOCK2…
GO:CC	host cell cytoplasm part	GO:0033655	0.0142617	1.84583	2	823	2	18964	AQP1,PF4
GO:CC	alveolar lamellar body membrane	GO:0097233	0.0142617	1.84583	2	823	2	18964	ABCA3,LAMP3
GO:CC	dendrite	GO:0030425	0.0142617	1.84583	641	823	44	18964	ACTN2,ACVRL1,ARC,ARHGEF15,ARRB1,BDNF,CAMK2N1,CTTN,DDN,DICER1,EPHA7,FZD4,GPER1,GPM6A,GRIA1,IFT57,INPP5A,ITGB1,KCNAB1,KIF1A,KIF1B,LAMA2,LRP1,MAPK8,MAPK8IP3,MAX,MME,NCDN,NPFF,NR1D1,NRGN,NTRK2,PALMD,PCSK2,PPARGC1A,PTPRO,SAMD14,SAMD4A,SHANK2,SLC1A1,SORT1,TAOK2,TIAM1,WFS1
GO:CC	host cell cytoplasm	GO:0030430	0.0142617	1.84583	2	823	2	18964	AQP1,PF4
GO:CC	macrophage migration inhibitory factor receptor complex	GO:0035692	0.0142617	1.84583	2	823	2	18964	CD44,CD74
GO:CC	host intracellular region	GO:0043656	0.0142617	1.84583	2	823	2	18964	AQP1,PF4
GO:CC	host intracellular part	GO:0033646	0.0142617	1.84583	2	823	2	18964	AQP1,PF4
GO:CC	symbiont-containing vacuole	GO:0020003	0.0142617	1.84583	2	823	2	18964	AQP1,PF4
GO:CC	perisynaptic space	GO:0099544	0.0142617	1.84583	2	823	2	18964	GRIA1,SLC1A1
GO:CC	symbiont-containing vacuole membrane	GO:0020005	0.0142617	1.84583	2	823	2	18964	AQP1,PF4
GO:CC	presynaptic active zone membrane	GO:0048787	0.0143106	1.84434	31	823	6	18964	ATP2B4,GPM6A,NRG1,P2RX1,STX11,STX2
GO:CC	intracellular non-membrane-bounded organelle	GO:0043232	0.014352	1.84309	5094	823	258	18964	ABLIM3,ACSL4,ACTA2,ACTN2,ADAM8,ADARB1,AFF4,AGER,AHNAK,AK1,AKAP12,AKAP13,ALOX15B,ANKRD1,ANXA2,ARC,ARHGAP26,ARHGAP6,ARHGEF10,ARPC4,ARPC4-TTLL3,ARRB1,ASCL1,ASCL2,ATF3,ATP2B4,BBS1,BICD2,CACNA1D,CALCOCO2,CALM1,CALM2,CAPN3,CAPZA2,CASQ2,CAV1,CBY1,CC2D1A,CCND2,CCNJ,CCSER2,CEBPD,CEP112,CEP41,CES1,CKAP4,CLDN5,CLEC3B,CLIC5,CORO2B,COTL1,CREM,CTTN,CXCR2,DAB2,DAPK1,DDX28,DDX52,DES,DIAPH2,DLC1,DNAH9,DNAI1,DOCK2…
GO:CC	leading edge membrane	GO:0031256	0.0153462	1.814	179	823	17	18964	CD44,CSPG4,DDN,DLC1,FAM107A,GPER1,GRIA1,ITGB1,MACF1,PIEZO1,PIP5K1A,PLCG2,PTPRJ,SPTBN1,TIAM1,TPM1,TWF1
GO:CC	ruffle	GO:0001726	0.0161467	1.79192	180	823	17	18964	ANXA2,ARHGEF26,CSPG4,CTTN,DLC1,FAM107A,ITGB1,MACF1,PALLD,PIP5K1A,PLCG2,PTPRJ,ROCK1,S100B,TIAM1,TPM1,TWF1
GO:CC	lytic vacuole	GO:0000323	0.0168085	1.77447	723	823	48	18964	ABCA3,ADAM8,AGRN,AHNAK,ANKFY1,ANXA2,ARRB1,ATP8A1,B4GALT1,CALCRL,CAT,CD74,CKAP4,CLCN4,CSPG4,CTSW,CXCR2,DAB2,DNAJC13,DNASE2B,FPR1,FYCO1,GIMAP5,GM2A,GNLY,GPC3,HYAL1,LAMP3,LRP1,NEU3,OGN,PADI2,PLA2G5,PLD1,RAMP2,RAMP3,RETN,SFTPB,SFTPD,SLC11A1,SLC12A4,SLC39A14,SNCA,SNX1,SORT1,SRGN,STOM,TLR8
GO:CC	lysosome	GO:0005764	0.0168085	1.77447	723	823	48	18964	ABCA3,ADAM8,AGRN,AHNAK,ANKFY1,ANXA2,ARRB1,ATP8A1,B4GALT1,CALCRL,CAT,CD74,CKAP4,CLCN4,CSPG4,CTSW,CXCR2,DAB2,DNAJC13,DNASE2B,FPR1,FYCO1,GIMAP5,GM2A,GNLY,GPC3,HYAL1,LAMP3,LRP1,NEU3,OGN,PADI2,PLA2G5,PLD1,RAMP2,RAMP3,RETN,SFTPB,SFTPD,SLC11A1,SLC12A4,SLC39A14,SNCA,SNX1,SORT1,SRGN,STOM,TLR8
GO:CC	receptor complex	GO:0043235	0.0174258	1.75881	522	823	37	18964	ACVRL1,CALCRL,CD4,CD44,CD74,EPHA7,ERBB2,FGFR1,FGFR2,FGFR4,FLT1,GFRA3,GRIA1,IL3RA,IL6,ITGB1,ITGB8,KLRD1,LEPR,LIFR,LRP1,NPR1,NTRK2,NTRK3,OLR1,PDGFRA,PLXNA3,PTPRB,RAMP2,RAMP3,SHANK2,TAOK2,TEK,TGFBR2,TIE1,TRADD,VIPR1
GO:CC	platelet dense granule lumen	GO:0031089	0.017458	1.75801	14	823	4	18964	CLEC3B,CTSW,ITIH4,TIMP3
GO:CC	G protein-coupled receptor dimeric complex	GO:0038037	0.017458	1.75801	7	823	3	18964	CALCRL,RAMP2,RAMP3
GO:CC	compact myelin	GO:0043218	0.017458	1.75801	14	823	4	18964	ANXA2,CLDN5,MBP,PMP22
GO:CC	striated muscle thin filament	GO:0005865	0.0184659	1.73363	23	823	5	18964	LMOD1,TMOD1,TNNC1,TPM1,TTN
GO:CC	caveola	GO:0005901	0.0212216	1.67322	83	823	10	18964	ADTRP,ATP1B3,ATP2B4,CAV1,DLC1,FXYD1,NEU3,PTGIS,TFPI,TGFBR2
GO:CC	plasma membrane protein complex	GO:0098797	0.0212216	1.67322	696	823	46	18964	ACVRL1,ADAM8,ATP1B3,C8B,CACNA1D,CACNA2D2,CALCRL,CALM1,CALM2,CAV1,CD4,CD74,CDH19,CDH5,CTTN,DCHS1,DPP6,DUOX1,ERBB2,EVC,FAF1,FAS,FCER1G,FXYD1,GJA5,GRIA1,IL6,ITGB1,ITGB8,KCNAB1,KCNJ5,KCNMB1,KRT19,LRP1,PGM5,RAMP2,RAMP3,SCN1A,SCN7A,SCNN1B,SGCD,SGCG,SHANK2,SNTB2,TRADD,VAMP2
GO:CC	integral component of presynaptic active zone membrane	GO:0099059	0.0221765	1.65411	15	823	4	18964	ATP2B4,GPM6A,NRG1,P2RX1
GO:CC	external side of plasma membrane	GO:0009897	0.0247532	1.60637	409	823	30	18964	AQP4,B4GALT1,CA4,CD4,CD74,CDH5,CX3CR1,CXCR2,EMCN,FAS,FCER1G,FCN1,FOLR3,GFRA3,IL3RA,ITGB1,KCNJ5,LEPR,LIFR,MSR1,NCAM1,NEU3,P2RX1,PDGFRA,SCNN1B,SLC4A3,SPN,TGFBR2,THBS1,TLR8
GO:CC	specific granule lumen	GO:0035580	0.0311828	1.50609	61	823	8	18964	CAMP,CFP,DOCK2,FOLR3,PDXK,RETN,SPTAN1,VCL
GO:CC	clathrin-coated vesicle	GO:0030136	0.0315363	1.50119	194	823	17	18964	AP1G2,CD4,CD74,DAB2,EDN1,FZD4,HBEGF,HIP1,LRP1,NCALD,NRGN,SFTPB,SFTPC,SFTPD,SORT1,TGFA,VAMP2
GO:CC	cell projection membrane	GO:0031253	0.0316846	1.49915	346	823	26	18964	AQP1,B4GALT1,BBS1,CA4,CD44,CDHR1,CSPG4,DDN,DLC1,EVC,FAM107A,GPER1,GRIA1,ITGB1,MACF1,NDRG4,PHLPP2,PIEZO1,PIP5K1A,PLCG2,PTPRJ,SHANK2,SPTBN1,TIAM1,TPM1,TWF1
GO:CC	intrinsic component of membrane	GO:0031224	0.0333269	1.47721	5873	823	289	18964	ABCA3,ABCA8,ABO,ACKR1,ACSL4,ACVRL1,ADAM8,ADCK2,ADTRP,AGER,AGK,AGRN,AGTR1,ALOX5AP,ALPL,AQP1,AQP4,AQP6,ARMCX4,ARMCX6,ATP1B3,ATP2B4,ATP8A1,ATP8B3,ATP9B,B3GALNT1,B3GNT2,B4GALT1,BET1L,C2CD2L,C5AR1,C8B,CA4,CACNA1D,CACNA2D2,CALCRL,CALM1,CALM2,CAPZA2,CASQ2,CAV1,CD101,CD4,CD44,CD52,CD58,CD74,CD93,CDH19,CDH5,CDHR1,CEACAM21,CKAP4,CLCN4,CLCNKB,CLDN18,CLDN4,CLDN5,CLEC1A,CLEC7A,CLIC3,CLIC5,CMKLR1,COX4I1,COX6A1…
GO:CC	integral component of membrane	GO:0016021	0.0333638	1.47672	5718	823	282	18964	ABCA3,ABCA8,ABO,ACKR1,ACSL4,ACVRL1,ADAM8,ADCK2,ADTRP,AGER,AGK,AGRN,AGTR1,ALOX5AP,AQP1,AQP4,AQP6,ARMCX4,ARMCX6,ATP1B3,ATP2B4,ATP8A1,ATP8B3,ATP9B,B3GALNT1,B3GNT2,B4GALT1,BET1L,C2CD2L,C5AR1,C8B,CA4,CACNA1D,CACNA2D2,CALCRL,CALM1,CALM2,CAPZA2,CASQ2,CAV1,CD101,CD4,CD44,CD52,CD58,CD74,CD93,CDH19,CDH5,CDHR1,CEACAM21,CKAP4,CLCN4,CLCNKB,CLDN18,CLDN4,CLDN5,CLEC1A,CLEC7A,CLIC3,CLIC5,CMKLR1,COX4I1,COX6A1,COX7…
GO:CC	host cell part	GO:0033643	0.0349739	1.45626	3	823	2	18964	AQP1,PF4
GO:CC	lamellar body membrane	GO:0097232	0.0349739	1.45626	3	823	2	18964	ABCA3,LAMP3
GO:CC	myofilament	GO:0036379	0.0350988	1.45471	27	823	5	18964	LMOD1,TMOD1,TNNC1,TPM1,TTN
GO:CC	death-inducing signaling complex	GO:0031264	0.0351053	1.45463	9	823	3	18964	FAF1,FAS,TRADD
GO:CC	G protein-coupled receptor complex	GO:0097648	0.0351053	1.45463	9	823	3	18964	CALCRL,RAMP2,RAMP3
GO:CC	endocytic vesicle	GO:0030139	0.0381071	1.41899	335	823	25	18964	ADAM8,CAV1,CD4,CD74,FZD4,GNLY,GRIA1,HBA1,HBA2,HBB,HBEGF,LRP1,MARCO,MSR1,PLA2G5,PLD1,SFTPB,SFTPC,SFTPD,SLC11A1,TAPBP,TGFA,VAMP2,VIM,WAS
GO:CC	perinuclear region of cytoplasm	GO:0048471	0.0409698	1.38754	745	823	47	18964	AKAP13,ALOX5,ANP32A,ANXA2,ATP9B,BDNF,CA4,CALCOCO2,CAV1,CHERP,CKAP4,CSF1,CX3CR1,DICER1,DOCK6,ERBB2,FAF1,GPER1,HSF1,ITGB1,LAMP3,LDB3,MAPK8IP3,NDRG2,NTRK2,PAK2,PLD1,PPM1F,PRKCE,RAB3B,RAC3,RASIP1,S100B,SCEL,SEPT9,SLC9A1,SNCA,SORT1,STOM,SYNJ2,TGFA,TMEM100,TPPP,TPPP3,TWF1,VAMP2,WRNIP1
GO:CC	costamere	GO:0043034	0.0492206	1.30785	19	823	4	18964	AHNAK,KRT19,PGM5,VCL
GO:CC	intrinsic component of presynaptic active zone membrane	GO:0098945	0.0492206	1.30785	19	823	4	18964	ATP2B4,GPM6A,NRG1,P2RX1

## Sheet: KEGG Pathways
source	term_name	term_id	adjusted_p_value	negative_log10_of_adjusted_p_value	term_size	query_size	intersection_size	effective_domain_size	intersections
KEGG	MAPK signaling pathway	KEGG:04010	0.00126395	2.89827	294	438	36	8000	AKT3,ARRB1,BDNF,CACNA1D,CACNA2D2,CSF1,DUSP1,ERBB2,FAS,FGF18,FGF2,FGF7,FGFR1,FGFR2,FGFR4,FLT1,GADD45B,JUND,MAP3K11,MAPK8,MAPK8IP2,MAPK8IP3,MAX,NR4A1,NTRK2,PAK2,PDGFRA,PPP3CC,RAC3,RASGRF1,RPS6KA2,TAOK2,TEK,TGFA,TGFBR2,TRADD
KEGG	Ras signaling pathway	KEGG:04014	0.00921522	2.03549	231	438	28	8000	AKT3,BDNF,CALM1,CALM2,CSF1,FGF18,FGF2,FGF7,FGFR1,FGFR2,FGFR4,FLT1,GAB1,MAPK8,NTRK2,PAK2,PDGFRA,PIK3R3,PLA1A,PLA2G1B,PLA2G5,PLCG2,PLD1,RAC3,RASGRF1,TEK,TGFA,TIAM1
KEGG	Vascular smooth muscle contraction	KEGG:04270	0.0112138	1.95025	133	438	19	8000	ACTA2,AGTR1,CACNA1D,CALCRL,CALM1,CALM2,EDN1,KCNMB1,MYH11,MYLK,NPR1,PLA2G1B,PLA2G5,PRKCE,PRKCH,PTGIR,RAMP2,RAMP3,ROCK1
KEGG	Malaria	KEGG:05144	0.0119246	1.92356	49	438	10	8000	ACKR1,CSF3,GYPC,HBA1,HBA2,HBB,IL6,LRP1,PECAM1,THBS1
KEGG	Pathways in cancer	KEGG:05200	0.0119246	1.92356	529	438	49	8000	AGTR1,AKT3,CALM1,CALM2,CCND2,COL4A3,DAPK1,DAPK2,EDN1,EDNRB,EPAS1,ERBB2,FAS,FGF18,FGF2,FGF7,FGFR1,FGFR2,FGFR4,FH,FOXO1,FZD4,FZD8,GADD45B,GLI3,HEYL,IL3RA,IL6,ITGB1,LAMA2,LAMA3,LAMA4,LAMC3,LEF1,LOC100506403,LPAR6,MAPK8,MAX,PDGFRA,PIK3R3,PLCG2,PLD1,PTGER4,RAC3,ROCK1,RUNX1T1,TGFA,TGFBR2,ZBTB16
KEGG	Focal adhesion	KEGG:04510	0.0119246	1.92356	200	438	24	8000	AKT3,CAV1,CCND2,COL4A3,ERBB2,FLT1,ITGB1,ITGB8,LAMA2,LAMA3,LAMA4,LAMC3,MAPK8,MYL12A,MYLK,PAK2,PDGFRA,PIK3R3,PIP5K1A,RAC3,RASGRF1,ROCK1,THBS1,VCL
KEGG	Calcium signaling pathway	KEGG:04020	0.0119246	1.92356	239	438	27	8000	AGTR1,ATP2B4,CACNA1D,CALM1,CALM2,CASQ2,EDNRB,ERBB2,FGF18,FGF2,FGF7,FGFR1,FGFR2,FGFR4,FLT1,GRPR,MYLK,NTRK2,NTRK3,ORAI2,P2RX1,PDE1C,PDGFRA,PLCG2,PPP3CC,SLC25A4,TNNC1
KEGG	Tight junction	KEGG:04530	0.0137477	1.86177	169	438	21	8000	ARPC4,CACNA1D,CLDN18,CLDN4,CLDN5,CTTN,EPB41L4B,ERBB2,ITGB1,LLGL1,LOC100506403,MAGI1,MAPK8,MYH11,MYL12A,PRKCE,RDX,ROCK1,TIAM1,TJP1,WAS
KEGG	Adherens junction	KEGG:04520	0.0148611	1.82795	71	438	12	8000	ERBB2,FGFR1,LEF1,PTPN1,PTPRB,PTPRJ,RAC3,SORBS1,TGFBR2,TJP1,VCL,WAS
KEGG	Regulation of actin cytoskeleton	KEGG:04810	0.0226929	1.64411	216	438	24	8000	ARPC4,DIAPH2,DIAPH3,FGF18,FGF2,FGF7,FGFR1,FGFR2,FGFR4,ITGB1,ITGB8,MYH11,MYL12A,MYLK,PAK2,PDGFRA,PIK3R3,PIP5K1A,RAC3,RDX,ROCK1,SLC9A1,TIAM1,VCL
KEGG	Fatty acid metabolism	KEGG:01212	0.0269275	1.5698	57	438	10	8000	ACAA2,ACADL,ACAT1,ACOX1,ACSL4,ELOVL2,FASN,HSD17B12,HSD17B4,SCD
KEGG	Hypertrophic cardiomyopathy	KEGG:05410	0.0305912	1.5144	90	438	13	8000	CACNA1D,CACNA2D2,DES,EDN1,IL6,ITGB1,ITGB8,LAMA2,SGCD,SGCG,TNNC1,TPM1,TTN
KEGG	cAMP signaling pathway	KEGG:04024	0.038931	1.4097	216	438	23	8000	ACOX1,AKT3,ATP1B3,ATP2B4,BDNF,CACNA1D,CALM1,CALM2,CGA,EDN1,FXYD1,GLI3,GRIA1,MAPK8,NPR1,NPY1R,PIK3R3,PLD1,RAC3,ROCK1,SLC9A1,SSTR1,TIAM1
KEGG	PI3K-Akt signaling pathway	KEGG:04151	0.038931	1.4097	353	438	33	8000	AKT3,BDNF,CCND2,COL4A3,CSF1,CSF3,ERBB2,FGF18,FGF2,FGF7,FGFR1,FGFR2,FGFR4,FLT1,IL3RA,IL6,ITGB1,ITGB8,LAMA2,LAMA3,LAMA4,LAMC3,LPAR6,MAGI1,NR4A1,NTRK2,PDGFRA,PHLPP1,PHLPP2,PIK3R3,TEK,TGFA,THBS1
KEGG	Proteoglycans in cancer	KEGG:05205	0.0392102	1.4066	205	438	22	8000	AKT3,CAV1,CD44,CTTN,ERBB2,FAS,FGF2,FGFR1,FZD4,FZD8,GAB1,GPC3,HBEGF,ITGB1,PIK3R3,PLCG2,RDX,ROCK1,SLC9A1,THBS1,TIAM1,TIMP3
