# Supplementary material for: CDK1 and HSP90AA1 Appear as the Novel Regulatory Genes in Non-Small Cell Lung Cancer: A Bioinformatics Approach
Source: J Pers Med. 2022 Mar 4;12(3):393. doi: 10.3390/jpm12030393 (PMC8955443; doi:10.3390/jpm12030393)
Supplement: Supplementary file 1 [file jpm-12-00393-s001.zip › Supplemantry_File_S4.xlsx]

## Sheet: Sheet1
Supplementary File S4: Top ten topological properties of genes
BottleNeck	Gene	MCC	Gene	Degree	Gene	MNC	Gene	Closeness	Gene	Radiality	Gene	EPC	Gene
387	EIF4A1	92200000000000	EIF4A1	330	GAPDH	330	GAPDH	1272.45	GAPDH	9.51973	GAPDH	200.982	CDK1
174	HSPA8	92200000000000	HSPA8	224	IL6	223	IL6	1186.82	HSP90AA1	9.45069	EIF4A1	194.1	GAPDH
173	GNL3	92200000000000	GNL3	222	CDK1	222	CDK1	1171.36	IL6	9.39606	HSP90AA1	190.538	AURKB
116	SPN	92200000000000	CDK1	211	HSP90AA1	210	HSP90AA1	1164.74	CASP3	9.38733	CASP3	188.36	CCNB1
112	CDK1	92200000000000	HSP90AA1	200	EGF	196	EGF	1164.64	CDK1	9.36988	PTEN	188.276	CDC20
104	ZEB1	92200000000000	CDKN2A	178	PTEN	176	CASP3	1157.15	PTEN	9.3513	HSPA8	186.855	CCNA2
87	HSP90AA1	92200000000000	UBA3	178	CASP3	175	PTEN	1152.34	HSPA8	9.33043	CDK1	184.124	PLK1
64	EPRS	92200000000000	GAPDH	174	HSPA8	171	HSPA8	1144.58	EIF4A1	9.31981	IL6	181.748	MAD2L1
64	TARS2	92200000000000	CDC20	167	CDC20	166	CDC20	1143.34	EGF	9.30653	EPRS	180.569	CHEK1
62	DICER1	92200000000000	PTEN	166	PLK1	165	CCNB1	1118.18	EPRS	9.29325	HSPA5	177.439	HSP90AA1

## Sheet: Sheet2
Supplementary File S4: Matrix for upset plot
Name	BottleNeck	MCC	Degree	MNC	Closeness	Radiality	EPC
AURKB	0	0	0	0	0	0	1
CASP3	0	0	1	1	1	1	0
CCNA2	0	0	0	0	0	0	1
CCNB1	0	0	0	1	0	0	1
CDC20	0	1	1	1	0	0	1
CDK1	1	1	1	1	1	1	1
CDKN2A	0	1	0	0	0	0	0
CHEK1	0	0	0	0	0	0	1
DICER1	1	0	0	0	0	0	0
EGF	0	0	1	1	1	0	0
EIF4A1	1	1	0	0	1	1	0
EPRS	1	0	0	0	1	1	0
GAPDH	0	1	1	1	1	1	1
GNL3	1	1	0	0	0	0	0
HSP90AA1	1	1	1	1	1	1	1
HSPA5	0	0	0	0	0	1	0
HSPA8	1	1	1	1	1	1	0
IL6	0	0	1	1	1	1	0
MAD2L1	0	0	0	0	0	0	1
PLK1	0	0	1	0	0	0	1
PTEN	0	1	1	1	1	1	0
SPN	1	0	0	0	0	0	0
TARS2	1	0	0	0	0	0	0
UBA3	0	1	0	0	0	0	0
ZEB1	1	0	0	0	0	0	0
