# Supplementary material for: CDK1 and HSP90AA1 Appear as the Novel Regulatory Genes in Non-Small Cell Lung Cancer: A Bioinformatics Approach
Source: J Pers Med. 2022 Mar 4;12(3):393. doi: 10.3390/jpm12030393 (PMC8955443; doi:10.3390/jpm12030393)
Supplement: Supplementary file 1 [file jpm-12-00393-s001.zip › Supplemantry_File_S5.xlsx]

## Sheet: Sheet1
Supplementry File S5: list of MCODE scores and network parameters
Cluster	MCODE Score	Nodes	Edges
1	62.03	68	2078
2	30.213	161	2417
3	19.4	31	291
4	17.6	36	308
5	16.667	19	150
6	13.619	43	286
7	13.593	119	802
8	11.333	28	153
9	10.822	74	395
10	9.238	22	97
11	8.222	10	37
12	7.933	90	353
13	6.5	9	26
14	6.444	19	58
15	6	6	15
16	5.686	52	145
17	5	5	10
