# Supplementary material for: CDK1 and HSP90AA1 Appear as the Novel Regulatory Genes in Non-Small Cell Lung Cancer: A Bioinformatics Approach
Source: J Pers Med. 2022 Mar 4;12(3):393. doi: 10.3390/jpm12030393 (PMC8955443; doi:10.3390/jpm12030393)
Supplement: Supplementary file 1 [file jpm-12-00393-s001.zip › Supplemantry_File_S6.xlsx]

## Sheet: Sheet1
Supplementary File S6: List of TOP 20 genes according to rank of topological properties
	Degree and centralities of original PPI network
	Degree	Betweenness Centrality	Closeness Centrality	Eigenvector
1	GAPDH	EIF4A1	GAPDH	CDK1
2	IL6	GNL3	HSP90AA1	CCNA2
3	CDK1	ZEB1	IL6	CCNB1
4	HSP90AA1	GAPDH	CASP3	AURKB
5	EGF	SPN	CDK1	CDC20
6	PTEN	IL6	PTEN	PLK1
7	CASP3	HSP90AA1	HSPA8	CDC6
8	HSPA8	TARS2	EIF4A1	MAD2L1
9	CDC20	EGF	EGF	CHEK1
10	PLK1	PTEN	EPRS	CENPA
11	CCNB1	UBB	ZBED5	MCM2
12	CCNA2	CASP3	ZBED2	MCM7
13	AURKB	CDK1	TTC3	BIRC5
14	MAPK8	HSPA8	SUGCT	CDC45
15	CYCS	UBA3	HSPA5	MCM4
16	CHEK1	EPRS	CCT2	PCNA
17	HDAC1	RPS6KB1	CDKN2A	NDC80
18	EPRS	ZC3H11A	CDK4	CDCA8
19	CDC6	TFRC	HSP90AB1	CDKN3
20	ERBB2	XPO1	DICER1	FEN1

## Sheet: Sheet2
Supplementary File S6: ontology terms of TOP 20 hub genes
Process	Terms	Pval	negative_log10_of_adjusted_p_value	Number	query_size	intersection_size	GeneRatio	effective_domain_size	intersections
GO:BP	GO:0010604:positive regulation of macromolecule metabolic process	8.68e-11	10.0616	3568	19	19	1	18123	GAPDH,IL6,CDK1,HSP90AA1,EGF,PTEN,CASP3,HSPA8,CDC20,PLK1,CCNB1,CCNA2,AURKB,MAPK8,CYCS,CHEK1,HDAC1,CDC6,ERBB2
GO:BP	GO:0009893:positive regulation of metabolic process	2.07e-10	9.68412	3873	19	19	1	18123	GAPDH,IL6,CDK1,HSP90AA1,EGF,PTEN,CASP3,HSPA8,CDC20,PLK1,CCNB1,CCNA2,AURKB,MAPK8,CYCS,CHEK1,HDAC1,CDC6,ERBB2
GO:BP	GO:0016310:phosphorylation	2.4e-10	9.61917	1996	19	16	0.842105	18123	GAPDH,IL6,CDK1,HSP90AA1,EGF,PTEN,CASP3,PLK1,CCNB1,CCNA2,AURKB,MAPK8,CHEK1,HDAC1,CDC6,ERBB2
GO:BP	GO:0006468:protein phosphorylation	4.47e-10	9.34985	1673	19	15	0.789474	18123	IL6,CDK1,HSP90AA1,EGF,PTEN,CASP3,PLK1,CCNB1,CCNA2,AURKB,MAPK8,CHEK1,HDAC1,CDC6,ERBB2
GO:BP	GO:0051726:regulation of cell cycle	1.59e-09	8.79781	1120	19	13	0.684211	18123	CDK1,HSP90AA1,EGF,PTEN,CASP3,HSPA8,CDC20,PLK1,CCNB1,CCNA2,AURKB,CHEK1,CDC6
GO:BP	GO:0051173:positive regulation of nitrogen compound metabolic process	5.19e-09	8.28485	3143	19	17	0.894737	18123	IL6,HSP90AA1,EGF,PTEN,CASP3,HSPA8,CDC20,PLK1,CCNB1,CCNA2,AURKB,MAPK8,CYCS,CHEK1,HDAC1,CDC6,ERBB2
GO:BP	GO:0032268:regulation of cellular protein metabolic process	6.11e-09	8.21388	2591	19	16	0.842105	18123	GAPDH,IL6,HSP90AA1,EGF,PTEN,CASP3,CDC20,PLK1,CCNB1,CCNA2,MAPK8,CYCS,CHEK1,HDAC1,CDC6,ERBB2
GO:BP	GO:0031399:regulation of protein modification process	6.56e-09	8.18282	1685	19	14	0.736842	18123	IL6,HSP90AA1,EGF,PTEN,CASP3,CDC20,PLK1,CCNB1,CCNA2,MAPK8,CHEK1,HDAC1,CDC6,ERBB2
GO:BP	GO:0018193:peptidyl-amino acid modification	6.56e-09	8.18282	1309	19	13	0.684211	18123	GAPDH,IL6,CDK1,HSP90AA1,EGF,PTEN,PLK1,CCNB1,AURKB,MAPK8,CHEK1,HDAC1,ERBB2
GO:BP	GO:0031325:positive regulation of cellular metabolic process	8.65e-09	8.06316	3342	19	17	0.894737	18123	IL6,CDK1,HSP90AA1,EGF,PTEN,CASP3,HSPA8,CDC20,PLK1,CCNB1,CCNA2,AURKB,CYCS,CHEK1,HDAC1,CDC6,ERBB2
GO:CC	GO:0070013:intracellular organelle lumen	4.72e-06	5.32624	5579	19	17	0.894737	18964	IL6,CDK1,HSP90AA1,EGF,PTEN,CASP3,HSPA8,CDC20,PLK1,CCNB1,CCNA2,AURKB,MAPK8,CYCS,CHEK1,HDAC1,CDC6
GO:CC	GO:0043233:organelle lumen	4.72e-06	5.32624	5579	19	17	0.894737	18964	IL6,CDK1,HSP90AA1,EGF,PTEN,CASP3,HSPA8,CDC20,PLK1,CCNB1,CCNA2,AURKB,MAPK8,CYCS,CHEK1,HDAC1,CDC6
GO:CC	GO:0031974:membrane-enclosed lumen	4.72e-06	5.32624	5579	19	17	0.894737	18964	IL6,CDK1,HSP90AA1,EGF,PTEN,CASP3,HSPA8,CDC20,PLK1,CCNB1,CCNA2,AURKB,MAPK8,CYCS,CHEK1,HDAC1,CDC6
GO:CC	GO:0005829:cytosol	4.72e-06	5.32624	5361	19	17	0.894737	18964	GAPDH,CDK1,HSP90AA1,PTEN,CASP3,HSPA8,CDC20,PLK1,CCNB1,CCNA2,AURKB,MAPK8,CYCS,CHEK1,HDAC1,CDC6,ERBB2
GO:CC	GO:0000922:spindle pole	2.51e-05	4.60061	168	19	5	0.263158	18964	CDC20,PLK1,CCNB1,AURKB,CDC6
GO:CC	GO:0097125:cyclin B1-CDK1 complex	3.68e-05	4.43447	2	19	2	0.105263	18964	CDK1,CCNB1
GO:CC	GO:0005819:spindle	5.22e-05	4.28245	390	19	6	0.315789	18964	CDK1,CDC20,PLK1,CCNB1,AURKB,CDC6
GO:CC	GO:0005654:nucleoplasm	5.47e-05	4.26223	4112	19	14	0.736842	18964	CDK1,HSP90AA1,PTEN,CASP3,HSPA8,CDC20,PLK1,CCNB1,CCNA2,AURKB,MAPK8,CHEK1,HDAC1,CDC6
GO:CC	GO:0031981:nuclear lumen	0.000133615	3.87415	4453	19	14	0.736842	18964	CDK1,HSP90AA1,PTEN,CASP3,HSPA8,CDC20,PLK1,CCNB1,CCNA2,AURKB,MAPK8,CHEK1,HDAC1,CDC6
GO:CC	GO:0051233:spindle midzone	0.000138314	3.85913	36	19	3	0.157895	18964	PLK1,AURKB,CDC6
GO:MF	GO:0019899:enzyme binding	1.07e-06	5.9701	2048	19	13	0.684211	18679	HSP90AA1,PTEN,CASP3,HSPA8,CDC20,PLK1,CCNB1,CCNA2,AURKB,MAPK8,HDAC1,CDC6,ERBB2
GO:MF	GO:0010997:anaphase-promoting complex binding	5.83e-06	5.23454	8	19	3	0.157895	18679	PTEN,CDC20,PLK1
GO:MF	GO:0035173:histone kinase activity	3.86e-05	4.41286	16	19	3	0.157895	18679	CDK1,AURKB,CHEK1
GO:MF	GO:0005524:ATP binding	0.000199496	3.70007	1500	19	9	0.473684	18679	CDK1,HSP90AA1,HSPA8,PLK1,AURKB,MAPK8,CHEK1,CDC6,ERBB2
GO:MF	GO:0019900:kinase binding	0.000199496	3.70007	757	19	7	0.368421	18679	HSP90AA1,PTEN,PLK1,CCNB1,CCNA2,AURKB,CDC6
GO:MF	GO:0042826:histone deacetylase binding	0.000199496	3.70007	115	19	4	0.210526	18679	HSP90AA1,CDC20,MAPK8,HDAC1
GO:MF	GO:0019904:protein domain specific binding	0.000199496	3.70007	706	19	7	0.368421	18679	GAPDH,HSP90AA1,PTEN,HSPA8,CCNA2,CHEK1,HDAC1
GO:MF	GO:0032559:adenyl ribonucleotide binding	0.000234261	3.6303	1564	19	9	0.473684	18679	CDK1,HSP90AA1,HSPA8,PLK1,AURKB,MAPK8,CHEK1,CDC6,ERBB2
GO:MF	GO:0030554:adenyl nucleotide binding	0.000234261	3.6303	1577	19	9	0.473684	18679	CDK1,HSP90AA1,HSPA8,PLK1,AURKB,MAPK8,CHEK1,CDC6,ERBB2
GO:MF	GO:0016538:cyclin-dependent protein serine/threonine kinase regulator activity	0.000301042	3.52137	47	19	3	0.157895	18679	CASP3,CCNB1,CCNA2
KEGG	KEGG:04110:Cell cycle	1.5e-08	7.82394	124	18	8	0.444444	8000	CDK1,CDC20,PLK1,CCNB1,CCNA2,CHEK1,HDAC1,CDC6
KEGG	KEGG:04115:p53 signaling pathway	5.86e-07	6.23196	73	18	6	0.333333	8000	CDK1,PTEN,CASP3,CCNB1,CYCS,CHEK1
KEGG	KEGG:04914:Progesterone-mediated oocyte maturation	1.87e-06	5.72924	99	18	6	0.333333	8000	CDK1,HSP90AA1,PLK1,CCNB1,CCNA2,MAPK8
KEGG	KEGG:05200:Pathways in cancer	1.87e-06	5.72924	529	18	10	0.555556	8000	IL6,HSP90AA1,EGF,PTEN,CASP3,CCNA2,MAPK8,CYCS,HDAC1,ERBB2
KEGG	KEGG:04068:FoxO signaling pathway	7.98e-06	5.09777	131	18	6	0.333333	8000	IL6,EGF,PTEN,PLK1,CCNB1,MAPK8
KEGG	KEGG:04218:Cellular senescence	1.87e-05	4.72779	156	18	6	0.333333	8000	IL6,CDK1,PTEN,CCNB1,CCNA2,CHEK1
KEGG	KEGG:05203:Viral carcinogenesis	6.37e-05	4.19574	202	18	6	0.333333	8000	CDK1,CASP3,CDC20,CCNA2,CHEK1,HDAC1
KEGG	KEGG:05169:Epstein-Barr virus infection	6.37e-05	4.19574	198	18	6	0.333333	8000	IL6,CASP3,CCNA2,MAPK8,CYCS,HDAC1
KEGG	KEGG:05170:Human immunodeficiency virus 1 infection	6.83e-05	4.16526	210	18	6	0.333333	8000	CDK1,CASP3,CCNB1,MAPK8,CYCS,CHEK1
KEGG	KEGG:05417:Lipid and atherosclerosis	6.83e-05	4.16526	214	18	6	0.333333	8000	IL6,HSP90AA1,CASP3,HSPA8,MAPK8,CYCS
